# Supplementary material for: Identification of Proteoforms Related to Nelumbo nucifera Flower Petaloid Through Proteogenomic Strategy
Source: Proteomes. 2025 Jan 15;13(1):4. doi: 10.3390/proteomes13010004 (PMC11755666; doi:10.3390/proteomes13010004)
Supplement: Supplementary file 1 [file proteomes-13-00004-s001.zip]

Archive with 13 entries (11 files):
- proteomes-3249864-supplementary-12.16/
- proteomes-3249864-supplementary-12.16/Supplementary data/
- proteomes-3249864-supplementary-12.16/Supplementary data/Supplementary Figure.ppt
- proteomes-3249864-supplementary-12.16/Supplementary data/Table S1.xls
- proteomes-3249864-supplementary-12.16/Supplementary data/Table S2.xlsx
- proteomes-3249864-supplementary-12.16/Supplementary data/Table S3.pdf
- proteomes-3249864-supplementary-12.16/Supplementary data/Table S4.xlsx
- proteomes-3249864-supplementary-12.16/Supplementary data/Table S5.xlsx
- proteomes-3249864-supplementary-12.16/Supplementary data/Table S6.xlsx
- proteomes-3249864-supplementary-12.16/Supplementary data/Table S7.xlsx
- proteomes-3249864-supplementary-12.16/Supplementary data/Table S8.xlsx
- proteomes-3249864-supplementary-12.16/Supplementary data/Table S9.xlsx
- proteomes-3249864-supplementary-12.16/Supplementary data/~$Table S9.xlsx
