# Supplementary material for: Identification of Proteoforms Related to Nelumbo nucifera Flower Petaloid Through Proteogenomic Strategy
Source: Proteomes. 2025 Jan 15;13(1):4. doi: 10.3390/proteomes13010004 (PMC11755666; doi:10.3390/proteomes13010004)
Supplement: Supplementary file 1 [file proteomes-13-00004-s001.zip › proteomes-3249864-supplementary-12.16/Supplementary data/Table S1.xls]

## Sheet: Table S1A
Table S1 Overview of protein identification
Sample name	Number of Spectra	Average Confidence (%)	Number of Peptides	Average Confidence(%)	Number of identified Proteins	Average Confidence(%)
C1	16261	77.9	7745	88.8	1728	83
C2	16807	74.7	7965	87.8	1781	83
C3	14406	76.6	6805	88.9	1604	81.8
Cp1	14661	80.3	7037	91	1676	84.9
Cp2	16735	75.8	8025	88	1798	82.2
Cp3	14161	79.5	6625	90.3	1624	84.2
P1	20071	68	9069	84.4	1794	76
P2	20161	61.6	9197	78.2	1801	71.8
P3	13789	81.8	6297	91	1406	81.4
Sp1	13303	81.9	6273	90.5	1501	75.5
Sp2	15013	76.2	7013	87.4	1537	80.9
Sp3	16351	73.4	7681	87.3	1613	79.6
St1	14881	69.8	6237	86.7	1461	75.5
St2	9961	84	4565	91.4	1080	86.5
St3	15067	76.6	6761	87.4	1451	79.1
Note: CGlobal FDR ≤ 1%.

## Sheet: Table S1B
Table S1B. MS and peptides information for the 1966 identified proteins and corresponding transcriptome data
Protein/Gene ID	Function prediction	Q-value	Peptides all	Unique peptides	Intensity C1	Intensity C2	Intensity C3	Intensity Cp1	Intensity Cp2	Intensity Cp3	Intensity P1	Intensity P2	Intensity P3	Intensity Sp1	Intensity Sp2	Intensity Sp3	Intensity St1	Intensity St2	Intensity St3
NNU_00024	PREDICTED: KH domain-containing protein At4g18375 [Nelumbo nucifera]	0	10	5	27150	11950	8988.2	6883.9	7047.5	0	16835	10370	743.68	3063.4	3041.7	2529	0	0	0
NNU_00064	PREDICTED: phosphoglycerate kinase, cytosolic [Nelumbo nucifera]	0	27	17	617450	627220	439920	259730	415700	288150	956070	994100	561400	442620	393100	563240	674130	301670	584080
NNU_00072	hypothetical protein ZEAMMB73_295215, partial [Zea mays]	0.003766	6	1	0	0	0	0	0	0	5188.1	6057.2	0	0	0	0	0	0	0
NNU_00073	PREDICTED: 26S protease regulatory subunit 6A homolog [Nelumbo nucifera]	0	11	6	39389	31681	3467.6	10102	6248.3	17154	51068	24274	20267	8668.3	9553.8	23129	12468	0	12063
NNU_00080	PREDICTED: elongation factor Tu, chloroplastic-like [Nelumbo nucifera]	0	10	2	0	12712	9906.4	25034	28640	23065	23352	25281	0	0	0	6837	0	0	0
NNU_00101	PREDICTED: cytochrome c [Nelumbo nucifera]	0	4	4	26219	25303	4168.7	12786	11173	14131	85220	89448	42851	35468	45697	28512	114890	48743	84509
NNU_00107	PREDICTED: cysteine proteinase RD21a-like [Nelumbo nucifera]	0	4	3	3070.8	3011.1	2411.8	3753.6	5728.7	4950.9	5314.4	0	2740.1	0	0	15866	17353	9911	22729
NNU_00126	PREDICTED: D-3-phosphoglycerate dehydrogenase 3, chloroplastic [Nelumbo nucifera]	0	15	9	62573	66071	61799	23841	112270	42672	35256	119370	64626	36957	52773	75394	44834	5213.9	44139
NNU_00162	PREDICTED: eukaryotic peptide chain release factor GTP-binding subunit ERF3A [Nelumbo nucifera]	0	6	6	10127	7579.9	2311.2	4223.1	7626.9	2954.7	6110.5	2054.1	7010.3	2037.4	2005.3	4259.3	0	0	0
NNU_00173	PREDICTED: adenylosuccinate synthetase 2, chloroplastic-like [Nelumbo nucifera]	0	12	12	26123	24903	14459	8479.1	24022	12351	34154	25298	15469	22027	7571.3	3543.6	0	0	4379.9
NNU_00204	PREDICTED: protein SGT1 homolog A [Nelumbo nucifera]	0	7	7	10603	7951.5	5790.7	5684.5	4253.7	5462.6	12666	11978	3240.9	3084.7	2605.3	0	4061.3	0	0
NNU_00221	PREDICTED: 3&apos;-N-debenzoyl-2&apos;-deoxytaxol N-benzoyltransferase [Populus euphratica]	0.000582	1	1	0	0	0	2017.4	0	0	0	0	0	0	0	0	0	0	0
NNU_00236	PREDICTED: GDSL esterase/lipase At5g45920-like [Nelumbo nucifera]	0.002767	2	2	843.06	3336.7	0	0	0	0	0	0	0	0	0	0	0	0	0
NNU_00240	PREDICTED: pyruvate decarboxylase 1 [Nelumbo nucifera]	0	2	2	572.78	720.54	0	0	300.24	0	1792.5	1953.3	3198.7	1271.7	0	0	0	0	0
NNU_00245	PREDICTED: malate dehydrogenase, mitochondrial [Nelumbo nucifera]	0	19	9	438520	480800	164720	269040	300890	179340	1158700	1014900	499160	371520	381400	377430	1201200	317320	573850
NNU_00263	PREDICTED: UBP1-associated protein 2C [Nelumbo nucifera]	0	18	17	161950	136240	112080	85564	146800	58696	90583	101320	42935	2943.4	14552	19824	34368	2962.5	17902
NNU_00264	PREDICTED: uncharacterized protein At3g15000, mitochondrial-like [Nelumbo nucifera]	0	10	4	2350.7	2996.3	0	2375.9	0	2077.5	1748.3	0	0	0	0	0	0	0	0
NNU_00268	PREDICTED: 60S ribosomal protein L9 [Nelumbo nucifera]	0	6	5	45623	35088	25800	26801	56216	31859	67559	56223	18947	17753	22714	49218	0	0	11321
NNU_00278	PREDICTED: ketol-acid reductoisomerase, chloroplastic [Nelumbo nucifera]	0	8	3	2198.4	0	0	2991.5	1793.1	0	0	7489.6	0	0	0	10027	0	0	0
NNU_00329	PREDICTED: (S)-ureidoglycine aminohydrolase [Nelumbo nucifera]	0	2	2	8341.8	8860.8	8152.5	0	9276.9	0	6226.3	0	0	4272.6	0	0	0	0	0
NNU_00331	PREDICTED: polyadenylate-binding protein 2-like [Nelumbo nucifera]	0	3	3	4491.8	0	0	0	3390.4	0	3433.7	4049.5	0	0	0	0	0	0	0
NNU_00332	PREDICTED: phospho-2-dehydro-3-deoxyheptonate aldolase 2, chloroplastic-like [Nelumbo nucifera]	0	6	3	5557.7	2535.4	1385.8	1625	0	1417.3	0	3888.3	0	0	0	0	0	0	0
NNU_00340	PREDICTED: tubulin-folding cofactor A [Nelumbo nucifera]	0	6	6	23773	24685	4692.5	7347.8	12990	14559	28401	29238	7215.9	11834	0	10513	5038.6	0	6948.5
NNU_00347	PREDICTED: 60S ribosomal protein L37a-like isoform X1 [Musa acuminata subsp. malaccensis]	0	3	3	14305	10372	10797	8440.4	3524.2	11306	4481.5	9908.5	6684.5	8224.5	7609.2	10118	3661	0	0
NNU_00350	PREDICTED: eukaryotic translation initiation factor 4G-like isoform X1 [Nelumbo nucifera]	0	2	2	0	0	0	0	0	0	1756.4	1323.2	0	0	0	0	0	0	0
NNU_00360	PREDICTED: ATP synthase subunit delta&apos;, mitochondrial-like [Nelumbo nucifera]	0	2	2	0	0	0	0	2491.7	0	9141.4	13296	0	0	0	0	10874	4528.1	5049.9
NNU_00361	PREDICTED: 50S ribosomal protein L1, chloroplastic [Nelumbo nucifera]	0.002764	2	2	0	0	0	0	0	0	0	0	0	0	0	0	0	0	0
NNU_00362	PREDICTED: proteasome subunit alpha type-6-like [Nelumbo nucifera]	0	9	7	23408	17058	11175	10455	21601	6681.4	22405	15867	14660	17452	17156	18902	15267	4167.5	8059
NNU_00366	PREDICTED: 20 kDa chaperonin, chloroplastic [Nelumbo nucifera]	0	5	5	16783	51033	14059	24172	31150	9794.2	75024	36432	36167	12965	15489	6020.1	3798.7	0	28274
NNU_00374	PREDICTED: ras-related protein RABH1b [Nelumbo nucifera]	0.004292	2	1	0	0	0	0	0	0	0	3082.8	0	0	0	1872.7	0	0	0
NNU_00383	PREDICTED: dynamin-related protein 1E-like [Nelumbo nucifera]	0	11	2	12790	14285	5707.6	9288.9	7753.1	2352.8	3734	8009.9	2108.7	0	0	2163.9	0	0	0
NNU_00407	PREDICTED: glycine cleavage system H protein, mitochondrial-like [Nelumbo nucifera]	0	4	1	0	0	0	4901.5	9888.8	4704.1	6249.9	6958.4	0	0	0	0	0	0	0
NNU_00416	PREDICTED: plant intracellular Ras-group-related LRR protein 5-like [Nelumbo nucifera]	0.002282	1	1	13812	15971	12198	5609.9	9844.8	8001.9	3436.4	3838.7	0	0	0	0	2816.4	0	2017
NNU_00431	PREDICTED: acetylornithine deacetylase-like [Nelumbo nucifera]	0	3	3	0	1744.3	0	0	0	0	0	3568.7	0	0	0	0	0	0	0
NNU_00450	PREDICTED: glutathione reductase, chloroplastic-like [Nelumbo nucifera]	0	2	2	0	5366.4	0	0	0	0	15539	4112.6	0	0	0	0	0	0	3205.3
NNU_00457	PREDICTED: mannose-6-phosphate isomerase 2-like [Nelumbo nucifera]	0	4	4	4622.6	5757.5	0	663.27	0	0	0	0	0	0	0	0	0	0	0
NNU_00460	PREDICTED: 40S ribosomal protein S7-like [Nelumbo nucifera]	0	8	3	8587	6293.4	0	4061.4	10079	4733.7	0	0	0	0	3047.8	4117.3	0	0	0
NNU_00478	PREDICTED: non-functional NADPH-dependent codeinone reductase 2-like [Nelumbo nucifera]	0	8	8	14238	14479	6415.1	0	29449	8413.9	47278	39418	4404.6	31789	35976	44898	0	0	0
NNU_00485	PREDICTED: YLP motif-containing protein 1 isoform X1 [Nelumbo nucifera]	0	1	1	1075.3	0	0	0	673.4	0	0	0	0	0	0	0	529.1	0	0
NNU_00489	PREDICTED: ribulose bisphosphate carboxylase small chain, chloroplastic-like [Nelumbo nucifera]	0	12	12	0	0	1755.7	67475	38968	44390	0	0	0	0	0	0	0	0	0
NNU_00510	PREDICTED: alpha-xylosidase 1-like [Nelumbo nucifera]	0	14	10	50255	50109	17336	18081	13655	0	64537	69162	35970	52100	25545	17837	6748	0	9124
NNU_00514	PREDICTED: ubiquitin receptor RAD23c-like [Nelumbo nucifera]	0	6	2	45660	40248	37276	36620	44172	39348	110960	118120	41826	14848	21019	53522	31117	0	13408
NNU_00542	PREDICTED: 14-3-3-like protein [Nelumbo nucifera]	0	13	4	7545.8	8601	12475	14870	8734.2	14951	10572	6807.1	15350	13266	8125	9974.4	0	3009	4207.1
NNU_00545	PREDICTED: protein ASPARTIC PROTEASE IN GUARD CELL 1 [Nelumbo nucifera]	0	6	6	5109.7	4151.5	1279.8	2128.4	4717.5	1164.2	0	0	0	0	0	0	0	0	0
NNU_00566	PREDICTED: allene oxide cyclase 2, chloroplastic-like [Nelumbo nucifera]	0	4	4	11750	21981	10663	9362.4	4493.4	15224	40376	33860	28722	35730	7657.7	13586	11294	2307.7	0
NNU_00606	PREDICTED: protein decapping 5-like [Nelumbo nucifera]	0	4	2	2385.1	0	2097.9	0	0	1836.3	0	0	0	0	0	0	0	0	0
NNU_00609	PREDICTED: putative nuclear matrix constituent protein 1-like protein isoform X1 [Nelumbo nucifera]	0	3	3	0	0	0	0	0	0	0	0	0	0	0	0	0	0	0
NNU_00636	PREDICTED: HD domain-containing protein 2-like [Nelumbo nucifera]	0	2	2	0	2934.7	0	0	0	0	0	0	0	0	0	0	0	0	0
NNU_00657	PREDICTED: flotillin-like protein 4 [Nelumbo nucifera]	1	1	1	0	0	0	0	0	0	0	0	0	0	0	0	0	0	0
NNU_00658	PREDICTED: isopentenyl-diphosphate Delta-isomerase I [Nelumbo nucifera]	0	16	16	10436	24913	11371	11753	25883	13414	275810	270490	82340	81139	83760	73038	21492	23156	48863
NNU_00666	PREDICTED: nuclear transcription factor Y subunit C-2-like [Nelumbo nucifera]	0	4	4	10880	10815	0	1300	1597.3	0	0	0	0	0	0	0	0	0	0
NNU_00675	PREDICTED: pentatricopeptide repeat-containing protein At2g13600-like [Nelumbo nucifera]	1	1	1	0	0	5125.2	0	0	0	0	0	0	0	0	0	0	0	0
NNU_00681	PREDICTED: sulfated glycoprotein 1-like [Nelumbo nucifera]	0.002755	1	1	0	0	0	0	5072.3	0	9478	0	0	0	0	11624	15943	0	8622.5
NNU_00683	PREDICTED: peroxisomal 2,4-dienoyl-CoA reductase [Nelumbo nucifera]	0.009789	2	2	1389.2	0	0	8414.8	0	0	0	0	0	0	3576	0	0	0	0
NNU_00684	PREDICTED: probable gamma-aminobutyrate transaminase 3, mitochondrial [Nelumbo nucifera]	0	11	11	34919	61025	41345	7164.6	10921	18585	25898	28296	5932.7	20831	6238.1	6849.1	19961	0	12967
NNU_00687	PREDICTED: non-specific phospholipase C4-like [Nelumbo nucifera]	0	2	2	0	3477.4	0	0	0	0	8228.5	6365.4	0	0	0	0	0	0	0
NNU_00696	PREDICTED: ruBisCO large subunit-binding protein subunit alpha isoform X1 [Nelumbo nucifera]	0.002756	2	2	2107.9	0	8231.5	0	0	0	0	0	0	0	0	0	0	9629.2	0
NNU_00698	PREDICTED: myosin-3 isoform X2 [Nelumbo nucifera]	0	7	7	0	0	0	0	0	0	7731.9	6999.6	2493.3	1199.7	1465	2515.1	0	0	0
NNU_00716	PREDICTED: LOW QUALITY PROTEIN: 26S protease regulatory subunit 6A homolog [Nelumbo nucifera]	0	14	5	16349	13381	5523.8	13244	16032	4288.4	35355	31583	13573	7654.2	5261.2	30941	10531	9166	0
NNU_00735	PREDICTED: polygalacturonase QRT3 isoform X1 [Nelumbo nucifera]	0	6	6	0	5415	0	0	0	0	0	0	0	0	0	0	14786	4413.4	14998
NNU_00767	PREDICTED: coatomer subunit epsilon-1-like [Nelumbo nucifera]	0	2	2	3732.4	1607.2	1765.6	0	1781	0	0	0	0	0	0	0	0	0	0
NNU_00797	PREDICTED: coproporphyrinogen-III oxidase 1, chloroplastic [Nelumbo nucifera]	0	6	6	4043	10903	3514.3	9242.7	14564	7959.1	3924.8	3798.5	2156.1	6670.1	3877.6	1710.1	2227.2	0	2475.7
NNU_00809	PREDICTED: metacaspase-4 [Nelumbo nucifera]	0	11	11	3121.7	814.43	7265.7	9263.4	11128	16628	67264	45852	25163	32686	26232	34955	0	897.59	0
NNU_00823	PREDICTED: plasma membrane-associated cation-binding protein 1 [Nelumbo nucifera]	0	13	13	660.94	646.01	0	17102	17362	32891	210390	187890	145400	79558	101260	171510	0	1109.5	2814.2
NNU_00841	PREDICTED: isocitrate dehydrogenase [NADP] isoform X1 [Nelumbo nucifera]	0	23	19	219580	197800	142130	105080	119660	121290	306810	326750	176090	269250	259250	241780	47582	84577	192000
NNU_00847	PREDICTED: zinc finger CCCH domain-containing protein 37 isoform X1 [Nelumbo nucifera]	0	4	4	7726.5	8692.8	2366.4	0	3256.3	3077.1	2496.5	0	0	0	0	0	0	0	0
NNU_00852	PREDICTED: aspartate--tRNA ligase, cytoplasmic-like [Nelumbo nucifera]	0	6	6	6537.8	8493.9	1843.8	2147.1	4302.9	9733.4	27859	9832.6	6947	17927	5539.1	7131.1	1262.8	1934.6	0
NNU_00907	PREDICTED: cysteine--tRNA ligase, cytoplasmic [Nelumbo nucifera]	0.008364	1	1	0	0	0	0	0	527.41	0	0	0	0	0	0	0	0	0
NNU_00931	PREDICTED: probable tocopherol O-methyltransferase, chloroplastic isoform X2 [Nelumbo nucifera]	0	3	3	0	0	0	852.8	0	0	1972.9	6976.5	0	3559.4	1682.8	0	0	0	0
NNU_00940	PREDICTED: multiprotein-bridging factor 1b [Nelumbo nucifera]	0	4	4	7818.5	13211	0	0	4928.1	0	0	0	0	0	0	0	0	0	0
NNU_00965	PREDICTED: phosphoenolpyruvate carboxylase, housekeeping isozyme-like [Nelumbo nucifera]	0	28	4	0	0	0	3480.3	0	5539.8	11526	2442.9	0	19341	0	11180	0	0	4543
NNU_00967	PREDICTED: anther-specific protein LAT52 [Nelumbo nucifera]	0	4	4	0	0	0	0	0	0	0	0	0	2039	709.18	0	37131	38799	13852
NNU_00971	PREDICTED: 14-3-3-like protein D [Nelumbo nucifera]	0	9	4	19770	16311	13278	4265	4269.8	13188	0	0	0	0	1629.7	0	0	3442.4	5241.8
NNU_00973	hypothetical protein CICLE_v10022662mg [Citrus clementina]	0	8	3	30459	9790.6	13319	20368	41089	0	95877	90387	34610	0	3966.9	4699.9	18879	3912	28251
NNU_01001	PREDICTED: histone H2AX [Nelumbo nucifera]	0	3	1	43380	48539	28043	0	0	0	0	0	0	0	0	0	0	0	0
NNU_01019	PREDICTED: probable 1-deoxy-D-xylulose-5-phosphate synthase, chloroplastic isoform X1 [Nelumbo nucifera]	0	1	1	0	0	0	0	0	0	0	0	0	0	0	0	0	0	0
NNU_01023	PREDICTED: uncharacterized protein LOC104588433 [Nelumbo nucifera]	0	4	3	0	0	0	1590.5	1237.3	5245.7	0	0	0	0	0	0	0	0	0
NNU_01029	PREDICTED: uncharacterized protein LOC104588436 [Nelumbo nucifera]	0	3	2	0	0	2370.9	0	0	0	0	0	0	0	0	0	0	0	0
NNU_01031	PREDICTED: bifunctional 3-dehydroquinate dehydratase/shikimate dehydrogenase, chloroplastic-like [Nelumbo nucifera]	0	3	3	0	0	0	0	8976.7	1354.5	17473	0	8664.5	0	0	0	0	0	0
NNU_01040	uncharacterized protein LOC104590190 [Nelumbo nucifera]	0	25	25	620200	627140	348140	122970	181400	102090	229460	201500	87406	209370	182260	145910	89707	39517	61171
NNU_01059	PREDICTED: fructose-bisphosphate aldolase cytoplasmic isozyme [Nelumbo nucifera]	0	33	18	1076000	1295700	721050	333490	641130	554150	3801800	3958100	1740100	1114600	1143500	1145300	1354900	497840	1299100
NNU_01082	PREDICTED: enolase 1-like [Nelumbo nucifera]	0	25	8	207960	154870	127800	77187	122190	69919	277490	263600	106520	140470	126340	142650	86205	31680	255550
NNU_01089	PREDICTED: uncharacterized protein LOC104612513 [Nelumbo nucifera]	0	2	2	3059.5	756.19	703.3	2629.2	0	3217.3	0	0	0	0	0	0	0	0	0
NNU_01091	PREDICTED: protein FAM136A [Nelumbo nucifera]	0	1	1	1598.6	0	0	0	1644.5	0	2366.1	0	0	0	0	0	2767	0	0
NNU_01100	PREDICTED: pyruvate kinase, cytosolic isozyme-like [Nelumbo nucifera]	0	11	2	1319.4	1243.3	0	0	0	0	12272	0	0	0	0	8311	0	1062.1	0
NNU_01102	PREDICTED: UDP-D-apiose/UDP-D-xylose synthase 2-like [Nelumbo nucifera]	0	6	3	12099	0	0	5958.8	5869.1	3101.2	25688	23591	9733.4	0	8225.6	5479.4	0	2806.5	4640.7
NNU_01137	PREDICTED: heat shock 70 kDa protein, mitochondrial [Nelumbo nucifera]	0	31	11	265070	251350	166280	85682	134180	109360	378130	395230	174800	113410	94024	114090	180980	56679	118840
NNU_01144	PREDICTED: NADH dehydrogenase [ubiquinone] 1 alpha subcomplex subunit 13-B [Nelumbo nucifera]	0	3	2	0	0	0	2134	8850.8	6030.5	0	7155.5	0	0	0	0	0	0	0
NNU_01151	PREDICTED: monothiol glutaredoxin-S17 [Nelumbo nucifera]	0	9	9	0	4271.4	0	0	4284.9	1060.3	0	3832	12148	4858.6	0	0	0	0	5572.3
NNU_01172	PREDICTED: stem-specific protein TSJT1-like [Nelumbo nucifera]	0	4	4	0	0	0	3725.4	9000.4	1981.7	0	0	0	0	0	0	0	0	0
NNU_01188	PREDICTED: protochlorophyllide reductase-like [Nelumbo nucifera]	0	6	3	2925.5	0	0	2562	10534	2883.1	0	0	0	0	0	0	0	0	0
NNU_01206	PREDICTED: porphobilinogen deaminase, chloroplastic isoform X1 [Nelumbo nucifera]	0	6	6	0	0	0	2720.4	10611	2516.8	3674	0	0	0	0	0	0	0	0
NNU_01208	PREDICTED: ferredoxin-thioredoxin reductase, variable chain-like [Nelumbo nucifera]	0.000579	1	1	0	0	0	0	0	3699.7	7672.7	0	0	0	0	0	5055.8	0	0
NNU_01214	Eukaryotic release factor 1-3 [Theobroma cacao]	0	1	1	0	1916.9	1524.7	1573	2291	0	2736.3	2541.9	2265	0	4230.5	0	0	2278.6	0
NNU_01237	PREDICTED: carbamoyl-phosphate synthase small chain, chloroplastic [Nelumbo nucifera]	0	3	3	0	5799.8	3367.3	0	6313.4	3903.1	5623.5	5227.6	0	0	2323.7	0	0	0	0
NNU_01240	PREDICTED: pentatricopeptide repeat-containing protein At2g35130 [Nelumbo nucifera]	0	4	3	59812	66355	41791	39954	78062	59555	109170	132000	61189	38826	54581	75495	18060	35365	64042
NNU_01242	PREDICTED: U-box domain-containing protein 72-like [Nelumbo nucifera]	0	6	6	9041.8	5443.2	2581.2	3359.7	3502.2	513.5	9577.8	1781	1389.1	1307.6	1185.3	0	0	0	0
NNU_01246	PREDICTED: U6 snRNA-associated Sm-like protein LSm6 [Nelumbo nucifera]	0.001142	1	1	2506.1	3395.3	0	0	2505	0	3901.2	3457.6	1827.4	1523	0	0	3043.7	0	2082.9
NNU_01251	PREDICTED: bifunctional purine biosynthesis protein purH [Nelumbo nucifera]	0	4	4	0	1631.7	0	0	0	0	0	4302.6	0	0	0	0	0	0	0
NNU_01252	PREDICTED: glyceraldehyde-3-phosphate dehydrogenase GAPCP2, chloroplastic-like [Nelumbo nucifera]	0	17	15	271110	262800	209770	63779	36867	50212	111790	97053	87988	42537	33363	45769	106960	28632	53223
NNU_01262	PREDICTED: rhodanese-like/PpiC domain-containing protein 12 isoform X3 [Nelumbo nucifera]	0.008368	1	1	0	0	0	0	0	0	0	0	0	0	0	0	0	0	0
NNU_01284	PREDICTED: probable indole-3-pyruvate monooxygenase YUCCA10 isoform X1 [Nelumbo nucifera]	0	4	4	0	0	0	0	0	0	0	0	0	0	0	0	0	10810	13246
NNU_01287	PREDICTED: acyl carrier protein 1, chloroplastic [Nelumbo nucifera]	0	1	1	0	0	0	0	0	0	0	0	0	0	0	0	0	0	0
NNU_01290	PREDICTED: inactive beta-amylase 9-like [Nelumbo nucifera]	0.002747	2	2	0	0	0	0	0	0	0	0	4928	0	0	0	0	0	0
NNU_01307	PREDICTED: lysosomal alpha-mannosidase isoform X1 [Nelumbo nucifera]	0	4	3	0	0	1520.9	0	0	0	0	0	0	0	0	0	0	0	0
NNU_01308	PREDICTED: subtilisin-like protease [Nelumbo nucifera]	0	4	2	0	0	1319.6	4115.9	5012.7	6399.7	0	0	0	0	0	0	0	0	0
NNU_01316	PREDICTED: 26S proteasome non-ATPase regulatory subunit 4 homolog [Nelumbo nucifera]	0	7	3	12726	11210	8811.9	15311	15019	18286	28968	38489	15210	7681.8	10251	32748	25167	0	19717
NNU_01322	PREDICTED: endoplasmin homolog [Nelumbo nucifera]	0	29	23	83944	86436	64498	94014	72335	125350	87075	111240	28689	72083	54261	70919	25961	2227.9	26587
NNU_01324	PREDICTED: receptor homology region, transmembrane domain- and RING domain-containing protein 1 [Nelumbo nucifera]	0	3	3	0	3288.7	0	2507.9	0	2821.3	4015.3	9323.8	0	2047	0	0	3437.8	0	0
NNU_01325	PREDICTED: bifunctional protein FolD 4, chloroplastic [Nelumbo nucifera]	0.002249	2	2	0	1797.7	0	1246.5	0	2155	0	4564.3	0	0	0	0	0	0	0
NNU_01334	PREDICTED: heat shock protein 83 [Nelumbo nucifera]	0	21	3	29591	31694	17858	12027	0	39109	4826.9	4539.6	0	0	0	5330	0	3921	9598
NNU_01336	PREDICTED: 40S ribosomal protein S10 [Nelumbo nucifera]	0	5	2	3269.9	4194.2	15359	8981.4	1919.5	14215	3531.6	4746.1	0	0	0	1863	0	0	0
NNU_01344	PREDICTED: monodehydroascorbate reductase, chloroplastic [Nelumbo nucifera]	0	10	10	14322	13718	19541	18165	23856	15139	7834.4	5157.6	13378	10235	2972	13953	3343.1	1668.8	14488
NNU_01346	PREDICTED: 50S ribosomal protein L5, chloroplastic [Nelumbo nucifera]	0	1	1	0	0	0	0	3608.7	1467.8	0	0	0	0	0	0	0	0	0
NNU_01355	PREDICTED: 2-C-methyl-D-erythritol 2,4-cyclodiphosphate synthase, chloroplastic [Nelumbo nucifera]	0	2	2	8557.3	6949.2	3870	0	5323.1	0	15102	14013	6233.4	0	0	0	0	0	0
NNU_01366	PREDICTED: exocyst complex component SEC10-like [Nelumbo nucifera]	0.005845	1	1	0	428.62	0	0	0	0	0	0	0	0	0	0	0	0	0
NNU_01390	PREDICTED: reticulon-like protein B2 [Nelumbo nucifera]	0	1	1	3083.1	0	0	0	0	0	0	0	0	0	0	0	0	0	0
NNU_01425	PREDICTED: eukaryotic translation initiation factor 1A [Nelumbo nucifera]	0	5	5	9676.2	4108.8	8311.8	5451.4	12131	13687	5781.3	12826	0	3312.8	0	0	0	2650.3	4672.1
NNU_01467	PREDICTED: rhodanese-like domain-containing protein 4, chloroplastic [Nelumbo nucifera]	0	5	5	0	0	1200	3682.8	0	2058.2	3001.5	0	0	0	0	0	0	0	0
NNU_01511	PREDICTED: cyclic nucleotide-gated ion channel 1 [Nelumbo nucifera]	0.005339	2	2	0	0	5749.4	0	0	0	0	0	0	0	0	6078	0	0	0
NNU_01512	PREDICTED: endoglucanase 19-like [Nelumbo nucifera]	0.003247	1	1	0	0	0	0	0	0	1214.7	0	0	0	0	0	0	0	0
NNU_01513	PREDICTED: probable protein phosphatase 2C 76 isoform X1 [Nelumbo nucifera]	0	2	2	0	0	0	0	0	0	0	0	0	2192.1	1758.7	0	0	0	0
NNU_01520	PREDICTED: probable phosphomevalonate kinase [Nelumbo nucifera]	0	4	4	0	0	0	0	0	0	7031.8	9618.3	822.9	0	0	0	0	0	0
NNU_01523	PREDICTED: ATPase family AAA domain-containing protein 3-B [Nelumbo nucifera]	0	4	4	15190	0	549.9	0	0	0	0	2563.1	0	0	0	0	0	0	0
NNU_01528	PREDICTED: probable glutathione peroxidase 2 isoform X2 [Nelumbo nucifera]	0	4	4	0	0	0	0	0	0	19141	36365	3681.1	0	0	0	2404.9	0	0
NNU_01556	PREDICTED: uncharacterized protein LOC104600412 [Nelumbo nucifera]	1	1	1	0	0	0	0	0	0	0	0	0	0	0	0	0	0	0
NNU_01571	PREDICTED: phosphoenolpyruvate carboxykinase [ATP] [Nelumbo nucifera]	0.008377	1	1	0	0	0	0	0	0	5887.6	0	0	0	0	0	0	0	0
NNU_01572	PREDICTED: ribulose bisphosphate carboxylase small chain clone 512-like [Nelumbo nucifera]	0	7	7	0	0	0	0	5177	0	47447	37588	0	0	0	0	0	0	0
NNU_01574	PREDICTED: thioredoxin H-type-like [Nelumbo nucifera]	0	4	3	7541.3	16581	5595.8	3705	11008	0	32595	11215	4345.8	0	16097	0	6724.8	2771.9	5669.5
NNU_01599	PREDICTED: chaperone protein dnaJ 10-like isoform X1 [Nelumbo nucifera]	0.008342	1	1	1584.6	1766.6	0	0	0	0	0	0	0	0	0	1686.3	3006.4	0	0
NNU_01622	PREDICTED: uncharacterized protein At1g47420, mitochondrial-like [Nelumbo nucifera]	0	9	8	30801	45570	12159	14758	32008	9130.3	89223	62861	25324	24752	35067	30599	16059	12817	31586
NNU_01660	PREDICTED: RNA-binding protein 8A-like [Nelumbo nucifera]	0	2	1	0	0	0	1734.4	0	2327	0	0	0	0	0	0	0	0	0
NNU_01730	PREDICTED: alcohol dehydrogenase 1-like [Nelumbo nucifera]	0	7	2	0	13736	5289.4	4292.9	18469	12110	4230.3	8959.8	2496.7	0	2386.7	2293.4	0	0	12073
NNU_01744	PREDICTED: thiosulfate/3-mercaptopyruvate sulfurtransferase 1, mitochondrial-like [Nelumbo nucifera]	0	4	4	7316	3912.4	6885.9	2210.6	2190.9	0	0	0	0	5762.6	2834.2	0	0	0	5674.4
NNU_01751	PREDICTED: obg-like ATPase 1 [Nelumbo nucifera]	0	2	2	1602.2	0	0	0	0	0	0	0	0	0	0	0	0	0	0
NNU_01758	PREDICTED: formate--tetrahydrofolate ligase [Nelumbo nucifera]	0	11	8	4885.9	12981	4449.7	0	2822.5	6432.9	36419	27271	10179	22581	7583	5058.3	0	3805	6887.6
NNU_01778	PREDICTED: uncharacterized protein LOC104587464 [Nelumbo nucifera]	0	4	4	0	4082.7	0	14167	36412	5286	6244.9	0	0	0	0	0	0	0	0
NNU_01784	PREDICTED: ATP-dependent Clp protease proteolytic subunit-related protein 1, chloroplastic [Nelumbo nucifera]	0	4	4	0	0	1368.5	2345.7	0	0	3203.4	0	0	0	0	0	0	0	0
NNU_01798	PREDICTED: 60S ribosomal protein L21-2 [Nelumbo nucifera]	0	9	2	6434.8	4728.7	7529.2	4299.4	6827.3	6019.7	7534.6	6552.6	2200.3	0	0	0	0	0	0
NNU_01812	PREDICTED: DEAD-box ATP-dependent RNA helicase 11-like [Nelumbo nucifera]	0	4	1	0	0	3023.6	4025.8	4937.4	2852.1	0	0	0	0	0	0	0	0	0
NNU_01842	PREDICTED: coatomer subunit delta-2 [Nelumbo nucifera]	0	13	13	4063.4	11726	2388	8999.4	11730	6221.8	10499	4641.5	4418.6	6886.8	1525.9	2095.5	1303.7	0	0
NNU_01849	PREDICTED: ankyrin repeat domain-containing protein 2-like [Nelumbo nucifera]	0	9	9	56275	63656	22827	45630	83504	17764	311280	278060	87912	19500	50744	59676	55861	2339	90207
NNU_01850	PREDICTED: ankyrin repeat domain-containing protein 2-like [Nelumbo nucifera]	0	6	6	20969	16656	11037	12128	22117	20617	59951	57853	25620	21758	12946	18369	8385.4	0	6304.8
NNU_01854	PREDICTED: U2 small nuclear ribonucleoprotein A&apos; isoform X2 [Nelumbo nucifera]	0	5	5	93242	13011	69970	3385.5	84248	8162.4	3132.4	3170.2	2243.5	0	0	0	0	0	0
NNU_01865	PREDICTED: glyceraldehyde-3-phosphate dehydrogenase A, chloroplastic [Nelumbo nucifera]	0	6	2	0	0	0	10121	0	2361.7	0	0	0	0	0	0	0	0	0
NNU_01867	PREDICTED: probable xyloglucan endotransglucosylase/hydrolase protein B [Nelumbo nucifera]	0	5	5	0	0	0	3451.5	7596.5	3692.7	7605.7	8487.1	2316.1	0	23331	5098.6	0	0	0
NNU_01877	PREDICTED: staphylococcal nuclease domain-containing protein 1 [Nelumbo nucifera]	0	20	20	18356	17526	10345	11620	19543	19515	50221	13874	26429	31935	34017	9660.9	17637	5607.4	26640
NNU_01878	PREDICTED: exopolygalacturonase-like [Nelumbo nucifera]	0	6	6	0	0	0	0	0	0	0	0	0	0	0	0	25124	10446	0
NNU_01888	PREDICTED: syntaxin-22-like [Nelumbo nucifera]	0	2	2	0	3003.1	2609	2343.1	0	0	0	0	0	0	0	0	0	0	0
NNU_01897	PREDICTED: 40S ribosomal protein S27-2 [Nelumbo nucifera]	0	2	2	10808	22449	8023.6	11908	5381	14182	49814	47417	23790	9174.6	0	7004.2	9630.3	0	11469
NNU_01902	PREDICTED: uncharacterized protein LOC104592726 [Nelumbo nucifera]	0	3	3	0	0	0	0	0	0	9933.5	6125.6	0	0	0	0	2740.9	0	1983.4
NNU_01918	PREDICTED: cytochrome b-c1 complex subunit Rieske-4, mitochondrial-like [Nelumbo nucifera]	0.008412	1	1	0	0	0	0	0	0	0	0	0	0	0	0	0	0	0
NNU_01920	PREDICTED: glycine--tRNA ligase 1, mitochondrial-like [Nelumbo nucifera]	0	7	2	2783.6	11369	0	4510.2	1686.1	0	13985	6819.7	0	1301.1	2667.8	1480.7	0	0	0
NNU_01921	PREDICTED: uncharacterized protein LOC104592737 [Nelumbo nucifera]	0	11	11	82034	83553	18321	22089	38490	20887	65918	69674	38634	33257	23728	52467	11972	4488.6	11931
NNU_01978	PREDICTED: pyruvate dehydrogenase E1 component subunit beta-1, mitochondrial [Nelumbo nucifera]	0	6	4	113520	126170	71763	62494	93164	74654	219870	231150	131980	111260	123720	183740	75750	47716	93797
NNU_02014	PREDICTED: peptidyl-prolyl cis-trans isomerase CYP20-2, chloroplastic [Nelumbo nucifera]	0	6	6	71708	93353	46540	37099	95075	56118	170690	191430	82365	38952	35839	60020	137700	17965	38562
NNU_02020	PREDICTED: transcription factor TCP20 [Nelumbo nucifera]	0	1	1	2794.6	0	0	0	2394.1	2201.1	0	0	0	0	0	0	0	0	0
NNU_02037	PREDICTED: gamma carbonic anhydrase-like 2, mitochondrial [Nelumbo nucifera]	0	4	4	25586	19668	2298.1	7073.5	9096.3	5154.3	0	0	0	0	3413.6	0	0	0	0
NNU_02056	PREDICTED: nuclear transport factor 2 [Nelumbo nucifera]	0	2	2	0	0	0	8202.5	0	0	38559	44679	12299	10182	18277	12147	0	0	17280
NNU_02059	PREDICTED: non-specific lipid transfer protein GPI-anchored 1-like [Nelumbo nucifera]	0.003273	2	1	0	0	0	0	0	0	0	0	0	0	0	0	0	0	0
NNU_02079	PREDICTED: mitochondrial import receptor subunit TOM20-like [Nelumbo nucifera]	0	6	4	13184	8124.3	10248	5964.6	20405	7617.4	1949.4	8339.2	1035.7	1071	1104.8	1098.6	761.77	0	902.85
NNU_02085	PREDICTED: ruvB-like protein 1 [Nelumbo nucifera]	0	6	6	4197.9	0	1216.7	771.96	1177.8	1055.3	0	0	2296.3	0	3094.3	6412.1	0	0	0
NNU_02095	PREDICTED: sulfite oxidase isoform X1 [Nelumbo nucifera]	0	9	9	22260	25054	20441	4087.1	1842.3	6243.7	12519	7927.2	6621.6	6008.4	1431.9	1145.5	0	3123.7	0
NNU_02117	PREDICTED: proteasome subunit beta type-5 [Nelumbo nucifera]	0	11	5	34608	26022	32124	21849	28282	17341	19046	8393.2	8769.1	6824.2	14918	20314	0	1298.1	5493.1
NNU_02123	PREDICTED: adenylate kinase 4-like [Nelumbo nucifera]	0	7	3	1966.2	1930.3	1561.6	4259.4	19412	7672.8	6367.5	31052	11672	3355.1	2973.3	0	9157.2	2797.2	5389.2
NNU_02140	PREDICTED: 3-oxoacyl-[acyl-carrier-protein] reductase 4-like [Nelumbo nucifera]	0	10	8	40431	52176	22966	40133	51496	48446	200710	188840	80097	51630	64381	38228	89336	17463	44550
NNU_02154	PREDICTED: uncharacterized protein LOC104592964 isoform X3 [Nelumbo nucifera]	0	6	6	18898	20052	11610	12656	17172	4574	61987	57916	27603	5386.8	5426.6	10339	3353.6	1097	2439.4
NNU_02180	PREDICTED: GDSL esterase/lipase At3g48460-like [Nelumbo nucifera]	0	3	3	0	0	0	12283	23065	0	0	8600.9	0	0	5244.1	0	0	0	0
NNU_02191	PREDICTED: probable pectate lyase 5 [Nelumbo nucifera]	0	3	2	0	0	0	0	0	2054	1902.8	0	0	0	0	0	0	0	0
NNU_02196	PREDICTED: T-complex protein 1 subunit epsilon-like [Nelumbo nucifera]	0	6	6	4986	0	0	0	0	0	14055	2724.2	0	1478.4	0	0	0	0	0
NNU_02213	PREDICTED: protein-L-isoaspartate O-methyltransferase-like isoform X2 [Nelumbo nucifera]	0	3	2	25526	22027	3710.6	0	5745.5	0	0	0	0	0	0	0	0	0	0
NNU_02214	PREDICTED: 28 kDa ribonucleoprotein, chloroplastic-like [Nelumbo nucifera]	0	6	5	13012	9065.5	3459.2	27935	31873	34197	39324	24765	11259	2942.1	0	9779.9	0	0	0
NNU_02219	PREDICTED: proteasome subunit beta type-7-A-like [Nelumbo nucifera]	0	3	3	4278.1	5885.9	4174	0	0	0	5505.7	15675	7418.9	1495.2	0	0	0	1539.5	0
NNU_02237	PREDICTED: hepatoma-derived growth factor-related protein 2-like [Nelumbo nucifera]	0	11	5	0	6757.7	0	0	0	4190.4	0	0	0	0	0	0	0	0	0
NNU_02269	PREDICTED: glycine-rich RNA-binding protein 3, mitochondrial [Nelumbo nucifera]	0	14	11	34706	43753	23461	18519	23323	22474	27470	41588	18599	1956.4	3890.9	1286.5	14792	484.28	1921.4
NNU_02270	PREDICTED: uncharacterized protein LOC104593090 isoform X2 [Nelumbo nucifera]	0	7	7	18406	16864	6008.5	2171.3	1355.2	5397.4	22495	39893	12873	11739	16897	0	3777.3	0	14301
NNU_02285	PREDICTED: glutamate--glyoxylate aminotransferase 2 [Nelumbo nucifera]	0	5	5	3839.6	4026.3	3120.3	0	6535.6	4551.7	6023.6	1393.3	3981.5	0	5723	0	0	0	0
NNU_02303	PREDICTED: probable trans-2-enoyl-CoA reductase, mitochondrial [Nelumbo nucifera]	0	8	8	18413	32924	0	8248.9	13347	1780.3	55759	80420	21706	21209	5702.9	3568.5	44312	3998.2	16577
NNU_02309	PREDICTED: uncharacterized protein LOC104593131 isoform X2 [Nelumbo nucifera]	0.002236	1	1	2807.8	2847.2	802.22	0	0	0	0	0	0	0	0	0	0	0	0
NNU_02356	PREDICTED: 50S ribosomal protein L12, chloroplastic-like [Nelumbo nucifera]	0	5	1	0	0	3583.5	14907	13302	4921.4	8378.8	11315	4608.9	0	0	0	0	0	0
NNU_02360	PREDICTED: uncharacterized protein LOC104593179 isoform X3 [Nelumbo nucifera]	0.002277	2	2	0	0	0	0	0	0	0	0	0	0	0	0	0	0	0
NNU_02371	PREDICTED: carbonic anhydrase 2-like isoform X1 [Nelumbo nucifera]	0	8	8	6067.5	5926.5	0	0	0	0	5211.4	22722	0	15132	20248	0	56225	12742	36091
NNU_02378	PREDICTED: 2-methylene-furan-3-one reductase-like isoform X1 [Nelumbo nucifera]	0.002261	2	2	0	0	0	0	0	0	0	0	0	0	0	0	0	0	0
NNU_02380	PREDICTED: formate dehydrogenase, mitochondrial [Nelumbo nucifera]	0	10	10	28842	49152	14670	16813	40076	13686	113680	104660	26599	40317	54993	41819	34412	18637	16589
NNU_02386	PREDICTED: uncharacterized protein At4g28440-like [Nelumbo nucifera]	0	4	2	0	0	4255	0	0	0	8484.6	0	0	0	0	0	0	0	0
NNU_02387	PREDICTED: probable carboxylesterase 2 [Nelumbo nucifera]	0	1	1	0	0	0	0	0	0	0	0	0	0	0	0	0	0	0
NNU_02402	PREDICTED: aldehyde dehydrogenase family 2 member B7, mitochondrial-like [Nelumbo nucifera]	0	20	18	28863	48857	16669	17601	22423	10917	112830	107880	42902	44320	78766	117550	33639	22866	69158
NNU_02403	PREDICTED: spermidine synthase 1 [Nelumbo nucifera]	0	3	2	0	8276.9	3633.5	5607.8	0	0	17651	10772	0	0	5610.1	0	7285.3	3376.4	7990.8
NNU_02412	PREDICTED: stromal 70 kDa heat shock-related protein, chloroplastic [Nelumbo nucifera]	0	33	11	292990	247400	175510	171040	209190	214560	563370	534530	270390	145670	158360	255120	355190	131260	352920
NNU_02455	PREDICTED: uncharacterized protein LOC104611362 [Nelumbo nucifera]	0	1	1	0	11034	0	4440.8	7455.3	0	11454	20201	0	0	0	0	0	0	0
NNU_02471	PREDICTED: interaptin-like [Nelumbo nucifera]	0.001149	1	1	0	0	0	0	0	0	0	2155	0	0	0	0	0	0	1751.1
NNU_02479	PREDICTED: hydroquinone glucosyltransferase-like [Nelumbo nucifera]	0	2	2	4246.4	4930.1	2808.7	0	0	0	0	0	0	0	0	0	0	0	0
NNU_02483	PREDICTED: RNA polymerase sigma factor sigE, chloroplastic/mitochondrial [Nelumbo nucifera]	0.009322	1	1	0	0	0	5979.3	4267.6	10210	0	5026.2	0	0	18754	0	0	0	0
NNU_02497	PREDICTED: KAT8 regulatory NSL complex subunit 3 [Nelumbo nucifera]	0	2	2	695	5850.7	0	0	0	0	0	0	0	0	0	0	0	0	0
NNU_02520	PREDICTED: endoglucanase 19 [Nelumbo nucifera]	0	3	3	0	0	0	0	12747	0	19659	0	0	6174.5	0	2397.3	0	0	0
NNU_02535	PREDICTED: protein BOBBER 1 [Nelumbo nucifera]	0	6	6	8375.9	29878	8796.3	2867.8	3552.2	4554.7	24463	0	3144.6	0	2372.6	2811.1	2771.8	0	3147.5
NNU_02539	PREDICTED: dynamin-related protein 5A [Nelumbo nucifera]	0	7	1	0	0	0	0	0	3180.6	0	0	0	0	0	0	0	0	0
NNU_02553	PREDICTED: RNA polymerase II transcriptional coactivator KELP [Nelumbo nucifera]	0	1	1	0	0	0	0	0	0	0	0	0	0	0	0	0	0	0
NNU_02554	PREDICTED: protein ASPARTIC PROTEASE IN GUARD CELL 2-like [Nelumbo nucifera]	0	8	8	5810.9	1926.3	5037	951.05	28499	0	0	0	0	3073.5	0	0	0	0	0
NNU_02580	PREDICTED: luminal-binding protein 5 [Nelumbo nucifera]	0	31	21	198530	235670	128600	154740	176910	206780	368430	414840	215210	275500	243770	308850	186440	201760	306710
NNU_02608	PREDICTED: protein disulfide-isomerase [Nelumbo nucifera]	0	26	22	116690	152990	76648	68129	64608	66273	103080	129060	43163	43490	27304	42476	25186	20136	32750
NNU_02620	PREDICTED: proteasome subunit beta type-3-like [Nelumbo nucifera]	0	2	2	0	8300.9	0	4528.9	0	0	0	0	0	0	0	0	0	0	0
NNU_02634	PREDICTED: uncharacterized protein LOC104605872 [Nelumbo nucifera]	0	3	2	0	0	1199.5	1515.7	6209.7	0	0	2413.7	0	2257.5	0	0	0	0	0
NNU_02648	PREDICTED: U1 small nuclear ribonucleoprotein C-like [Nelumbo nucifera]	0	1	1	6090.1	5416.3	0	0	4824.2	0	4836.4	0	0	0	0	0	4427.8	0	0
NNU_02654	PREDICTED: ultraviolet-B receptor UVR8-like isoform X1 [Nelumbo nucifera]	0	6	4	0	5406.6	3952.6	1397.2	2772.7	3428.5	8832.1	9118.5	0	0	0	0	0	0	0
NNU_02674	PREDICTED: floral homeotic protein PMADS 2 [Nelumbo nucifera]	0	3	3	0	0	0	0	0	0	0	2310.1	0	0	0	0	0	0	0
NNU_02699	PREDICTED: cysteine synthase-like [Nelumbo nucifera]	0	7	7	9114.5	0	4632.1	12081	28755	3132.7	70358	49474	5689	4537.6	16260	14049	18998	4897.2	10003
NNU_02703	PREDICTED: acyl-[acyl-carrier-protein] desaturase, chloroplastic [Nelumbo nucifera]	0	7	2	0	0	0	0	973.76	0	15862	6827.5	2760.8	0	0	1914.2	0	0	0
NNU_02724	PREDICTED: 60S ribosomal protein L38 [Vitis vinifera]	0	3	3	11713	11389	0	2945.2	6093.4	4575.4	14895	0	3311	0	0	0	0	0	0
NNU_02728	PREDICTED: probable hydroxyacylglutathione hydrolase 2, chloroplast isoform X1 [Nelumbo nucifera]	0.008386	1	1	0	2500.5	0	0	0	0	0	0	0	0	0	0	0	0	0
NNU_02729	PREDICTED: calreticulin-3-like [Nelumbo nucifera]	0	5	5	1710.5	1531.9	1270.4	5466	2231.3	9501.5	0	1720.4	0	0	0	0	0	0	0
NNU_02744	Cycloartenol-C-24-methyltransferase -like protein [Gossypium arboreum]	0	3	3	3819.5	0	0	0	1781.3	0	4761.8	0	2020.6	0	0	0	0	0	0
NNU_02751	PREDICTED: uncharacterized protein LOC104597377 [Nelumbo nucifera]	0	6	4	4576.7	4960.9	10032	25230	27757	15820	3232.7	3144.7	0	0	2800.1	0	0	0	0
NNU_02760	PREDICTED: 40S ribosomal protein S2-3-like [Nelumbo nucifera]	0.001144	7	1	4517.3	4065.6	0	0	4432.1	0	6427.3	0	0	0	0	0	0	0	0
NNU_02766	PREDICTED: polygalacturonase [Nelumbo nucifera]	0	2	2	0	0	0	0	0	0	0	0	0	0	0	0	14846	0	2370.8
NNU_02786	PREDICTED: heterogeneous nuclear ribonucleoprotein H3-like isoform X1 [Nelumbo nucifera]	0	3	2	2677.2	2092.4	0	0	0	0	0	0	0	0	1190.6	0	0	0	0
NNU_02800	PREDICTED: ATP synthase subunit O, mitochondrial-like [Nelumbo nucifera]	0	8	2	0	0	0	0	0	0	0	0	0	0	0	0	4799.5	0	0
NNU_02846	PREDICTED: DNA-damage-repair/toleration protein DRT100-like [Nelumbo nucifera]	0	20	17	0	0	0	10762	216800	19832	92715	77122	20721	40391	45426	115620	0	0	0
NNU_02867	PREDICTED: uncharacterized protein LOC104597495 [Nelumbo nucifera]	0.00884	1	1	0	0	0	0	0	0	0	680.51	337.99	0	517.51	0	794.33	0	0
NNU_02874	PREDICTED: putative lysine-specific demethylase JMJD5 [Nelumbo nucifera]	0.006875	1	1	0	0	0	0	6918.6	6272.8	0	0	0	0	0	0	0	0	0
NNU_02882	PREDICTED: 60S ribosomal protein L6-like [Nelumbo nucifera]	0	13	6	54589	35854	52452	30626	46721	37127	59494	47513	31352	14703	20343	20509	18241	2388.1	5566.5
NNU_02884	PREDICTED: 30S ribosomal protein 2, chloroplastic [Nelumbo nucifera]	0	6	6	0	10586	5288.7	13648	11646	10757	7450.2	0	7327.7	0	0	0	0	0	0
NNU_02899	PREDICTED: outer envelope pore protein 16-3, chloroplastic/mitochondrial [Nelumbo nucifera]	0	2	2	0	2555.6	0	0	2332.4	0	0	2117.7	0	0	0	0	0	0	0
NNU_02909	PREDICTED: 3-oxoacyl-[acyl-carrier-protein] reductase, chloroplastic-like [Nelumbo nucifera]	0	8	8	257070	0	0	1780.7	0	7896.9	13497	319100	142030	93644	9464.6	3826.1	14958	59373	6335.6
NNU_02923	PREDICTED: zinc finger CCCH domain-containing protein 14 [Nelumbo nucifera]	0	6	4	4789.9	8266.1	2537.4	3064.3	0	0	0	0	0	0	0	0	0	0	0
NNU_02931	PREDICTED: actin [Nelumbo nucifera]	0	20	0	0	0	0	2249.7	11500	0	0	0	12290	0	4445.8	0	0	21961	0
NNU_02947	PREDICTED: activator of 90 kDa heat shock protein ATPase homolog 1-like isoform X2 [Nelumbo nucifera]	0	4	2	2611.9	0	0	0	0	3833	0	0	2110.3	0	0	0	0	0	0
NNU_02954	PREDICTED: activator of 90 kDa heat shock protein ATPase homolog 1-like [Nelumbo nucifera]	0	5	3	3668.7	9161.6	6715	0	4046.7	0	0	0	0	0	0	0	0	0	0
NNU_02968	PREDICTED: dirigent protein 19-like [Nelumbo nucifera]	0	5	5	7777.4	1847.7	3363.7	6751.7	17599	3499.3	28823	33008	15698	0	7048.7	9383.9	4027.3	0	0
NNU_02977	PREDICTED: 60S ribosomal protein L21-2-like [Nelumbo nucifera]	0	9	2	24360	28643	22847	19206	18067	29468	42540	49618	9164.6	14363	0	10146	0	0	6238.3
NNU_02982	PREDICTED: protein YLS3 [Nelumbo nucifera]	0	4	3	4086.9	2166.5	1420.1	3700.1	2860.3	1692.6	6433.1	2505	3890	1082.9	1011.8	1408.7	0	0	0
NNU_03014	PREDICTED: superoxide dismutase [Cu-Zn] 2 [Nelumbo nucifera]	0	3	3	0	0	0	6915.3	12997	0	4699.3	0	0	0	0	0	6711.2	0	0
NNU_03015	PREDICTED: mitochondrial dicarboxylate/tricarboxylate transporter DTC [Nelumbo nucifera]	0	7	5	12672	9234.1	5440.4	6930.2	0	3960.6	21759	34477	10539	5043.5	17466	18500	3611.1	0	4236.7
NNU_03018	PREDICTED: tubulin alpha-3 chain [Nelumbo nucifera]	0	13	4	7691.7	17266	0	12596	15853	0	4128.7	0	0	12401	3333.5	17959	0	0	0
NNU_03055	PREDICTED: YTH domain-containing family protein 1-like [Nelumbo nucifera]	0.000584	2	2	0	0	0	0	0	0	0	0	860.63	0	0	0	0	0	0
NNU_03065	PREDICTED: T-complex protein 1 subunit theta [Nelumbo nucifera]	0	14	14	13650	31503	7131.7	918.79	0	0	14356	15221	0	2132	1840.4	3835.3	0	0	0
NNU_03105	PREDICTED: ubiquitin carboxyl-terminal hydrolase isozyme L5-like [Nelumbo nucifera]	0.003763	1	1	0	0	0	0	0	0	2701.4	0	0	0	0	0	0	0	0
NNU_03128	PREDICTED: uncharacterized protein LOC104585883 [Nelumbo nucifera]	0	5	3	15400	21539	20217	2040.1	0	18752	0	3894.6	0	0	0	0	0	0	0
NNU_03129	PREDICTED: uncharacterized protein LOC104585885 [Nelumbo nucifera]	0	2	1	4929.1	0	5409.9	4320.6	5857	6527.2	0	0	0	5034.9	0	4425.7	0	0	0
NNU_03148	PREDICTED: 40S ribosomal protein S2-3-like [Nelumbo nucifera]	0	8	2	21490	4267.3	14536	23516	10400	14087	43493	19551	4148.6	18351	4877.2	2710.5	0	0	0
NNU_03163	PREDICTED: carotenoid 9,10(9&apos;,10&apos;)-cleavage dioxygenase 1 [Nelumbo nucifera]	0	1	1	0	0	0	0	0	0	0	8199.2	5135.3	0	0	0	0	0	0
NNU_03172	PREDICTED: prohibitin-1, mitochondrial [Nelumbo nucifera]	0	14	14	85942	70614	14589	41516	79856	21565	191460	121840	61287	62343	65417	23791	74025	11791	39924
NNU_03181	PREDICTED: V-type proton ATPase catalytic subunit A [Nelumbo nucifera]	0	24	24	77119	69741	51199	56491	61300	55055	100720	108500	30420	86379	83493	56795	10110	3719.2	20282
NNU_03190	PREDICTED: ATP synthase subunit gamma, mitochondrial-like [Nelumbo nucifera]	0	6	2	0	0	0	0	6569.2	0	0	0	0	0	0	0	0	0	0
NNU_03196	PREDICTED: subtilisin-like protease [Nelumbo nucifera]	0	2	2	0	5789.9	3520.2	4110.4	5520.2	6665.8	0	0	0	2412.8	0	0	0	0	0
NNU_03210	PREDICTED: 60S ribosomal protein L13a-4 [Nelumbo nucifera]	0	5	1	19540	24661	1848.5	13538	10370	8630.7	16536	57411	0	14116	3865.1	5408.8	0	0	0
NNU_03233	PREDICTED: 11S globulin seed storage protein 2-like [Nelumbo nucifera]	0	2	2	0	0	0	1910.8	2154.4	2594	2275.1	0	1495.1	0	0	0	0	0	0
NNU_03240	PREDICTED: protein argonaute 1-like isoform X1 [Nelumbo nucifera]	0	2	2	0	995.74	0	0	0	0	0	0	0	0	0	0	0	0	0
NNU_03270	PREDICTED: ras-related protein RHN1 [Nelumbo nucifera]	0.001144	2	2	0	0	0	0	2238.5	0	0	0	0	0	0	0	0	0	0
NNU_03292	PREDICTED: succinate dehydrogenase [ubiquinone] iron-sulfur subunit 2, mitochondrial-like [Nelumbo nucifera]	0	15	15	43324	71643	26322	0	6079.8	5864.5	161210	57279	9649.2	0	0	13479	24340	10255	24807
NNU_03295	PREDICTED: protein DJ-1 homolog D [Nelumbo nucifera]	0.001151	1	1	0	1221.4	0	671	958.73	0	0	0	0	0	1295.1	0	0	0	0
NNU_03296	PREDICTED: proteasome subunit alpha type-2-B [Nelumbo nucifera]	0	13	13	106210	128110	83905	84099	89976	79698	20530	31263	41413	29417	18935	51259	2049.9	5038.4	40165
NNU_03316	PREDICTED: vesicle-associated membrane protein 721-like [Nelumbo nucifera]	0.001152	2	2	3341.9	0	0	0	0	595.48	0	0	0	0	0	0	0	0	0
NNU_03353	PREDICTED: putative lactoylglutathione lyase [Nelumbo nucifera]	0	12	11	209270	199890	141440	111310	123640	127250	97679	105160	39921	92305	89410	174070	55636	67012	132270
NNU_03370	PREDICTED: 2-alkenal reductase (NADP(+)-dependent)-like isoform X2 [Nelumbo nucifera]	0	4	4	16220	17219	0	0	3980.8	3269.2	9515.2	0	0	12533	12257	4659.8	0	0	3537.5
NNU_03379	PREDICTED: aconitate hydratase, cytoplasmic-like [Nelumbo nucifera]	0	33	4	22453	36685	28871	2229	6829.4	0	69307	82770	31633	33867	40759	29824	23766	0	27133
NNU_03408	PREDICTED: polyadenylate-binding protein RBP45-like [Nelumbo nucifera]	0	6	5	53644	49708	40908	39406	46250	25681	52380	40771	20128	0	20374	9695	10011	2952	15539
NNU_03429	PREDICTED: malate dehydrogenase-like [Nelumbo nucifera]	0	13	3	0	8559.9	0	0	7331.7	0	35966	0	0	0	0	0	0	0	0
NNU_03463	PREDICTED: rubisco accumulation factor 1, chloroplastic-like [Nelumbo nucifera]	0.001145	2	2	0	0	0	0	2811	0	0	0	0	0	0	0	0	0	0
NNU_03466	PREDICTED: 1-aminocyclopropane-1-carboxylate oxidase homolog 1-like isoform X1 [Nelumbo nucifera]	0.005842	1	1	0	0	0	0	0	0	0	0	0	0	0	0	0	0	0
NNU_03472	PREDICTED: peptidyl-prolyl cis-trans isomerase CYP19-3 [Nelumbo nucifera]	0	7	6	29885	27039	19044	4800.6	13453	13305	16167	4218.6	6488	826.64	0	6652.4	7576.3	0	2132
NNU_03529	PREDICTED: 3-hydroxyisobutyryl-CoA hydrolase-like protein 5 [Nelumbo nucifera]	0	2	2	8095.9	0	3471.2	3143.1	0	2395.2	0	0	0	0	0	0	0	0	0
NNU_03536	PREDICTED: urease accessory protein G isoform X2 [Nelumbo nucifera]	0	6	6	8129.3	9710.6	6660.6	3288.3	0	7135.7	17972	21845	9455.4	2452.4	0	2735.4	41503	11222	35272
NNU_03541	PREDICTED: DNA replication licensing factor MCM3 homolog 3 [Nelumbo nucifera]	0	3	3	0	0	0	0	0	0	0	0	0	0	0	0	0	0	0
NNU_03545	PREDICTED: 3-oxoacyl-[acyl-carrier-protein] synthase I, chloroplastic [Nelumbo nucifera]	0	12	6	7794.8	8375.2	12543	9920.7	17075	27942	101300	50307	45023	12402	5126.4	11402	2363.4	0	3402.5
NNU_03557	PREDICTED: 60S acidic ribosomal protein P2-2-like [Nelumbo nucifera]	0	5	3	51122	42989	39357	35418	49501	48665	75049	77983	29663	25271	27433	20262	13867	10286	7796.6
NNU_03589	PREDICTED: uncharacterized protein At5g02240-like [Nelumbo nucifera]	0	14	14	61962	68268	16252	33122	33561	34047	21682	92346	6342.2	11295	12213	10743	46618	10495	32921
NNU_03607	PREDICTED: LOW QUALITY PROTEIN: hsp70-binding protein 1-like [Nelumbo nucifera]	0	1	1	1990.3	1937.7	1093.9	1083.2	2007.9	1898.4	0	4402.2	0	1916.8	0	0	0	0	0
NNU_03652	PREDICTED: ribulose bisphosphate carboxylase/oxygenase activase, chloroplastic isoform X1 [Nelumbo nucifera]	0	16	7	0	4745.7	0	62805	46162	99321	12433	31423	7633.2	4748	6092.8	0	0	0	0
NNU_03654	PREDICTED: thylakoid lumenal 15 kDa protein 1, chloroplastic [Nelumbo nucifera]	0	6	6	2507.9	1446.4	759.21	1627.1	12163	3799.9	0	1624.9	0	861.13	1009.3	833	0	0	0
NNU_03659	PREDICTED: UDP-glucose 6-dehydrogenase 4-like [Nelumbo nucifera]	0	14	3	0	11583	0	10601	0	6880.4	0	7766.6	4211.1	4352.1	0	0	0	0	0
NNU_03672	PREDICTED: mannose-1-phosphate guanylyltransferase 1-like [Nelumbo nucifera]	0	3	3	4770.3	1768.4	0	1192.9	2711.5	5377.2	0	0	0	0	0	0	0	0	0
NNU_03677	PREDICTED: uracil phosphoribosyltransferase [Nelumbo nucifera]	0	2	2	0	0	0	0	0	0	0	3443.3	0	0	0	0	2392.5	0	0
NNU_03718	PREDICTED: 17.3 kDa class I heat shock protein-like [Nelumbo nucifera]	0	8	6	67861	81502	47783	40609	3947.2	29914	0	2300.4	0	0	1493	14085	19338	3745.3	5286
NNU_03734	hypothetical protein JCGZ_25072 [Jatropha curcas]	0	3	3	4393.4	4990.4	0	4669.9	942.39	0	0	0	692.95	322.22	0	0	0	0	0
NNU_03736	PREDICTED: mitochondrial uncoupling protein 1-like [Nelumbo nucifera]	0	2	2	0	0	0	0	0	0	0	5767.5	0	0	0	0	0	0	0
NNU_03737	PREDICTED: cytosolic enolase 3 isoform X1 [Nelumbo nucifera]	0	1	1	0	5662.7	3204.9	0	0	0	0	0	0	0	0	0	0	0	0
NNU_03746	PREDICTED: acetyl-coenzyme A carboxylase carboxyl transferase subunit alpha, chloroplastic-like [Nelumbo nucifera]	0	25	24	8959.8	18607	0	13955	6168.8	9267.4	152950	93873	40783	10845	5790.8	13773	4304.8	0	0
NNU_03778	PREDICTED: 26S proteasome non-ATPase regulatory subunit 7 homolog A-like [Nelumbo nucifera]	0	4	2	3025.7	24162	3936.5	14738	19242	6823.3	3812.2	13651	8754.5	9423	1649.8	0	0	0	0
NNU_03827	PREDICTED: phenylalanine ammonia-lyase [Nelumbo nucifera]	0	3	3	5951.5	0	0	0	0	0	0	0	0	0	0	0	0	0	0
NNU_03828	PREDICTED: glutelin type-A 1-like [Nelumbo nucifera]	0	7	7	8363.6	18967	13516	5838.4	1315.2	0	5975.2	3336.8	0	0	6836.8	6067.2	0	0	4616.5
NNU_03831	PREDICTED: isocitrate dehydrogenase [NAD] catalytic subunit 5, mitochondrial-like [Nelumbo nucifera]	0	14	9	55250	84623	37798	24765	27696	40640	455260	438940	194500	248760	228150	115500	6501.9	13881	10413
NNU_03865	PREDICTED: 26S proteasome non-ATPase regulatory subunit 1 homolog A-like [Nelumbo nucifera]	0	1	1	0	0	0	0	0	0	898.34	989.26	0	0	0	0	0	0	0
NNU_03888	PREDICTED: 60S ribosomal protein L32-1-like [Nelumbo nucifera]	0	4	1	1897	0	0	1455.9	2098.5	2774.6	5593.8	0	2583.9	0	0	0	0	0	0
NNU_03889	PREDICTED: obg-like ATPase 1 [Nelumbo nucifera]	0	5	5	3667.2	8126.2	2074	3441.9	2604.2	2271.3	9026.4	8003.4	2102.9	0	2358	0	0	0	0
NNU_03890	PREDICTED: photosystem II 10 kDa polypeptide, chloroplastic [Nelumbo nucifera]	0.009288	1	1	0	0	0	0	0	0	0	0	0	0	0	0	0	0	0
NNU_03901	PREDICTED: thioredoxin F-type, chloroplastic-like [Nelumbo nucifera]	0	5	5	0	547.06	0	0	0	0	34467	34491	5354.5	7449.2	0	2537.7	33860	4790.9	16910
NNU_03925	PREDICTED: 50S ribosomal protein L15, chloroplastic [Nelumbo nucifera]	0	2	2	0	0	0	0	0	806.78	1055.7	918.1	0	0	0	872.71	0	0	0
NNU_03938	PREDICTED: eukaryotic translation initiation factor 2 subunit beta-like isoform X1 [Nelumbo nucifera]	0	6	6	2980.1	2531	10054	1343	2458.2	2525.2	3008.5	6766.8	1771.4	1683.9	0	2148.6	6252.2	0	0
NNU_03942	PREDICTED: histone H1-like [Nelumbo nucifera]	0	7	7	23049	15501	12974	15287	23985	23990	3734.3	0	0	0	0	0	0	0	0
NNU_03963	PREDICTED: thaumatin-like protein [Nelumbo nucifera]	0.002254	2	1	0	0	1582.8	0	0	0	0	0	0	0	0	0	0	0	0
NNU_03988	PREDICTED: glutathione S-transferase DHAR3, chloroplastic [Nelumbo nucifera]	0.00275	3	2	0	0	0	0	0	0	2369.3	2467.4	0	0	5865.9	0	0	0	0
NNU_04002	PREDICTED: HMG-Y-related protein A [Nelumbo nucifera]	0	6	4	11919	10052	0	992.94	0	0	0	0	0	0	0	0	0	0	0
NNU_04008	PREDICTED: aldose 1-epimerase-like [Nelumbo nucifera]	0	2	2	3144.5	5696.5	0	0	2927.5	0	6883.7	0	0	0	0	0	0	0	0
NNU_04018	PREDICTED: putative 12-oxophytodienoate reductase 11 [Nelumbo nucifera]	0	6	6	0	0	0	0	4228.8	2537.1	12528	12854	4256	5420.5	0	0	0	0	0
NNU_04044	PREDICTED: aspartate aminotransferase, mitochondrial [Nelumbo nucifera]	0	14	13	28379	9065.4	6936.1	15890	3529.6	4052.4	145770	47301	59406	31353	49314	12739	35263	15104	19446
NNU_04048	PREDICTED: peroxidase P7-like [Nelumbo nucifera]	0	1	1	0	3334.8	0	0	0	7492.2	7426.5	7537.3	4249.6	5386.3	4969.3	9382.8	13180	4070.7	5804.9
NNU_04090	PREDICTED: 18.2 kDa class I heat shock protein-like [Nelumbo nucifera]	0	7	2	0	7961.1	0	65525	0	92712	0	0	0	9827	0	0	2934.5	33943	6310.7
NNU_04105	PREDICTED: uncharacterized protein LOC104589394 [Nelumbo nucifera]	0	3	3	0	0	1160.9	0	0	1071.2	1709.4	1878.5	0	0	0	0	0	0	0
NNU_04106	PREDICTED: phenylalanine ammonia-lyase-like [Nelumbo nucifera]	0	3	3	0	0	460.24	0	0	0	0	0	0	0	0	0	7594.9	0	0
NNU_04116	PREDICTED: prefoldin subunit 6 [Nelumbo nucifera]	0	4	4	9379.6	23928	7347.3	10733	15558	5558.6	9830.5	4593.4	6220	5305.8	5277.4	0	13230	0	8861.9
NNU_04136	PREDICTED: uncharacterized protein LOC104610629 isoform X2 [Nelumbo nucifera]	0.003243	1	1	0	0	0	0	468.29	0	677.42	0	0	0	0	0	0	0	0
NNU_04138	PREDICTED: BAHD acyltransferase DCR [Nelumbo nucifera]	0	7	7	0	11041	2537.6	27213	31240	22241	7819	6526.3	2859.6	3890.5	4153.1	11421	0	0	0
NNU_04141	rRNA 2&apos;-O-methyltransferase fibrillarin 2 -like protein [Gossypium arboreum]	0	2	2	2791.7	0	3592.3	0	2609.3	0	0	0	0	0	0	0	0	0	0
NNU_04142	PREDICTED: bifunctional L-3-cyanoalanine synthase/cysteine synthase 1, mitochondrial [Nelumbo nucifera]	0	8	8	30217	26359	14288	14008	33188	11128	20916	30490	5655.2	15831	0	0	4933.1	4582.6	4880.8
NNU_04145	PREDICTED: puromycin-sensitive aminopeptidase-like isoform X2 [Nelumbo nucifera]	0	5	3	5370.6	0	0	0	0	0	0	0	0	0	719.55	1194.4	0	700.64	0
NNU_04177	PREDICTED: charged multivesicular body protein 1-like [Nelumbo nucifera]	0	3	3	1483.5	7234.9	1912	1892.2	0	3878.1	6621.7	3049.1	0	0	0	0	0	0	0
NNU_04179	PREDICTED: ras-related protein RIC1 [Nelumbo nucifera]	0.00223	2	1	6641.8	0	0	0	0	0	0	0	0	0	0	0	0	0	0
NNU_04189	PREDICTED: IAA-amino acid hydrolase ILR1-like 1 [Nelumbo nucifera]	0	10	10	10732	5898.8	5638.8	17447	8024.4	12104	27201	11750	15693	2046	3201.8	8947.4	0	0	0
NNU_04200	PREDICTED: UPF0587 protein C1orf123 [Nelumbo nucifera]	0	4	4	15378	20014	1188.2	1112.1	11344	1683.3	1854.9	1648.4	1112.8	1333.8	0	0	1380.4	0	1900.1
NNU_04230	PREDICTED: mitochondrial-processing peptidase subunit alpha-like [Nelumbo nucifera]	0	15	15	222080	253680	180290	133400	110190	170390	240460	369850	209140	186550	119030	209480	23415	84875	41381
NNU_04233	PREDICTED: ATP-dependent 6-phosphofructokinase 3-like [Nelumbo nucifera]	0	20	19	92586	109980	66689	25626	29423	29149	221230	200230	65168	141200	79393	83135	0	5271.5	1568.5
NNU_04302	PREDICTED: 60S ribosomal protein L28-2-like [Nelumbo nucifera]	0	8	4	105850	108810	96614	66650	108890	89392	124190	89313	63023	44155	50646	55853	58077	22471	46415
NNU_04317	PREDICTED: lysosomal beta glucosidase-like [Nelumbo nucifera]	0	2	2	0	0	0	0	4433.3	0	3618.3	0	0	2172.9	0	0	0	0	0
NNU_04336	PREDICTED: probable NADH dehydrogenase [ubiquinone] 1 alpha subcomplex subunit 5, mitochondrial [Nelumbo nucifera]	0	5	5	0	14073	9207.2	1030.8	7897	4606.9	15898	19702	0	7454.8	7172.6	8976.5	0	4608.9	0
NNU_04346	PREDICTED: enolase 1, chloroplastic-like [Nelumbo nucifera]	0.002275	10	2	0	0	0	0	0	0	0	0	0	0	10394	0	0	0	0
NNU_04348	PREDICTED: uncharacterized protein At1g32220, chloroplastic [Nelumbo nucifera]	0	1	1	0	0	0	0	10570	0	0	15733	8710.6	0	0	0	0	0	10680
NNU_04368	PREDICTED: 6-phosphogluconate dehydrogenase, decarboxylating 3 [Nelumbo nucifera]	0	19	15	23723	25981	10993	10629	40729	16086	136690	152780	66625	55476	62529	62732	19943	4779.2	21897
NNU_04375	PREDICTED: delta-aminolevulinic acid dehydratase, chloroplastic [Nelumbo nucifera]	0	9	9	0	6749.5	0	5854.3	11885	1586.8	23073	24922	10886	6969.3	2954.9	10775	0	0	0
NNU_04394	PREDICTED: heat shock protein 81-1-like [Nelumbo nucifera]	0	13	10	16448	10301	9995.9	10358	3210	14535	24601	36423	4316.4	16020	11312	5995.7	0	0	0
NNU_04417	PREDICTED: isoaspartyl peptidase/L-asparaginase 1 [Nelumbo nucifera]	0	1	1	0	3131.6	0	0	0	0	5351.8	6752.3	0	0	0	0	5428.8	2520.4	4552.7
NNU_04420	PREDICTED: uncharacterized protein LOC104597878 [Nelumbo nucifera]	0	4	4	0	0	0	9474.9	0	4505.4	29605	27371	14867	13838	6976	0	148830	41622	106630
NNU_04458	PREDICTED: protein SPIRAL1-like 2 [Nelumbo nucifera]	0	3	3	28793	28739	7397.5	13748	7000.6	20647	12298	15539	10355	3045.1	5430.3	0	16886	0	0
NNU_04459	PREDICTED: pentatricopeptide repeat-containing protein At4g18750, chloroplastic-like [Nelumbo nucifera]	1	1	1	0	0	0	0	0	0	0	0	7774.3	0	0	0	0	0	0
NNU_04476	PREDICTED: glycerophosphodiester phosphodiesterase GDPD6-like [Nelumbo nucifera]	0.002231	1	1	0	0	0	0	0	0	0	0	0	0	0	2845	0	2293.9	5238
NNU_04482	PREDICTED: glycine-rich RNA-binding protein 3, mitochondrial-like [Nelumbo nucifera]	0	1	1	18662	16785	13299	10843	16826	0	15383	15488	10597	9776.3	0	0	11102	0	17552
NNU_04483	Putative inactive purple acid phosphatase 27 [Aegilops tauschii]	0	5	5	7543.7	4744.2	6799	0	1333	1890.9	0	0	0	0	0	0	0	0	0
NNU_04494	PREDICTED: PLASMODESMATA CALLOSE-BINDING PROTEIN 3-like [Nelumbo nucifera]	0	2	1	7299	6960.8	4683.4	4017.6	6307	6829.9	0	4131.4	1937.3	2146.3	0	0	4755.9	0	2867.2
NNU_04500	PREDICTED: 14-3-3-like protein GF14 iota [Nelumbo nucifera]	0	5	3	1058.4	1043.8	5591.7	772.69	0	3408.4	0	0	0	2603.3	0	0	0	8600	0
NNU_04514	PREDICTED: 40S ribosomal protein S19-3 [Nelumbo nucifera]	0	8	1	21642	48985	47116	29218	44495	33055	66456	62034	11539	29176	27106	36210	19227	0	6624.9
NNU_04517	PREDICTED: probable mitochondrial-processing peptidase subunit beta [Nelumbo nucifera]	0	18	9	25729	37558	21965	11425	27490	17145	53347	46802	29469	44160	33745	31165	11132	6732	5131.7
NNU_04519	PREDICTED: UDP-glucose 6-dehydrogenase 3-like [Nelumbo nucifera]	0	11	1	2579.3	0	0	0	0	0	2624.8	0	0	0	0	0	0	0	0
NNU_04520	PREDICTED: UDP-glucose 6-dehydrogenase 1 [Nelumbo nucifera]	0	17	5	60079	37627	45720	24251	53988	52308	133160	162380	79509	59109	67667	44945	6635.9	18858	31768
NNU_04529	PREDICTED: alpha-1,4 glucan phosphorylase L-2 isozyme, chloroplastic/amyloplastic [Nelumbo nucifera]	0	9	9	26504	31662	9130.7	2253.5	2701.5	0	0	1586.4	0	11783	3226.6	7330.8	0	0	0
NNU_04532	PREDICTED: probable inactive purple acid phosphatase 2 isoform X1 [Nelumbo nucifera]	0.000581	2	2	0	0	0	0	0	0	0	0	0	3465.9	0	0	0	0	0
NNU_04542	PREDICTED: chaperone protein ClpB3, chloroplastic [Nelumbo nucifera]	0	11	10	10275	7273	5328.5	909.23	3534.1	0	0	13807	1743	7937.5	1041.4	2904.6	1763.9	0	0
NNU_04571	PREDICTED: probable mitochondrial saccharopine dehydrogenase-like oxidoreductase At5g39410 [Nelumbo nucifera]	0.008836	1	1	0	0	0	0	0	0	0	0	0	0	0	0	0	0	0
NNU_04572	PREDICTED: chorismate mutase 3, chloroplastic-like [Nelumbo nucifera]	0	6	4	8640.4	9526.1	4243.5	7010.2	4152.2	0	0	0	2370.6	10664	11221	2886.9	0	0	0
NNU_04579	PREDICTED: mitotic checkpoint protein BUB3.3-like [Nelumbo nucifera]	0	10	4	0	37439	24127	16560	11926	14145	24701	22841	9920.2	21232	9079.2	7285.6	8281.1	0	0
NNU_04618	PREDICTED: ribulose-phosphate 3-epimerase, chloroplastic [Nelumbo nucifera]	0	3	3	3442.6	5056	0	13565	16078	4677.3	14339	25758	8618	6325.9	0	9353.9	0	0	0
NNU_04642	PREDICTED: KH domain-containing protein At4g18375-like isoform X3 [Nelumbo nucifera]	0	8	5	4219.2	6924.7	2892.9	2055.8	0	0	0	0	0	0	0	0	0	0	0
NNU_04665	PREDICTED: ribonuclease 1-like [Nelumbo nucifera]	0.00378	1	1	0	0	0	0	0	0	0	0	0	0	0	0	14147	8268.3	10160
NNU_04667	PREDICTED: probable apyrase 6 isoform X1 [Nelumbo nucifera]	1	1	1	0	17915	0	0	0	0	0	0	0	0	0	0	0	0	0
NNU_04679	PREDICTED: mini zinc finger protein 2 [Nelumbo nucifera]	0	2	2	0	0	0	0	0	0	0	5395.7	0	0	0	0	0	0	0
NNU_04691	PREDICTED: protease Do-like 8, chloroplastic isoform X3 [Nelumbo nucifera]	0	5	5	0	0	0	508.59	0	0	13809	11343	5975.5	0	0	0	4032.4	0	0
NNU_04708	PREDICTED: uncharacterized protein LOC104590820 isoform X2 [Nelumbo nucifera]	0	7	5	54327	58185	30336	33308	37722	44003	30616	25320	22906	16755	20881	44760	11908	7785.6	40280
NNU_04746	PREDICTED: ankyrin repeat-containing protein At3g12360-like [Nelumbo nucifera]	1	1	1	0	0	0	17989	0	0	0	0	0	0	0	0	0	0	0
NNU_04753	PREDICTED: uncharacterized oxidoreductase At1g06690, chloroplastic [Nelumbo nucifera]	0	3	3	2682.4	0	5076.3	0	2861.3	0	0	0	0	0	0	0	0	0	0
NNU_04774	PREDICTED: protein TIC110, chloroplastic-like [Nelumbo nucifera]	0	3	3	4463.5	0	3112.9	3082.6	0	2454	0	0	4850.2	5540.6	0	0	0	0	0
NNU_04854	PREDICTED: dihydrolipoyllysine-residue acetyltransferase component 5 of pyruvate dehydrogenase complex, chloroplastic [Nelumbo nucifera]	0	10	9	6632.2	10677	5466.2	14275	45423	6341.4	139390	34529	28584	2535.5	6032.5	50441	12936	5321.4	13689
NNU_04912	PREDICTED: receptor homology region, transmembrane domain- and RING domain-containing protein 2 isoform X1 [Nelumbo nucifera]	0	1	1	5002.3	4250.5	0	3815.7	0	4949.5	0	0	0	0	0	0	0	0	0
NNU_04927	PREDICTED: transcription factor BTF3 homolog 4-like isoform X2 [Nelumbo nucifera]	0	7	3	95959	96530	27661	36971	57513	9025.2	108300	111810	38851	7522	7062.5	23450	38916	5026.1	9513.6
NNU_04966	PREDICTED: caffeic acid 3-O-methyltransferase 1 [Nelumbo nucifera]	0	4	4	0	0	0	0	1150.6	0	9844.2	4496.7	0	0	4130.8	6920.8	0	1856.1	0
NNU_04977	PREDICTED: ubiquitin-conjugating enzyme E2 variant 1D-like [Nelumbo nucifera]	0	5	2	0	0	0	0	0	0	14879	6153.7	0	0	0	0	0	0	0
NNU_04982	PREDICTED: probable inactive purple acid phosphatase 29 [Nelumbo nucifera]	0	2	2	5017.3	0	0	0	3953.2	0	0	0	0	0	0	0	0	0	0
NNU_04992	PREDICTED: uncharacterized protein LOC104585793 isoform X2 [Nelumbo nucifera]	0.005353	2	2	5793.2	0	0	0	0	0	0	0	0	0	76885	0	0	0	0
NNU_05006	PREDICTED: pectinesterase [Nelumbo nucifera]	0	4	4	0	6663.7	0	28842	52985	23208	25266	25121	6596.5	6736.7	17294	34161	0	0	0
NNU_05007	PREDICTED: pectinesterase/pectinesterase inhibitor PPE8B [Nelumbo nucifera]	0.000582	2	2	0	0	0	6102.7	2251.2	5064	0	2188.1	0	0	0	0	0	0	0
NNU_05017	PREDICTED: alanine aminotransferase 2-like [Nelumbo nucifera]	0	14	10	2615.1	11913	1630.5	4222.2	12271	9310.6	74721	68326	45526	50224	33216	30067	13657	25632	27900
NNU_05065	PREDICTED: 20 kDa chaperonin, chloroplastic-like [Nelumbo nucifera]	0	14	9	158280	138920	49214	95234	188450	72136	386890	211200	87330	53341	43952	10244	158190	34209	116950
NNU_05080	PREDICTED: uncharacterized protein LOC104609309 [Nelumbo nucifera]	0	4	4	0	0	0	1466.3	1276.1	6528.4	0	0	0	0	0	0	0	0	0
NNU_05084	PREDICTED: 40S ribosomal protein SA-like [Nelumbo nucifera]	0	9	9	20361	31917	28480	10582	31888	24394	35951	15063	0	7764.5	0	0	0	4067	3398.2
NNU_05107	PREDICTED: 40S ribosomal protein S3-3-like [Nelumbo nucifera]	0	12	12	44426	49349	29993	25294	31685	33169	8032.3	11385	6444.1	18664	18738	6426.9	1874	2924.8	0
NNU_05121	PREDICTED: omega-amidase,chloroplastic-like [Nelumbo nucifera]	0	5	4	0	0	1489.7	1284.7	3166.5	1577.5	0	0	0	1984.5	2064.5	4386.5	0	0	0
NNU_05130	PREDICTED: 6-phosphogluconate dehydrogenase, decarboxylating 2, chloroplastic [Nelumbo nucifera]	0	14	5	13701	12309	8091.4	3375.9	15159	10447	53283	96344	21848	12170	31838	41781	16089	0	8290.6
NNU_05153	PREDICTED: ADP,ATP carrier protein 1, mitochondrial-like [Nelumbo nucifera]	0	8	1	4221.6	8300.4	969.21	10670	1943.1	0	28816	24230	0	0	0	0	1412.5	0	0
NNU_05164	PREDICTED: beta carbonic anhydrase 5, chloroplastic-like isoform X1 [Nelumbo nucifera]	0	3	3	0	0	0	0	0	0	0	0	0	0	0	0	0	0	0
NNU_05178	PREDICTED: beta-ureidopropionase [Nelumbo nucifera]	0	9	9	23216	18367	9432.5	5109.8	11859	0	56791	34230	18995	19722	31254	6341.5	0	0	20666
NNU_05181	PREDICTED: argininosuccinate lyase, chloroplastic [Nelumbo nucifera]	0	3	3	3491.8	0	1145.7	0	0	1203.2	0	0	1123.8	1424	1346.4	0	0	0	0
NNU_05207	PREDICTED: hemiasterlin resistant protein 1-like [Nelumbo nucifera]	0	3	1	0	5679.6	0	3207.5	0	0	0	11981	0	0	0	0	11260	0	0
NNU_05234	PREDICTED: serine hydroxymethyltransferase, mitochondrial [Nelumbo nucifera]	0	18	4	10037	1761.8	0	3150.4	0	0	0	6896.4	3547.8	0	0	2793.8	0	0	0
NNU_05241	PREDICTED: heat shock 70 kDa protein, mitochondrial isoform X2 [Nelumbo nucifera]	0	23	6	14660	15398	22057	0	0	0	44792	27182	0	0	0	0	20860	7428.4	5480.1
NNU_05274	unnamed protein product [Vitis vinifera]	0	4	3	58175	60069	1552.4	15574	24562	4156.1	60605	34449	5221	11570	17267	0	54141	7189.8	23869
NNU_05297	PREDICTED: 26S protease regulatory subunit 10B homolog A-like [Nelumbo nucifera]	0.008845	12	1	0	0	0	904.8	1255.8	0	0	0	0	0	0	0	0	0	0
NNU_05306	PREDICTED: chaperone protein dnaJ 10-like [Nelumbo nucifera]	0	2	2	4977.3	3428.4	5375.4	3095.5	3483	1183.5	18131	0	1916.2	0	0	2825.7	0	0	0
NNU_05331	PREDICTED: glucose-1-phosphate adenylyltransferase large subunit 1-like [Nelumbo nucifera]	0.000584	1	1	0	0	0	0	0	0	0	0	0	0	0	0	0	0	0
NNU_05335	PREDICTED: ornithine carbamoyltransferase, chloroplastic-like [Nelumbo nucifera]	0	4	4	7594.6	6624	6936.3	2132	4128.1	2800.9	4900	0	0	0	0	0	7403.7	0	4043.5
NNU_05342	PREDICTED: proteasome subunit alpha type-1-B [Nelumbo nucifera]	0	3	3	0	19796	12548	15864	22391	0	13272	0	14086	0	15288	0	0	0	0
NNU_05368	PREDICTED: protein RADIALIS-like 3 isoform X2 [Nelumbo nucifera]	0	1	1	20773	0	0	0	0	0	0	0	0	0	0	0	0	0	0
NNU_05370	PREDICTED: glycine-rich RNA-binding protein GRP1A-like [Nelumbo nucifera]	0	15	15	359240	478970	380940	453010	860370	448100	662170	672650	328460	246860	259390	451750	630090	165610	396200
NNU_05371	PREDICTED: uncharacterized protein LOC104595677 [Nelumbo nucifera]	0	1	1	0	0	0	0	0	0	0	0	0	0	0	0	3816.3	0	0
NNU_05391	PREDICTED: succinate dehydrogenase [ubiquinone] flavoprotein subunit, mitochondrial-like [Nelumbo nucifera]	0	19	7	105030	110520	51234	39245	9622.7	16513	190580	73706	46970	64660	45509	32681	6447.9	26727	35329
NNU_05394	PREDICTED: glucan endo-1,3-beta-D-glucosidase [Nelumbo nucifera]	0	5	5	2566.3	0	0	5300.2	22927	3431.4	0	0	0	0	0	0	0	0	0
NNU_05395	PREDICTED: cyclase-associated protein 1-like [Nelumbo nucifera]	0	7	6	1300.4	3012	839.48	1003	1850.8	1020.6	16266	5678.4	3475.2	2679.7	0	0	0	0	0
NNU_05417	PREDICTED: outer envelope pore protein 24A, chloroplastic-like [Nelumbo nucifera]	0	11	11	7025.8	13863	1993.9	6110.6	12946	2599.5	24135	13554	6557.3	0	9845.1	10035	0	0	0
NNU_05425	PREDICTED: COP9 signalosome complex subunit 4 [Nelumbo nucifera]	0	3	3	3176.3	5876.8	2472.6	2985.6	2414.1	0	0	0	0	0	0	0	0	0	0
NNU_05426	PREDICTED: splicing factor U2af large subunit B isoform X1 [Nelumbo nucifera]	0	2	1	2756.2	0	3090.6	0	0	3355.8	0	0	0	0	0	0	0	0	0
NNU_05438	PREDICTED: probable Xaa-Pro aminopeptidase P [Nelumbo nucifera]	0	6	6	0	0	0	1788.5	0	3158.3	0	4860	7316.8	6522.6	8127.8	5807.8	0	0	15611
NNU_05440	PREDICTED: probable Xaa-Pro aminopeptidase P [Nelumbo nucifera]	0	1	1	4712.2	0	0	0	4966.1	0	0	13741	0	9364.9	11286	0	0	0	0
NNU_05451	PREDICTED: geranylgeranyl pyrophosphate synthase, chloroplastic-like [Nelumbo nucifera]	0	3	3	0	0	1524.6	0	0	0	0	0	3103.9	0	1637.4	0	0	0	0
NNU_05467	PREDICTED: 4-hydroxy-3-methylbut-2-enyl diphosphate reductase, chloroplastic [Nelumbo nucifera]	0	3	3	0	4017.7	5418	0	0	0	5715.6	5460.1	0	3596.8	0	2816.2	3030.1	0	0
NNU_05482	PREDICTED: WEB family protein At3g02930, chloroplastic-like [Nelumbo nucifera]	0	11	11	0	3800.8	0	1442.7	5863.1	6310.8	11989	1270.2	0	0	0	4441.9	0	0	0
NNU_05490	PREDICTED: oxygen-evolving enhancer protein 1, chloroplastic [Nelumbo nucifera]	0	13	6	0	0	0	49797	31454	45717	0	0	0	0	0	0	0	0	0
NNU_05531	PREDICTED: uncharacterized protein LOC104595846 isoform X2 [Nelumbo nucifera]	0.00586	2	2	14718	0	0	0	0	0	0	0	0	0	0	0	0	0	0
NNU_05597	PREDICTED: elongation factor 1-gamma-like [Nelumbo nucifera]	0	7	3	5082.3	4686.1	0	3046.6	0	6865.4	0	0	2392.4	0	4847	2347.1	0	0	0
NNU_05615	PREDICTED: 60S ribosomal protein L23A [Nelumbo nucifera]	0	8	8	41698	34819	37713	18966	39017	35193	8325.9	31537	42013	0	2930.4	4735.8	34589	0	2783.5
NNU_05631	PREDICTED: 60S ribosomal protein L32-1-like [Nelumbo nucifera]	0	5	2	14422	13497	10983	8136.1	15323	15477	41236	22766	14441	0	8669	19849	0	0	0
NNU_05661	PREDICTED: acyl-CoA-binding domain-containing protein 4-like isoform X2 [Nelumbo nucifera]	0	7	7	1108.8	0	0	0	1347.7	1456.3	3800.1	0	2785.1	0	0	0	0	0	0
NNU_05681	PREDICTED: extracellular ribonuclease LE-like [Nelumbo nucifera]	0.008831	2	1	0	0	0	4994.5	7918.2	0	0	0	0	0	0	0	0	0	0
NNU_05694	PREDICTED: heat shock factor-binding protein 1-like [Nelumbo nucifera]	0	3	3	4916.8	3726.2	0	0	0	0	0	0	0	2341.7	0	0	0	0	0
NNU_05715	PREDICTED: uncharacterized protein OsI_027940 [Nelumbo nucifera]	0	6	5	12648	9044	5022.3	25823	40211	8273.2	0	0	0	5499.6	6226.3	0	0	0	0
NNU_05724	PREDICTED: translationally-controlled tumor protein homolog [Nelumbo nucifera]	0	4	3	17658	17807	17157	10599	22082	26325	14481	12889	21341	28448	23226	3117.9	0	13676	0
NNU_05737	PREDICTED: NADH dehydrogenase [ubiquinone] iron-sulfur protein 5-B [Nelumbo nucifera]	0	1	1	1851.1	0	2400.3	0	2026.6	0	4624.5	4781	2424.2	0	0	0	5750.7	0	0
NNU_05739	PREDICTED: uncharacterized protein LOC104606184 isoform X1 [Nelumbo nucifera]	0.003772	1	1	0	0	0	907.67	739.7	0	0	0	0	0	0	0	0	0	0
NNU_05741	small nuclear ribonucleoprotein [Medicago truncatula]	0	4	4	0	2855.2	2178	2427.7	0	0	2860.2	2791	0	3028.3	0	0	0	0	0
NNU_05753	PREDICTED: malignant T-cell-amplified sequence 1 homolog [Nelumbo nucifera]	0	1	1	3014.6	0	0	1698.1	2069.1	0	2734	2676.8	0	0	0	0	0	0	0
NNU_05755	PREDICTED: 60S ribosomal protein L18-3 [Nelumbo nucifera]	0	9	2	80874	61428	66158	44489	70477	67329	66151	39839	33448	33029	42142	59413	0	7746.8	20117
NNU_05756	PREDICTED: bifunctional epoxide hydrolase 2-like [Nelumbo nucifera]	0	7	7	0	0	2557.2	3130.4	5340.8	0	14949	14063	2492.1	25958	8439.8	11379	2810.6	0	11714
NNU_05780	PREDICTED: 60S ribosomal protein L19-1-like [Nelumbo nucifera]	0	4	4	1817	6414.8	0	3281.3	2477.5	0	22825	7530.3	0	0	0	0	0	0	0
NNU_05806	PREDICTED: uncharacterized protein LOC104605016 [Nelumbo nucifera]	0	6	6	8443.2	1609.2	10701	22719	19257	13055	33912	30008	10495	22009	15119	13084	0	0	0
NNU_05814	PREDICTED: importin subunit alpha-like [Nelumbo nucifera]	0	2	1	0	1890.2	0	0	0	0	0	0	0	0	0	0	0	0	0
NNU_05843	PREDICTED: ATP-citrate synthase beta chain protein 2 [Nelumbo nucifera]	0	17	17	81527	52963	60345	29347	37618	35049	73282	51181	17331	25320	12279	18571	0	1512.2	4855.3
NNU_05857	PREDICTED: acetyl-CoA acetyltransferase, cytosolic 1-like isoform X2 [Nelumbo nucifera]	0	9	3	5908.6	7119.1	4395.8	0	4208.5	0	20885	43581	10612	0	0	0	0	0	0
NNU_05861	PREDICTED: ATP-dependent Clp protease proteolytic subunit 5, chloroplastic-like [Nelumbo nucifera]	0	3	3	11971	10624	0	9012.5	0	0	42266	33412	0	0	0	0	0	0	0
NNU_05871	PREDICTED: calvin cycle protein CP12-1, chloroplastic-like [Nelumbo nucifera]	0	3	3	0	0	0	1154.2	9865.8	2705.7	0	0	0	0	0	0	0	0	0
NNU_05875	PREDICTED: lon protease homolog, mitochondrial-like [Nelumbo nucifera]	0	3	3	894.74	0	0	264.15	586.68	0	3314.8	1497.1	0	0	0	0	0	0	0
NNU_05881	PREDICTED: DNA-directed RNA polymerases II, IV and V subunit 9A [Nelumbo nucifera]	0	1	1	0	0	3217.8	2494	2840.8	0	0	0	0	0	0	0	0	0	0
NNU_05884	PREDICTED: calreticulin [Nelumbo nucifera]	0	18	18	31732	38222	1514.5	35212	63950	47621	68573	81849	18767	31294	17178	26733	3671.1	13086	30934
NNU_05890	PREDICTED: acetate/butyrate--CoA ligase AAE7, peroxisomal-like [Nelumbo nucifera]	0	1	1	2560.7	0	0	0	0	0	0	0	0	0	0	0	0	0	0
NNU_05895	PREDICTED: adenosylhomocysteinase-like [Nelumbo nucifera]	0	30	7	68473	92085	40322	73879	130160	50732	356520	455490	136750	265880	243790	195430	69532	81426	324760
NNU_05907	PREDICTED: probable protein disulfide-isomerase A6 [Nelumbo nucifera]	0	11	9	18918	43086	29709	16254	58290	43022	104610	81597	37249	48763	37403	33434	24887	1690.4	42751
NNU_05955	PREDICTED: pectinesterase PPME1-like, partial [Nelumbo nucifera]	0	10	10	0	0	0	0	0	0	0	0	0	20028	0	23462	154240	155130	126800
NNU_05956	PREDICTED: zinc finger CCCH domain-containing protein 32 [Nelumbo nucifera]	0	1	1	5418.7	0	5747.8	0	0	0	0	0	5864.6	0	0	0	0	0	10838
NNU_06006	PREDICTED: aspartate aminotransferase, chloroplastic [Nelumbo nucifera]	0	26	25	89201	109730	87630	52769	47019	38698	292900	305750	180070	94298	115490	112360	90210	50765	64835
NNU_06007	PREDICTED: DNA replication licensing factor MCM5 [Nelumbo nucifera]	0.002269	2	2	1157.8	0	0	0	0	0	0	3037.6	0	0	0	0	0	0	0
NNU_06050	ubiquinol oxidase 2, mitochondrial-like precursor [Nelumbo nucifera]	0	10	10	67527	42720	63129	11253	17599	19426	51116	49214	29465	34243	26256	36922	0	0	0
NNU_06058	PREDICTED: acyl-CoA-binding protein [Nelumbo nucifera]	0	8	6	22295	28794	0	11226	17902	0	66129	45764	1821.4	10185	11573	2045	24067	6920.9	17452
NNU_06064	PREDICTED: ATP-dependent Clp protease proteolytic subunit 4, chloroplastic-like [Nelumbo nucifera]	0	4	4	12762	4821.4	0	12130	0	0	10517	11418	0	0	9845.7	0	0	0	0
NNU_06116	PREDICTED: glutamine synthetase leaf isozyme, chloroplastic [Nelumbo nucifera]	0	6	3	1161.5	2984.4	6361.6	2428.2	4127.8	15789	1021.6	877.78	0	2349.9	0	2838.7	2014	3072.3	39447
NNU_06152	PREDICTED: basic 7S globulin-like [Nelumbo nucifera]	0	3	3	0	0	0	0	7227.7	0	0	0	0	0	0	0	0	0	0
NNU_06154	PREDICTED: basic 7S globulin 2-like [Nelumbo nucifera]	0	7	7	0	0	0	7908.6	87458	16472	0	0	0	0	0	0	0	0	0
NNU_06155	PREDICTED: stem-specific protein TSJT1 [Nelumbo nucifera]	0	5	4	5283.3	9460.4	5164.6	0	0	0	6452	47943	27226	7518.6	7700.3	14106	6611.6	0	10816
NNU_06180	PREDICTED: serine--tRNA ligase-like [Nelumbo nucifera]	0	5	2	11335	10643	0	4237.2	9331.9	3345.8	15010	21392	1238.8	4150.5	15185	2162.4	3324.4	0	0
NNU_06197	PREDICTED: RAN GTPase-activating protein 2 [Nelumbo nucifera]	0	5	5	2403.1	3016.3	0	1769.1	0	0	9974.9	0	0	2629.7	0	0	0	0	0
NNU_06198	PREDICTED: 40S ribosomal protein S16-like [Nelumbo nucifera]	0	8	1	23484	12507	14207	19395	17536	15237	17304	12464	5357.8	27156	27570	28091	0	0	0
NNU_06215	PREDICTED: mavicyanin [Nelumbo nucifera]	0.007899	1	1	0	0	0	0	0	0	4640.3	0	0	0	0	0	10225	0	0
NNU_06216	PREDICTED: ribosome-recycling factor, chloroplastic [Nelumbo nucifera]	0	6	6	28025	17925	13553	23319	49135	31615	27346	33997	22972	16532	16712	21012	28934	0	0
NNU_06225	PREDICTED: photosystem I reaction center subunit II, chloroplastic [Nelumbo nucifera]	0	3	3	0	0	0	1865.2	2137.1	4490.5	0	0	0	0	0	0	0	0	0
NNU_06243	PREDICTED: tryptophan--tRNA ligase, cytoplasmic [Nelumbo nucifera]	0	6	6	3807.3	9292.9	1487.8	0	0	0	12897	18005	0	0	0	0	0	0	0
NNU_06249	PREDICTED: 40S ribosomal protein S18-like [Nelumbo nucifera]	0	8	1	0	0	0	0	7745.8	0	0	7140.8	0	0	0	0	4098.2	0	0
NNU_06252	PREDICTED: cysteine synthase [Nelumbo nucifera]	0	5	3	0	0	0	0	0	0	5016.9	6107.7	0	0	0	0	16774	0	12076
NNU_06276	PREDICTED: protein ASPARTIC PROTEASE IN GUARD CELL 2-like [Nelumbo nucifera]	0	5	5	0	0	0	1463.3	19385	7172.6	0	0	0	2415.1	12713	3938.2	0	0	0
NNU_06309	PREDICTED: probable ribose-5-phosphate isomerase 3, chloroplastic [Nelumbo nucifera]	0	3	3	0	0	0	1717.9	0	0	5845.1	5285.9	0	0	0	0	0	0	0
NNU_06322	hypothetical protein SORBIDRAFT_01g021500 [Sorghum bicolor]	0	4	4	0	1217.9	0	0	1340.3	0	2474.6	14727	2520.3	0	3921	0	0	0	0
NNU_06323	PREDICTED: dihydrolipoyllysine-residue succinyltransferase component of 2-oxoglutarate dehydrogenase complex 2, mitochondrial-like [Nelumbo nucifera]	0	22	13	116490	115410	72281	18577	78974	32823	361780	360380	99127	54758	61084	88608	94603	29462	60233
NNU_06329	PREDICTED: probable quinone oxidoreductase [Nelumbo nucifera]	0.00115	2	2	2519.9	3010	0	0	0	0	0	0	0	0	0	0	0	0	0
NNU_06338	PREDICTED: poly(rC)-binding protein 1-like [Nelumbo nucifera]	0	1	1	0	752.75	0	0	394.61	503.38	335.6	0	0	0	0	0	0	0	0
NNU_06366	PREDICTED: eukaryotic translation initiation factor 3 subunit F-like [Nelumbo nucifera]	0	9	9	30418	7695.3	14329	25615	27911	21972	0	0	15452	5198.7	0	0	0	0	3416.4
NNU_06375	PREDICTED: ubiquitin carboxyl-terminal hydrolase isozyme L3 [Nelumbo nucifera]	0	4	4	1987.3	7925.2	1746.2	1734.1	2490.8	4846.5	3572.4	3510	2626.7	2473.2	0	0	1633.6	0	6365.5
NNU_06391	PREDICTED: plasminogen activator inhibitor 1 RNA-binding protein [Nelumbo nucifera]	0	11	9	15127	16533	7190	8726.1	16382	10738	15245	3225.2	3749.1	0	0	0	14096	0	1812.5
NNU_06393	PREDICTED: GTP-binding protein YPTM2 [Nelumbo nucifera]	0	4	3	2130.1	10792	0	15075	2916.5	12479	14122	0	0	3323.2	11991	9263.7	0	0	0
NNU_06402	PREDICTED: peptide methionine sulfoxide reductase A1-like [Nelumbo nucifera]	0	6	6	12047	14897	6210.6	7418.7	2618.1	14888	47318	44348	17223	2322.5	5625.7	6373.5	3987.6	1457.8	2530.8
NNU_06404	PREDICTED: nucleoside diphosphate kinase B-like [Nelumbo nucifera]	0	9	8	239770	307750	69911	142440	193750	107280	354210	345420	144750	117260	138490	105600	245900	73572	155010
NNU_06408	PREDICTED: uncharacterized protein LOC104605485 [Nelumbo nucifera]	0	1	1	0	1765.3	0	2021.2	3015.1	2253.7	0	2168.7	2634.9	2423	0	0	0	0	0
NNU_06421	PREDICTED: 40S ribosomal protein S18 [Nelumbo nucifera]	0	8	1	116740	134300	84930	70073	135700	80657	159380	136950	67158	57613	70321	113430	25468	18226	40545
NNU_06439	PREDICTED: cysteine proteinase RD19a-like [Nelumbo nucifera]	0	3	3	0	0	0	0	4027.3	0	0	0	0	2497.4	0	0	0	0	0
NNU_06467	PREDICTED: malate dehydrogenase, glyoxysomal-like [Nelumbo nucifera]	0	11	5	46273	41098	15898	16537	30758	19699	88738	113710	47710	52252	31070	64515	79170	24719	100010
NNU_06473	PREDICTED: glycine-rich protein 2-like [Nelumbo nucifera]	0	7	7	110380	103480	77237	39786	59660	25918	31400	12920	13599	2747.9	2977.6	17971	20932	0	2566.4
NNU_06474	PREDICTED: ferredoxin--NADP reductase, leaf isozyme, chloroplastic [Nelumbo nucifera]	0	6	6	954.38	3896.1	1921.4	3496.7	10817	4568.2	0	0	0	3970.4	0	0	0	0	0
NNU_06486	PREDICTED: peptidyl-prolyl cis-trans isomerase [Nelumbo nucifera]	0	11	11	531680	617430	413800	352430	604190	416650	647410	598360	253600	278390	289810	366110	851390	236310	435470
NNU_06494	PREDICTED: triosephosphate isomerase, chloroplastic-like [Nelumbo nucifera]	0	13	6	14677	14279	3499.5	3044.2	16476	31042	120800	88235	41263	26263	26730	8000.5	24406	2865.1	0
NNU_06527	PREDICTED: 5-methyltetrahydropteroyltriglutamate--homocysteine methyltransferase-like [Nelumbo nucifera]	0	26	12	47965	15579	21246	25865	25031	18254	32857	19099	4045.5	21087	12539	29005	0	0	0
NNU_06529	PREDICTED: heme-binding protein 2-like [Nelumbo nucifera]	0	4	4	0	0	0	2014.4	0	4872.2	0	0	0	0	0	0	0	0	0
NNU_06534	PREDICTED: calcyclin-binding protein-like [Nelumbo nucifera]	0	2	2	10608	9490.4	0	5684.4	1221.8	0	8304.3	2870.6	0	0	0	0	2532.7	3663.2	2263.4
NNU_06542	PREDICTED: uncharacterized protein LOC104610185 [Nelumbo nucifera]	0	3	3	0	0	2721.2	0	0	0	0	0	0	0	0	0	0	0	0
NNU_06550	PREDICTED: 3-oxoacyl-[acyl-carrier-protein] synthase I, chloroplastic-like [Nelumbo nucifera]	0.003261	7	1	0	0	0	0	0	0	0	0	0	0	0	0	0	0	0
NNU_06557	PREDICTED: 60S ribosomal protein L18a-like [Nelumbo nucifera]	0	4	1	13017	12192	8378.6	9516.3	7931.2	12081	12758	17601	6642	9652.8	5891.2	0	0	0	0
NNU_06559	PREDICTED: DNA-directed RNA polymerases II, IV and V subunit 3-like [Nelumbo nucifera]	0	2	2	3835.3	0	0	2059.9	2262	0	0	0	0	0	0	0	0	0	0
NNU_06564	PREDICTED: persulfide dioxygenase ETHE1 homolog, mitochondrial-like [Nelumbo nucifera]	0	3	3	4169.1	3692.2	5130.4	0	0	0	0	0	0	0	0	0	0	0	0
NNU_06577	PREDICTED: argininosuccinate synthase, chloroplastic [Nelumbo nucifera]	0	26	26	87806	85459	64662	35306	50269	52653	89004	82315	38788	56440	71479	48269	8143.9	11488	18031
NNU_06675	PREDICTED: probable calcium-binding protein CML13 [Nelumbo nucifera]	0	8	3	5141.5	5227.3	0	0	0	0	0	0	0	0	0	0	5456.8	15721	4596.2
NNU_06681	PREDICTED: 40S ribosomal protein S13 [Nelumbo nucifera]	0.000583	9	1	0	0	5350.6	4843.6	0	0	9307.6	11106	0	0	0	0	0	0	0
NNU_06684	PREDICTED: transketolase, chloroplastic [Nelumbo nucifera]	0	17	4	0	5574.5	3687.5	5119.6	5079.8	0	10793	12963	7363.7	6240.8	13597	6105.6	0	0	4445
NNU_06697	PREDICTED: FAM10 family protein At4g22670-like [Nelumbo nucifera]	0	6	3	6191.5	3422.7	2838.4	1883.7	3275.2	0	0	0	0	0	0	0	4401.1	0	0
NNU_06710	PREDICTED: uncharacterized protein LOC104611767 isoform X2 [Nelumbo nucifera]	0	2	2	8805.3	10760	2555.7	0	0	0	0	0	0	0	0	0	0	0	0
NNU_06711	PREDICTED: cysteine synthase [Nelumbo nucifera]	0	12	10	23616	32398	2247.4	14776	38516	20812	86252	79406	39559	31841	19440	14938	63401	8274.4	51980
NNU_06718	PREDICTED: DNA-damage-repair/toleration protein DRT102 [Nelumbo nucifera]	0	10	10	18531	10888	14857	2146.4	21209	17430	10682	17518	5238.4	13183	18895	6410.5	7566	6209.5	8170.3
NNU_06761	PREDICTED: 60S ribosomal protein L26-1-like [Nelumbo nucifera]	0	7	1	0	6318.5	4778.8	4253.8	8249.9	0	12209	0	0	0	0	6241.9	0	0	0
NNU_06780	PREDICTED: peroxiredoxin-2F, mitochondrial [Nelumbo nucifera]	0	5	5	18703	71891	49284	29878	48061	16037	64594	129010	22080	16631	10445	12321	36228	0	16703
NNU_06785	PREDICTED: stem-specific protein TSJT1-like [Nelumbo nucifera]	0	6	5	45501	53130	14917	19420	26199	15801	19204	32476	26952	9513	14126	15282	0	0	0
NNU_06817	PREDICTED: branched-chain-amino-acid aminotransferase-like protein 1 isoform X2 [Nelumbo nucifera]	0.004297	1	1	0	2692.1	0	0	0	0	0	0	0	0	0	0	0	0	0
NNU_06843	PREDICTED: pyruvate, phosphate dikinase, chloroplastic [Nelumbo nucifera]	0.008854	1	1	0	0	0	0	0	4712.2	0	21206	0	0	13387	0	0	11360	33512
NNU_06849	PREDICTED: LOW QUALITY PROTEIN: autophagy-related protein 18h-like [Nelumbo nucifera]	0	3	3	4273.8	0	1793.2	0	4941.4	0	0	0	0	0	0	0	0	0	0
NNU_06860	PREDICTED: histone H2AX-like [Nelumbo nucifera]	0	3	1	63908	66020	75429	33272	23490	36189	15376	22744	5505.5	6472.3	10464	10071	9718.2	0	0
NNU_06894	PREDICTED: acyl carrier protein 1, chloroplastic-like [Nelumbo nucifera]	0	2	2	16149	3020.1	1872.1	13729	22876	3798.6	68577	68830	27626	20682	24193	6150.5	0	7109.5	25521
NNU_06895	PREDICTED: superoxide dismutase [Cu-Zn] [Nelumbo nucifera]	0	6	2	34950	36595	26541	13646	17444	18281	90513	49638	20171	13062	14935	16948	46359	11347	30441
NNU_06975	PREDICTED: heterogeneous nuclear ribonucleoprotein R-like isoform X1 [Nelumbo nucifera]	0.009293	1	1	0	0	0	0	1480.1	0	0	0	0	0	0	0	0	0	0
NNU_06988	PREDICTED: eukaryotic translation initiation factor 4G-like isoform X1 [Nelumbo nucifera]	0	3	3	0	493.29	0	0	0	0	749	0	0	0	539.8	0	0	0	0
NNU_07009	PREDICTED: ATP synthase subunit delta&apos;, mitochondrial isoform X2 [Nelumbo nucifera]	0	2	2	8507.2	0	0	5074.8	0	0	6557.5	6071.8	0	0	0	0	9433.3	3666.5	0
NNU_07010	PREDICTED: probable 6-phosphogluconolactonase 4, chloroplastic isoform X1 [Nelumbo nucifera]	0	10	2	36691	40184	4434.1	14942	8901.5	8596.2	117230	77693	23345	41999	30964	10480	62978	9354.7	69434
NNU_07022	PREDICTED: probable pectate lyase 5 [Nelumbo nucifera]	0	4	2	24327	22766	20639	15768	19398	16358	16857	20284	15563	13760	0	22389	0	0	20107
NNU_07042	PREDICTED: UMP-CMP kinase 3-like isoform X1 [Nelumbo nucifera]	0	10	10	16307	20759	9693.8	8851.7	1075.5	6160.4	35959	57855	10753	4698.9	4074.8	5746.1	5794.7	3682	1751.6
NNU_07070	PREDICTED: MLP-like protein 423 [Nelumbo nucifera]	0	11	11	264980	301190	271250	779240	846140	1097300	1546200	1633200	758270	934570	957310	854420	631950	194580	428680
NNU_07109	PREDICTED: protein CREG1 isoform X2 [Nelumbo nucifera]	0.001147	2	2	0	0	0	0	0	0	0	0	0	0	1935	0	9404.6	0	2439.2
NNU_07122	PREDICTED: pyruvate dehydrogenase E1 component subunit alpha, mitochondrial-like [Nelumbo nucifera]	0	9	4	18588	21944	13099	14775	21093	15158	62664	56717	32650	30818	29243	19075	0	0	0
NNU_07123	PREDICTED: uncharacterized protein LOC104596051 [Nelumbo nucifera]	0	2	2	3133.3	3984.9	0	0	0	0	0	7257.4	0	0	0	0	0	0	0
NNU_07124	PREDICTED: pyruvate dehydrogenase E1 component subunit alpha, mitochondrial-like [Nelumbo nucifera]	0	5	4	19383	21266	0	0	22393	4029.6	52417	56586	0	0	14707	0	0	0	0
NNU_07157	PREDICTED: probable prolyl 4-hydroxylase 6 [Nelumbo nucifera]	0	1	1	0	897.9	474.03	0	0	454.59	0	675.68	0	0	0	0	1033.7	0	0
NNU_07165	PREDICTED: glutathione S-transferase U17-like [Nelumbo nucifera]	0	5	5	11974	8979.9	4004.5	18418	24359	8979.6	0	15386	0	20339	20296	12473	0	0	0
NNU_07197	PREDICTED: uncharacterized protein LOC104596811 [Nelumbo nucifera]	0	5	5	4968.8	0	5401.7	5477.6	4017.2	3460.6	0	9332.3	0	0	0	0	0	0	0
NNU_07203	PREDICTED: mitochondrial outer membrane protein porin of 36 kDa-like [Nelumbo nucifera]	0	13	13	370620	396160	306060	161680	258810	121650	589160	594430	275640	196100	118610	239290	713120	132620	356520
NNU_07206	PREDICTED: single-stranded DNA-binding protein WHY1, chloroplastic-like [Nelumbo nucifera]	0.001143	2	2	0	0	0	0	1157.6	1103.5	1175.6	0	0	0	0	0	0	0	0
NNU_07221	PREDICTED: ABC transporter A family member 7-like isoform X2 [Nelumbo nucifera]	0.00225	1	1	0	0	0	27468	0	32094	0	49028	35048	32081	27712	32857	0	28827	0
NNU_07226	PREDICTED: aldose 1-epimerase-like [Nelumbo nucifera]	0	5	5	0	5201.7	6995.4	0	5172.7	5858.6	0	0	0	0	0	0	0	0	0
NNU_07227	PREDICTED: myb-related protein A [Nelumbo nucifera]	0.009794	1	1	5334.5	0	0	0	0	0	9404.2	9138.6	0	0	0	0	0	0	0
NNU_07234	PREDICTED: tubulin alpha chain-like [Nelumbo nucifera]	0	19	1	0	74475	40368	30322	43795	18802	0	0	0	0	0	0	0	0	0
NNU_07243	PREDICTED: hemK methyltransferase family member 2 [Nelumbo nucifera]	0	1	1	0	4079	0	0	0	0	0	0	0	0	0	0	0	0	0
NNU_07263	PREDICTED: 60S ribosomal protein L34-like [Nelumbo nucifera]	0	3	3	16345	9074.3	12097	8829.4	13098	15644	21681	27092	12656	8674.5	9062.5	12910	0	0	0
NNU_07303	PREDICTED: KH domain-containing protein At4g18375-like isoform X3 [Nelumbo nucifera]	0	20	17	114150	108030	72496	65322	90288	59805	27595	66608	11027	20442	27309	22939	0	2465	4437
NNU_07331	PREDICTED: uncharacterized protein At5g39570-like isoform X1 [Nelumbo nucifera]	0	16	16	9762.9	12683	10732	51434	86579	66163	193400	197470	45802	54208	22237	69112	13337	1728.7	31368
NNU_07332	PREDICTED: vesicle transport v-SNARE 13-like [Nelumbo nucifera]	0	5	5	1893.4	1846.2	3360.6	3499.7	0	5400.6	15400	15763	0	0	0	6690	6320.5	860.91	0
NNU_07358	PREDICTED: chorismate mutase 1, chloroplastic-like isoform X1 [Nelumbo nucifera]	0	5	3	0	0	0	0	0	0	0	0	0	0	0	0	0	0	0
NNU_07359	PREDICTED: eukaryotic translation initiation factor 5A-2 [Nelumbo nucifera]	0.001151	6	1	1337.5	0	814.04	0	1325.2	0	1662	0	0	0	0	0	1522.7	0	0
NNU_07385	PREDICTED: 40S ribosomal protein S19-3 [Nelumbo nucifera]	0	8	1	3711.7	4263.4	5367.8	2068.9	2961.1	2978.2	6635.5	0	1929.3	2156.4	2101	2623.5	1695.1	0	1602.2
NNU_07386	PREDICTED: UDP-glucose 6-dehydrogenase 1-like [Nelumbo nucifera]	0	16	3	11191	10983	10540	4432.2	10790	14703	18294	4128.2	2379.3	7156.7	6561.5	0	0	0	0
NNU_07390	PREDICTED: biotin carboxyl carrier protein of acetyl-CoA carboxylase 2, chloroplastic-like [Nelumbo nucifera]	0	2	1	0	0	0	4317.4	4807.6	0	17840	15212	7678.2	0	0	0	0	0	0
NNU_07392	PREDICTED: probable mitochondrial-processing peptidase subunit beta [Nelumbo nucifera]	0	19	10	35265	95756	62401	27829	63344	38380	58043	54475	32412	64078	65011	53874	7190.6	16074	7747.2
NNU_07405	PREDICTED: PLASMODESMATA CALLOSE-BINDING PROTEIN 3 [Nelumbo nucifera]	0	2	1	27457	29436	21947	11392	21752	19456	6829.1	9830.8	5858.7	3444.2	3803.8	11932	6255.8	0	0
NNU_07411	PREDICTED: ATP synthase subunit gamma, mitochondrial-like [Nelumbo nucifera]	0	9	5	23745	27744	32479	6760.6	8059.9	2842.1	12573	14328	5634.4	6835.6	0	0	0	0	4760.7
NNU_07413	PREDICTED: histone deacetylase 5 [Nelumbo nucifera]	0	1	1	512.12	619.01	320.39	0	0	0	291.36	0	0	0	0	0	0	0	0
NNU_07419	PREDICTED: LOW QUALITY PROTEIN: ABC transporter C family member 3-like [Nelumbo nucifera]	0	2	2	0	0	0	0	0	1668.2	3196.2	10005	1739	1871	0	0	0	0	0
NNU_07422	PREDICTED: glycine-rich RNA-binding protein 3, mitochondrial [Nelumbo nucifera]	0	2	2	63829	58053	46276	19294	54602	38904	33269	36979	29433	27197	17797	40798	0	0	50538
NNU_07431	PREDICTED: uncharacterized protein LOC104599343 [Nelumbo nucifera]	0	3	3	450.26	0	0	0	0	0	15004	13074	0	0	0	3006.9	0	0	0
NNU_07457	PREDICTED: peptidyl-prolyl cis-trans isomerase E [Nelumbo nucifera]	0	3	3	0	0	3011	4381.5	10601	0	0	0	0	0	0	0	0	0	0
NNU_07459	PREDICTED: alpha-1,4-glucan-protein synthase [UDP-forming] [Nelumbo nucifera]	0	5	2	0	0	0	0	0	0	0	0	0	0	0	0	0	0	0
NNU_07460	PREDICTED: cytochrome P450 85A-like [Nelumbo nucifera]	0.000585	2	2	0	6111.7	0	0	4650.3	0	0	9733.7	0	4406.2	0	0	0	0	0
NNU_07469	PREDICTED: MADS-box protein CMB1 [Nelumbo nucifera]	0	2	2	2551.2	0	0	0	0	0	0	0	0	0	0	0	0	0	0
NNU_07471	PREDICTED: mitochondrial import receptor subunit TOM40-1-like [Nelumbo nucifera]	0	5	2	21762	23352	3961.6	6480.4	9063.8	0	9673.8	17024	8850.3	6030	0	4790.8	0	0	0
NNU_07482	PREDICTED: 60S ribosomal protein L7a [Nelumbo nucifera]	0	3	1	0	0	0	0	5911.1	0	0	0	0	0	1686	0	0	0	0
NNU_07513	PREDICTED: uncharacterized protein LOC104600208 [Nelumbo nucifera]	0.000585	1	1	12976	10404	11144	12791	10377	11244	14218	13492	12749	12345	0	11175	0	0	12219
NNU_07526	PREDICTED: 4-hydroxy-tetrahydrodipicolinate reductase 1, chloroplastic-like isoform X1 [Nelumbo nucifera]	0	3	2	6944.1	0	1622.1	6209.1	5651.1	0	6007.8	0	0	0	0	0	0	0	0
NNU_07540	PREDICTED: stress-induced protein KIN2-like [Nelumbo nucifera]	0	2	2	0	0	0	0	0	0	0	0	0	0	0	0	0	5263.1	0
NNU_07550	PREDICTED: enolase 1, chloroplastic-like [Nelumbo nucifera]	0	13	5	11932	13835	6610.1	10405	7366.2	6465.1	67214	53532	6120.4	13275	12792	16721	3830.9	0	0
NNU_07552	PREDICTED: protein FLX-like 2 [Nelumbo nucifera]	0	14	14	61381	54276	30655	35421	32275	29970	23118	26080	14263	2505.1	3531	6516.2	13224	0	0
NNU_07584	conserved hypothetical protein [Ricinus communis]	0.000585	1	1	0	775.56	0	0	543.23	0	1832.1	0	0	0	880.01	0	0	0	0
NNU_07602	PREDICTED: endo-1,3;1,4-beta-D-glucanase-like [Nelumbo nucifera]	0	4	4	0	0	0	1444.9	0	4158	11594	0	10171	0	7621.1	0	3776.7	0	0
NNU_07651	PREDICTED: T-complex protein 1 subunit zeta-like [Nelumbo nucifera]	0	9	9	20513	29497	4452.5	5395.4	9385.1	4387.6	15291	35691	10458	12996	7462.3	0	0	0	0
NNU_07652	PREDICTED: 14-3-3-like protein [Nelumbo nucifera]	0	15	4	97559	84111	56554	118690	115650	83159	9439.6	39174	22559	58490	36290	58825	0	8966.1	30296
NNU_07666	PREDICTED: dihydrolipoyllysine-residue acetyltransferase component 4 of pyruvate dehydrogenase complex, chloroplastic [Nelumbo nucifera]	0	8	7	21250	31390	18935	29600	44201	33704	93440	133850	58191	32959	10185	29146	58267	0	47957
NNU_07672	PREDICTED: alpha-xylosidase 1 [Nelumbo nucifera]	0	8	4	8620.2	8194.4	0	0	1243.9	0	0	0	0	0	0	0	0	0	0
NNU_07682	PREDICTED: protein FLX-like 3 [Nelumbo nucifera]	0	8	8	46361	43592	0	26042	36440	16591	0	7890.3	0	0	0	0	9167.5	0	0
NNU_07683	PREDICTED: KH domain-containing protein At4g18375-like [Nelumbo nucifera]	0.002241	1	1	0	0	0	0	0	0	0	0	0	0	0	0	0	0	0
NNU_07685	PREDICTED: NADH dehydrogenase [ubiquinone] 1 beta subcomplex subunit 10-A-like [Nelumbo nucifera]	0	2	2	2325.9	2733.8	0	1448.6	1706.9	0	3651.2	0	1128.4	1949.4	3885.8	0	4849	0	2277.6
NNU_07690	PREDICTED: 60S acidic ribosomal protein P1-like [Nelumbo nucifera]	0	1	1	0	96487	36372	48678	85938	0	110710	110330	49131	42209	39832	0	81705	0	0
NNU_07712	PREDICTED: universal stress protein A-like protein [Nelumbo nucifera]	0	3	3	9096.6	0	0	8384.4	11579	8276.3	6604.6	18574	4924.4	15934	14948	13930	0	9635.9	25766
NNU_07719	PREDICTED: 40S ribosomal protein S7 [Nelumbo nucifera]	0	9	4	43278	10945	42891	57738	58020	18960	11114	37629	14338	0	19950	23816	0	0	18574
NNU_07771	PREDICTED: syntaxin-51-like [Nelumbo nucifera]	0	2	2	0	0	0	0	0	0	0	0	0	0	0	0	0	0	0
NNU_07796	Glyceraldehyde-3-phosphate dehydrogenase-2C cytosolic [Gossypium arboreum]	0	13	2	0	0	0	0	0	0	0	0	0	6380.4	0	10552	8049.8	10063	0
NNU_07809	PREDICTED: hypersensitive-induced response protein 1-like isoform X2 [Nelumbo nucifera]	0	6	1	0	4490.8	0	5795.6	17868	14550	0	0	0	1002.3	0	0	0	0	0
NNU_07820	PREDICTED: probable aldehyde dehydrogenase [Nelumbo nucifera]	0	6	6	6271	0	0	0	0	0	0	0	1871.4	2684.8	0	0	0	0	3175.9
NNU_07852	PREDICTED: 40S ribosomal protein S9-2 [Nelumbo nucifera]	0	8	8	12427	25289	28394	17323	28400	35210	17557	10302	2024.1	0	7387.5	13648	0	0	0
NNU_07863	PREDICTED: 26S protease regulatory subunit 7 [Nelumbo nucifera]	0	15	15	18276	23739	0	2137.1	12264	2506.6	37827	44295	3011.6	7497.9	9510.6	6686.6	4023.4	1413.8	6031.5
NNU_07865	PREDICTED: probable glucan 1,3-alpha-glucosidase [Nelumbo nucifera]	0.007895	2	2	0	0	0	0	0	0	0	0	0	0	0	0	0	0	0
NNU_07874	PREDICTED: ultraviolet-B receptor UVR8 [Nelumbo nucifera]	0	6	4	1247.3	1418.8	1065.1	1859.6	1216.7	3753.2	0	0	1167.5	0	992.57	1171.8	0	0	0
NNU_07880	PREDICTED: vacuolar protein sorting-associated protein 20 homolog 2 [Nelumbo nucifera]	1	1	1	0	0	0	0	0	0	0	3678.5	0	0	0	0	0	0	0
NNU_07894	PREDICTED: UDP-sugar pyrophosphorylase [Nelumbo nucifera]	0	12	12	3581	3171.1	0	0	0	4067.2	21123	32437	0	9412.6	19435	2901.7	3906.2	0	0
NNU_07902	PREDICTED: transcription factor BTF3 homolog 4-like isoform X2 [Nelumbo nucifera]	0	7	3	6923.9	0	0	7181.8	20583	0	0	21588	0	0	0	0	0	0	0
NNU_07928	PREDICTED: SAL1 phosphatase-like [Nelumbo nucifera]	0	6	6	8255.7	9733.7	6201.8	9763.2	7888.6	0	13581	20766	3266.8	2828.2	3556.8	4332.1	14399	3306.2	0
NNU_07946	PREDICTED: carboxyvinyl-carboxyphosphonate phosphorylmutase, chloroplastic-like [Nelumbo nucifera]	0	2	2	9737.2	8370.5	10314	6754.7	7496.5	5343.3	0	0	0	0	0	0	0	0	0
NNU_07964	PREDICTED: 3-dehydroquinate synthase, chloroplastic-like [Nelumbo nucifera]	0	3	3	4030.8	0	0	0	0	0	0	0	0	0	0	0	0	0	0
NNU_07971	PREDICTED: thioredoxin-like [Nelumbo nucifera]	0	5	5	2240.2	8188.8	0	13168	17360	3025.8	5541.2	31425	14195	2630.7	3054.8	0	0	0	0
NNU_07995	NifU-like protein 4, mitochondrial [Triticum urartu]	0	3	3	3033.2	2052.2	0	0	0	0	15410	3948.1	4610	2374.4	2522.2	0	0	0	0
NNU_08029	PREDICTED: histone H1-like [Nelumbo nucifera]	0	4	4	12209	6716.7	6318.3	0	0	0	0	0	0	0	0	0	0	0	0
NNU_08033	PREDICTED: galactose oxidase-like [Nelumbo nucifera]	0.008355	1	1	0	0	0	0	790.46	1217.2	0	0	0	0	0	0	0	0	0
NNU_08045	PREDICTED: ubiquitin fusion degradation protein 1 homolog [Nelumbo nucifera]	0	2	2	9237	5574.5	0	0	1116.9	0	12371	0	6961.7	1857.9	0	1193	1800.9	0	0
NNU_08047	PREDICTED: NADH dehydrogenase [ubiquinone] 1 beta subcomplex subunit 9-like [Nelumbo nucifera]	0	7	4	10197	4314.4	11689	4175.5	5841.3	1292.3	7246.6	5544.5	0	0	0	0	6520.3	0	3444
NNU_08048	PREDICTED: NADH dehydrogenase [ubiquinone] 1 beta subcomplex subunit 9-like [Nelumbo nucifera]	0	5	2	0	0	0	0	0	0	3297.5	3736.2	0	0	0	0	0	0	0
NNU_08056	PREDICTED: fructose-bisphosphate aldolase 1, chloroplastic-like [Nelumbo nucifera]	0	13	2	7360	0	0	0	0	15797	0	0	0	0	0	0	0	0	0
NNU_08077	PREDICTED: endophilin-A1-like [Nelumbo nucifera]	0	5	5	0	485.49	1293.7	3166.2	0	0	1314.2	0	0	0	0	0	0	0	0
NNU_08102	PREDICTED: cysteine proteinase RD19a-like [Nelumbo nucifera]	0	6	6	1322	1649.7	1685.5	7037.9	48632	8870.4	5366.7	15576	7205.8	7202.3	13038	15171	0	2146.3	3402.7
NNU_08112	PREDICTED: low-temperature-induced cysteine proteinase [Nelumbo nucifera]	0	2	2	0	0	670.23	0	0	0	0	2244.4	0	0	0	0	0	0	0
NNU_08119	PREDICTED: soluble inorganic pyrophosphatase 1, chloroplastic-like [Nelumbo nucifera]	0	5	5	18755	7736.9	4115.1	5417.3	4918.4	5935.7	0	10809	1561.3	0	1894.1	0	9471.6	0	2721.9
NNU_08123	PREDICTED: L-galactose dehydrogenase [Nelumbo nucifera]	0	4	4	0	0	0	0	18921	3184	0	8789.7	0	4458	2232.2	0	0	0	2155.7
NNU_08135	PREDICTED: malate dehydrogenase, glyoxysomal [Nelumbo nucifera]	0	6	2	17568	27302	5604.9	8692.2	3019.2	3857.1	38346	38050	0	5624.2	0	0	0	0	0
NNU_08144	PREDICTED: uncharacterized protein LOC104607597 [Nelumbo nucifera]	0	2	2	5521.5	0	849.48	0	0	0	0	0	0	0	0	0	0	0	0
NNU_08212	PREDICTED: uncharacterized protein LOC104612716 [Nelumbo nucifera]	0	5	5	1821.6	2757.9	1014.7	1236.7	2820.4	2148.1	11796	5324.7	2609.8	0	0	3047.7	3447.5	0	0
NNU_08256	PREDICTED: tRNA(adenine(34)) deaminase, chloroplastic [Nelumbo nucifera]	0	3	3	2335.1	3399.2	0	0	0	1118.1	18789	20066	2420.3	2816.4	0	0	2931.9	0	0
NNU_08267	PREDICTED: muscle M-line assembly protein unc-89 [Nelumbo nucifera]	0	10	10	0	0	0	0	2749.8	1579.6	16805	36867	9335.6	7766.6	4561.3	7477.8	0	0	0
NNU_08279	PREDICTED: peptidyl-prolyl cis-trans isomerase isoform X1 [Nelumbo nucifera]	0	4	4	11937	4080.1	5441.4	10176	4226.7	7725.2	27958	9689.6	0	2982.3	10853	3551.4	0	0	0
NNU_08280	PREDICTED: uncharacterized protein DDB_G0274915-like isoform X1 [Nelumbo nucifera]	0	3	3	2887.1	1909	0	0	0	0	0	0	0	0	0	0	0	0	0
NNU_08310	PREDICTED: heterogeneous nuclear ribonucleoprotein H3-like [Nelumbo nucifera]	0	3	2	3295.2	9933.5	1388.1	7265.1	0	1408.7	0	901.99	0	0	0	0	0	0	0
NNU_08312	PREDICTED: inosine-5&apos;-monophosphate dehydrogenase 2-like [Nelumbo nucifera]	0	3	3	0	7996.5	1931.9	0	0	5683.2	0	6733.5	0	4495.8	0	0	0	0	0
NNU_08324	PREDICTED: ATP synthase subunit O, mitochondrial-like [Nelumbo nucifera]	0	17	11	92800	100680	12138	53424	95190	28999	184940	151230	46355	57870	51218	43696	175710	39732	42238
NNU_08327	PREDICTED: uncharacterized protein LOC104613017 isoform X1 [Nelumbo nucifera]	0	5	5	0	2370.2	4383.2	2874.7	2615.2	5219	0	24829	3216.2	2058	3424.2	2767.2	3922.3	2703.5	4570.5
NNU_08387	PREDICTED: NADH--cytochrome b5 reductase 1 [Nelumbo nucifera]	0	7	7	20902	51115	18734	21107	19923	25211	8683.5	34792	14599	14129	28097	1799.6	0	0	17103
NNU_08397	PREDICTED: malate dehydrogenase, chloroplastic [Nelumbo nucifera]	0	14	12	43446	80808	28305	21397	25174	16965	160360	181670	91920	54440	34112	58577	191550	63853	105980
NNU_08403	PREDICTED: alpha-galactosidase-like [Nelumbo nucifera]	0	7	5	0	3544.1	0	1160	6273.8	0	0	0	0	0	0	0	0	0	0
NNU_08408	PREDICTED: pyruvate kinase, cytosolic isozyme-like isoform X1 [Nelumbo nucifera]	0	16	1	13601	18856	7926.1	0	0	0	13904	16000	12790	0	0	0	0	0	12778
NNU_08430	PREDICTED: probable NADH dehydrogenase [ubiquinone] 1 alpha subcomplex subunit 12 [Nelumbo nucifera]	0	7	7	6701.5	10462	10310	5102	9676.1	5915.8	15198	21443	10075	2485.7	13428	3936.4	35128	1330	2374.9
NNU_08431	PREDICTED: serine hydroxymethyltransferase 3, chloroplastic isoform X1 [Nelumbo nucifera]	0	7	7	1769.6	5400.5	2699.6	634.29	0	2697.9	11886	2584.6	5389.2	3805.3	3239.1	2458.6	0	0	0
NNU_08454	PREDICTED: 40S ribosomal protein S4-3-like [Nelumbo nucifera]	0	7	7	17857	20563	19249	3545.5	33390	38448	20615	15914	0	5465.4	16321	0	0	0	0
NNU_08462	PREDICTED: uncharacterized protein LOC104587276 [Nelumbo nucifera]	0	5	5	5519.5	5087.7	680.22	4005.8	4539	0	1636.9	0	3141.2	0	0	0	0	0	0
NNU_08474	PREDICTED: stress-induced protein KIN2-like [Nelumbo nucifera]	0	3	2	16618	18548	7425.6	8057	10007	0	8497.7	9534.9	5552.3	7644.2	7086.9	6843.4	13274	9117.3	11902
NNU_08481	PREDICTED: malate dehydrogenase, mitochondrial-like [Nelumbo nucifera]	0	18	8	437720	517150	146190	186950	304870	107980	1307500	1328600	526430	306630	301280	287930	1143300	198470	478400
NNU_08490	PREDICTED: uncharacterized protein LOC104613095 [Nelumbo nucifera]	0	2	2	5171.4	0	3636.6	4199.1	5072.4	3920.6	6873	14115	8464.2	4891.3	0	7114.1	5207.6	0	7332.9
NNU_08497	PREDICTED: uncharacterized protein At3g15000, mitochondrial-like [Nelumbo nucifera]	0	12	6	37459	54528	15562	22583	34540	3186.9	5578.4	0	1587.7	0	0	0	0	0	0
NNU_08505	PREDICTED: protein DJ-1 homolog B-like [Nelumbo nucifera]	0	9	9	10158	5147.1	1306.7	0	1522.1	0	6900.4	11703	4286.6	5497.2	5727.2	2127.9	9100.3	6796.8	4922.6
NNU_08512	PREDICTED: 14-3-3-like protein D isoform X1 [Nelumbo nucifera]	0	10	5	33354	28065	23724	18738	22033	26699	32469	24832	15601	26982	15092	24438	4778.1	14895	22530
NNU_08513	hypothetical protein CICLE_v10022662mg [Citrus clementina]	0	6	1	4288.3	0	0	3160.5	4282.1	0	6660.8	8897.4	0	0	0	3822.1	5833.3	3211	5885
NNU_08518	PREDICTED: phosphoenolpyruvate carboxylase, housekeeping isozyme [Nelumbo nucifera]	0	44	20	235030	250890	116060	77307	78547	78837	309100	244300	94358	282150	182320	127100	11335	8087.9	48238
NNU_08525	PREDICTED: 60S ribosomal protein L8-like [Nelumbo nucifera]	0	7	1	0	0	2762.7	2005	0	3345.3	4384.5	4213.2	0	0	0	0	0	0	0
NNU_08541	PREDICTED: uncharacterized protein LOC104589041 [Nelumbo nucifera]	0.007396	1	1	0	2101.1	0	0	0	0	0	0	0	0	0	0	0	0	0
NNU_08549	PREDICTED: probable ribokinase [Nelumbo nucifera]	0	2	2	0	0	0	2237	0	0	0	0	0	0	0	0	0	0	0
NNU_08566	PREDICTED: transmembrane emp24 domain-containing protein p24beta2-like [Nelumbo nucifera]	0	2	2	1624.3	9395.5	0	5461	6984.9	0	0	0	0	0	0	0	0	1358.5	0
NNU_08569	PREDICTED: indole-3-glycerol phosphate synthase, chloroplastic-like [Nelumbo nucifera]	0	6	4	8563.9	3311.1	0	0	0	0	19963	0	0	0	0	0	0	0	0
NNU_08571	PREDICTED: dihydroxy-acid dehydratase, chloroplastic [Nelumbo nucifera]	0	4	4	5480.1	2093.5	1206.7	0	0	0	0	0	0	0	0	0	0	0	0
NNU_08578	PREDICTED: 3-ketoacyl-CoA thiolase 2, peroxisomal [Nelumbo nucifera]	0	18	18	111210	156250	104410	55158	134330	64106	503940	683170	284830	202400	285000	186740	498960	88671	268270
NNU_08581	PREDICTED: probable voltage-gated potassium channel subunit beta [Nelumbo nucifera]	0	13	13	64052	65431	42510	27728	29258	38259	121740	104500	51631	19771	11901	62644	28282	13732	0
NNU_08584	PREDICTED: proteasome subunit beta type-6 [Nelumbo nucifera]	0	7	2	6914.5	9649.3	5174.5	9926.5	9110.7	6866.2	0	0	3756.1	2930.6	5772.7	0	0	0	0
NNU_08585	PREDICTED: proteasome subunit beta type-6 [Nelumbo nucifera]	0	2	1	9359.8	9100.2	6792.9	7209.7	8896.9	10318	0	0	6062.6	8106.4	7318.1	9948	4430.7	4552.8	6365
NNU_08586	PREDICTED: probable pectate lyase 8 [Nelumbo nucifera]	0	6	6	0	0	0	0	4764.5	2280.6	11878	5767.8	8364.9	18707	12863	20872	0	0	0
NNU_08595	PREDICTED: ribulose bisphosphate carboxylase/oxygenase activase, chloroplastic-like isoform X1 [Nelumbo nucifera]	0	12	3	0	0	0	0	0	7705.9	0	3901.9	0	0	0	0	0	0	0
NNU_08601	PREDICTED: probable polygalacturonase isoform X3 [Nelumbo nucifera]	0	2	2	0	0	0	0	0	0	0	0	0	0	0	0	0	0	0
NNU_08628	PREDICTED: proline--tRNA ligase [Nelumbo nucifera]	0.00277	2	2	0	0	0	0	0	0	0	5996.2	0	0	0	0	0	0	0
NNU_08649	PREDICTED: uncharacterized protein LOC104596023 [Nelumbo nucifera]	0	6	6	3548.7	7116.9	3889.4	3422.4	4964.1	1409.7	41774	34708	25268	7893.8	20708	31094	34899	7350.6	22602
NNU_08650	PREDICTED: uncharacterized protein LOC104596024 [Nelumbo nucifera]	0	4	4	1853.5	656.37	3197.2	4400.7	10069	0	8680.5	0	4396.1	641.4	0	0	0	3585.3	0
NNU_08651	PREDICTED: puromycin-sensitive aminopeptidase-like [Nelumbo nucifera]	0	5	3	0	0	0	0	0	0	4215.3	0	0	0	4917.8	0	0	0	0
NNU_08653	PREDICTED: uncharacterized protein LOC104596025 isoform X1 [Nelumbo nucifera]	0	2	2	6711.5	6130	4815.5	5012.8	5668.5	4741.9	4602.4	0	4333.1	0	0	0	10185	0	0
NNU_08658	PREDICTED: uncharacterized protein LOC104601945 isoform X2 [Nelumbo nucifera]	0.003277	2	2	0	35477	2474.9	0	0	0	0	0	0	0	0	0	0	0	0
NNU_08668	PREDICTED: signal peptide peptidase-like 4 [Nelumbo nucifera]	0.009302	1	1	18236	0	6153.1	0	0	0	0	0	0	0	0	0	0	0	0
NNU_08703	PREDICTED: glutamate--cysteine ligase, chloroplastic [Nelumbo nucifera]	0.003268	2	2	0	0	0	0	0	0	0	0	0	0	0	0	0	0	0
NNU_08707	PREDICTED: putative DNA-binding protein ESCAROLA [Nelumbo nucifera]	0	5	3	0	0	5203.1	0	1156.7	0	0	0	0	0	0	0	0	0	0
NNU_08709	PREDICTED: probable phospholipid hydroperoxide glutathione peroxidase [Nelumbo nucifera]	0	10	10	0	3345.7	0	4767.2	3486.6	0	102820	163700	30410	13429	7103.6	4112.2	36526	4351	8452.6
NNU_08717	Tubulin beta-8 chain -like protein [Gossypium arboreum]	0	11	2	120470	168080	64759	82634	37428	68049	62177	69717	2518.8	59600	14012	64438	0	0	0
NNU_08730	PREDICTED: remorin-like [Nelumbo nucifera]	0	7	7	10190	9204	6810.5	15521	14091	19236	2855.8	8734.5	2539.3	0	0	2800.5	2796.6	0	0
NNU_08739	PREDICTED: cleavage and polyadenylation specificity factor subunit 5 [Nelumbo nucifera]	0	1	1	3887.9	0	0	2540.2	4015.7	0	0	0	0	3168.6	0	0	0	0	0
NNU_08748	PREDICTED: NAD-dependent malic enzyme 59 kDa isoform, mitochondrial isoform X1 [Nelumbo nucifera]	0	15	15	20068	13674	1673.3	5897.6	0	7325.6	32232	39707	5041.1	28588	8297	19919	0	0	3917.6
NNU_08749	PREDICTED: phosphomannomutase [Nelumbo nucifera]	0	8	8	12635	6008.3	4346.7	18862	6334	6746.5	9661.3	16707	9284.5	6270.5	4829.8	0	0	0	0
NNU_08753	PREDICTED: membrane steroid-binding protein 2-like [Nelumbo nucifera]	0	4	4	8624.3	6225.9	0	8444.2	6905.9	2884.9	13784	32450	0	7197.7	9833.8	2973.2	2651.4	2033.7	3866.3
NNU_08777	PREDICTED: 60S ribosomal protein L24 [Nelumbo nucifera]	0	4	4	4587.5	12315	5243.3	2826.1	6809.1	10273	0	28312	0	0	0	0	0	0	0
NNU_08782	PREDICTED: uncharacterized protein LOC104596164 isoform X1 [Nelumbo nucifera]	0.002744	1	1	0	0	0	0	0	0	1194.1	1142.8	0	0	0	0	0	0	0
NNU_08815	PREDICTED: sorbitol dehydrogenase [Nelumbo nucifera]	0	7	7	3381.8	0	0	0	21610	3024.4	11564	7823	1516.6	3178.7	0	19555	0	0	0
NNU_08816	PREDICTED: uncharacterized protein LOC104596191 [Nelumbo nucifera]	0	2	2	5638.2	1044.1	1006.3	3158.7	5214.4	3014.7	0	1241.9	875.47	0	2983	0	0	0	0
NNU_08830	PREDICTED: hydroxymethylglutaryl-CoA synthase-like [Nelumbo nucifera]	0	16	16	2952	3326.9	0	2167.2	3673.8	3241	177270	95390	75251	34762	35326	53602	54482	16201	86094
NNU_08846	PREDICTED: probable fructokinase-7 [Nelumbo nucifera]	0	6	3	0	0	1731.4	0	0	0	0	0	0	0	1847.3	0	0	0	0
NNU_08854	PREDICTED: histone deacetylase complex subunit SAP18 [Nelumbo nucifera]	0.000579	2	2	0	0	904.55	564.13	0	0	0	0	380.61	0	0	0	0	0	0
NNU_08856	PREDICTED: leucoanthocyanidin dioxygenase-like [Nelumbo nucifera]	0	20	17	294250	209840	86557	111160	74117	33358	46411	52813	18150	0	0	0	0	1447.6	4706.5
NNU_08869	PREDICTED: probable calcium-binding protein CML13 [Nelumbo nucifera]	0	18	13	85432	119920	24322	65491	64076	22377	55380	40142	15313	1297	18668	10252	24307	9560.4	9378.1
NNU_08885	PREDICTED: protein ECERIFERUM 1-like [Nelumbo nucifera]	0	2	2	0	0	0	0	0	0	9853.7	0	0	0	2000.3	0	0	0	0
NNU_08903	PREDICTED: minor allergen Alt a 7 isoform X1 [Nelumbo nucifera]	0.003249	8	1	0	0	0	0	0	0	10500	11894	6559.2	0	0	0	9506.3	0	0
NNU_08920	PREDICTED: 60S ribosomal protein L8-like [Nelumbo nucifera]	0	8	2	15929	10080	11811	2505.6	11115	20580	21615	38864	4302.4	8379	2696.4	11142	0	0	0
NNU_08922	PREDICTED: uncharacterized protein LOC104585736 [Nelumbo nucifera]	0.002268	2	2	0	0	0	0	0	0	0	0	0	0	0	0	2060.4	0	1799.1
NNU_08935	PREDICTED: anthocyanidin reductase [Nelumbo nucifera]	0	13	13	178150	149920	62489	57146	41618	40820	6320.3	14398	0	18214	3497.4	0	0	0	2870.9
NNU_08976	PREDICTED: 3-oxoacyl-[acyl-carrier-protein] reductase 4-like, partial [Nelumbo nucifera]	0	2	2	6967.7	6761.9	4228.5	6548.3	7618.4	0	30015	26243	16969	12868	10063	10016	11516	5599.7	13247
NNU_08981	PREDICTED: mannose/glucose-specific lectin-like [Nelumbo nucifera]	0	3	3	1965	2164.1	0	4145.1	0	8167.4	0	0	0	0	0	0	0	0	0
NNU_08997	PREDICTED: eukaryotic translation initiation factor isoform 4G-1-like [Nelumbo nucifera]	0	6	4	3630.5	0	0	0	0	0	0	3246.2	1948.4	0	0	0	0	0	0
NNU_09000	PREDICTED: LOW QUALITY PROTEIN: translation initiation factor IF-3, chloroplastic [Nelumbo nucifera]	0.009312	1	1	0	0	0	0	0	0	0	0	0	0	0	0	0	0	0
NNU_09005	PREDICTED: QWRF motif-containing protein 8 [Nelumbo nucifera]	0.008408	2	2	4184.3	0	0	0	0	0	0	0	0	0	5430	1745.6	0	0	0
NNU_09018	PREDICTED: polyubiquitin 9 [Nelumbo nucifera]	0	1	1	3480.6	3100.9	2399.7	0	1874	2531.4	0	0	940.42	0	0	0	0	0	0
NNU_09052	PREDICTED: serine carboxypeptidase II-2 [Nelumbo nucifera]	0	6	6	0	3912	5070.3	10955	30886	11113	1874.7	7776.1	0	5656.4	4812	3743.8	0	0	0
NNU_09064	PREDICTED: 60S ribosomal protein L5-like [Nelumbo nucifera]	0.003256	2	2	4629	3585.2	0	0	0	0	0	0	0	0	0	0	0	0	0
NNU_09075	PREDICTED: oxygen-evolving enhancer protein 2, chloroplastic-like [Nelumbo nucifera]	0	8	8	0	4922.6	0	104330	99985	132530	0	0	0	0	0	0	0	0	0
NNU_09101	PREDICTED: nifU-like protein 1, chloroplastic [Nelumbo nucifera]	0	2	2	0	0	0	0	0	0	0	12814	1062.8	0	0	0	0	0	0
NNU_09109	PREDICTED: 30S ribosomal protein S1, chloroplastic [Nelumbo nucifera]	0	3	3	0	1827.5	0	1550	3645.1	7200.9	0	0	0	0	0	0	0	0	0
NNU_09130	PREDICTED: GDSL esterase/lipase At1g09390-like [Nelumbo nucifera]	0.005836	1	1	0	1719.4	0	0	0	0	0	0	0	0	0	0	0	0	0
NNU_09132	PREDICTED: uncharacterized protein LOC104607091 isoform X2 [Nelumbo nucifera]	0	1	1	0	0	0	0	0	0	0	0	0	0	0	0	0	0	0
NNU_09145	PREDICTED: ubiquitin-40S ribosomal protein S27a-like [Nelumbo nucifera]	0	4	4	56749	45728	31006	30625	44912	48761	52494	51135	7788.7	36822	42958	34887	19076	13019	33089
NNU_09153	PREDICTED: ATP-citrate synthase alpha chain protein 2 [Nelumbo nucifera]	0	5	3	11841	5179.7	3142.2	3473.4	1658.3	7806.6	21477	17012	7510.6	10985	4887.5	19034	0	0	3276
NNU_09156	PREDICTED: S-adenosylmethionine synthase 5 [Nelumbo nucifera]	0	23	8	221250	243980	195950	318020	433500	464810	1692300	1702500	746430	684520	755340	486730	1167000	476830	1490200
NNU_09175	PREDICTED: novel plant SNARE 13-like [Nelumbo nucifera]	0.00058	2	2	0	943.99	0	0	0	0	4013.4	0	0	0	0	0	0	0	0
NNU_09194	PREDICTED: uncharacterized protein LOC104607157 isoform X1 [Nelumbo nucifera]	0	5	5	0	0	0	0	0	3170.3	0	0	0	0	0	0	13922	0	0
NNU_09243	PREDICTED: V-type proton ATPase subunit E-like [Nelumbo nucifera]	0	12	5	0	3691.4	3246.9	0	0	0	0	3668	0	0	0	0	9507.9	0	0
NNU_09298	PREDICTED: glucose-induced degradation protein 8 homolog isoform X3 [Nelumbo nucifera]	0	2	2	0	0	0	0	0	0	0	4171.3	0	0	0	3913.1	0	0	0
NNU_09308	PREDICTED: glycine-rich cell wall structural protein 1.0 [Nelumbo nucifera]	0	2	2	1633	0	985.77	1228.3	2914.5	2732.4	2838	2013.2	0	967.83	1078.7	0	0	0	0
NNU_09312	PREDICTED: internal alternative NAD(P)H-ubiquinone oxidoreductase A2, mitochondrial-like [Nelumbo nucifera]	0	6	6	5245.8	1829.9	16100	0	0	0	0	9453.3	0	0	4589	0	0	0	0
NNU_09316	PREDICTED: quinone oxidoreductase PIG3 [Nelumbo nucifera]	0	7	7	1757.4	0	0	2126.9	0	0	0	2104.2	3094.7	7556.9	0	0	0	0	0
NNU_09318	PREDICTED: endonuclease 4-like [Nelumbo nucifera]	0	1	1	2556.4	0	0	2015.8	0	1936.1	0	0	0	0	0	0	0	0	0
NNU_09350	PREDICTED: ketol-acid reductoisomerase, chloroplastic-like isoform X2 [Nelumbo nucifera]	0	8	3	41485	41069	32250	17342	29660	19349	41644	39570	26110	35212	24419	16338	7909	3708	10396
NNU_09382	PREDICTED: protein MOTHER of FT and TF 1-like [Nelumbo nucifera]	0	4	4	0	4108.3	2423.9	7701.8	0	2537.8	0	10910	0	0	7757.7	5078.3	24148	1751.4	11182
NNU_09401	PREDICTED: uncharacterized protein LOC104605731 [Nelumbo nucifera]	0	7	5	8851.5	7414	6256.1	8524	21706	4000.3	22279	33642	20936	5726.1	7593.8	16338	3800.6	3735.8	0
NNU_09455	PREDICTED: epidermal growth factor receptor substrate 15-like [Nelumbo nucifera]	0	3	3	0	0	0	0	4298.9	0	716.74	0	0	0	0	0	0	0	0
NNU_09463	PREDICTED: glyceraldehyde-3-phosphate dehydrogenase B, chloroplastic [Nelumbo nucifera]	0	7	3	0	0	0	58241	14317	112370	1273.5	1010.1	110070	0	87668	1067.3	129340	67684	106560
NNU_09466	PREDICTED: uncharacterized protein LOC104606829 [Nelumbo nucifera]	0	2	2	15912	19941	6306	13915	16984	12807	50638	19427	31453	11194	19190	5024.5	35398	0	15772
NNU_09484	PREDICTED: exopolygalacturonase-like [Nelumbo nucifera]	0	3	3	0	0	0	0	0	0	0	0	0	0	0	0	0	3839.4	0
NNU_09485	PREDICTED: uncharacterized protein At2g17340 [Nelumbo nucifera]	0.005829	1	1	0	0	0	0	0	0	1745.9	1843.7	0	0	0	0	0	655.51	0
NNU_09488	PREDICTED: aminoacylase-1 [Nelumbo nucifera]	0	11	9	26765	9067.9	5333.9	6451.7	4136.4	5892.4	22322	8955.2	18374	3133.6	4215.6	0	34728	0	10378
NNU_09490	PREDICTED: putative DNA-binding protein ESCAROLA [Nelumbo nucifera]	0	8	5	25541	30083	15745	11458	13321	8839.8	0	1542.6	1025.8	0	915.98	0	0	0	0
NNU_09504	PREDICTED: thioredoxin reductase 1 [Nelumbo nucifera]	0	6	6	8748.4	14063	7061.7	9377.3	2752.6	2302.8	17877	4659.3	2082.3	12554	2378.7	2294.6	2690.4	0	9371
NNU_09509	PREDICTED: uncharacterized protein At2g39795, mitochondrial-like [Nelumbo nucifera]	0	2	2	0	0	0	0	0	0	0	0	0	0	0	0	0	0	0
NNU_09511	PREDICTED: pyrophosphate--fructose 6-phosphate 1-phosphotransferase subunit alpha-like [Nelumbo nucifera]	0	18	14	15676	11793	9007	3775.8	13424	5054.2	66719	85632	25415	61144	42934	20077	0	0	0
NNU_09519	PREDICTED: splicing factor U2af small subunit A, partial [Nelumbo nucifera]	0	3	3	3124.4	3176.7	2696.3	0	0	0	0	0	0	0	0	0	0	0	0
NNU_09547	PREDICTED: UPF0047 protein C4A8.02c [Nelumbo nucifera]	0	5	5	0	26009	0	0	0	0	12718	0	0	15500	0	0	0	0	0
NNU_09575	PREDICTED: putative GDP-L-fucose synthase 2 [Nelumbo nucifera]	0.009326	1	1	3431.3	3015.3	1508.8	2406.1	0	2721.5	5078.6	4860.3	2872.9	3238.1	3452.5	0	0	0	0
NNU_09587	PREDICTED: ferredoxin-like [Nelumbo nucifera]	0	1	1	5939.1	5349	3564.9	12729	15970	15712	0	6078.1	3720.3	3010.9	0	4178.1	0	0	0
NNU_09609	PREDICTED: basic endochitinase-like [Nelumbo nucifera]	0	6	6	0	14126	0	59727	90782	69475	51528	26530	37519	39206	46288	17192	0	0	0
NNU_09644	PREDICTED: catalase isozyme 1-like isoform X1 [Nelumbo nucifera]	0	15	7	19808	23825	37076	10119	22275	20854	36851	55538	17900	33677	42535	38036	13305	4123.9	8218.2
NNU_09645	PREDICTED: ubiquitin domain-containing protein DSK2a-like isoform X1 [Nelumbo nucifera]	0	13	7	37031	32017	22763	16404	30485	21796	43477	94040	22312	6313.7	5527.1	9629	24872	0	13674
NNU_09662	PREDICTED: 40S ribosomal protein S11-like [Nelumbo nucifera]	0	3	2	8408.4	6128.3	3476.9	3138.7	7290.8	7966.7	18331	0	0	5767.5	8126.5	0	0	0	0
NNU_09664	PREDICTED: cysteine desulfurase 1, mitochondrial [Nelumbo nucifera]	0	3	3	8415.5	0	0	0	0	0	913.14	1046.6	0	0	0	0	0	0	0
NNU_09688	PREDICTED: secoisolariciresinol dehydrogenase-like [Nelumbo nucifera]	0	3	3	2064	0	0	0	0	0	0	0	0	0	0	0	0	2968.9	0
NNU_09701	PREDICTED: tetratricopeptide repeat protein 1-like isoform X2 [Nelumbo nucifera]	0	1	1	1013.3	920.06	0	0	0	0	0	0	0	0	0	0	0	0	0
NNU_09773	Chaperone dnaJ 3 -like protein [Gossypium arboreum]	0	6	4	0	0	962.67	0	0	1244.1	0	0	0	0	0	1065	3363	0	0
NNU_09774	DnaJ protein [Gossypium arboreum]	0	5	3	6683.6	1717.7	4579	2203.6	2893.3	4128.1	13601	5908	6476.1	5303.5	0	3652.3	8531.8	0	0
NNU_09778	PREDICTED: putative phosphatidylglycerol/phosphatidylinositol transfer protein DDB_G0278295 [Nelumbo nucifera]	0	1	1	4152.1	0	3534.2	3325.9	5052.5	3633.7	0	0	3414.1	0	2924.8	5856.1	4921.2	3265.7	5013.2
NNU_09780	PREDICTED: 40S ribosomal protein S17-like [Nelumbo nucifera]	0	5	5	28195	45457	43935	19154	41281	52070	27573	26659	16183	9417.3	10476	26982	0	0	0
NNU_09782	PREDICTED: uncharacterized protein LOC104601440 [Nelumbo nucifera]	0	4	4	1881.7	5719.8	6323.1	2227.4	4692.3	2669.6	0	1479.1	685.88	483.37	1108.8	0	918.03	0	0
NNU_09817	PREDICTED: 60S ribosomal protein L18a-2 [Nelumbo nucifera]	0	11	11	29541	28101	11716	20613	43814	22161	50360	48471	3626.9	0	11783	19312	0	0	0
NNU_09818	PREDICTED: phragmoplast orienting kinesin 2 [Nelumbo nucifera]	1	1	1	0	0	0	0	0	0	0	0	0	0	0	0	812.64	0	0
NNU_09824	PREDICTED: ATP synthase delta chain, chloroplastic [Nelumbo nucifera]	0.00377	1	1	0	0	0	0	6174.8	0	0	0	0	0	0	0	0	0	0
NNU_09852	PREDICTED: germin-like protein 5-1 [Nelumbo nucifera]	0.003776	1	1	0	0	0	0	7023.9	0	0	0	0	0	0	0	0	0	0
NNU_09856	PREDICTED: NAD-dependent malic enzyme 62 kDa isoform, mitochondrial-like, partial [Nelumbo nucifera]	0	7	7	8972.1	23264	4599.5	2914.5	4109.9	0	37317	33237	14922	6489.6	5508.2	6261.1	0	0	0
NNU_09883	PREDICTED: STS14 protein [Nelumbo nucifera]	0	2	2	7988.9	10346	0	3859.2	6620.4	0	0	6267.9	0	2575.6	0	0	0	0	0
NNU_09910	PREDICTED: beta-xylosidase/alpha-L-arabinofuranosidase 2-like [Nelumbo nucifera]	0	4	2	0	2319.2	3762.9	0	0	0	0	0	0	0	0	0	2885.2	0	0
NNU_09991	PREDICTED: 60S ribosomal protein L13-1-like [Nelumbo nucifera]	0	8	2	6847.5	3380.5	0	2976.9	5126.7	4960.4	0	10428	1117.9	6021	3953.4	4705.5	0	0	0
NNU_09996	PREDICTED: 60S ribosomal protein L13-1-like [Nelumbo nucifera]	0	7	0	5282.6	5698.7	4966.3	3670.5	4775.9	0	16151	0	0	0	3385.8	0	0	0	0
NNU_10001	PREDICTED: uncharacterized protein LOC104606039 [Nelumbo nucifera]	0.000581	1	1	0	0	0	0	0	0	0	0	0	0	0	0	0	0	0
NNU_10002	PREDICTED: phosphoglycerate kinase, chloroplastic-like [Nelumbo nucifera]	0	23	13	115750	137970	84688	61050	83309	110580	254880	219440	153260	42058	81936	63126	155310	29714	119580
NNU_10003	PREDICTED: acetyl-coenzyme A carboxylase carboxyl transferase subunit alpha, chloroplastic-like [Nelumbo nucifera]	0.002749	2	1	0	0	0	0	0	0	0	0	0	0	0	0	0	0	0
NNU_10028	PREDICTED: aspartic proteinase nepenthesin-1-like [Nelumbo nucifera]	0	6	5	51926	51654	34915	25180	33152	30511	53147	0	29903	30113	45581	33934	0	0	0
NNU_10047	PREDICTED: elongation factor 1-alpha, partial [Nelumbo nucifera]	0	18	3	20743	29933	18007	9616.3	21956	9835.9	36166	49547	5497.3	2705.6	2310.8	17744	2890.9	2116	0
NNU_10058	PREDICTED: outer envelope pore protein 37, chloroplastic [Nelumbo nucifera]	0	2	2	0	0	3007.1	5894.1	0	0	0	0	0	0	0	0	0	0	0
NNU_10082	PREDICTED: UDP-glycosyltransferase 91C1-like [Nelumbo nucifera]	0.00226	2	2	0	0	0	0	0	0	3396.3	3886.9	0	0	0	0	0	0	0
NNU_10083	PREDICTED: uncharacterized protein LOC104612204 [Nelumbo nucifera]	0	9	9	93327	90988	65411	67117	54791	34420	18055	9471.2	8758.8	0	3281.8	6133.7	3012.4	0	0
NNU_10092	PREDICTED: glyoxylate/succinic semialdehyde reductase 1 [Nelumbo nucifera]	0	3	3	6199.5	20504	0	6794.5	0	4212.8	22592	23788	0	0	0	0	0	0	0
NNU_10113	probable L-ascorbate peroxidase 6, chloroplastic [Nelumbo nucifera]	0	9	9	20427	20088	10822	16125	0	3755.9	51655	53250	5721.6	10366	17692	9829.8	21068	0	0
NNU_10114	PREDICTED: protein disulfide-isomerase [Nelumbo nucifera]	0	20	16	39600	38699	22208	34866	60815	53164	112520	151340	56024	43238	44109	40218	69613	12711	15264
NNU_10126	PREDICTED: beta-galactosidase 10 isoform X1 [Nelumbo nucifera]	0	6	6	7893.3	17838	20281	2023.4	15867	2390.1	2581.4	4487.5	2601.1	3201.8	8733.6	0	0	0	0
NNU_10128	Eukaryotic initiation factor 4A-3 [Gossypium arboreum]	0	3	2	1102.3	0	0	0	0	0	0	0	0	0	0	0	0	0	0
NNU_10146	PREDICTED: endophilin-A1 [Nelumbo nucifera]	0	5	5	1894.5	9023.1	3602.3	0	1828.8	0	3683.1	16790	0	0	0	0	0	0	0
NNU_10164	PREDICTED: protein FLX-like 1 isoform X2 [Nelumbo nucifera]	0	5	3	3379.8	0	0	2979.5	4039.6	0	0	2448.1	0	0	0	0	0	0	0
NNU_10172	PREDICTED: probable rhamnose biosynthetic enzyme 1 [Nelumbo nucifera]	0	20	17	6827.2	23012	12547	18195	6465.2	19707	112000	78993	28881	69793	50800	28497	5714.5	1837.5	7210.7
NNU_10183	PREDICTED: dirigent protein 5-like [Nelumbo nucifera]	0.005348	1	1	0	0	0	0	0	0	0	0	0	0	0	0	0	0	0
NNU_10187	PREDICTED: GDSL esterase/lipase At4g18970-like [Nelumbo nucifera]	0	6	6	3811.8	3312.7	808.75	2006.9	11273	3361.4	0	0	0	0	0	0	0	0	0
NNU_10192	AG, partial [Nelumbo nucifera]	0	2	2	2228.1	0	1657.2	0	0	0	0	0	0	0	0	0	0	0	0
NNU_10205	PREDICTED: citrate synthase, glyoxysomal [Nelumbo nucifera]	0	15	15	14748	94773	38232	4928	11047	6783	18872	25898	13990	23097	31385	13747	13459	10033	41741
NNU_10208	PREDICTED: V-type proton ATPase subunit D-like [Nelumbo nucifera]	0	7	7	0	1383.9	9093.1	0	0	0	5212.6	11680	1880.5	0	1059.9	1696.8	2966.6	0	1675.3
NNU_10239	PREDICTED: alcohol dehydrogenase class-3 [Nelumbo nucifera]	0	15	10	96492	101110	51228	34194	42105	73437	70506	64804	26006	29889	17741	15885	4138.4	0	10186
NNU_10255	PREDICTED: NADH dehydrogenase [ubiquinone] 1 alpha subcomplex subunit 9, mitochondrial [Nelumbo nucifera]	0	9	9	4806.9	10537	22353	6581.3	14391	12639	0	0	0	8889.5	8681.1	7351.8	3735.8	2796.9	0
NNU_10284	PREDICTED: mitochondrial import receptor subunit TOM9-2-like [Nelumbo nucifera]	0	1	1	1496.9	0	0	0	0	0	0	0	0	0	0	0	0	0	0
NNU_10300	hypothetical protein SORBIDRAFT_01g019770 [Sorghum bicolor]	0	7	7	22251	22550	21322	12853	28256	14175	53487	91897	29644	5407.6	27544	20793	12306	0	16753
NNU_10314	PREDICTED: heterogeneous nuclear ribonucleoprotein 1-like [Nelumbo nucifera]	0	8	4	38381	31372	21319	26350	31914	17684	14469	9893.4	11041	2957.3	0	4100.5	0	0	4356.9
NNU_10322	PREDICTED: cyanate hydratase [Nelumbo nucifera]	0	4	4	0	4201.8	0	0	0	0	0	9316.2	3522	0	0	3616.8	3965.8	0	0
NNU_10326	PREDICTED: uncharacterized protein LOC104602813 [Nelumbo nucifera]	0.008822	1	1	0	0	0	0	0	0	0	0	0	0	0	0	0	0	0
NNU_10337	PREDICTED: 60S ribosomal protein L14-1 [Nelumbo nucifera]	0	10	2	27491	11138	45315	12989	20426	36381	7923	8609.8	0	2436.2	8593.2	12620	0	0	0
NNU_10345	PREDICTED: probable plastid-lipid-associated protein 6, chloroplastic [Nelumbo nucifera]	0	4	4	0	0	0	2674.1	5251.2	10023	4217.8	0	0	0	0	0	0	0	0
NNU_10350	PREDICTED: succinyl-CoA ligase [ADP-forming] subunit beta, mitochondrial [Nelumbo nucifera]	0	17	12	70068	90812	35731	28604	50441	27286	209130	300920	138110	59387	81889	85382	84932	18405	90030
NNU_10396	PREDICTED: deoxyhypusine hydroxylase-B-like [Nelumbo nucifera]	0	1	1	0	0	0	0	0	0	0	0	0	0	0	0	0	0	0
NNU_10416	PREDICTED: electron transfer flavoprotein subunit beta, mitochondrial-like [Nelumbo nucifera]	0.006871	2	2	0	0	0	0	0	0	3597.8	0	0	0	504.35	0	0	0	0
NNU_10434	PREDICTED: actin-depolymerizing factor [Nelumbo nucifera]	0	3	3	0	446.97	0	0	0	0	0	0	0	0	0	0	2066.7	0	0
NNU_10438	PREDICTED: mitochondrial import inner membrane translocase subunit TIM44-2 [Nelumbo nucifera]	0	1	1	0	395.94	0	0	0	0	820.51	765.88	488.13	414.29	0	0	748.26	0	0
NNU_10439	PREDICTED: malate dehydrogenase [Nelumbo nucifera]	0	20	10	463850	616390	195890	206610	400080	164390	1418300	1365100	617620	476280	506940	463730	542050	118360	172440
NNU_10458	PREDICTED: H/ACA ribonucleoprotein complex subunit 3-like protein [Nelumbo nucifera]	0	1	1	2373.8	2401.8	0	0	1741	0	0	0	0	0	0	0	0	0	0
NNU_10459	PREDICTED: uncharacterized protein At1g03900-like [Nelumbo nucifera]	0.009283	1	1	0	0	0	0	0	0	0	3964	0	0	0	0	0	0	0
NNU_10485	PREDICTED: succinyl-CoA ligase [ADP-forming] subunit beta, mitochondrial-like [Nelumbo nucifera]	0	8	3	8795.3	3098	1856.7	0	0	0	18771	4061.6	2495.3	0	2285.1	1832.7	2588.1	0	0
NNU_10489	PREDICTED: glycine-rich cell wall structural protein isoform X1 [Nelumbo nucifera]	0	5	5	4395.2	22224	25422	8532.5	882.88	34793	0	0	0	0	0	0	0	0	0
NNU_10494	PREDICTED: DAG protein, chloroplastic [Nelumbo nucifera]	0	4	1	0	7991.2	1355	1681.1	1992.8	0	3313.9	3274.6	1470.1	1527.1	0	0	0	0	0
NNU_10503	PREDICTED: heterogeneous nuclear ribonucleoprotein 1 [Nelumbo nucifera]	0	8	4	3178.4	2695.3	4049.9	8458.8	20479	8955.7	5016.2	3094.6	0	0	0	0	0	0	0
NNU_10522	PREDICTED: tryptophan synthase beta chain 1 [Nelumbo nucifera]	0	6	6	12040	4216.6	8018.6	5642	6915	0	0	0	2831	8638.8	0	0	0	0	8631.9
NNU_10523	PREDICTED: uncharacterized protein LOC104586102 [Nelumbo nucifera]	0.007907	1	1	0	0	0	0	0	0	0	0	0	0	0	0	0	0	0
NNU_10531	PREDICTED: putative G3BP-like protein isoform X1 [Nelumbo nucifera]	0	2	2	2083.7	3577.2	1376.3	1557.1	0	1772.1	4513.2	5056.4	0	0	0	0	0	0	0
NNU_10539	PREDICTED: 3-isopropylmalate dehydratase large subunit [Nelumbo nucifera]	0	4	4	0	0	6070.6	0	0	6256.7	12232	2567.2	0	0	0	0	1402.1	0	0
NNU_10574	PREDICTED: heat shock cognate protein 80 [Nelumbo nucifera]	0	31	8	228850	183080	135460	106460	137410	155360	253490	207310	74759	129580	97932	159220	12576	32135	114740
NNU_10603	PREDICTED: putative 3,4-dihydroxy-2-butanone kinase isoform X2 [Nelumbo nucifera]	0	2	1	0	0	0	0	0	0	1860.5	2311	0	0	0	0	0	0	0
NNU_10608	PREDICTED: GRF1-interacting factor 1-like isoform X1 [Nelumbo nucifera]	0	2	1	1112.5	2950.7	499.97	0	0	0	0	0	0	0	0	0	0	0	0
NNU_10623	PREDICTED: terpene synthase 10-like [Nelumbo nucifera]	0	15	15	0	0	0	0	937.04	0	185560	200440	15227	0	0	0	0	0	0
NNU_10627	PREDICTED: probable aldo-keto reductase 2 [Nelumbo nucifera]	0	11	10	5543.7	15750	4915.8	18010	22818	8096	73074	79136	34374	22875	33065	18579	19527	16172	12113
NNU_10633	PREDICTED: acyl-coenzyme A thioesterase 9, mitochondrial-like [Nelumbo nucifera]	0	8	8	5255	23149	7146.5	0	0	1732.9	31330	98675	26355	9010.9	10711	12342	1894.9	1654.7	5311.7
NNU_10636	PREDICTED: LETM1 and EF-hand domain-containing protein 1, mitochondrial-like [Nelumbo nucifera]	0	3	3	0	0	0	0	0	0	6296.9	0	0	0	0	0	0	0	0
NNU_10646	PREDICTED: isocitrate dehydrogenase [NAD] regulatory subunit 3, mitochondrial-like [Nelumbo nucifera]	0	14	9	96135	132380	65613	49566	87295	64999	388380	279200	220920	216810	187480	109090	25204	2384.4	17268
NNU_10647	PREDICTED: FRIGIDA-like protein 3 [Nelumbo nucifera]	0	3	3	0	0	2325.9	0	0	0	0	0	0	0	0	0	0	0	0
NNU_10675	PREDICTED: guanosine nucleotide diphosphate dissociation inhibitor 2 [Nelumbo nucifera]	0	4	2	0	0	0	630.7	0	0	0	2690.8	1312.7	1862.1	3392.7	0	0	0	2519.3
NNU_10679	PREDICTED: 60S ribosomal protein L35a-1-like [Nelumbo nucifera]	0	2	1	434.33	0	655.53	0	0	808.18	0	0	0	0	0	0	0	0	0
NNU_10680	PREDICTED: methylenetetrahydrofolate reductase 2-like [Nelumbo nucifera]	0	15	15	3762.6	4123.6	6027.5	2356.2	5001.1	0	34661	8124.8	3835.9	42431	22781	15432	0	6305.7	34453
NNU_10681	PREDICTED: 60S ribosomal protein L35a-1 [Nelumbo nucifera]	0	2	1	1177.8	802.59	1251.6	1335	0	0	0	0	0	1185.9	1653.4	1191.8	0	397.81	0
NNU_10689	PREDICTED: CBS domain-containing protein CBSX3, mitochondrial-like [Nelumbo nucifera]	0	15	13	282160	345070	130500	132560	185000	76048	172200	123860	81054	46094	69457	49806	169320	42358	139020
NNU_10693	PREDICTED: chromo domain-containing protein LHP1-like isoform X2 [Nelumbo nucifera]	0	1	1	0	724.73	0	0	429.57	291.15	0	0	0	0	0	0	0	0	0
NNU_10712	PREDICTED: uncharacterized protein LOC104593421 [Nelumbo nucifera]	0.000583	1	1	0	0	0	0	810.48	0	0	0	0	0	0	0	1593.3	0	0
NNU_10714	PREDICTED: V-type proton ATPase subunit E [Nelumbo nucifera]	0	13	6	15762	26142	17098	23009	20963	30421	175110	159520	87394	54736	45491	62036	60046	19870	24277
NNU_10728	PREDICTED: acidic endochitinase-like [Nelumbo nucifera]	0	2	2	984.36	1397.4	0	1926.8	3777.6	0	0	0	0	0	0	2366.2	0	0	0
NNU_10745	PREDICTED: reticulon-like protein B2 [Nelumbo nucifera]	0	2	2	0	3177.5	2629.3	1727.5	0	0	3532.1	3476.7	0	0	0	0	0	0	0
NNU_10746	PREDICTED: S-type anion channel SLAH2-like isoform X3 [Nelumbo nucifera]	0.008421	1	1	0	0	0	0	0	0	0	0	0	0	0	11657	14722	12597	0
NNU_10754	PREDICTED: UDP-sulfoquinovose synthase, chloroplastic [Nelumbo nucifera]	0	7	7	15546	15521	5572.7	7410.3	10097	0	6644.7	4408	3153.2	3262.8	15073	0	0	2251.3	2572.4
NNU_10755	PREDICTED: serrate RNA effector molecule isoform X1 [Nelumbo nucifera]	0	11	11	8912.6	5725.4	11252	2798.3	6194.6	2270.6	0	1578.5	0	0	0	0	0	0	0
NNU_10757	PREDICTED: SUMO-activating enzyme subunit 2 [Nelumbo nucifera]	1	1	1	0	0	0	0	0	0	0	0	0	0	0	0	0	0	0
NNU_10758	PREDICTED: uncharacterized protein LOC104593689 [Nelumbo nucifera]	0	2	2	1966.5	2469.9	0	0	0	0	0	0	0	0	0	0	0	0	0
NNU_10773	PREDICTED: 14 kDa zinc-binding protein [Nelumbo nucifera]	0	5	5	31464	36255	8717.3	10338	15829	0	78603	75782	23047	6305	5814.9	2731.3	16636	2122.6	0
NNU_10786	PREDICTED: la-related protein 1A [Nelumbo nucifera]	0.006346	1	1	27154	0	18655	0	0	0	0	0	0	0	0	0	0	0	0
NNU_10787	PREDICTED: UBP1-associated protein 2A [Nelumbo nucifera]	0	7	6	17396	13495	917.82	2897.2	18966	5894	6123.5	0	0	0	0	4648.8	0	0	0
NNU_10791	PREDICTED: L-2-hydroxyglutarate dehydrogenase, mitochondrial [Nelumbo nucifera]	0.007392	1	1	0	0	0	0	0	0	0	0	0	0	0	0	0	0	0
NNU_10792	PREDICTED: soluble inorganic pyrophosphatase-like [Nelumbo nucifera]	0	4	1	29421	36684	18898	20694	40500	23910	56059	82798	18149	26240	10719	8576	30784	13501	19774
NNU_10795	PREDICTED: L-ascorbate oxidase-like [Nelumbo nucifera]	0	8	8	15836	14429	39268	0	0	0	0	0	0	0	0	0	0	0	0
NNU_10821	PREDICTED: probable splicing factor 3A subunit 1 [Nelumbo nucifera]	0	8	8	2081.4	2124.9	12672	3949.7	0	0	2927.2	0	0	0	0	0	0	0	0
NNU_10823	PREDICTED: UPF0483 protein CBG03338-like [Nelumbo nucifera]	0	6	6	6114.2	27161	10936	12561	1785.8	2424.4	0	0	0	0	0	0	0	0	0
NNU_10826	PREDICTED: dnaJ homolog subfamily C member 2-like [Nelumbo nucifera]	0	1	1	0	0	0	0	327.22	0	838.33	1148	0	0	0	0	546.56	0	0
NNU_10831	PREDICTED: proteasome subunit alpha type-3 [Nelumbo nucifera]	0	4	4	4439	6768.6	8706.5	1700.4	7230.2	3498.8	0	4588.4	0	0	5150	7505.5	0	0	0
NNU_10839	PREDICTED: proteasome subunit beta type-5-like [Nelumbo nucifera]	0	8	2	5391	9845.5	8086.1	6666	0	4993.3	3951.5	4566.9	2530.5	0	0	6803	0	0	0
NNU_10867	PREDICTED: alpha-L-arabinofuranosidase 1-like [Nelumbo nucifera]	0	5	5	0	0	0	0	0	2064.9	11302	11792	5098.6	0	4836.6	12299	14754	0	0
NNU_10907	PREDICTED: elongation factor 1-beta-like [Nelumbo nucifera]	0	14	10	101010	109750	56383	85323	140090	77742	243000	238220	110440	47532	65455	75292	136710	54779	96262
NNU_10925	PREDICTED: nascent polypeptide-associated complex subunit alpha-like protein 1 [Nelumbo nucifera]	0	8	2	7838.1	8988.5	0	8173.9	0	7829.8	0	8640.6	5741.9	5544.2	4444.1	5948.2	0	0	0
NNU_10931	PREDICTED: 4-diphosphocytidyl-2-C-methyl-D-erythritol kinase, chloroplastic isoform X2 [Nelumbo nucifera]	0.005342	2	2	0	0	0	0	0	0	0	5873.1	1997	0	0	0	0	0	0
NNU_10932	PREDICTED: 40S ribosomal protein S28-like [Nelumbo nucifera]	0	3	3	30078	4506.5	9785.1	21573	33467	10651	53759	57756	20850	22020	0	0	52930	0	1359.9
NNU_10990	PREDICTED: 60S ribosomal protein L13-2-like [Nelumbo nucifera]	0	8	3	21781	12377	22010	9697.2	35050	28969	30851	35057	12941	5943.4	11326	11448	0	0	0
NNU_10991	PREDICTED: acyl-CoA-binding protein-like [Nelumbo nucifera]	0	5	3	4481.9	9533.4	0	7480.8	4832.1	1036.9	14543	35287	1765.9	4226.5	6883.8	0	10850	1560.3	7315.7
NNU_11050	PREDICTED: small ubiquitin-related modifier 1-like [Nelumbo nucifera]	0	7	7	107870	136140	42866	63709	134270	40640	205410	178140	43442	79199	60627	56435	19577	8035.8	76235
NNU_11057	PREDICTED: stress response protein NST1 [Nelumbo nucifera]	0	2	2	9708	3197.1	1828	1929.7	0	0	15976	4935.1	0	0	0	0	0	0	0
NNU_11063	PREDICTED: exopolygalacturonase-like, partial [Nelumbo nucifera]	0.003254	1	1	0	0	0	0	0	0	0	0	0	0	0	0	58160	43245	23602
NNU_11094	PREDICTED: cold and drought-regulated protein CORA-like [Nelumbo nucifera]	0	3	3	5191.6	5354.1	16093	8963.7	9393.9	5188.9	6363.8	7127.6	3137.8	3793.1	2975.3	0	0	0	0
NNU_11095	PREDICTED: 60S ribosomal protein L3-like [Nelumbo nucifera]	0	3	3	2760.2	2816	2517.7	0	0	3107.5	10166	5292.8	1745.6	0	0	0	0	0	0
NNU_11098	PREDICTED: polypyrimidine tract-binding protein homolog 3-like [Nelumbo nucifera]	0	4	4	1842	11004	1395.8	0	0	0	0	0	0	0	0	0	0	0	0
NNU_11099	PREDICTED: RNA-binding protein 39 isoform X1 [Nelumbo nucifera]	0	2	2	0	0	0	0	0	0	0	0	0	0	0	0	0	0	0
NNU_11128	PREDICTED: eukaryotic translation initiation factor 3 subunit D-like [Nelumbo nucifera]	0	4	4	2244.5	1853.5	1257.9	2828.2	2601.5	0	2805	0	0	0	0	0	1588.1	0	1560.8
NNU_11129	PREDICTED: pistil-specific extensin-like protein [Nelumbo nucifera]	0	3	3	0	5512.5	4374	0	7448.9	0	6703.9	0	0	0	0	0	0	0	0
NNU_11159	PREDICTED: auxin-repressed 12.5 kDa protein-like [Nelumbo nucifera]	0	2	2	0	4344.8	2301.8	3766.1	2616.4	6291.7	5693.4	0	0	0	0	0	6178.2	0	0
NNU_11163	PREDICTED: uncharacterized protein LOC104599440 [Nelumbo nucifera]	0	1	1	6146.9	10642	0	0	0	0	13566	12703	0	0	0	0	14217	0	0
NNU_11174	PREDICTED: serine/threonine-protein kinase 4-like isoform X1 [Nelumbo nucifera]	0.004299	1	1	0	403.93	0	0	0	0	0	0	0	0	0	0	0	0	0
NNU_11187	PREDICTED: uncharacterized protein At4g28440 [Nelumbo nucifera]	0	4	2	12303	11358	9130.3	5554.9	10589	2716.9	6583.7	0	0	2045.3	0	0	0	0	2304.2
NNU_11243	PREDICTED: uncharacterized protein LOC104599509 [Nelumbo nucifera]	0	1	1	0	329.78	0	0	0	0	0	0	0	0	0	0	0	0	0
NNU_11244	PREDICTED: ras-related protein RABA1f [Nelumbo nucifera]	0	6	3	1573.6	0	0	2388.1	0	3485.3	0	0	0	0	0	0	0	0	0
NNU_11254	PREDICTED: GDSL esterase/lipase At5g45950-like [Nelumbo nucifera]	0	4	4	0	5043.5	0	16141	20163	24778	124960	111150	81775	58354	69831	40465	4182.2	0	0
NNU_11276	PREDICTED: target of Myb protein 1 [Nelumbo nucifera]	0	2	2	0	0	0	0	0	0	2511	2800.9	0	0	0	0	0	0	0
NNU_11300	PREDICTED: actin-related protein 4 [Nelumbo nucifera]	0	2	2	0	0	5841.1	0	0	0	0	0	0	0	0	0	0	0	0
NNU_11306	PREDICTED: basic blue protein-like [Nelumbo nucifera]	0	7	7	90759	108570	86084	170710	364110	207370	636810	524630	317400	201500	250270	192460	39715	1976.3	2293
NNU_11310	PREDICTED: dihydroneopterin aldolase-like [Nelumbo nucifera]	0	2	2	0	0	0	0	0	0	0	0	0	0	0	0	4793.4	0	0
NNU_11312	PREDICTED: thioredoxin M-type, chloroplastic-like [Nelumbo nucifera]	0.002233	1	1	0	0	0	0	0	0	0	3045.4	0	0	0	0	0	0	0
NNU_11374	PREDICTED: protein MEMO1 [Nelumbo nucifera]	0	2	2	0	0	0	0	713.72	0	0	0	0	0	0	0	0	0	0
NNU_11378	PREDICTED: COBW domain-containing protein 1-like isoform X1 [Nelumbo nucifera]	0	8	8	5626.1	0	9492.5	1928	12287	9014.3	35927	37482	19185	6030.7	10314	0	0	0	0
NNU_11395	PREDICTED: proline-rich protein PRCC [Nelumbo nucifera]	0.004285	1	1	0	637.7	0	0	0	0	0	0	0	0	0	0	0	0	0
NNU_11445	PREDICTED: cathepsin B-like [Nelumbo nucifera]	0	7	7	0	0	0	12126	28836	6329.3	0	0	0	0	8254.7	22032	0	0	0
NNU_11467	EG isoform 2 [Theobroma cacao]	0	3	3	0	0	1842.6	0	0	0	0	0	0	0	0	0	0	0	0
NNU_11483	PREDICTED: MICOS complex subunit Mic10 [Nelumbo nucifera]	0	1	1	6806.7	6983.4	2018.6	2985.4	5770.6	3027.3	15224	16855	7027.6	5558.4	5359.3	0	0	0	0
NNU_11484	PREDICTED: patellin-3-like [Nelumbo nucifera]	0	5	4	2021.4	0	0	4543.3	0	0	0	11476	0	4700.9	0	4409.7	0	0	0
NNU_11491	PREDICTED: ras-related protein RABA2a [Nelumbo nucifera]	0	11	8	49053	12699	14634	18806	51037	39807	16270	21191	7935.6	15200	11892	16051	0	3702.3	7078.5
NNU_11493	PREDICTED: 60S ribosomal protein L27-3 [Nelumbo nucifera]	0	4	2	0	3586.7	0	5598.9	5398.3	3282.6	4167.4	0	0	0	0	0	0	0	0
NNU_11502	PREDICTED: probable glucan endo-1,3-beta-glucosidase A6 [Nelumbo nucifera]	0	3	3	0	0	0	0	0	0	0	0	0	0	0	0	34301	0	0
NNU_11508	PREDICTED: coatomer subunit zeta-1-like [Nelumbo nucifera]	0	2	2	1107.2	0	0	0	0	0	0	0	0	0	0	0	0	0	0
NNU_11511	PREDICTED: SUN domain-containing protein 3-like [Nelumbo nucifera]	0	3	3	1014.4	2370.7	2023.9	0	0	0	0	0	0	0	0	0	0	0	0
NNU_11519	PREDICTED: 40S ribosomal protein S10-like [Nelumbo nucifera]	0	6	3	17420	13878	5890	0	1430.3	0	14528	12053	0	0	0	0	0	0	0
NNU_11524	PREDICTED: heat shock protein 83-like [Nelumbo nucifera]	0.005826	19	1	7209.5	0	0	0	0	0	0	0	0	0	0	0	0	0	0
NNU_11528	PREDICTED: mitogen-activated protein kinase homolog MMK2 [Nelumbo nucifera]	0.002753	1	1	0	0	0	0	0	0	0	0	0	0	0	0	0	0	0
NNU_11545	PREDICTED: 40S ribosomal protein S12-like [Nelumbo nucifera]	0	5	2	35257	20175	6477.3	21545	31746	17224	146140	157970	49911	33426	48706	27008	47794	0	53245
NNU_11557	PREDICTED: DNA-damage-repair/toleration protein DRT100-like [Nelumbo nucifera]	0	9	6	4005.7	0	0	0	23348	1804.5	28770	12848	4570.3	15958	13922	8063.2	0	0	0
NNU_11571	histone H3 - maize [Oryza sativa Japonica Group]	0	5	1	20504	23060	20287	12353	16072	10130	0	0	0	0	0	0	0	0	0
NNU_11577	PREDICTED: aldehyde dehydrogenase family 2 member B7, mitochondrial-like [Nelumbo nucifera]	0	13	11	31678	33475	18059	7873.4	17421	8338.8	0	0	2734.2	2165.3	0	2881.6	0	5300.2	28549
NNU_11645	PREDICTED: uncharacterized protein LOC104603526 isoform X6 [Nelumbo nucifera]	0.009317	1	1	0	4675.8	0	0	0	2449.4	0	0	0	0	0	0	0	0	0
NNU_11650	PREDICTED: zinc finger CCCH domain-containing protein 14-like [Nelumbo nucifera]	0	6	4	5585.7	9197.8	8387.8	10441	9877.7	3219.6	2811.7	8736.9	0	0	0	0	0	0	0
NNU_11653	PREDICTED: enoyl-[acyl-carrier-protein] reductase [NADH], chloroplastic [Nelumbo nucifera]	0	12	12	52030	79344	54727	111740	154300	95661	199320	281760	166550	97014	131650	187260	105370	15398	126230
NNU_11665	PREDICTED: citrate synthase, mitochondrial [Nelumbo nucifera]	0	3	3	6882.1	22049	2640.8	3221.4	3400.1	0	43469	87712	27574	17547	0	0	17181	0	0
NNU_11667	PREDICTED: probable plastid-lipid-associated protein 13, chloroplastic [Nelumbo nucifera]	0	2	2	1720.1	0	0	1290.6	0	0	0	0	0	0	0	0	0	0	0
NNU_11668	PREDICTED: citrate synthase, mitochondrial [Nelumbo nucifera]	0	11	11	16729	44215	7567.5	16630	16429	0	109990	100280	41982	74769	58684	31137	0	0	13179
NNU_11676	PREDICTED: actin [Nelumbo nucifera]	0	19	1	0	0	0	0	0	0	0	0	0	0	0	0	6261.6	0	0
NNU_11680	PREDICTED: nicotinate-nucleotide pyrophosphorylase [carboxylating], chloroplastic isoform X1 [Nelumbo nucifera]	0	3	3	2496.7	0	0	0	0	0	1356.3	0	733.3	0	0	0	0	754.52	1386.9
NNU_11683	PREDICTED: peroxidase A2-like [Nelumbo nucifera]	0	6	6	4610.6	17998	0	13560	51025	33317	34991	36855	12330	30909	38572	92710	61614	21904	37503
NNU_11690	PREDICTED: UTP--glucose-1-phosphate uridylyltransferase isoform X1 [Nelumbo nucifera]	0	23	13	162010	175410	79566	46331	85951	63260	294120	258920	93334	165660	132810	103150	298770	109990	291150
NNU_11710	PREDICTED: alanine aminotransferase 2-like [Nelumbo nucifera]	0.009779	5	1	0	0	0	0	0	0	0	0	0	0	0	0	2135.8	2112.6	3561.4
NNU_11711	unknown [Medicago truncatula]	0	7	7	63957	58781	35706	42557	46733	32727	71330	53429	23295	54235	52352	40379	19266	18974	14956
NNU_11712	hypothetical protein OsI_36818 [Oryza sativa Indica Group]	0	1	1	2354.6	0	0	1878.2	0	0	0	0	0	0	0	0	0	0	0
NNU_11732	PREDICTED: 17.4 kDa class III heat shock protein [Nelumbo nucifera]	0	4	4	25905	12811	1964.2	14387	0	25793	0	0	0	0	0	0	0	4533.1	0
NNU_11754	PREDICTED: 20 kDa chaperonin, chloroplastic-like [Nelumbo nucifera]	0	14	9	256420	234650	201970	131900	170780	232700	719240	608000	313750	139260	177860	223290	593220	81064	384370
NNU_11758	PREDICTED: replication protein A 32 kDa subunit A [Nelumbo nucifera]	0	2	2	729.05	6815.8	0	2659.5	0	0	0	0	0	0	0	0	0	0	0
NNU_11764	PREDICTED: oligouridylate-binding protein 1-like isoform X1 [Nelumbo nucifera]	0	6	2	8455.7	7355.8	6337.9	4747.3	15634	7269	0	0	0	4606.1	6589.5	0	2868.9	0	0
NNU_11783	PREDICTED: subtilisin-like protease [Nelumbo nucifera]	0	7	7	2113.4	1717.6	1162.4	6226.3	7927.1	7504.1	8785.2	4734.1	2236.6	2504	2579	9040.3	9425.1	1203.3	0
NNU_11789	PREDICTED: aldehyde dehydrogenase family 7 member A1 [Nelumbo nucifera]	0	5	5	0	0	0	0	0	0	2363	2174.3	0	0	3319.3	0	0	0	0
NNU_11802	PREDICTED: thiol protease aleurain-like [Nelumbo nucifera]	0	6	6	39685	45426	34756	38136	59461	42279	36125	31747	14028	29284	33896	18957	36604	6268.4	25904
NNU_11826	PREDICTED: uncharacterized protein LOC104600570 isoform X1 [Nelumbo nucifera]	0	3	3	0	0	3022.5	3746.7	13052	3380.6	0	0	0	0	0	0	0	0	0
NNU_11827	PREDICTED: uncharacterized protein LOC101508818 [Cicer arietinum]	0	3	3	0	11684	0	12109	0	0	0	0	0	0	0	0	0	0	0
NNU_11843	PREDICTED: uncharacterized protein LOC104600589 [Nelumbo nucifera]	0	5	5	10952	19218	11900	5583.3	26194	0	55063	55104	11027	0	0	13244	24970	0	31984
NNU_11864	PREDICTED: uncharacterized protein LOC104600611 isoform X1 [Nelumbo nucifera]	0	2	2	1372.5	0	0	0	1340.6	0	0	0	0	0	0	0	0	0	0
NNU_11867	PREDICTED: omega-amidase,chloroplastic-like isoform X1 [Nelumbo nucifera]	0.009278	3	2	0	0	0	0	0	0	0	0	0	0	0	0	0	0	0
NNU_11872	PREDICTED: 6-phosphogluconate dehydrogenase, decarboxylating 1, chloroplastic [Nelumbo nucifera]	0	12	3	0	0	0	0	0	0	0	3693.3	0	4232.5	0	0	0	0	0
NNU_11879	PREDICTED: 17.1 kDa class II heat shock protein-like [Nelumbo nucifera]	0	2	1	0	0	0	0	0	0	0	0	0	0	0	0	0	0	0
NNU_11886	PREDICTED: threonine synthase, chloroplastic-like [Nelumbo nucifera]	0	6	6	2926.5	1417.8	2131.9	1553.1	0	0	4047.2	3372	2252.7	5784.4	5693.1	0	752	0	0
NNU_11909	PREDICTED: dihydrolipoyllysine-residue acetyltransferase component 2 of pyruvate dehydrogenase complex, mitochondrial-like isoform X2 [Nelumbo nucifera]	0	17	10	4856.5	2940.4	4442.9	2536.2	10456	0	91134	98675	29776	9558.4	0	14283	3535.7	0	9764
NNU_11914	PREDICTED: eukaryotic initiation factor 4A-11 [Nelumbo nucifera]	0	20	18	148560	148210	111570	111660	116680	84154	109000	78182	29683	87481	90924	73627	4435	26361	37724
NNU_11937	PREDICTED: glyoxylate/succinic semialdehyde reductase 2, chloroplastic [Nelumbo nucifera]	0	2	2	0	0	0	0	0	0	0	0	0	0	0	0	0	0	0
NNU_11943	PREDICTED: ATP-dependent zinc metalloprotease FTSH 5, mitochondrial [Nelumbo nucifera]	0	2	2	0	0	3544.1	0	0	0	3007	0	0	0	0	0	0	0	0
NNU_11951	PREDICTED: translation machinery-associated protein 22-like [Nelumbo nucifera]	0	1	1	2878.8	0	0	0	0	1486.1	0	0	0	0	0	0	0	0	0
NNU_11952	PREDICTED: uncharacterized protein LOC104600706 [Nelumbo nucifera]	0	3	3	7077.7	0	6224.6	6084.8	7240.5	6920.6	13016	0	9087.2	2275.4	0	0	0	0	0
NNU_11974	PREDICTED: WD-40 repeat-containing protein MSI4 [Nelumbo nucifera]	0	5	5	5879.2	2269.8	8361.9	0	0	0	0	0	0	0	0	0	0	0	0
NNU_11979	PREDICTED: beta-galactosidase isoform X1 [Nelumbo nucifera]	0	5	4	983.98	3835	5974	0	0	4280.3	12168	6193.4	4035.2	5314.6	7752.3	2714.2	0	0	0
NNU_11987	PREDICTED: 60S ribosomal protein L22-2-like [Nelumbo nucifera]	0	3	2	8192.7	10266	8152.2	6186.6	2613.2	6808.4	10186	5238	5264.1	4420.9	4146.7	4694.5	7449.1	0	4407.4
NNU_11991	PREDICTED: glycine dehydrogenase (decarboxylating), mitochondrial [Nelumbo nucifera]	0	2	2	5816.2	8100.2	0	0	0	0	10459	11537	0	792.35	0	0	0	0	0
NNU_11992	PREDICTED: ectonucleotide pyrophosphatase/phosphodiesterase family member 3 [Nelumbo nucifera]	0	6	6	949.51	0	492.46	4729.7	12354	7969.5	2118.1	0	0	0	798.7	1530	0	0	0
NNU_12002	PREDICTED: cytidine deaminase 1-like [Nelumbo nucifera]	0	2	2	0	0	0	0	0	0	3783.4	4134.2	0	3391.4	2871.2	0	0	0	0
NNU_12012	PREDICTED: uncharacterized protein LOC104600766 [Nelumbo nucifera]	0.003252	1	1	0	0	0	0	0	0	0	0	0	0	0	0	0	0	0
NNU_12018	PREDICTED: far upstream element-binding protein 1-like [Nelumbo nucifera]	0	9	5	10390	4797.8	7167.2	1385.6	2145.7	0	0	15704	0	0	0	0	0	0	0
NNU_12024	PREDICTED: RWD domain-containing protein 1 isoform X2 [Nelumbo nucifera]	0	1	1	0	0	0	0	0	0	0	0	0	0	0	0	0	0	0
NNU_12027	PREDICTED: ubiquitin carboxyl-terminal hydrolase 6 [Nelumbo nucifera]	0	8	8	0	2446	0	0	0	0	12760	0	5397.8	1925.4	4714.5	0	0	0	2478.8
NNU_12029	PREDICTED: zingipain-2-like [Nelumbo nucifera]	0	5	5	4680.2	5993.1	0	34308	63995	49311	64843	68286	37316	13205	25920	8963.3	0	0	0
NNU_12043	PREDICTED: alanine--tRNA ligase-like [Nelumbo nucifera]	0	3	3	3009	2686.8	0	0	0	0	4078.1	0	0	0	0	0	0	0	0
NNU_12060	PREDICTED: probable ATP synthase 24 kDa subunit, mitochondrial [Nelumbo nucifera]	0	22	5	134260	114820	101120	51987	102230	73746	165270	162370	62008	39825	53669	53601	238170	37945	54010
NNU_12067	hypothetical protein CISIN_1g029494mg [Citrus sinensis]	0	2	1	0	0	0	0	0	0	3905.3	7796.2	0	0	0	0	0	0	0
NNU_12068	PREDICTED: uncharacterized protein LOC104603261 [Nelumbo nucifera]	0	2	2	0	0	0	0	0	0	0	12075	0	0	0	0	0	0	0
NNU_12085	PREDICTED: pentatricopeptide repeat-containing protein At4g35850, mitochondrial [Nelumbo nucifera]	0.002766	2	2	0	2820.8	0	0	0	0	0	0	0	0	0	0	0	0	0
NNU_12094	PREDICTED: leucine aminopeptidase 3, chloroplastic-like [Nelumbo nucifera]	0	8	4	0	0	0	0	0	0	25694	10133	5686.9	0	0	0	0	0	0
NNU_12103	PREDICTED: eukaryotic translation initiation factor 5A [Nelumbo nucifera]	0	11	5	73279	77992	46364	39385	80451	68246	219920	155800	92185	59868	77340	68005	32500	20242	61880
NNU_12127	PREDICTED: stromal cell-derived factor 2-like protein [Nelumbo nucifera]	0	1	1	1553	2889.1	1296.2	1483.2	1735.8	1686.2	3030.4	3572.3	1666.7	0	1810.3	0	0	3338.2	2905.7
NNU_12129	PREDICTED: NADP-dependent glyceraldehyde-3-phosphate dehydrogenase [Nelumbo nucifera]	0	10	10	16524	48674	23149	21000	33124	29417	80119	74386	23625	38433	46644	6223.2	12928	0	3910.4
NNU_12131	ATP synthase CF1 epsilon subunit [Nelumbo lutea]	0.005857	1	1	0	2410.9	0	0	0	0	0	0	0	0	0	0	0	0	0
NNU_12134	PREDICTED: 40S ribosomal protein S12-like [Nelumbo nucifera]	0	4	1	7230.6	6955.1	0	4017.3	5181.2	0	19214	0	6693.9	7676.2	8382	4316.2	6854.4	0	0
NNU_12164	PREDICTED: gamma carbonic anhydrase 1, mitochondrial [Nelumbo nucifera]	0	10	4	13203	20242	1470.2	11823	1887	1462	24136	0	0	3569.7	0	1891.7	0	0	0
NNU_12165	PREDICTED: probable carboxylesterase 2 [Nelumbo nucifera]	0	3	3	0	0	0	0	0	0	0	0	0	1394.5	0	0	3341.7	20615	0
NNU_12210	PREDICTED: vacuolar-sorting receptor 1-like isoform X1 [Nelumbo nucifera]	0	6	5	9122.6	12852	4454.4	5449.5	7011.1	6173.9	0	0	0	508.86	0	0	0	0	0
NNU_12212	PREDICTED: probable methionine--tRNA ligase isoform X1 [Nelumbo nucifera]	0	2	2	0	2243.6	1469.6	0	0	0	0	0	0	0	0	0	0	0	0
NNU_12217	PREDICTED: probable chalcone--flavonone isomerase 3 [Nelumbo nucifera]	0	1	1	0	0	3930.4	0	0	0	0	0	0	0	0	0	0	0	0
NNU_12227	PREDICTED: non-specific lipid-transfer protein 1-like [Nelumbo nucifera]	0	4	4	6561.4	7326	4609.8	7495.9	13553	9556.7	100760	91731	4644.4	38562	39563	13094	134230	19310	39675
NNU_12264	PREDICTED: metallothionein-like protein 2 [Nelumbo nucifera]	0	3	3	0	0	0	0	0	0	0	0	0	0	0	0	21114	3028.7	6863.4
NNU_12265	PREDICTED: uroporphyrinogen decarboxylase [Nelumbo nucifera]	0	3	3	0	0	0	10023	10799	0	0	0	0	0	0	0	0	0	0
NNU_12291	Heat shock 70 kDa 4 -like protein [Gossypium arboreum]	1	17	0	0	0	0	2911.6	0	5426.1	0	0	0	0	0	0	0	0	0
NNU_12294	Heat shock 70 kDa 4 -like protein [Gossypium arboreum]	0	23	6	420970	413610	264290	219270	260930	267350	861980	724510	340000	291230	402290	418940	389680	250770	571840
NNU_12302	PREDICTED: UDP-glucuronic acid decarboxylase 6 [Nelumbo nucifera]	0	10	7	3395.9	5126.1	4353.5	1889.8	7981.7	0	8023.4	23270	4672.1	0	0	0	0	0	0
NNU_12307	PREDICTED: THO complex subunit 4A-like isoform X1 [Nelumbo nucifera]	0	11	5	12428	7465.3	7386.9	3214	29931	4598.1	10977	22907	2848.1	0	0	0	3455.2	0	0
NNU_12311	PREDICTED: actin-depolymerizing factor 2 [Nelumbo nucifera]	0	4	2	42730	48206	20610	29100	46473	32560	62462	48812	39428	44861	51011	63782	16053	0	30029
NNU_12313	PREDICTED: histone H2A [Nelumbo nucifera]	0	5	2	229550	251170	263550	164490	168850	170550	77691	90471	44297	45196	50854	62729	59313	18843	40627
NNU_12318	PREDICTED: arginine biosynthesis bifunctional protein ArgJ, chloroplastic [Nelumbo nucifera]	0	3	3	0	2180	4383.7	0	3144.2	0	0	11557	11260	0	0	0	0	0	0
NNU_12322	PREDICTED: 40S ribosomal protein S15a-1 [Nelumbo nucifera]	0	3	3	10143	9297.1	4966.3	11630	9210	4867.2	18828	21850	2981.3	0	0	2517.3	0	0	0
NNU_12323	PREDICTED: ras-related protein RABE1c [Nelumbo nucifera]	0	2	2	8866	0	0	3137.5	0	749.7	0	0	3180	0	825.43	0	0	0	0
NNU_12347	hypothetical protein JCGZ_05419 [Jatropha curcas]	0.009307	1	1	0	0	0	0	0	0	0	0	0	0	0	0	0	0	0
NNU_12354	PREDICTED: adenosylhomocysteinase [Nelumbo nucifera]	0	30	6	0	0	0	14664	27912	17017	121150	90855	29485	10500	43917	56933	22504	0	36997
NNU_12361	PREDICTED: L-ascorbate peroxidase 2, cytosolic [Nelumbo nucifera]	0	3	2	48118	52876	19465	31800	46168	52440	63049	71489	20829	37644	56566	42028	20856	24486	60485
NNU_12364	PREDICTED: glutathione S-transferase DHAR2-like [Nelumbo nucifera]	0	11	9	122520	116370	17773	63307	64486	32691	79408	82812	18328	24585	32719	21227	24339	0	0
NNU_12387	PREDICTED: probable NOT transcription complex subunit VIP2 isoform X2 [Nelumbo nucifera]	0	1	1	0	0	2545.8	0	0	0	0	0	0	0	0	0	0	0	0
NNU_12410	PREDICTED: uncharacterized protein LOC104594694 [Nelumbo nucifera]	0	3	3	0	0	0	0	0	0	0	0	0	0	0	0	0	0	0
NNU_12431	PREDICTED: 50S ribosomal protein L10, chloroplastic-like [Nelumbo nucifera]	0	1	1	0	0	0	3969.5	0	0	0	0	0	0	0	0	0	0	0
NNU_12442	PREDICTED: 60S ribosomal protein L4-like [Nelumbo nucifera]	0	11	3	0	5796.8	3064.3	2450.6	4808.2	3300.3	4255.7	0	1983	2656.7	0	0	0	0	0
NNU_12445	PREDICTED: L-ascorbate peroxidase 2, cytosolic [Nelumbo nucifera]	0	9	8	47907	39653	16337	24127	49320	51525	40524	75859	20750	29771	47340	35611	16600	4231.1	14804
NNU_12474	PREDICTED: vicilin-like antimicrobial peptides 2-3 [Nelumbo nucifera]	0	7	7	0	0	0	0	0	0	0	0	0	0	0	0	18231	40518	18432
NNU_12496	PREDICTED: isovaleryl-CoA dehydrogenase, mitochondrial [Nelumbo nucifera]	0.002246	2	2	0	0	0	0	0	0	7160.2	7209	0	0	0	0	0	0	0
NNU_12510	PREDICTED: protein transport protein Sec61 subunit beta [Nelumbo nucifera]	0	2	2	0	0	1415	0	2214.3	1461	0	1803	0	0	0	0	0	0	0
NNU_12522	PREDICTED: beta-galactosidase 8 [Nelumbo nucifera]	0	6	5	3053.5	9247.9	2236.1	5958.2	8650.3	3160.5	0	3159.6	0	0	0	4568	39307	0	5444.4
NNU_12536	PREDICTED: 4-hydroxy-3-methylbut-2-en-1-yl diphosphate synthase, chloroplastic [Nelumbo nucifera]	0	10	10	7850.9	0	0	3130.1	0	0	36628	37331	11157	4719.5	16377	0	0	0	0
NNU_12548	PREDICTED: 60S ribosomal protein L12-like [Nelumbo nucifera]	0	7	2	103600	122320	82956	74808	123400	75803	154670	178380	74300	59784	64305	61941	125330	18850	57367
NNU_12549	PREDICTED: aquaporin PIP2-4-like [Nelumbo nucifera]	0	3	3	0	0	632.96	1683.8	1295.2	1316.9	6103.4	7910.6	0	1639	0	1469.4	0	0	0
NNU_12562	PREDICTED: uncharacterized protein LOC104594867 isoform X1 [Nelumbo nucifera]	0	8	8	9048.1	1754.1	7327.2	0	0	620.59	1569.4	2016	0	0	1109	6357.2	863.41	0	6391.7
NNU_12619	PREDICTED: asparagine synthetase [glutamine-hydrolyzing] [Nelumbo nucifera]	0	5	5	0	0	0	0	0	0	2830.1	0	10701	14123	20538	4240.6	0	0	0
NNU_12631	PREDICTED: ran-binding protein 1 homolog b-like [Nelumbo nucifera]	0	6	5	0	0	3100.9	0	1136.7	0	6704.6	5921.2	0	0	0	0	0	0	0
NNU_12632	PREDICTED: proliferation-associated protein 2G4-like [Nelumbo nucifera]	0	8	1	4804.6	4752.6	0	3348.2	0	0	0	0	0	0	2617.9	0	0	0	0
NNU_12646	PREDICTED: far upstream element-binding protein 2-like isoform X1 [Nelumbo nucifera]	0	7	7	56347	43883	51443	24235	8323.8	7670.6	21057	9361.8	0	0	0	6732.3	2106	0	0
NNU_12682	PREDICTED: photosystem I reaction center subunit IV, chloroplastic [Nelumbo nucifera]	0	4	4	0	0	0	2633.8	20308	15287	0	0	0	0	0	0	0	0	0
NNU_12686	PREDICTED: GDSL esterase/lipase At5g33370-like [Nelumbo nucifera]	0	6	6	4557	0	0	10228	22599	6176.4	0	0	0	0	0	0	0	0	0
NNU_12690	PREDICTED: chaperonin CPN60-2, mitochondrial-like [Nelumbo nucifera]	0	39	7	47377	24995	28268	16915	25880	25294	76652	82344	21844	6388.8	0	13602	19938	0	0
NNU_12793	PREDICTED: protein AIG2 isoform X3 [Nelumbo nucifera]	0.000584	1	1	0	0	0	0	0	2948.7	0	0	0	0	0	0	0	2560.1	0
NNU_12822	PREDICTED: 26S protease regulatory subunit 10B homolog A [Nelumbo nucifera]	0	12	1	39836	31891	14402	15621	22372	14182	28292	6947.2	15232	0	21806	14230	4569.4	0	0
NNU_12886	PREDICTED: KH domain-containing protein At4g18375-like isoform X1 [Nelumbo nucifera]	0	4	4	0	0	0	0	0	0	0	2238.6	0	0	0	0	0	0	0
NNU_12892	PREDICTED: GATA transcription factor 24-like [Nelumbo nucifera]	0	2	2	1016.6	3176.6	0	535.93	723.49	579.81	995.55	1099.4	0	0	0	0	0	0	0
NNU_12901	PREDICTED: hemiasterlin resistant protein 1-like [Nelumbo nucifera]	0	3	1	8787.3	8071.6	0	4475.3	1808.3	0	15579	22809	0	0	2398.8	0	22892	2152.4	14309
NNU_12914	PREDICTED: E3 ubiquitin-protein ligase UPL2-like isoform X1 [Nelumbo nucifera]	0.00839	1	1	0	0	0	0	373.1	0	0	0	0	0	0	0	0	0	0
NNU_12929	PREDICTED: oxygen-evolving enhancer protein 3-2, chloroplastic-like [Nelumbo nucifera]	0	2	1	0	0	0	2210.5	0	0	0	0	0	0	0	0	0	0	0
NNU_12974	PREDICTED: triosephosphate isomerase, cytosolic [Nelumbo nucifera]	0	16	9	204920	328660	103960	89074	228210	169410	1118800	1178000	445770	305400	329560	294810	212510	85797	170940
NNU_12977	PREDICTED: glucan endo-1,3-beta-glucosidase [Nelumbo nucifera]	0	1	1	0	0	0	0	5264.8	0	0	0	0	0	0	0	0	0	0
NNU_12983	PREDICTED: aspartate aminotransferase, mitochondrial-like [Nelumbo nucifera]	0.003782	2	1	0	0	0	0	0	0	0	0	0	2762.3	2790.5	0	0	0	1875.1
NNU_12989	PREDICTED: peroxidase 2-like [Nelumbo nucifera]	0	1	1	0	0	0	0	6383.5	3526.1	3895.3	0	3077.2	0	0	0	0	0	0
NNU_13002	PREDICTED: alpha-soluble NSF attachment protein-like [Nelumbo nucifera]	0	3	3	2099.2	0	0	1532.6	2197.5	0	0	0	0	0	5170.3	2069.3	0	0	0
NNU_13024	PREDICTED: macrophage migration inhibitory factor homolog [Nelumbo nucifera]	0	2	2	53237	30051	0	14297	26937	20833	36582	35906	20375	20900	19308	19242	0	10409	0
NNU_13032	PREDICTED: malonyl-CoA-acyl carrier protein transacylase, mitochondrial [Nelumbo nucifera]	0	10	8	0	2645.4	0	0	7707.4	0	68232	48837	11025	17877	8926.5	11075	5767.5	0	15978
NNU_13040	PREDICTED: transcription initiation factor TFIID subunit 15b isoform X2 [Nelumbo nucifera]	0	7	7	9775.1	14425	12462	3992.6	4275.6	3915.6	2929.7	3886.4	1326.7	1022.5	538.55	0	0	0	0
NNU_13045	PREDICTED: eukaryotic translation initiation factor 2 subunit alpha-like [Nelumbo nucifera]	0	3	3	9083.2	1508.9	2316.6	2150.5	2423.5	2776.2	0	3202.8	1263.4	2246.1	0	1922.8	0	0	1225.2
NNU_13047	PREDICTED: ferritin-3, chloroplastic [Nelumbo nucifera]	0	2	2	2803	6757	1779.6	7721.1	3295.9	0	0	0	0	0	0	0	0	0	0
NNU_13079	PREDICTED: ran-binding protein 1 homolog a-like [Nelumbo nucifera]	0	9	8	16749	15167	10595	5467.3	14677	5895.8	61442	43231	13069	3565.4	11342	8161.9	2987.2	1691.6	8548.6
NNU_13086	PREDICTED: proliferation-associated protein 2G4-like [Nelumbo nucifera]	0	10	3	10602	14742	3195.8	2861	7874.4	0	33971	19727	3518.1	3545.3	1750.5	1724.6	0	0	0
NNU_13091	PREDICTED: endoglucanase 12-like [Nelumbo nucifera]	0.002255	2	2	0	0	0	1845.7	0	1196.8	0	0	0	0	0	0	0	0	0
NNU_13093	PREDICTED: uncharacterized protein At3g15000, mitochondrial-like [Nelumbo nucifera]	0	7	4	1168.4	2666.8	0	0	0	0	0	0	0	0	0	0	0	0	0
NNU_13108	PREDICTED: acyl-coenzyme A oxidase 4, peroxisomal-like isoform X1 [Nelumbo nucifera]	0.008333	1	1	0	0	0	0	0	0	0	0	0	0	0	0	0	0	0
NNU_13125	PREDICTED: 29 kDa ribonucleoprotein A, chloroplastic-like [Nelumbo nucifera]	0	3	3	0	0	1851.1	8308.6	10585	10306	0	0	0	0	0	0	0	0	0
NNU_13140	PREDICTED: ubiquitin-like protein 5 [Nelumbo nucifera]	0.00429	1	1	0	0	0	0	0	0	8417.2	0	0	0	0	0	0	0	4543.6
NNU_13150	PREDICTED: 60S ribosomal protein L12 [Nelumbo nucifera]	0	7	2	9924.8	13038	5997.9	8173.4	10604	5290.4	12611	14206	5430.5	7338.5	13485	8378.1	0	0	7611.1
NNU_13154	PREDICTED: protein disulfide isomerase-like 1-4 [Nelumbo nucifera]	0	6	6	14163	1904.3	0	13280	8748.4	15094	4159.6	9158.3	5376.7	6560.1	6639.3	5431.8	0	0	0
NNU_13157	PREDICTED: yrdC domain-containing protein, mitochondrial isoform X3 [Nelumbo nucifera]	0	1	1	0	0	0	0	0	0	23886	0	0	0	0	0	0	0	0
NNU_13158	PREDICTED: chorismate synthase, chloroplastic isoform X1 [Nelumbo nucifera]	0	11	11	12350	16578	6341.8	13316	15495	9818.6	80606	92901	39310	27898	28056	31467	10284	3705.2	1761.2
NNU_13167	PREDICTED: pyridoxal biosynthesis protein PDX2-like [Nelumbo nucifera]	0	2	2	0	0	0	0	0	0	960.36	1077.1	0	0	0	0	1993.9	0	0
NNU_13184	PREDICTED: protein transport protein Sec61 subunit beta-like [Nelumbo nucifera]	0	2	2	0	1111.2	0	0	0	0	1875.2	0	0	0	0	0	0	0	0
NNU_13209	PREDICTED: T-complex protein 1 subunit alpha [Nelumbo nucifera]	0	9	2	22923	17670	6813.1	0	7648.6	3986.7	30295	4102.4	8150.7	5082.7	3481.1	0	0	0	0
NNU_13211	PREDICTED: probable aspartate-semialdehyde dehydrogenase [Nelumbo nucifera]	0	3	3	5052.6	10243	3760.9	0	0	1366.3	10154	0	3199.6	1827.7	0	0	0	0	0
NNU_13214	PREDICTED: chaperone protein ClpB1 [Nelumbo nucifera]	0	10	8	20043	13211	0	3232	0	24061	0	0	0	16458	0	0	0	0	0
NNU_13234	PREDICTED: eukaryotic translation initiation factor 3 subunit B-like [Nelumbo nucifera]	0	1	1	0	0	0	0	0	0	0	0	0	0	0	0	0	0	0
NNU_13243	PREDICTED: lysine--tRNA ligase [Nelumbo nucifera]	0	4	4	2642	3035.4	2808	2153.7	2358.5	0	2211.5	8850.5	3611.1	0	0	0	3117.1	0	0
NNU_13276	PREDICTED: mitochondrial uncoupling protein 5-like [Nelumbo nucifera]	0	4	2	5481.8	0	0	0	0	0	8795.9	0	0	0	0	0	0	0	0
NNU_13287	PREDICTED: glucose-6-phosphate isomerase 1, chloroplastic-like [Nelumbo nucifera]	0	12	8	7291.5	6222.5	9349.3	2114.1	6738.2	4645.2	18474	10663	16217	13244	17384	9792.3	0	1527	20986
NNU_13291	PREDICTED: ATP-dependent 6-phosphofructokinase 5, chloroplastic [Nelumbo nucifera]	0.002279	3	1	0	0	0	0	0	0	0	0	0	0	2297.3	0	0	0	0
NNU_13292	PREDICTED: protein CutA, chloroplastic isoform X1 [Nelumbo nucifera]	0	4	4	0	3668.5	0	0	0	0	0	5306.2	0	0	0	0	0	0	0
NNU_13297	PREDICTED: GEM-like protein 1 isoform X1 [Nelumbo nucifera]	0	3	3	1680.8	1411.9	0	1839.9	2369.7	1343.1	0	0	1489.4	0	0	0	0	0	0
NNU_13303	PREDICTED: zinc-finger homeodomain protein 1-like [Nelumbo nucifera]	0	2	2	648.71	4012.3	0	0	0	0	0	0	0	0	0	0	0	0	0
NNU_13334	PREDICTED: isoamylase 3, chloroplastic [Nelumbo nucifera]	0	1	1	0	1371.1	0	0	0	0	0	2033.6	0	0	1977.3	0	0	0	0
NNU_13352	PREDICTED: cytochrome c oxidase subunit 6b-1-like [Nelumbo nucifera]	0	5	1	0	0	0	0	0	0	2526.2	0	0	0	0	0	0	0	0
NNU_13380	PREDICTED: 7-deoxyloganetin glucosyltransferase-like [Nelumbo nucifera]	0	2	2	0	0	0	0	0	0	0	0	0	0	0	0	4524.1	0	4155.8
NNU_13391	PREDICTED: dnaJ homolog 1, mitochondrial [Nelumbo nucifera]	0.005823	2	2	1112	0	0	0	0	0	4724.8	0	0	0	0	0	0	0	0
NNU_13400	PREDICTED: 14-3-3 protein 7-like isoform X4 [Nelumbo nucifera]	0	5	3	11912	9148.4	5106.6	9491.5	8470.4	10955	0	0	0	0	0	0	0	0	0
NNU_13414	PREDICTED: 50S ribosomal protein L29, chloroplastic-like [Nelumbo nucifera]	0.003264	2	2	0	0	0	816.24	1504.8	0	0	0	0	0	0	0	0	0	0
NNU_13438	PREDICTED: annexin D1 [Nelumbo nucifera]	0.002264	3	1	0	0	0	0	0	0	0	0	0	0	0	0	0	0	0
NNU_13442	PREDICTED: uncharacterized protein LOC104605175 isoform X1 [Nelumbo nucifera]	0	7	3	16670	36635	17081	19040	2367.3	2275.2	2809.7	4092.3	0	0	0	0	0	0	0
NNU_13447	PREDICTED: triosephosphate isomerase, chloroplastic isoform X1 [Nelumbo nucifera]	0	10	4	5038.2	4916.5	0	3520.3	0	3100	14192	17678	5332	0	0	0	0	0	0
NNU_13448	PREDICTED: naringenin,2-oxoglutarate 3-dioxygenase-like [Nelumbo nucifera]	0	28	28	1192700	1173200	641700	576750	696590	403100	217280	317600	136470	24342	37064	79621	22215	54976	142540
NNU_13463	PREDICTED: hexokinase-2, chloroplastic [Nelumbo nucifera]	0	4	3	0	0	0	0	0	0	0	11549	0	0	0	0	0	0	0
NNU_13464	PREDICTED: 5&apos;-methylthioadenosine/S-adenosylhomocysteine nucleosidase 2 [Nelumbo nucifera]	0	2	2	2050.8	0	0	0	0	0	3650.4	4550.1	0	0	2786.9	0	0	0	0
NNU_13471	PREDICTED: uncharacterized protein LOC104605397 [Nelumbo nucifera]	0	1	1	0	0	0	0	4856.3	0	4065.6	0	0	0	0	0	0	0	0
NNU_13478	PREDICTED: peptidyl-prolyl cis-trans isomerase CYP40 [Nelumbo nucifera]	0.003774	1	1	0	0	0	0	0	0	0	0	0	0	0	0	0	0	0
NNU_13499	PREDICTED: polyadenylate-binding protein RBP47 isoform X2 [Nelumbo nucifera]	0	3	3	5590.2	3287.8	0	0	3022.5	0	1613.7	0	0	0	0	0	0	0	0
NNU_13509	PREDICTED: patatin-like protein 1 [Solanum lycopersicum]	0	5	5	0	0	0	0	10349	0	0	0	0	0	0	0	0	0	0
NNU_13514	PREDICTED: presequence protease 2, chloroplastic/mitochondrial [Nelumbo nucifera]	0	2	2	0	0	0	0	0	0	0	0	0	0	0	0	0	0	0
NNU_13515	PREDICTED: uncharacterized protein At1g47420, mitochondrial-like [Nelumbo nucifera]	0	8	7	34645	140280	33858	18483	5327.6	5304.1	110390	193140	29771	9070.4	5919.7	30450	11479	0	37885
NNU_13546	PREDICTED: protein RALF-like 34 [Nelumbo nucifera]	0	1	1	0	0	0	0	0	0	0	2421.1	0	0	0	0	0	0	0
NNU_13548	PREDICTED: methylmalonate-semialdehyde dehydrogenase [acylating], mitochondrial [Nelumbo nucifera]	0	5	5	8379.1	15755	8418.6	8737	4945.2	4164	3319.4	0	10856	0	11603	5533.9	0	6712	0
NNU_13577	PREDICTED: caltractin-like [Nelumbo nucifera]	0	3	3	4505.6	0	0	2417.2	2834.1	0	0	0	0	0	0	0	0	0	0
NNU_13584	PREDICTED: uncharacterized protein LOC104606489 [Nelumbo nucifera]	0	1	1	0	0	0	0	0	0	835.8	878.12	0	0	0	0	601.62	0	0
NNU_13586	PREDICTED: EKC/KEOPS complex subunit cgi121 isoform X2 [Nelumbo nucifera]	0	3	3	4008	0	0	0	3789.7	0	0	4137.8	0	0	0	2827.6	0	0	0
NNU_13607	PREDICTED: polyadenylate-binding protein 2-like isoform X1 [Nelumbo nucifera]	0	17	11	39073	59069	26869	30624	39473	34158	67942	63536	20924	16926	21200	16302	12074	0	8807.8
NNU_13609	PREDICTED: CBS domain-containing protein CBSX1, chloroplastic-like [Nelumbo nucifera]	0	7	7	5824.1	5464.3	0	4292.5	5371.1	1504.5	42696	30727	7854.1	11429	7332.2	0	7152.3	0	2467.5
NNU_13624	PREDICTED: uncharacterized protein At4g06744-like [Nelumbo nucifera]	0.003266	2	2	0	0	0	0	0	0	0	0	0	0	0	0	0	0	8000.5
NNU_13627	PREDICTED: cysteine proteinase RD21a-like [Nelumbo nucifera]	0	8	7	24122	26543	22137	35994	73453	58406	60098	70465	39148	75352	78938	117240	101840	48980	111720
NNU_13637	PREDICTED: uncharacterized protein LOC104607111 isoform X2 [Nelumbo nucifera]	0	1	1	0	0	0	0	0	0	0	4761.4	0	0	0	0	0	0	0
NNU_13640	PREDICTED: uncharacterized protein LOC104588155 [Nelumbo nucifera]	0	3	3	0	0	0	0	0	0	0	0	0	3471.6	0	3116.9	48383	10294	11503
NNU_13660	PREDICTED: uncharacterized protein LOC104607398 [Nelumbo nucifera]	0	5	5	10520	3277.3	3295.1	1684.7	0	0	5281.8	10116	2477.3	0	0	0	8600.1	0	5446.3
NNU_13667	PREDICTED: MFP1 attachment factor 1-like [Nelumbo nucifera]	0	2	2	10440	10232	0	5164.5	4883.9	4947.5	8415.2	7705.2	0	3284.3	0	0	0	0	0
NNU_13682	PREDICTED: FRIGIDA-like protein 3 isoform X1 [Nelumbo nucifera]	0	10	10	2300.4	1173.1	3691.2	4307.6	8326.7	0	0	4386	795	1130.5	1406.5	745.54	0	412.51	684.92
NNU_13696	PREDICTED: la protein 1 [Nelumbo nucifera]	0	7	7	3113.5	7145.2	470.4	2357.4	2736.3	804.84	1540.9	4204.8	0	0	0	0	0	0	1096.4
NNU_13703	PREDICTED: subtilisin-like protease [Nelumbo nucifera]	0	11	9	0	1078.1	1083.1	4092.1	12550	25995	75048	24340	23517	3698.7	2919.1	25190	17903	0	16495
NNU_13716	PREDICTED: casein kinase II subunit alpha [Nelumbo nucifera]	0.004294	2	2	0	2627.6	0	0	0	0	0	0	0	0	0	0	0	0	0
NNU_13717	PREDICTED: peroxidase 73-like [Nelumbo nucifera]	0	8	8	0	0	0	6646.8	43218	10134	0	0	0	0	0	0	0	0	0
NNU_13732	PREDICTED: adenine phosphoribosyltransferase 1, chloroplastic [Nelumbo nucifera]	0	8	8	65205	80802	12604	26407	55333	24025	109730	68391	61275	44094	17047	7554.7	28795	0	0
NNU_13747	PREDICTED: mitochondrial outer membrane protein porin 2-like [Nelumbo nucifera]	0	11	5	15970	16835	13887	12372	15506	8091.7	14794	11139	5687.2	0	4853.8	2938.8	23526	0	0
NNU_13760	PREDICTED: 40S ribosomal protein S3a-like [Nelumbo nucifera]	0	10	2	0	0	4415.6	0	0	1307.3	0	0	0	1912	1560.2	0	0	0	0
NNU_13770	PREDICTED: NADH dehydrogenase [ubiquinone] iron-sulfur protein 4, mitochondrial [Nelumbo nucifera]	0	1	1	2538.8	2297	0	1764.1	1893.9	0	0	0	0	0	2031.8	0	0	0	0
NNU_13786	PREDICTED: ruvB-like 2 [Nelumbo nucifera]	0	4	4	5022.5	2972.1	0	0	2118.6	0	0	0	0	0	0	0	0	0	0
NNU_13835	PREDICTED: galactokinase [Nelumbo nucifera]	0	10	10	29987	29242	22295	5897.7	8947.4	0	17312	11052	0	27244	1917.4	17845	8101.5	1551.2	16785
NNU_13837	PREDICTED: probable enoyl-CoA hydratase, mitochondrial [Nelumbo nucifera]	0	4	4	4853.1	0	0	0	0	0	0	0	0	0	0	0	0	0	0
NNU_13850	PREDICTED: probable prefoldin subunit 3 isoform X1 [Nelumbo nucifera]	0	5	5	0	2697.6	0	0	3848	0	0	0	0	0	0	0	0	0	0
NNU_13852	PREDICTED: huntingtin-interacting protein K [Nelumbo nucifera]	0	3	3	0	46429	3770.1	20562	39101	16019	36109	7200	0	0	0	0	0	0	0
NNU_13855	PREDICTED: flowering time control protein FCA-like isoform X2 [Nelumbo nucifera]	0	1	1	0	0	0	0	0	0	0	0	0	0	0	0	0	0	0
NNU_13870	PREDICTED: uncharacterized protein C167.05 [Nelumbo nucifera]	0	7	6	23898	3911.7	8016.6	16903	41580	26821	130230	107230	49411	59606	48060	68699	6838.3	0	3823.6
NNU_13877	PREDICTED: pectinesterase PPME1-like [Nelumbo nucifera]	0	5	5	0	0	0	0	0	0	0	0	0	9258.3	0	9498.9	35133	14395	5354
NNU_13885	PREDICTED: probable glutamyl endopeptidase, chloroplastic isoform X1 [Nelumbo nucifera]	0	2	2	0	0	0	0	0	0	0	0	0	4279.5	0	0	0	0	0
NNU_13910	PREDICTED: dihydrolipoyl dehydrogenase 2, chloroplastic isoform X2 [Nelumbo nucifera]	0	18	18	47142	28837	22060	43981	37690	34557	219110	273510	136470	53982	68217	18358	86579	12574	56885
NNU_13917	PREDICTED: uncharacterized protein LOC104598815 isoform X2 [Nelumbo nucifera]	0	1	1	6423.3	4634.5	3956.4	3363.4	4103.4	0	6050.2	6269.2	0	0	0	0	0	0	0
NNU_13930	PREDICTED: protein disulfide-isomerase like 2-1-like [Nelumbo nucifera]	0	4	2	0	0	0	5851.3	0	0	0	21502	0	0	0	0	0	0	0
NNU_13937	PREDICTED: phosphoribosylformylglycinamidine cyclo-ligase, chloroplastic/mitochondrial [Nelumbo nucifera]	0	6	6	24240	11727	13770	5355.2	13051	7574	17242	14187	9310.6	0	0	0	9321.9	1599.3	0
NNU_13950	PREDICTED: importin subunit alpha-1 [Nelumbo nucifera]	0	9	8	0	5307.1	15555	11969	7008.8	4172.4	14383	17650	0	38612	19250	10060	0	0	0
NNU_13972	PREDICTED: major allergen Pru ar 1-like [Nelumbo nucifera]	0	2	2	0	0	1563.9	0	0	0	0	0	2191.8	0	0	0	0	0	0
NNU_13981	PREDICTED: fumarate hydratase 1, mitochondrial [Nelumbo nucifera]	0	5	4	15905	17687	0	0	7070.3	0	46808	46599	0	0	0	0	0	0	0
NNU_13983	PREDICTED: fumarate hydratase 1, mitochondrial [Nelumbo nucifera]	0	4	2	0	0	0	0	0	0	0	11612	0	0	0	0	0	0	0
NNU_13995	PREDICTED: uncharacterized serine-rich protein C215.13 [Nelumbo nucifera]	0	3	3	0	0	0	0	0	4979.7	0	0	0	1530.5	1581.1	0	0	0	0
NNU_14002	PREDICTED: pectinesterase-like [Nelumbo nucifera]	0	4	4	0	0	0	0	0	0	5244	4815.9	2868.5	1974.4	2687.7	3623.2	0	0	0
NNU_14010	PREDICTED: 60S ribosomal protein L18-3 [Nelumbo nucifera]	0.000578	9	2	7853.5	0	3878.7	3031.4	3993.5	4107.6	0	4355.1	0	0	0	0	0	0	0
NNU_14022	PREDICTED: glyoxysomal fatty acid beta-oxidation multifunctional protein MFP-a [Nelumbo nucifera]	0	6	6	0	0	0	0	0	0	11846	16073	0	13003	5965.1	0	0	0	0
NNU_14041	PREDICTED: 60S ribosomal protein L22-2 [Nelumbo nucifera]	0	5	4	32613	33363	34718	9172	22902	25306	25610	32300	19785	0	7839.4	10448	0	0	0
NNU_14047	PREDICTED: mitochondrial zinc maintenance protein 1, mitochondrial [Nelumbo nucifera]	0	3	3	0	2653	0	0	0	0	0	0	0	3501.7	0	0	1419.9	0	0
NNU_14061	PREDICTED: uncharacterized protein LOC104599062 [Nelumbo nucifera]	0.00327	1	1	0	0	0	0	0	0	0	0	0	0	0	0	0	2854.7	2335.4
NNU_14076	PREDICTED: stress-related protein-like [Nelumbo nucifera]	0	9	9	2141.9	6198.9	0	2550.1	0	0	86975	97747	23548	28587	0	0	0	0	0
NNU_14079	PREDICTED: 40S ribosomal protein S21-2-like isoform X4 [Nelumbo nucifera]	0	2	2	13648	14775	3594.2	8500.4	5026.2	3982.6	28061	29018	4663.8	0	0	12506	23557	0	0
NNU_14084	PREDICTED: extracellular ribonuclease LE-like [Nelumbo nucifera]	0	11	10	0	0	0	80687	131900	87977	0	0	0	0	0	0	0	0	0
NNU_14087	PREDICTED: rapid alkalinization factor [Nelumbo nucifera]	0	2	2	0	0	0	0	0	0	2265.7	5269.5	2004.3	0	0	0	0	0	0
NNU_14092	PREDICTED: CAP-Gly domain-containing linker protein 1-like isoform X1 [Nelumbo nucifera]	0	4	4	2837.8	8249.4	3207.9	1331.7	0	0	0	0	0	0	0	0	0	0	0
NNU_14094	PREDICTED: histone H2A.1 [Nelumbo nucifera]	0	3	1	0	149420	94272	75291	0	0	0	0	0	0	0	0	0	0	0
NNU_14099	PREDICTED: electron transfer flavoprotein subunit alpha, mitochondrial [Nelumbo nucifera]	0	3	3	5343.7	0	0	2442.7	0	0	6367.8	3805.8	3699.1	3641.8	0	0	7386	0	0
NNU_14108	PREDICTED: glutathione S-transferase F13 [Nelumbo nucifera]	0	3	2	0	0	0	0	0	0	0	0	0	0	0	0	0	3105.7	0
NNU_14109	PREDICTED: glutathione S-transferase-like [Nelumbo nucifera]	0	7	7	13399	5794.1	1427.5	29600	58457	15953	20828	24447	7980.8	12374	3292.5	25081	0	0	0
NNU_14161	PREDICTED: xanthoxin dehydrogenase [Nelumbo nucifera]	0	4	4	0	3808.8	1036.2	0	0	0	2461.9	0	0	1801.9	0	0	0	0	0
NNU_14235	PREDICTED: V-type proton ATPase subunit G 1-like [Nelumbo nucifera]	0	3	3	0	855.41	0	0	0	0	12388	13290	0	2777	0	0	0	0	0
NNU_14253	PREDICTED: KH domain-containing protein At4g18375-like [Nelumbo nucifera]	0	5	2	1090.6	0	0	812.05	1123.7	0	0	0	0	0	0	0	0	0	0
NNU_14259	unnamed protein product [Vitis vinifera]	0	3	3	15350	14596	14424	10007	13754	12523	13433	17122	8655.3	9326.9	8408.4	9637.6	6287.5	4728.3	4819.9
NNU_14296	PREDICTED: tryptophan synthase alpha chain [Nelumbo nucifera]	0	2	2	4797.6	5150.4	0	2653.9	0	0	0	0	8799.1	0	0	0	0	0	5770.2
NNU_14306	PREDICTED: basic endochitinase-like [Nelumbo nucifera]	0	6	6	0	0	0	110310	82781	267750	0	0	1571.8	69616	83052	80431	0	0	0
NNU_14310	PREDICTED: GDP-mannose 3,5-epimerase 2 [Nelumbo nucifera]	0	18	6	129900	107920	62494	100150	104310	115690	129140	142390	92263	80974	62167	52032	17214	12048	19968
NNU_14340	PREDICTED: ferredoxin--NADP reductase, root isozyme, chloroplastic-like [Nelumbo nucifera]	0	2	2	0	0	0	0	0	0	6130.9	0	0	0	0	0	0	0	0
NNU_14351	PREDICTED: ATP-dependent Clp protease proteolytic subunit-related protein 4, chloroplastic-like [Nelumbo nucifera]	0	4	4	0	0	0	0	0	0	17418	9167.4	7156.7	5168.5	0	0	0	0	0
NNU_14358	PREDICTED: nucleoside diphosphate kinase B [Nelumbo nucifera]	0	9	8	45573	54500	15191	35382	32147	33170	52286	43054	17129	22666	25350	11046	25453	2937.1	26474
NNU_14379	PREDICTED: plasminogen activator inhibitor 1 RNA-binding protein [Nelumbo nucifera]	0	12	10	54827	32497	24633	24012	29790	27618	24179	20761	8472.8	8421.1	0	2728.4	5856.7	0	0
NNU_14396	PREDICTED: dihydrolipoyllysine-residue succinyltransferase component of 2-oxoglutarate dehydrogenase complex 2, mitochondrial-like [Nelumbo nucifera]	0	10	1	0	0	0	0	0	0	4099.8	3357.5	1861.8	0	0	0	0	0	0
NNU_14406	PREDICTED: acid phosphatase 1 [Nelumbo nucifera]	0	3	3	0	0	0	0	0	0	1434	0	0	0	0	0	8982.6	0	0
NNU_14435	PREDICTED: DNA-directed RNA polymerase III subunit RPC4 [Nelumbo nucifera]	0.002758	1	1	0	0	0	0	0	0	0	0	0	0	0	0	0	0	0
NNU_14440	PREDICTED: uncharacterized serine-rich protein C215.13 [Nelumbo nucifera]	0	1	1	0	0	0	0	0	0	0	0	0	0	0	0	0	0	0
NNU_14448	PREDICTED: 3-isopropylmalate dehydratase small subunit 3-like [Nelumbo nucifera]	0	8	8	6894.3	46576	11186	19932	37112	10658	72171	48207	30303	13654	10736	33467	39360	0	18340
NNU_14471	PREDICTED: uncharacterized protein LOC104598494 [Nelumbo nucifera]	0.00224	1	1	339.92	313.21	0	0	0	0	0	0	0	0	0	0	0	0	0
NNU_14474	PREDICTED: uncharacterized protein LOC104598497 [Nelumbo nucifera]	0	1	1	0	0	0	0	0	0	0	0	0	0	0	0	0	361.46	0
NNU_14494	PREDICTED: peroxisome biogenesis protein 19-2-like isoform X1 [Nelumbo nucifera]	0	1	1	0	0	0	0	0	1364.5	0	0	1849.6	0	0	0	0	0	0
NNU_14517	PREDICTED: L-lactate dehydrogenase B-like [Nelumbo nucifera]	0	5	4	14216	10086	19094	2893.4	4050.1	8230.9	13285	5389.1	3844	3839.5	7521.6	3866	0	0	0
NNU_14519	PREDICTED: L-lactate dehydrogenase B-like [Nelumbo nucifera]	0.008827	2	1	0	0	0	0	0	2388.7	0	0	6938.1	9150.2	0	5961.6	0	0	0
NNU_14526	PREDICTED: vesicle-associated protein 1-3-like [Nelumbo nucifera]	0	2	2	0	0	0	0	0	0	0	4014.5	0	0	0	0	0	0	0
NNU_14532	PREDICTED: BAG family molecular chaperone regulator 7-like [Nelumbo nucifera]	0	4	4	0	6504.8	1057.7	0	932.75	0	0	0	0	0	0	0	0	0	0
NNU_14535	PREDICTED: beta-fructofuranosidase, soluble isoenzyme I-like [Nelumbo nucifera]	0	8	6	0	0	0	0	0	6117.1	0	5654	0	4574.6	9172	0	6001.9	21563	0
NNU_14538	PREDICTED: probable transaldolase [Nelumbo nucifera]	0	6	6	0	9478.7	0	2282.6	951.08	4776.8	2334.6	15808	4415.1	1602	7098.9	6863.3	0	0	4595.7
NNU_14540	PREDICTED: beta-fructofuranosidase, soluble isoenzyme I-like isoform X1 [Nelumbo nucifera]	0	7	3	10028	9784.9	8746.8	37266	34443	55924	50848	65326	61980	48206	67592	51631	0	0	6802.8
NNU_14544	PREDICTED: thylakoid lumenal protein At1g12250, chloroplastic [Nelumbo nucifera]	0	3	3	0	0	0	0	0	0	0	0	0	0	0	0	0	0	0
NNU_14553	PREDICTED: SNW/SKI-interacting protein-like [Nelumbo nucifera]	0	2	1	1711.4	1421.7	443.2	0	1509	0	0	0	0	0	0	0	0	0	0
NNU_14554	PREDICTED: hsp70-Hsp90 organizing protein 3 [Nelumbo nucifera]	0	19	7	47937	45705	30482	17325	6578.7	10753	39457	41731	12343	20453	2257.4	8189.4	20708	3975.7	10060
NNU_14571	PREDICTED: uncharacterized protein LOC104598603, partial [Nelumbo nucifera]	0	1	1	0	0	2880.9	2988.2	0	0	0	0	0	0	0	0	0	0	0
NNU_14590	PREDICTED: protein ASPARTIC PROTEASE IN GUARD CELL 2-like [Nelumbo nucifera]	0	2	2	0	3970.8	0	0	5810.8	0	0	0	0	0	0	0	0	0	0
NNU_14600	PREDICTED: proteasome subunit beta type-2-A-like [Nelumbo nucifera]	0	5	5	14091	7127.1	2266.3	10445	11705	3503.4	12831	6767.5	3503.7	5687.8	9764.2	0	0	0	0
NNU_14613	PREDICTED: 40S ribosomal protein S3a-1 [Nelumbo nucifera]	0	11	4	28154	20647	25066	24772	37402	48874	32199	25544	2459.3	4524.6	7560.6	7536.2	0	0	0
NNU_14624	PREDICTED: PITH domain-containing protein At3g04780-like [Nelumbo nucifera]	0.003259	1	1	3158.9	0	0	2359.3	0	0	0	0	0	0	0	0	0	0	0
NNU_14639	PREDICTED: stem-specific protein TSJT1 [Nelumbo nucifera]	0	3	3	0	0	1095.9	0	2317.3	0	0	0	0	2432.2	0	0	0	0	0
NNU_14669	PREDICTED: acetolactate synthase small subunit 2, chloroplastic-like [Nelumbo nucifera]	0	2	2	3627.6	0	0	0	2464	0	0	0	0	0	0	0	0	0	0
NNU_14670	PREDICTED: acetolactate synthase small subunit 2, chloroplastic-like [Nelumbo nucifera]	0	2	2	0	0	1874.2	0	0	0	0	0	0	0	0	0	0	0	0
NNU_14707	PREDICTED: D-3-phosphoglycerate dehydrogenase 1, chloroplastic-like [Nelumbo nucifera]	0	16	12	9793.1	13002	3395.4	11387	7674.5	9533.9	83928	93436	47496	18098	27924	24401	110930	37748	111480
NNU_14718	PREDICTED: ABC transporter I family member 17 isoform X1 [Nelumbo nucifera]	0.003245	1	1	0	0	0	0	0	0	0	3772	0	0	0	1075.2	0	0	0
NNU_14728	PREDICTED: villin-4-like isoform X2 [Nelumbo nucifera]	0	2	2	1249.8	0	0	0	0	0	3139.9	5487.2	0	2351.4	2395.9	2199.9	0	0	0
NNU_14729	PREDICTED: villin-4-like isoform X2 [Nelumbo nucifera]	0	3	3	0	0	0	0	526.7	0	2454	2518.8	0	0	0	0	0	0	0
NNU_14735	PREDICTED: acidic endochitinase-like [Nelumbo nucifera]	0.002271	1	1	0	0	0	0	0	0	0	0	0	0	0	0	0	0	0
NNU_14777	PREDICTED: prohibitin-3, mitochondrial-like [Nelumbo nucifera]	0	3	3	5317.2	1195.6	0	0	5189.4	0	2988.5	2573.1	0	0	1693.7	0	0	0	0
NNU_14788	PREDICTED: probable pectinesterase/pectinesterase inhibitor 13 [Nelumbo nucifera]	0	6	6	0	0	0	0	0	0	0	0	0	0	0	0	32692	21917	0
NNU_14795	PREDICTED: patellin-3-like [Nelumbo nucifera]	0	6	5	0	0	0	0	0	0	4254.8	0	0	0	2443.5	2873.7	0	0	0
NNU_14846	PREDICTED: 65-kDa microtubule-associated protein 6-like isoform X1 [Nelumbo nucifera]	0	2	2	0	749.65	0	0	0	0	0	0	0	0	0	0	0	0	0
NNU_14855	PREDICTED: annexin D5 [Nelumbo nucifera]	0	2	2	3567.5	4236	2344.9	0	2933.2	1567.1	0	0	0	0	0	0	0	0	0
NNU_14895	Os04g0663300 [Oryza sativa Japonica Group]	0	1	1	1695.6	0	1277.5	0	998.73	0	0	1796.8	0	0	0	0	0	0	0
NNU_14907	PREDICTED: 40S ribosomal protein S14-like [Nelumbo nucifera]	0	9	3	73696	66515	56878	38966	79880	56303	108670	100610	32552	28729	39265	31641	32637	13319	30218
NNU_14917	PREDICTED: NADH dehydrogenase [ubiquinone] iron-sulfur protein 1, mitochondrial [Nelumbo nucifera]	0	10	10	7442.2	29455	0	1173.8	1754.7	0	35502	98445	0	19061	3888.8	30854	0	0	0
NNU_14918	PREDICTED: dihydropyrimidine dehydrogenase [NADP(+)] [Nelumbo nucifera]	0	7	7	3472	5779.4	6507.8	5023.1	9654.1	10121	26635	18523	6627.4	8621.3	0	16060	10167	6054.5	12064
NNU_14947	PREDICTED: uncharacterized protein At4g13230 [Nelumbo nucifera]	0	3	2	0	0	0	0	0	0	0	0	0	0	0	0	2286.2	0	0
NNU_14952	PREDICTED: uncharacterized protein At4g13230 [Nelumbo nucifera]	0	3	2	0	0	0	0	0	0	0	0	0	4744.2	2426.1	1954.5	25178	17998	13476
NNU_14956	PREDICTED: uncharacterized protein LOC104589153 isoform X2 [Nelumbo nucifera]	0	2	2	0	0	0	3422.4	4159.8	0	0	3339.7	0	0	0	0	0	0	0
NNU_14979	PREDICTED: ubiquinone biosynthesis protein COQ9-B, mitochondrial-like [Nelumbo nucifera]	0	4	4	3242.2	0	0	0	0	0	0	2815.2	1914.6	1591.5	1657.7	0	0	0	0
NNU_14992	PREDICTED: cell wall integrity protein scw1 [Nelumbo nucifera]	0	6	6	18084	8590.7	3075.8	3402.7	7521.8	2484.9	0	9355.2	0	0	0	0	0	0	0
NNU_15009	PREDICTED: xylose isomerase isoform X2 [Nelumbo nucifera]	0	9	9	10631	11952	5141.6	17527	25545	8044.4	34290	36043	11046	0	9209.7	33550	0	0	11473
NNU_15023	PREDICTED: LRR receptor-like serine/threonine-protein kinase EFR [Nelumbo nucifera]	0.001156	1	1	0	0	0	0	0	10969	0	0	0	0	0	0	0	0	0
NNU_15027	PREDICTED: uncharacterized protein LOC104599111 [Nelumbo nucifera]	0	3	3	0	0	442.81	0	0	0	0	0	0	0	0	0	0	0	0
NNU_15048	PREDICTED: mitochondrial outer membrane protein porin 4 isoform X2 [Nelumbo nucifera]	0	8	8	12549	38266	12903	10486	17326	21874	19822	26212	12181	5399.1	6210.3	3798.7	4144.5	2033	7601.5
NNU_15063	PREDICTED: COP9 signalosome complex subunit 5b-like [Nelumbo nucifera]	0.002257	1	1	0	4655	0	0	0	0	0	0	2159.8	0	0	0	0	0	0
NNU_15068	PREDICTED: proteasome subunit alpha type-4-like [Nelumbo nucifera]	0	5	5	64079	71008	7029.8	8195.1	15365	5191.1	19117	31035	8925.6	4044.1	4807	7868.7	9362.1	4389.5	0
NNU_15072	PREDICTED: 60S acidic ribosomal protein P3-like [Nelumbo nucifera]	0	2	2	5715.3	15989	10653	11078	20557	11272	20196	3931.3	3288.6	10244	0	8407.3	0	0	0
NNU_15081	PREDICTED: sufE-like protein, chloroplastic [Nelumbo nucifera]	0	1	1	0	0	0	0	0	0	0	0	3874.4	0	0	0	0	0	0
NNU_15087	PREDICTED: poly(rC)-binding protein 1-like [Nelumbo nucifera]	0	3	2	9062.4	8814.7	7421.6	5908.8	4897.7	3066	8271.4	7186.7	1583.9	1753.7	0	0	0	0	0
NNU_15099	PREDICTED: isocitrate dehydrogenase [NAD] regulatory subunit 1, mitochondrial-like [Nelumbo nucifera]	0	14	6	15275	35355	8578.4	9419.2	19115	14013	76643	104210	39566	31398	22780	24118	5127.4	14540	16049
NNU_15122	PREDICTED: UDP-glucuronic acid decarboxylase 6 [Nelumbo nucifera]	0.002738	5	2	0	0	0	0	0	0	0	0	0	0	0	0	0	1603.7	3430.3
NNU_15144	PREDICTED: chalcone--flavonone isomerase 2-like [Nelumbo nucifera]	0	15	15	129540	142830	64542	39820	38637	37338	25034	35521	18964	31451	2216.9	19179	0	0	8062.1
NNU_15147	PREDICTED: isocitrate dehydrogenase [NAD] catalytic subunit 5, mitochondrial-like [Nelumbo nucifera]	0	11	6	17335	36626	13663	5615.1	13746	4328.1	70558	95298	17295	36698	9085.8	22231	11826	4741.9	23193
NNU_15165	PREDICTED: uncharacterized protein LOC104599263 [Nelumbo nucifera]	0	8	8	4249	1907.2	1069.5	4279.9	8384.2	0	4890.6	10278	0	0	0	0	0	0	0
NNU_15167	PREDICTED: 60S ribosomal protein L35-like isoform X2 [Nelumbo nucifera]	0	3	1	0	0	0	0	7419.9	0	0	0	2529	0	0	0	0	0	0
NNU_15171	PREDICTED: glutathione S-transferase DHAR2-like [Nelumbo nucifera]	0	15	13	47022	79565	4900.4	63676	78937	48876	421240	496610	90766	116650	120100	52036	133030	41011	92177
NNU_15186	PREDICTED: diaminopimelate epimerase, chloroplastic [Nelumbo nucifera]	0	14	14	32767	51419	30365	19860	14211	14720	24680	22645	5420.9	5824.1	5413.9	2458.5	3296.8	0	0
NNU_15187	PREDICTED: histone H2B-like [Nelumbo nucifera]	0	7	3	413430	457840	359140	191190	319160	225070	154760	156970	63434	46798	62037	121970	56174	21484	83672
NNU_15193	PREDICTED: 2-oxoglutarate dehydrogenase, mitochondrial-like [Nelumbo nucifera]	0	21	11	21308	7733.1	3280.7	1454.3	0	6259.1	84811	39079	10426	59797	65901	11355	0	0	0
NNU_15203	PREDICTED: actin-depolymerizing factor 2-like [Nelumbo nucifera]	0	3	1	5283	5885.8	0	0	4945	0	0	0	0	0	0	0	0	0	0
NNU_15212	PREDICTED: zinc finger protein GIS2-like [Nelumbo nucifera]	0.007388	2	2	0	1269.4	1052.4	591.9	446.45	0	0	0	0	0	0	0	0	0	0
NNU_15213	PREDICTED: histone H2B-like [Nelumbo nucifera]	0	6	2	64874	54171	25753	25478	46502	33342	18494	16338	8145	11094	4372.3	18920	15807	0	0
NNU_15222	PREDICTED: protein MODIFIER OF SNC1 11-like isoform X2 [Nelumbo nucifera]	0	3	3	7364.1	3478.4	0	0	0	0	5708.9	3606.1	0	0	0	0	0	0	0
NNU_15234	PREDICTED: leukotriene A-4 hydrolase homolog isoform X1 [Nelumbo nucifera]	0	7	7	6492	9003.2	1156.5	3486	2777.7	1658.8	0	0	0	2285.3	0	1627.5	0	3145.9	0
NNU_15240	PREDICTED: 60S ribosomal protein L4 [Nelumbo nucifera]	0	17	9	88430	95707	58716	53036	121330	106830	119230	152090	44695	31208	39659	80561	3737.9	7348.9	6375.7
NNU_15248	PREDICTED: uncharacterized protein LOC104603201 [Nelumbo nucifera]	0.005839	1	1	0	1728.5	0	0	0	0	0	4964.5	0	0	0	0	0	0	0
NNU_15254	PREDICTED: villin-2-like [Nelumbo nucifera]	0	6	3	0	0	0	0	405.64	0	0	0	0	5684.9	0	0	0	2390.6	0
NNU_15284	PREDICTED: peptide methionine sulfoxide reductase B5-like [Nelumbo nucifera]	0	4	4	18585	18727	1252.2	10441	0	9789.1	20686	16866	8648	0	0	0	2318.7	0	0
NNU_15336	PREDICTED: non-specific phospholipase C4-like [Nelumbo nucifera]	0	1	1	0	0	0	0	0	0	0	0	0	0	0	0	667.42	0	975.81
NNU_15412	PREDICTED: annexin-like protein RJ4 [Nelumbo nucifera]	0	8	8	12703	4085.7	1538.6	0	0	0	0	0	0	0	0	0	6024.6	8767.2	18834
NNU_15418	PREDICTED: annexin D4-like [Nelumbo nucifera]	0	3	3	0	0	0	2270.4	3892.2	11066	0	0	0	4133.1	0	9190	0	0	0
NNU_15426	PREDICTED: mitochondrial fission 1 protein A-like [Nelumbo nucifera]	0	1	1	0	0	0	0	0	0	0	0	0	0	0	0	0	0	0
NNU_15442	PREDICTED: L-galactono-1,4-lactone dehydrogenase, mitochondrial [Nelumbo nucifera]	0	5	5	0	969.43	1559.5	0	0	0	0	0	0	0	0	0	0	0	0
NNU_15495	PREDICTED: red chlorophyll catabolite reductase [Nelumbo nucifera]	0.001146	2	2	0	0	0	0	0	2365.5	4001.7	0	2666.6	2133.2	0	0	0	0	0
NNU_15522	PREDICTED: male-cone protein 1-like [Nelumbo nucifera]	0	6	6	0	0	0	0	0	0	0	0	0	0	1982	0	331990	90941	197070
NNU_15523	PREDICTED: dirigent protein 22-like [Nelumbo nucifera]	0	1	1	4031.4	0	0	0	0	0	0	0	0	0	0	0	0	0	0
NNU_15541	PREDICTED: proteasome subunit beta type-4 [Nelumbo nucifera]	0	6	6	25527	22860	51571	31572	31143	36194	3991.9	0	0	9317.1	13846	17033	0	0	0
NNU_15544	PREDICTED: protein IQ-DOMAIN 1-like [Nelumbo nucifera]	0	5	5	8862	0	0	403.79	1565.7	584.77	637.46	1694.4	0	0	0	0	0	0	0
NNU_15546	PREDICTED: vicilin-like antimicrobial peptides 2-2 [Nelumbo nucifera]	0	2	2	0	0	0	0	0	0	0	0	0	0	0	0	3117.6	2917.9	0
NNU_15548	PREDICTED: elongation factor 1-alpha-like [Nelumbo nucifera]	0	20	5	387180	484410	333330	204590	251030	266290	557380	534150	261150	207290	201100	235630	186410	70590	116300
NNU_15553	PREDICTED: ATP synthase subunit d, mitochondrial [Nelumbo nucifera]	0	17	10	168080	208690	28827	118000	186740	103620	367760	325050	121250	116020	110380	57694	351440	100230	205550
NNU_15560	hypothetical protein Csa_3G736840 [Cucumis sativus]	0	4	4	27649	21023	12223	9107.6	24220	15947	26240	25230	0	12696	14166	17807	0	0	0
NNU_15589	PREDICTED: 60S ribosomal protein L17-2-like [Nelumbo nucifera]	0	7	7	19371	13320	3315.5	12814	23349	5391.5	22893	39256	17033	13549	6892	6692.9	0	0	11912
NNU_15604	PREDICTED: NADH dehydrogenase [ubiquinone] 1 alpha subcomplex subunit 6 [Nelumbo nucifera]	0	2	2	0	7975.8	0	0	0	0	0	0	0	0	0	0	1805.6	0	0
NNU_15606	PREDICTED: arginine/serine-rich coiled-coil protein 2 isoform X2 [Nelumbo nucifera]	0	3	3	0	0	0	0	790.41	0	0	0	0	0	0	1960.8	0	0	0
NNU_15609	PREDICTED: probable ribose-5-phosphate isomerase 3, chloroplastic [Nelumbo nucifera]	0	3	3	4522.4	8304.8	2043.3	1814.3	3742.7	0	0	0	0	0	0	0	0	0	0
NNU_15643	PREDICTED: 10 kDa chaperonin-like [Nelumbo nucifera]	0	10	10	127910	134760	66598	76132	91122	68147	135530	127860	66816	56674	23151	60486	123490	15201	31727
NNU_15658	PREDICTED: uncharacterized protein LOC104607841 isoform X4 [Nelumbo nucifera]	0	3	3	14463	11087	10564	11082	11659	7979.2	33308	22038	11795	8794.2	9802.7	10892	37143	8571.5	20901
NNU_15667	unnamed protein product [Vitis vinifera]	0	9	3	15729	22639	11074	15062	10969	9335.6	3382	0	0	7572.4	8402.4	2881.4	0	0	0
NNU_15672	PREDICTED: eukaryotic translation initiation factor 3 subunit J-like [Nelumbo nucifera]	0	7	7	24319	7159.3	4001.5	0	7772.4	2539.1	0	0	0	0	0	0	2338.8	0	0
NNU_15687	PREDICTED: uncharacterized protein LOC104607865 [Nelumbo nucifera]	0.009331	1	1	0	0	0	0	0	0	0	0	0	0	0	0	0	0	0
NNU_15740	PREDICTED: homogentisate 1,2-dioxygenase [Nelumbo nucifera]	0.003272	2	2	3688.9	0	0	0	0	0	0	0	0	0	0	0	0	0	0
NNU_15741	PREDICTED: zingipain-2 [Nelumbo nucifera]	0	3	3	0	0	0	0	0	0	0	0	0	0	0	7294.8	24841	14546	60966
NNU_15744	PREDICTED: apoptosis inhibitor 5-like isoform X1 [Nelumbo nucifera]	0	1	1	0	0	0	0	0	0	0	0	0	0	0	0	0	0	0
NNU_15808	PREDICTED: polyadenylate-binding protein RBP45 isoform X1 [Nelumbo nucifera]	0	3	2	25022	25087	17103	17374	23768	7806.2	34530	19291	19205	7523.9	9289.7	17007	0	0	10255
NNU_15825	PREDICTED: reactive Intermediate Deaminase A, chloroplastic isoform X3 [Nelumbo nucifera]	0	9	9	53301	21283	13627	11132	18725	5258.4	120570	101600	25781	37704	30238	16014	64463	17567	41307
NNU_15828	PREDICTED: ubiquitin thioesterase OTU1 [Nelumbo nucifera]	0	3	3	2649.3	5120.9	0	0	0	0	0	0	0	0	0	0	0	0	0
NNU_15832	ceruloplasmin precursor [Nelumbo nucifera]	0	3	3	0	0	5416	0	0	0	0	0	0	0	0	0	0	0	0
NNU_15836	PREDICTED: aconitate hydratase, cytoplasmic [Nelumbo nucifera]	0	48	18	544950	821100	352080	84947	167150	147600	1505800	1508000	646020	521310	497200	490310	138970	93519	210890
NNU_15837	PREDICTED: ATP synthase gamma chain, chloroplastic [Nelumbo nucifera]	0	5	5	0	5242.9	3238.3	6840.3	24698	20591	0	0	0	0	0	0	0	0	0
NNU_15857	PREDICTED: putative quinone-oxidoreductase homolog, chloroplastic isoform X1 [Nelumbo nucifera]	0	2	2	2706.6	0	0	0	7445.3	0	0	4125	0	0	0	0	0	0	0
NNU_15867	PREDICTED: glycine-rich RNA-binding protein 2, mitochondrial-like [Nelumbo nucifera]	0	4	2	39543	54925	36050	35467	31471	25701	18081	19262	12991	7283.2	0	0	20789	0	7033.1
NNU_15870	PREDICTED: 60S ribosomal protein L13-1 [Nelumbo nucifera]	0	4	1	0	0	0	0	0	0	0	0	0	0	0	0	0	0	0
NNU_15873	PREDICTED: probable pectinesterase/pectinesterase inhibitor 21 [Nelumbo nucifera]	0	6	1	0	0	0	0	0	0	0	0	0	4972	0	0	10467	2735.1	0
NNU_15891	PREDICTED: plastid lipid-associated protein 3, chloroplastic-like [Nelumbo nucifera]	0	6	5	10717	13141	7012.2	7569.8	5298	10137	9593.8	11019	4164.4	0	4713	0	0	0	0
NNU_15914	PREDICTED: probable tyrosine-protein phosphatase At1g05000 [Nelumbo nucifera]	0	4	4	5209.7	4715.7	0	0	0	0	0	0	0	6325.5	0	0	0	0	0
NNU_15922	PREDICTED: tropinone reductase-like 3 isoform X1 [Nelumbo nucifera]	0	3	3	5755.9	14640	4471.5	1941	2269.5	0	3285.7	8277.2	1767.2	3899.8	0	0	1723.9	0	0
NNU_15938	PREDICTED: 65-kDa microtubule-associated protein 1-like [Nelumbo nucifera]	0	2	2	0	4145.5	2112.7	2113.4	3152.5	0	0	0	0	0	0	0	0	0	0
NNU_15951	PREDICTED: cell division protein FtsZ homolog 1, chloroplastic-like [Nelumbo nucifera]	0	3	3	6757.4	7167.3	0	1877.4	6323.8	6183.6	0	0	1234.4	1206	1282.8	0	0	0	0
NNU_15986	PREDICTED: 40S ribosomal protein S8-like [Nelumbo nucifera]	0	6	2	6464.1	7239	6545.1	4563	8614.2	6922.1	377.25	0	451.09	5466	420.7	4746.5	0	0	0
NNU_15998	PREDICTED: heterogeneous nuclear ribonucleoprotein 1-like isoform X2 [Nelumbo nucifera]	0	4	2	0	0	0	0	0	0	0	0	3121.3	0	0	0	0	0	0
NNU_16002	PREDICTED: truncated FRIGIDA-like protein 1 [Nelumbo nucifera]	0	11	11	7040.5	24607	16266	6238.5	5085.7	12587	11697	4729.1	3283.3	935.79	1540.6	584.37	559.02	0	0
NNU_16013	PREDICTED: heat shock protein 81-1-like isoform X1 [Nelumbo nucifera]	0	17	6	52203	70906	41565	13514	22358	46212	14310	18050	4395.9	21200	12999	24646	0	6140.3	23742
NNU_16033	PREDICTED: glucose-6-phosphate 1-dehydrogenase, chloroplastic [Nelumbo nucifera]	0	2	2	1984.2	0	0	0	0	0	0	0	0	0	0	0	0	0	0
NNU_16059	PREDICTED: calcyclin-binding protein-like [Nelumbo nucifera]	0	2	2	0	4069.1	0	1176.2	0	0	0	0	0	0	0	0	0	0	0
NNU_16092	PREDICTED: grpE protein homolog, mitochondrial isoform X1 [Nelumbo nucifera]	0.003768	2	2	0	0	0	0	0	0	850.99	921.21	0	0	0	0	0	0	0
NNU_16106	PREDICTED: pinin-like isoform X1 [Nelumbo nucifera]	0	5	4	701.13	791.89	0	0	0	2931.3	0	0	0	0	0	0	0	0	0
NNU_16116	PREDICTED: uncharacterized protein LOC104597878 [Nelumbo nucifera]	0.008817	1	1	0	1559.7	0	1106.9	1546.4	0	3372.1	3564.5	1558.7	2605.9	2627.5	1466.5	23586	8281.5	10953
NNU_16127	PREDICTED: ras-related protein RABA1d [Nelumbo nucifera]	0	3	2	735.66	1288.4	668.46	482.19	829.89	847.66	0	0	0	0	0	0	0	0	0
NNU_16155	PREDICTED: eukaryotic translation initiation factor 3 subunit G-like [Nelumbo nucifera]	0	15	15	49381	61525	40187	31339	43689	18861	15392	24679	0	4341.5	0	0	32190	0	0
NNU_16165	PREDICTED: 26S proteasome non-ATPase regulatory subunit 11 homolog [Nelumbo nucifera]	0	6	6	10939	12043	4853	3706.5	8151.8	4543.9	28065	20198	9644.6	14531	10074	11791	0	0	0
NNU_16173	PREDICTED: 40S ribosomal protein S26-1-like [Nelumbo nucifera]	0	5	5	9416.4	8686.3	12573	7113	1535.9	8880.9	0	6834.1	0	6940.2	864.16	6533.3	0	0	0
NNU_16195	PREDICTED: protochlorophyllide reductase-like [Nelumbo nucifera]	0	5	2	1155.1	0	0	1090.7	1795.8	0	0	0	0	0	0	0	0	0	0
NNU_16201	PREDICTED: polyphenol oxidase, chloroplastic-like [Nelumbo nucifera]	0	8	8	2771.9	3350.2	5440.9	0	1408.4	3831.6	8848.7	13713	3280.1	0	3143.1	11684	0	0	0
NNU_16227	PREDICTED: mitotic checkpoint protein BUB3.2 [Nelumbo nucifera]	0	7	7	8591.7	2285.9	3285.5	0	0	0	0	0	0	0	0	0	0	0	0
NNU_16231	PREDICTED: putative formamidase C869.04 isoform X1 [Nelumbo nucifera]	0.005345	1	1	0	9170.6	0	0	0	0	0	0	0	0	0	0	0	0	0
NNU_16241	PREDICTED: 40S ribosomal protein S29 [Nelumbo nucifera]	0	5	5	3741.3	0	3518.6	0	0	0	26464	18784	7524.3	7150.3	7178.6	2644.4	6836.6	1453.6	0
NNU_16255	PREDICTED: subtilisin-like protease [Nelumbo nucifera]	0	8	6	0	0	0	0	0	0	0	2903.9	0	0	0	0	24586	10207	28310
NNU_16275	PREDICTED: peamaclein-like [Nelumbo nucifera]	0.002746	1	1	0	0	0	0	603.45	0	1500.7	1454.6	0	0	0	0	0	0	0
NNU_16289	PREDICTED: MFP1 attachment factor 1-like [Nelumbo nucifera]	0	4	4	6225.9	0	4735.8	9202.9	14922	0	27118	20193	0	5466.6	0	0	0	0	0
NNU_16299	PREDICTED: aquaporin PIP1-2 [Nelumbo nucifera]	0	2	2	0	0	2160.4	4735.1	0	0	0	0	0	0	0	0	0	0	0
NNU_16329	PREDICTED: 60S ribosomal protein L36-3-like [Nelumbo nucifera]	0	4	2	15154	23942	20809	10620	19277	7786.7	25879	14570	0	0	3887.3	0	0	0	0
NNU_16330	PREDICTED: uncharacterized protein LOC104586387 isoform X1 [Nelumbo nucifera]	0	13	13	689.27	0	0	0	0	683.21	26311	31981	1505.7	3334.9	0	3241	5052.5	2703.3	2079.7
NNU_16351	PREDICTED: ras GTPase-activating protein-binding protein 1-like isoform X2 [Nelumbo nucifera]	0	3	2	0	0	0	306.31	0	0	0	2308.5	0	0	0	0	0	0	0
NNU_16352	PREDICTED: galacturonosyltransferase 8 [Nelumbo nucifera]	0.001153	2	2	0	0	0	0	0	0	0	0	0	0	0	0	0	0	0
NNU_16406	PREDICTED: pectinesterase [Nelumbo nucifera]	0	10	10	12231	15781	17851	21626	79664	32381	43375	55318	43517	43260	66443	68518	4997.2	2285.9	3158.9
NNU_16409	PREDICTED: thiamine thiazole synthase 2, chloroplastic [Nelumbo nucifera]	0.001155	1	1	0	0	0	0	0	0	0	0	0	0	0	0	0	0	0
NNU_16424	PREDICTED: peroxidase 3 [Nelumbo nucifera]	0	4	3	0	0	0	0	0	0	6859.2	5196	0	0	0	0	0	0	0
NNU_16461	PREDICTED: oxygen-evolving enhancer protein 3-2, chloroplastic-like [Nelumbo nucifera]	0.002773	2	1	0	0	0	0	0	0	0	0	0	0	0	0	0	0	0
NNU_16486	PREDICTED: uncharacterized protein LOC104592708 [Nelumbo nucifera]	0	2	2	779.4	0	0	0	0	0	0	4068.4	0	0	0	0	0	0	0
NNU_16509	PREDICTED: minor allergen Alt a 7-like [Nelumbo nucifera]	0	9	2	25978	84839	2409.2	62997	91494	62596	203630	225870	122140	108780	109450	36321	91865	17782	105680
NNU_16512	PREDICTED: NADH dehydrogenase [ubiquinone] flavoprotein 2, mitochondrial-like [Nelumbo nucifera]	0	10	10	37245	23865	0	5518	19401	5657.1	78359	115890	10922	6184.6	7777.8	0	20413	2628.6	4670.5
NNU_16518	PREDICTED: sec-independent protein translocase protein TATA, chloroplastic [Nelumbo nucifera]	0.005851	1	1	0	0	0	0	0	0	11703	0	0	0	0	0	0	0	0
NNU_16578	PREDICTED: probable protein phosphatase 2C 55 isoform X2 [Nelumbo nucifera]	0	1	1	1974.1	1357.6	901.66	682.93	0	967.76	0	0	2185.4	1374.1	1303.5	1151.5	1064.9	0	1284.7
NNU_16586	PREDICTED: xaa-Pro aminopeptidase 1-like [Nelumbo nucifera]	0	1	1	0	0	0	660.4	0	0	5575.7	5755.5	0	0	2842.6	0	0	0	0
NNU_16599	PREDICTED: protein FLX-like 3 isoform X1 [Nelumbo nucifera]	0.002281	2	2	0	0	0	0	1237.1	0	0	0	0	0	0	0	0	0	0
NNU_16604	PREDICTED: uncharacterized protein LOC104591101 [Nelumbo nucifera]	0	7	5	0	0	0	0	0	0	0	0	0	1068.8	0	1271.4	5859.1	44561	3067.1
NNU_16636	PREDICTED: 2,3-bisphosphoglycerate-independent phosphoglycerate mutase [Nelumbo nucifera]	0	29	29	170820	214660	110570	91215	215310	151360	614840	718660	396050	347640	267760	262080	114350	228430	207970
NNU_16647	PREDICTED: uncharacterized protein LOC104612980 [Nelumbo nucifera]	0.005817	1	1	0	0	0	0	0	0	0	0	0	0	0	0	0	0	0
NNU_16664	PREDICTED: 60S ribosomal protein L10 [Nelumbo nucifera]	0	5	5	0	752.68	1824.2	1196.9	587	3648.6	23909	27729	7535.2	13087	11091	12759	0	0	0
NNU_16675	PREDICTED: alcohol dehydrogenase class-3-like [Nelumbo nucifera]	0	9	4	7707.9	0	5653.7	4643	6357.2	0	39867	54939	13011	6777.5	11934	9040.1	0	0	0
NNU_16696	PREDICTED: GDSL esterase/lipase At5g33370-like [Nelumbo nucifera]	0	7	7	0	0	3191.7	22835	19696	29965	89918	73197	52604	4076.6	0	13351	0	0	0
NNU_16704	PREDICTED: chaperonin CPN60-2, mitochondrial [Nelumbo nucifera]	0	44	13	316120	420220	251660	107610	124640	105580	509670	648950	224280	140960	143350	150880	248150	89902	124280
NNU_16719	PREDICTED: 26S proteasome regulatory subunit 4 homolog A [Nelumbo nucifera]	0	16	16	32450	31317	10791	19605	25963	18147	21444	48730	20731	26227	3354.3	5480.5	6041.4	1324.4	2329.8
NNU_16720	PREDICTED: uncharacterized protein At4g13230-like [Nelumbo nucifera]	0	6	6	0	0	0	0	0	0	0	0	0	3018.7	0	2219	35325	23784	8704.2
NNU_16725	PREDICTED: alcohol dehydrogenase 1-like [Nelumbo nucifera]	0	7	5	17613	3928	9024.2	0	2911.4	0	0	0	0	0	0	0	0	0	0
NNU_16729	PREDICTED: proteasome subunit beta type-6-like [Nelumbo nucifera]	0	9	3	36342	16266	33355	29485	55079	27860	44630	29108	4774.5	19667	22029	31048	20593	12544	23642
NNU_16743	PREDICTED: chalcone synthase 1 [Nelumbo nucifera]	0	13	6	72822	46850	21176	15676	1335.7	17714	2756.4	4652.6	0	0	0	0	0	0	0
NNU_16773	PREDICTED: desumoylating isopeptidase 1-like [Nelumbo nucifera]	0	2	2	0	0	0	0	0	0	2999	4068.9	0	0	0	0	2481.7	0	2122.3
NNU_16777	PREDICTED: cytochrome b5 [Nelumbo nucifera]	0	1	1	3250.9	3292.7	1398.7	2068.6	3162.8	1970.6	3856.1	4127.4	0	2159.6	2360.9	0	0	2547	2257
NNU_16816	PREDICTED: far upstream element-binding protein 1-like [Nelumbo nucifera]	0	13	9	77811	101720	53622	38152	72568	39768	49950	32561	9015.1	5628.8	8379.6	3411.2	24774	0	7713.2
NNU_16820	PREDICTED: DEAD-box ATP-dependent RNA helicase 56-like [Nelumbo nucifera]	0	4	2	5547.2	5411.2	4777.8	3411.2	0	4184.1	0	4601.5	3147.1	5611.1	4715.9	4782.5	0	2231.3	0
NNU_16826	PREDICTED: 60S ribosomal protein L28-2 [Nelumbo nucifera]	0	6	2	10802	9533.7	12820	13740	9496.8	28236	19673	19416	13782	8526.7	7616.1	9797.8	14046	4172.9	8414
NNU_16827	PREDICTED: PITH domain-containing protein 1 [Nelumbo nucifera]	0	1	1	0	0	0	0	1571.3	0	0	0	0	0	0	0	0	0	0
NNU_16835	40S ribosomal protein S30-like [Cucumis sativus]	0	1	1	8158	8543.8	5748.4	4884.3	7314.6	5925.8	9559.6	9387.8	3699.5	3908	0	4870.2	0	0	0
NNU_16848	PREDICTED: vacuolar protein sorting-associated protein 32 homolog 2-like [Nelumbo nucifera]	0	4	4	7663.8	4859.3	0	4244.8	5812.4	3416.6	15241	8110.7	4211.2	4291.5	4513.1	0	7484.7	0	0
NNU_16850	PREDICTED: clathrin interactor EPSIN 1-like [Nelumbo nucifera]	0	5	4	0	1428.2	0	519.93	0	0	1857.9	5091.3	934.18	0	0	0	0	0	0
NNU_16856	PREDICTED: GDSL esterase/lipase APG-like [Nelumbo nucifera]	0	7	7	2601.4	19064	1406.5	3123	12785	3396.9	5521.7	5344.1	9600.6	0	0	0	0	0	0
NNU_16869	PREDICTED: profilin-2 [Nelumbo nucifera]	0	3	3	0	0	0	0	0	0	0	0	0	3769.8	4001.9	5366.8	10682	79315	83060
NNU_16870	PREDICTED: profilin-1 [Nelumbo nucifera]	0	2	1	0	0	5184.4	6243.7	10232	0	58170	55977	17402	0	13936	19904	38210	0	0
NNU_16878	PREDICTED: protein IQ-DOMAIN 14-like [Nelumbo nucifera]	1	1	1	1023.2	0	0	0	0	0	0	0	0	0	0	0	0	0	0
NNU_16879	PREDICTED: hexokinase-1-like [Nelumbo nucifera]	0	5	1	0	0	0	0	5365.9	0	0	0	0	0	0	0	0	0	0
NNU_16881	PREDICTED: probable 3-hydroxyisobutyrate dehydrogenase-like 1, mitochondrial [Nelumbo nucifera]	0	4	4	2419.3	2972.4	0	0	0	0	4753.5	4973.1	3193.7	0	1983.8	2052.7	0	0	2814.9
NNU_16882	PREDICTED: mitochondrial import inner membrane translocase subunit TIM17-2-like [Nelumbo nucifera]	0	3	1	2980	3170.8	1904.7	0	2011.5	0	3865.9	3116.8	5315.2	0	0	0	0	0	2863.4
NNU_16899	PREDICTED: NADP-dependent malic enzyme-like isoform X2 [Nelumbo nucifera]	0	4	4	0	0	0	0	0	0	8953.3	13100	2090.6	0	1715.9	1797	0	0	0
NNU_16911	PREDICTED: protein transport protein SEC13 homolog B-like [Nelumbo nucifera]	0	8	5	12959	20676	8264.2	8661.9	8078.9	7854.9	22695	4292.9	5562.4	4174.1	10668	0	0	8421.1	0
NNU_16919	PREDICTED: lactoylglutathione lyase isoform X1 [Nelumbo nucifera]	0	8	8	16779	17596	2931.9	13551	12162	2956	22489	33322	10470	4217.2	0	0	18367	3796.4	18702
NNU_16920	PREDICTED: 4-coumarate--CoA ligase-like 7 [Nelumbo nucifera]	0	2	2	0	0	0	0	0	0	2289.8	2531.9	0	0	0	0	0	0	0
NNU_16927	PREDICTED: S-adenosylmethionine synthase 1 [Nelumbo nucifera]	0	13	3	0	0	0	0	0	0	2715.2	0	0	0	6199.8	0	0	0	0
NNU_16942	PREDICTED: glycine-rich RNA-binding, abscisic acid-inducible protein-like [Nelumbo nucifera]	0	6	3	2820.9	3279.6	11842	1880.1	10910	0	2087.2	0	0	0	684.47	0	0	0	0
NNU_16969	PREDICTED: 50S ribosomal protein L9, chloroplastic [Nelumbo nucifera]	0	4	4	0	0	1317.2	2456	0	2688.1	0	8335.5	3414	0	0	0	0	0	0
NNU_16970	PREDICTED: acyl-CoA-binding domain-containing protein 4 [Nelumbo nucifera]	0.00582	2	2	0	0	0	416.15	0	0	0	0	0	0	0	0	0	0	0
NNU_16978	PREDICTED: RNA-binding protein Nova-2 isoform X1 [Nelumbo nucifera]	0	2	2	1601.1	1994.5	0	0	0	0	0	0	0	0	0	0	0	0	0
NNU_16993	PREDICTED: caffeic acid 3-O-methyltransferase [Nelumbo nucifera]	0	6	6	0	0	0	6928.8	19959	0	17308	5016.4	652.5	0	15283	0	0	0	5720.7
NNU_17016	PREDICTED: subtilisin-like protease [Nelumbo nucifera]	0	4	4	0	0	0	3739.7	7407.6	3929.5	0	0	0	1567.9	0	0	0	0	0
NNU_17023	PREDICTED: DEAD-box ATP-dependent RNA helicase 38 [Nelumbo nucifera]	0	4	4	0	0	4409.2	0	4202.8	0	0	0	0	0	0	0	0	0	0
NNU_17044	PREDICTED: polyadenylate-binding protein 2-like [Nelumbo nucifera]	0	11	5	1487.2	9974.6	0	0	0	0	0	2558.4	1154.4	0	1264.6	0	5733	0	0
NNU_17055	PREDICTED: caffeoyl-CoA O-methyltransferase [Nelumbo nucifera]	0	3	3	516.67	0	0	789.41	0	0	8725	0	6272.3	0	8256.5	565.97	0	10938	1554.2
NNU_17056	PREDICTED: 40S ribosomal protein S16-like [Nelumbo nucifera]	0.003281	8	1	2762.3	4048.1	3363.5	5662.5	3632.3	4365.6	0	0	0	4615.1	0	4898.5	0	0	0
NNU_17086	PREDICTED: heterogeneous nuclear ribonucleoprotein 1 [Nelumbo nucifera]	0	3	3	10643	21441	10867	13459	14937	15487	2663.8	14996	0	0	0	0	0	0	0
NNU_17088	PREDICTED: heterogeneous nuclear ribonucleoprotein 1 [Nelumbo nucifera]	0	6	6	25675	4651.4	13385	13433	16083	7484.8	0	0	0	0	0	0	0	0	0
NNU_17115	PREDICTED: protein WEAK CHLOROPLAST MOVEMENT UNDER BLUE LIGHT 1-like [Nelumbo nucifera]	0	2	2	0	0	0	0	0	0	1206.1	1259	0	0	0	0	0	0	0
NNU_17131	PREDICTED: diaminopimelate decarboxylase 2, chloroplastic-like [Nelumbo nucifera]	0	12	11	19412	23703	16622	9545.9	19477	8089.9	24759	14735	5169.7	25322	9223.4	19057	0	0	0
NNU_17153	PREDICTED: LOW QUALITY PROTEIN: bifunctional dihydroflavonol 4-reductase/flavanone 4-reductase-like [Nelumbo nucifera]	0	5	5	10236	4688.4	11903	0	3101.2	2739.5	0	0	0	0	0	0	0	0	0
NNU_17156	PREDICTED: proteasome subunit alpha type-1-B-like [Nelumbo nucifera]	0	5	5	24753	11413	17320	20820	20735	14215	5648.8	6739.5	4150.3	8095.7	0	4114.3	4382.3	3511.5	5767.1
NNU_17158	PREDICTED: gamma carbonic anhydrase 1, mitochondrial [Nelumbo nucifera]	0	11	5	90540	105100	61334	35365	65110	55935	101860	41646	61245	32322	22450	61781	74501	22157	33060
NNU_17164	PREDICTED: isoflavone reductase-like protein [Nelumbo nucifera]	0	22	22	696310	583360	348440	330930	405360	376660	676300	686460	510100	337710	354180	263100	1205700	486860	794220
NNU_17176	PREDICTED: protein RADIALIS-like 3 [Nelumbo nucifera]	0	1	1	538.59	0	0	0	0	0	371.71	0	0	0	0	0	679.63	0	0
NNU_17208	PREDICTED: succinate dehydrogenase [ubiquinone] flavoprotein subunit, mitochondrial isoform X1 [Nelumbo nucifera]	0	14	2	0	10463	6759.2	5045.5	6873.9	0	13657	0	6020.5	0	0	0	0	0	0
NNU_17212	PREDICTED: cyclase-associated protein 1-like [Nelumbo nucifera]	0	5	4	0	0	0	0	0	1180.4	0	9261.8	1450.8	0	1046.5	1329.9	2511.6	2327.9	1951.3
NNU_17216	PREDICTED: deoxyuridine 5&apos;-triphosphate nucleotidohydrolase-like [Nelumbo nucifera]	0	5	5	31027	32446	0	0	0	0	0	0	0	0	0	0	0	0	0
NNU_17219	PREDICTED: glucose-6-phosphate isomerase, cytosolic 1 [Nelumbo nucifera]	0	3	3	3889.5	1737.2	0	0	0	0	0	0	0	0	0	0	0	0	0
NNU_17273	PREDICTED: probable fructose-bisphosphate aldolase 3, chloroplastic [Nelumbo nucifera]	0	11	4	0	0	0	0	0	0	16648	10592	4444.5	6155.5	4913.7	0	0	0	0
NNU_17274	PREDICTED: T-complex protein 1 subunit delta-like [Nelumbo nucifera]	0	8	8	14314	4096	14019	3956	0	4770.4	4453.1	10317	0	9858.7	0	0	0	0	3353.1
NNU_17283	PREDICTED: ALG-2 interacting protein X-like [Nelumbo nucifera]	0	3	3	0	1017.2	885.48	0	0	0	1755.4	2525.9	0	1128.1	0	0	945.51	0	1149.7
NNU_17289	PREDICTED: ATP synthase subunit beta, mitochondrial [Nelumbo nucifera]	0	28	28	836540	938260	641440	521950	807140	688810	1497800	1435600	799880	701880	679180	909800	1018700	526910	1300500
NNU_17292	PREDICTED: methyltransferase-like protein 10 [Nelumbo nucifera]	0	4	4	1083.7	883.76	0	0	903.49	0	0	0	0	4076.2	0	0	0	0	0
NNU_17297	PREDICTED: GTP-binding protein SAR1A-like [Nelumbo nucifera]	0	3	3	0	1777.9	0	0	0	0	0	5350.9	0	0	0	0	0	0	0
NNU_17313	PREDICTED: guanine nucleotide-binding protein subunit beta-like protein [Nelumbo nucifera]	0	13	4	47185	81062	91090	72119	64207	69066	31541	8237.8	23381	51537	21405	16622	0	0	0
NNU_17318	PREDICTED: ATP-dependent Clp protease proteolytic subunit 3, chloroplastic [Nelumbo nucifera]	0	1	1	0	0	0	0	5083.5	0	4325.7	0	0	0	0	0	0	0	0
NNU_17320	PREDICTED: ATP-dependent Clp protease proteolytic subunit 3, chloroplastic [Nelumbo nucifera]	0	3	3	0	0	0	0	0	0	18309	0	0	968.11	0	0	0	0	0
NNU_17372	PREDICTED: 12-oxophytodienoate reductase 3 [Nelumbo nucifera]	0	12	12	18958	8222.6	9332.4	2263.9	0	3280.5	5771.1	1768.4	0	15360	5144.7	9293.5	1918.2	0	1357.9
NNU_17377	PREDICTED: 10 kDa chaperonin-like [Nelumbo nucifera]	0	11	11	238350	236500	178090	91077	140270	104390	187930	239000	109280	46237	41707	79588	305580	87561	182070
NNU_17381	PREDICTED: probable fructokinase-6, chloroplastic [Nelumbo nucifera]	0	16	11	3075.4	9432.8	6054.6	4583.7	8224.3	5307.4	34009	30321	21086	7583.8	20713	13819	6097.5	0	3716.7
NNU_17385	histone H4 [Arabidopsis thaliana]	0	17	17	831170	777100	772850	534650	681090	531380	177330	179890	90747	143810	162370	228530	45532	30283	71997
NNU_17406	PREDICTED: aldose 1-epimerase-like [Nelumbo nucifera]	0	3	3	5234.5	5530.9	4117.1	1295	0	4174	0	5258.1	0	0	0	0	0	0	0
NNU_17407	PREDICTED: HMG-Y-related protein A-like [Nelumbo nucifera]	0	9	7	47885	86789	19271	27709	29413	35832	3573.6	0	0	0	714.94	0	0	0	0
NNU_17410	PREDICTED: phosphoglucomutase, cytoplasmic [Nelumbo nucifera]	0	16	7	18567	22787	26467	6442.9	9702.9	10641	36572	35052	14200	17751	9594.2	18217	0	23578	22311
NNU_17426	PREDICTED: TPR repeat-containing thioredoxin TDX isoform X2 [Nelumbo nucifera]	0	2	2	2978.1	0	0	0	0	0	0	0	0	0	0	0	0	0	0
NNU_17427	PREDICTED: TPR repeat-containing thioredoxin TDX isoform X1 [Nelumbo nucifera]	0	3	3	0	0	0	0	0	0	0	0	0	0	0	0	0	0	0
NNU_17438	PREDICTED: exopolygalacturonase-like [Nelumbo nucifera]	0	5	4	0	0	0	0	0	0	0	0	0	15697	0	22234	153370	126190	60347
NNU_17439	PREDICTED: probable peroxygenase 4 [Nelumbo nucifera]	0	3	3	0	721.8	526.05	0	0	553.67	0	0	0	0	765.31	2211.1	0	824.34	1427.3
NNU_17443	PREDICTED: exopolygalacturonase-like, partial [Nelumbo nucifera]	0	2	1	0	0	0	0	0	0	0	0	0	24110	12929	33190	0	0	98369
NNU_17451	PREDICTED: putative disease resistance protein RGA3 [Nelumbo nucifera]	0.002228	1	1	7599.8	8684.2	6825.8	12153	16215	20882	0	11954	0	6246.4	0	0	0	0	0
NNU_17467	PREDICTED: microtubule-associated protein 70-1-like [Nelumbo nucifera]	0	1	1	3039.2	0	0	0	0	0	0	0	0	0	0	0	0	0	0
NNU_17482	PREDICTED: probable S-adenosylmethionine-dependent methyltransferase At5g37990 [Nelumbo nucifera]	0	4	4	4386.7	3849.1	3405.7	4908.1	0	4209.6	0	0	0	0	0	0	0	0	0
NNU_17483	PREDICTED: probable S-adenosylmethionine-dependent methyltransferase At5g37990 [Nelumbo nucifera]	0.008373	1	1	4856	6271.1	3119.5	3419.7	0	3168.1	0	0	0	0	0	0	0	0	0
NNU_17554	PREDICTED: glutamate decarboxylase 1 [Nelumbo nucifera]	0	2	2	3646.6	3668.5	3195.9	0	0	0	0	3625.6	0	0	0	0	0	3511.2	0
NNU_17561	PREDICTED: T-complex protein 1 subunit alpha-like [Nelumbo nucifera]	0	9	2	2398.4	3012.1	2304.5	0	0	0	0	0	0	0	0	1269.6	0	0	2293.2
NNU_17569	PREDICTED: pyruvate kinase, cytosolic isozyme [Nelumbo nucifera]	0	15	4	14567	14692	10575	0	10758	6197.8	27135	21175	10837	0	0	12462	0	6978.2	0
NNU_17571	PREDICTED: alpha-galactosidase-like [Nelumbo nucifera]	0	7	5	6321.1	8859.8	4766	0	12593	3415.1	3558	4398.5	3022.5	4881.1	3445.5	3447	0	0	1930.9
NNU_17572	PREDICTED: pyruvate kinase, cytosolic isozyme-like [Nelumbo nucifera]	0	17	3	30531	43238	10720	9875.4	7370.6	18994	41251	53336	9408.6	24219	19368	21685	6456.8	8227.1	10408
NNU_17578	PREDICTED: probable prefoldin subunit 2 [Nelumbo nucifera]	0	7	7	11612	10103	3403.1	2190.7	1834.6	0	41035	32075	2743	0	0	0	5258.3	0	3459.1
NNU_17589	PREDICTED: uncharacterized protein LOC104591473 [Nelumbo nucifera]	0	3	3	1192.8	1556.8	809.13	619.67	708.76	847.05	0	1550.8	660.89	669.36	698.84	0	1089.8	0	0
NNU_17598	PREDICTED: coiled-coil domain-containing protein 12 isoform X2 [Nelumbo nucifera]	0	3	3	0	3108	0	2089.6	2959.1	2122.3	0	1225.9	0	0	0	0	1619.9	0	0
NNU_17613	PREDICTED: uncharacterized protein LOC104591806 [Nelumbo nucifera]	0	1	1	0	0	0	0	0	0	8712.7	0	0	0	0	0	0	0	0
NNU_17616	PREDICTED: 21 kDa seed protein-like [Nelumbo nucifera]	0	5	5	0	0	0	0	0	0	0	0	0	0	0	0	15571	32131	3122.5
NNU_17617	PREDICTED: acetylornithine aminotransferase, mitochondrial-like [Nelumbo nucifera]	0	3	3	0	788.42	0	0	0	0	0	0	0	0	0	0	0	0	0
NNU_17627	PREDICTED: adrenodoxin-like protein, mitochondrial [Nelumbo nucifera]	0	4	3	11034	0	0	2778	0	0	8882.8	9200.1	0	0	4631.4	0	15087	0	5161.6
NNU_17630	PREDICTED: dihydroorotate dehydrogenase (quinone), mitochondrial [Nelumbo nucifera]	0.001154	1	1	0	0	0	0	0	0	0	0	0	0	0	0	0	0	0
NNU_17634	PREDICTED: probable ATP synthase 24 kDa subunit, mitochondrial [Nelumbo nucifera]	0	21	6	0	10327	11278	11601	19723	7089.6	22674	3988.9	17081	0	3365.6	0	5813.6	8909.2	0
NNU_17640	PREDICTED: transcription factor TCP7 [Nelumbo nucifera]	0	2	2	0	0	3153.4	0	3718.6	1153.2	0	0	0	0	0	0	0	0	0
NNU_17645	PREDICTED: E3 ubiquitin-protein ligase RING1-like [Nelumbo nucifera]	0	4	3	3826.1	0	1411.1	0	0	0	10969	3602.1	0	0	0	0	0	0	2753.2
NNU_17648	PREDICTED: actin-depolymerizing factor [Nelumbo nucifera]	0	2	2	0	0	0	0	0	0	0	0	0	6866.2	0	0	0	4401.1	0
NNU_17657	PREDICTED: photosystem II stability/assembly factor HCF136, chloroplastic [Nelumbo nucifera]	0	5	5	0	0	0	0	2691.2	5416.5	0	0	0	0	0	0	0	0	0
NNU_17664	PREDICTED: glutamine synthetase nodule isozyme [Nelumbo nucifera]	0	5	4	21369	31259	4762.4	20775	0	0	10539	25400	11756	8064.1	0	0	0	0	0
NNU_17702	PREDICTED: defensin Ec-AMP-D2-like [Nelumbo nucifera]	0	2	2	7472.8	10647	716.13	3196	12027	5364.5	51450	51483	20025	21398	13943	32030	49296	6828.8	17203
NNU_17728	PREDICTED: 60S ribosomal protein L9-like [Nelumbo nucifera]	0	6	5	2530.6	2036.5	10746	2171.9	6906.9	12079	8023.9	7343.9	4716.1	0	0	0	0	0	1547.9
NNU_17736	PREDICTED: mitochondrial import inner membrane translocase subunit Tim13 [Nelumbo nucifera]	0	2	2	0	0	0	4540.6	0	0	0	0	0	0	0	0	0	0	0
NNU_17738	PREDICTED: nascent polypeptide-associated complex subunit alpha-like protein 4 [Nelumbo nucifera]	0	6	6	20435	18164	11104	0	14789	11973	14794	0	17596	10499	8070.4	15539	10793	0	21203
NNU_17743	PREDICTED: protein TRANSPARENT TESTA GLABRA 1 [Nelumbo nucifera]	0.002737	1	1	1358.8	1047.2	0	0	670.82	0	0	0	0	0	0	0	0	0	0
NNU_17759	PREDICTED: pyruvate dehydrogenase E1 component subunit alpha-3, chloroplastic [Nelumbo nucifera]	0	12	12	11461	12980	3434.6	18428	7603.7	7102.1	146340	154910	47359	16506	32301	14480	0	0	11667
NNU_17796	PREDICTED: glucan endo-1,3-beta-glucosidase 11 [Nelumbo nucifera]	0	1	1	0	0	0	0	0	0	0	0	0	2205.7	0	0	0	0	0
NNU_17805	PREDICTED: cytochrome b5 isoform A [Nelumbo nucifera]	0	1	1	0	1392.3	0	1399.6	848.11	1115.9	0	0	0	1341.6	0	945.07	0	0	1473.3
NNU_17809	PREDICTED: UPF0160 protein C694.04c [Nelumbo nucifera]	0	3	3	7346.3	2118.1	2969.3	3370.3	1463.5	1676	0	0	0	0	0	0	0	0	0
NNU_17821	PREDICTED: uncharacterized protein LOC104594116 isoform X1 [Nelumbo nucifera]	0	5	5	1128	2314.9	6253.8	0	4443.6	0	0	0	0	0	0	0	1555	0	0
NNU_17825	PREDICTED: serine/arginine-rich splicing factor RS31-like isoform X2 [Nelumbo nucifera]	0	3	2	10787	0	11093	12035	12991	7590.9	0	0	0	4569.6	0	0	0	0	0
NNU_17836	PREDICTED: thylakoid lumenal 17.4 kDa protein, chloroplastic [Nelumbo nucifera]	0	4	4	0	0	2294.3	1438.2	2255.2	0	0	0	0	0	0	0	0	0	0
NNU_17866	PREDICTED: uncharacterized protein At3g15000, mitochondrial [Nelumbo nucifera]	0	7	7	6934.4	14316	10700	4919.3	7612.8	1970	10926	21429	8688.5	4086.1	1939.6	3422.1	2016.6	1033.5	5937.6
NNU_17870	PREDICTED: sucrose-phosphatase 2-like [Nelumbo nucifera]	0	4	4	1522	0	0	0	0	0	0	0	0	4323.2	3416.7	0	0	0	0
NNU_17872	PREDICTED: putative pectinesterase/pectinesterase inhibitor 28 [Nelumbo nucifera]	0	3	3	0	0	0	0	0	0	0	0	0	0	0	0	0	4168.1	0
NNU_17880	PREDICTED: probable fructokinase-1 [Nelumbo nucifera]	0	25	20	341440	323840	158890	128730	264670	183580	897510	839450	567400	284070	258700	307280	126750	120250	129740
NNU_17907	PREDICTED: endochitinase PR4-like [Nelumbo nucifera]	0	2	2	0	0	0	2256.4	3790.1	0	3503.3	3345.4	0	0	1653.4	0	0	0	0
NNU_17908	PREDICTED: uncharacterized protein LOC105172091 [Sesamum indicum]	0	2	2	2546.1	0	0	0	0	0	0	0	0	0	0	0	0	0	0
NNU_17910	PREDICTED: endochitinase PR4-like [Nelumbo nucifera]	0	2	2	0	0	0	0	1775.4	0	0	0	0	0	0	0	0	0	0
NNU_17913	PREDICTED: probable membrane-associated 30 kDa protein, chloroplastic [Nelumbo nucifera]	0	4	2	3039.5	0	0	0	0	0	5446.4	0	10600	0	0	0	0	0	0
NNU_17940	PREDICTED: clathrin interactor EPSIN 2 [Nelumbo nucifera]	0	2	2	0	0	1015.9	1182.4	1313	1785.9	0	2482.7	1775.2	1182.6	1291.6	0	2091.4	0	0
NNU_17948	PREDICTED: 40S ribosomal protein S24-1 [Nelumbo nucifera]	0	3	2	23130	26544	22666	18353	26224	22339	28150	18029	11984	3462.4	13718	24773	3952.6	0	0
NNU_17950	PREDICTED: eukaryotic translation initiation factor 3 subunit H-like [Nelumbo nucifera]	0.002273	2	2	0	2354.9	1798.5	0	0	0	0	0	0	0	0	0	0	0	0
NNU_17975	PREDICTED: probable LL-diaminopimelate aminotransferase, chloroplastic isoform X2 [Nelumbo nucifera]	0	13	13	16434	36028	23601	21082	39070	23748	20153	11737	20365	26821	32194	16435	9295.6	0	3761.3
NNU_17982	PREDICTED: poly(rC)-binding protein 1-like [Nelumbo nucifera]	0	18	17	96294	83170	43421	31239	51032	34213	37902	11037	8112.8	8019.7	5381.9	3302.2	7813.3	0	2466.1
NNU_18002	PREDICTED: uncharacterized protein LOC104609071 isoform X2 [Nelumbo nucifera]	0	1	1	0	0	0	0	0	0	8422.6	0	0	0	0	0	0	0	0
NNU_18009	PREDICTED: probable sarcosine oxidase [Nelumbo nucifera]	0	7	7	7258.1	13290	4025.7	1386.3	0	4813.8	0	0	0	0	3708.1	0	0	0	0
NNU_18019	PREDICTED: serine hydroxymethyltransferase 4 [Nelumbo nucifera]	0	14	14	85832	79858	53492	46192	77781	45459	57981	93158	31052	56938	105020	54370	55768	16044	23405
NNU_18024	PREDICTED: PTI1-like tyrosine-protein kinase 3 isoform X3 [Nelumbo nucifera]	0	3	2	2060.1	0	0	0	0	0	4315.4	7583.9	0	0	0	0	0	0	0
NNU_18026	PREDICTED: 60S acidic ribosomal protein P1 [Nelumbo nucifera]	0	2	2	6179.1	96487	3307.1	0	85938	0	123270	127550	0	0	0	0	0	0	0
NNU_18055	PREDICTED: 60S ribosomal protein L35 [Elaeis guineensis]	0.002274	1	1	0	0	0	0	0	0	0	0	0	0	0	0	0	0	0
NNU_18084	PREDICTED: mitochondrial import inner membrane translocase subunit TIM23-2-like [Nelumbo nucifera]	0	2	2	5633.9	3758	0	0	0	0	0	9379.1	0	0	0	0	0	0	0
NNU_18143	PREDICTED: 26S proteasome non-ATPase regulatory subunit 8 homolog A-like [Nelumbo nucifera]	0	3	3	4884.1	0	0	4278.5	0	3610.9	0	13231	6685.5	7693	0	0	0	0	0
NNU_18145	PREDICTED: PP2A regulatory subunit TAP46 [Nelumbo nucifera]	0	5	5	1212.7	2988.9	1799.3	858.92	3925.4	1126	15034	2567.5	0	1305.3	0	1569.9	0	0	1435.6
NNU_18179	PREDICTED: probable pectinesterase/pectinesterase inhibitor 61 [Nelumbo nucifera]	0	4	4	0	0	0	1998.9	3366.4	0	2614.5	9404	0	2057.7	3365.9	1331.6	0	0	0
NNU_18180	PREDICTED: dynamin-related protein 5A-like isoform X1 [Nelumbo nucifera]	0	7	0	11277	8730.1	608.67	0	3307.8	6744.4	15212	1450.4	1190.8	8292.9	0	722.45	0	0	0
NNU_18183	PREDICTED: uncharacterized protein LOC104604801 [Nelumbo nucifera]	0	6	6	13531	12331	2012.5	2203	6103.3	9154.5	20215	22786	0	4294.4	4657.5	7046.7	90347	11033	9324.5
NNU_18187	PREDICTED: TOM1-like protein 2 [Nelumbo nucifera]	0	6	6	2697.3	3663.5	0	0	0	2050.5	11047	7224.1	1494.2	2289.3	0	0	0	0	0
NNU_18201	PREDICTED: 40S ribosomal protein S13-like [Nelumbo nucifera]	0	9	1	32758	18297	20175	14885	16977	23847	24672	58715	16667	22417	13837	23770	0	0	0
NNU_18203	PREDICTED: 40S ribosomal protein S20-2 isoform X1 [Nelumbo nucifera]	0	7	2	73768	67345	52511	49897	59845	56387	136360	138260	61592	37325	26129	22620	37596	10106	17833
NNU_18207	PREDICTED: transketolase, chloroplastic [Nelumbo nucifera]	0	17	4	77515	38659	43568	14540	49080	35426	166480	196540	56818	31520	91278	33369	34327	1729.8	36281
NNU_18211	PREDICTED: 3-phosphoshikimate 1-carboxyvinyltransferase 2 [Nelumbo nucifera]	0	8	8	26325	25612	3656.6	2984.2	10229	8644.9	68594	67105	26720	9064.3	9387.6	7363.6	0	0	12106
NNU_18212	PREDICTED: primary amine oxidase-like [Nelumbo nucifera]	0	5	5	3336.7	6309.1	2407.4	0	0	0	0	0	0	0	0	0	0	0	0
NNU_18219	PREDICTED: MICOS complex subunit mic25a-like [Nelumbo nucifera]	0	2	2	0	0	0	0	6069.3	0	0	0	0	3774.4	0	0	0	0	0
NNU_18223	PREDICTED: arginase 1, mitochondrial [Nelumbo nucifera]	0	3	3	3587.6	0	7955.9	7558	7813.5	5557.5	6484.2	7206.7	0	5473.9	12464	5313.5	38150	5894.7	0
NNU_18228	PREDICTED: FAM10 family protein At4g22670-like [Nelumbo nucifera]	0	7	4	36871	26908	38211	18803	8594.1	33221	24635	24089	27959	19449	11810	15530	25611	0	0
NNU_18232	PREDICTED: 21 kDa protein-like [Nelumbo nucifera]	0	2	2	0	0	0	0	0	0	2546.3	0	0	0	0	0	0	0	0
NNU_18235	PREDICTED: hsp70-Hsp90 organizing protein 3-like [Nelumbo nucifera]	0	25	13	57581	73822	40651	28755	13326	34764	134650	96620	27445	17570	11028	7236.7	84946	12262	33013
NNU_18282	PREDICTED: small heat shock protein, chloroplastic-like [Nelumbo nucifera]	0.000582	2	2	0	0	0	0	0	4197.4	0	0	0	0	0	0	0	0	0
NNU_18339	PREDICTED: 60S ribosomal protein L15-like [Nelumbo nucifera]	0.000578	3	3	0	0	0	0	0	0	0	2362.2	0	0	0	0	0	0	0
NNU_18349	PREDICTED: acetylglutamate kinase, chloroplastic isoform X3 [Nelumbo nucifera]	0	7	7	9668.9	8199.8	2735.5	3807.6	9584.7	0	9402.8	22215	3903.1	3312.4	4614.3	2104.3	5986.5	0	0
NNU_18389	PREDICTED: tubulin alpha chain [Nelumbo nucifera]	0	19	1	292520	285050	162150	149920	176020	141040	77539	143730	80017	108350	86637	108000	0	0	0
NNU_18395	PREDICTED: endoplasmin homolog [Nelumbo nucifera]	0.002232	7	1	0	10766	0	0	0	0	0	0	0	0	0	0	0	0	0
NNU_18405	PREDICTED: 26S proteasome non-ATPase regulatory subunit 4 homolog [Nelumbo nucifera]	0	5	1	0	0	0	1884.9	0	0	3781.5	0	0	0	0	0	0	0	0
NNU_18432	PREDICTED: uncharacterized protein LOC104604260 [Nelumbo nucifera]	0.004287	1	1	1381.7	0	0	0	0	0	0	0	0	0	0	0	0	0	0
NNU_18447	PREDICTED: probable aquaporin PIP2-8 [Nelumbo nucifera]	0	1	1	0	0	1268.6	0	0	0	0	0	0	0	0	0	0	0	0
NNU_18458	PREDICTED: probable 26S proteasome non-ATPase regulatory subunit 3 [Nelumbo nucifera]	0.002259	1	1	0	0	0	0	0	0	0	0	0	0	0	0	0	0	0
NNU_18460	PREDICTED: uncharacterized protein LOC104604287 [Nelumbo nucifera]	0	2	2	0	0	0	6203.3	7947.2	0	0	0	0	0	0	0	0	0	0
NNU_18465	PREDICTED: T-complex protein 1 subunit eta-like [Nelumbo nucifera]	0	8	8	2123.7	7975.4	5646.7	8154	0	3207.8	8612.1	3798	1501.9	6686.5	4584.5	8950.7	0	0	0
NNU_18466	hypothetical protein PRUPE_ppa004060m2g, partial [Prunus persica]	0	4	4	4734.3	11284	0	0	0	0	10587	4377.4	0	3425.7	0	0	0	0	0
NNU_18480	PREDICTED: aconitate hydratase 1 [Nelumbo nucifera]	0	31	13	12715	24256	7209	8473.2	20073	6851.9	21456	27220	23314	7247.4	9937.8	0	0	3256	9631.2
NNU_18495	PREDICTED: plastocyanin B&apos;/B&apos;&apos; [Nelumbo nucifera]	0	2	2	0	0	0	11244	6917.6	20372	0	0	0	0	0	0	0	0	0
NNU_18502	PREDICTED: F-box/LRR-repeat protein 10 [Nelumbo nucifera]	0.007903	1	1	0	10498	4925.2	0	0	0	0	0	0	0	0	0	0	0	0
NNU_18516	PREDICTED: coiled-coil domain-containing protein 124-like [Nelumbo nucifera]	0	4	4	2345.8	5769.1	2280.8	2622.2	4339.2	1759.1	0	1860.4	0	843.37	0	0	0	0	0
NNU_18520	PREDICTED: T-complex protein 1 subunit beta-like [Nelumbo nucifera]	0	10	3	21028	34190	12140	9238.7	0	3307.2	0	7781.4	5235.8	7307.8	3145.9	16793	2840.6	0	7382.6
NNU_18530	PREDICTED: phosphoprotein ECPP44-like [Nelumbo nucifera]	0	3	3	0	0	0	0	0	0	2807.3	4028.4	0	0	0	0	0	0	0
NNU_18546	PREDICTED: clathrin light chain 2-like [Nelumbo nucifera]	0	6	5	35127	38300	21850	24296	26044	19294	18828	31879	8446.7	0	0	9417	2667.4	8398.4	7413.5
NNU_18559	PREDICTED: 60S acidic ribosomal protein P0 [Nelumbo nucifera]	0	8	2	0	2675	2846.3	2228.6	2804.2	3480.4	4737	4427	3535.7	3701.9	0	4536.8	0	2965	0
NNU_18585	PREDICTED: leucine-rich repeat extensin-like protein 1 [Nelumbo nucifera]	0	2	2	720.8	763.3	750.97	675.98	4453.4	0	0	0	0	0	0	0	0	0	0
NNU_18598	PREDICTED: lysosomal beta glucosidase-like isoform X3 [Nelumbo nucifera]	0.009784	1	1	2540.8	0	0	0	3379.8	0	0	0	2658.7	0	0	0	0	0	0
NNU_18610	PREDICTED: sedoheptulose-1,7-bisphosphatase, chloroplastic [Nelumbo nucifera]	0	5	5	0	0	0	1162.8	4368.7	10449	0	0	0	0	0	0	0	0	0
NNU_18616	PREDICTED: alpha-glucan phosphorylase, H isozyme [Nelumbo nucifera]	0.00325	1	1	0	0	0	0	0	0	1222.3	0	0	0	0	0	0	0	0
NNU_18625	PREDICTED: uncharacterized protein LOC104597021 [Nelumbo nucifera]	0	4	4	0	576.33	0	718.61	1932	757.71	1014.3	0	0	0	796.67	0	0	0	0
NNU_18636	PREDICTED: proliferating cell nuclear antigen-like [Nelumbo nucifera]	0	7	2	23127	20384	13934	2981.4	8611.8	2839	0	0	0	1087.8	1009.3	0	0	0	0
NNU_18637	PREDICTED: 60S ribosomal protein L35a-3-like [Nelumbo nucifera]	0	4	3	13100	4160.4	8274.8	3244.7	5242.8	14426	8264.7	19215	5911	11148	5205.7	11127	3177.5	0	0
NNU_18639	PREDICTED: AT-rich interactive domain-containing protein 1A-like [Nelumbo nucifera]	0	6	6	2370.1	1068.9	0	0	983.75	0	0	0	0	0	0	0	0	0	0
NNU_18662	PREDICTED: uncharacterized protein C167.05 [Nelumbo nucifera]	0	5	5	0	21328	0	11385	8505.2	0	34464	19180	11571	0	10110	6272.6	84292	0	0
NNU_18668	PREDICTED: NHP2-like protein 1 [Nelumbo nucifera]	0.002238	1	1	0	0	0	0	0	0	4848.3	5437.1	0	0	0	0	0	0	0
NNU_18671	PREDICTED: probable proteasome inhibitor [Nelumbo nucifera]	0	2	2	9783.2	4075.5	7344.1	0	0	0	0	0	3218.7	0	0	0	0	0	0
NNU_18699	PREDICTED: uncharacterized protein At2g39795, mitochondrial-like [Nelumbo nucifera]	0	3	3	0	2002.1	2326.4	5566.9	0	5748	0	0	0	0	0	0	0	0	0
NNU_18720	PREDICTED: protein TIC 62, chloroplastic [Nelumbo nucifera]	0.005832	1	1	0	0	0	0	0	0	0	0	0	0	0	0	0	0	0
NNU_18739	PREDICTED: protein TOC75-3, chloroplastic [Nelumbo nucifera]	0	3	3	0	4306.5	0	0	0	0	0	0	0	0	0	0	0	0	0
NNU_18785	PREDICTED: triosephosphate isomerase, cytosolic [Nelumbo nucifera]	0	15	8	38362	102530	36806	27418	39928	27044	204850	186220	50556	30166	13768	15009	47279	19538	15008
NNU_18799	PREDICTED: peroxidase 4-like [Nelumbo nucifera]	0	2	2	0	0	0	0	0	0	0	0	0	0	0	3310.7	0	0	0
NNU_18800	unnamed protein product [Coffea canephora]	0	2	2	0	0	0	0	4755.8	4456.6	0	4562.1	4008.7	0	0	6229.3	0	0	0
NNU_18808	PREDICTED: alanine--glyoxylate aminotransferase 2 homolog 3, mitochondrial [Nelumbo nucifera]	0	5	5	0	0	0	0	0	0	0	0	0	0	0	0	5213.3	0	30695
NNU_18825	PREDICTED: U2 small nuclear ribonucleoprotein B&apos;&apos; [Nelumbo nucifera]	0	3	3	0	2728.1	469.93	0	1336.8	442.44	0	575.1	0	0	0	0	0	0	0
NNU_18837	PREDICTED: macrophage migration inhibitory factor homolog [Nelumbo nucifera]	0.002256	1	1	4224	0	0	0	2450.8	0	0	0	0	0	0	0	0	0	0
NNU_18842	PREDICTED: patellin-6-like [Nelumbo nucifera]	0	3	3	7155.4	6566	794.56	0	0	0	0	0	0	0	0	0	0	0	0
NNU_18847	PREDICTED: sorting nexin 2A-like [Nelumbo nucifera]	0	4	4	0	0	920.58	2232.6	0	0	0	0	0	1110	0	0	0	0	0
NNU_18868	PREDICTED: protein FLX-like 1 [Nelumbo nucifera]	0	7	7	5387.7	1294.4	631.98	0	4757.5	0	0	0	0	0	0	0	6019.3	0	0
NNU_18884	PREDICTED: ubiquitin-activating enzyme E1 1 [Nelumbo nucifera]	0	9	9	0	15861	0	0	0	0	9151.1	0	0	7055.9	6774.8	0	0	0	0
NNU_18910	PREDICTED: lichenase-like, partial [Nelumbo nucifera]	0	6	5	0	0	0	0	32609	0	0	0	0	0	0	0	0	0	0
NNU_18928	PREDICTED: non-symbiotic hemoglobin 2-like [Nelumbo nucifera]	0	17	17	33852	17288	1487.4	270080	233010	110570	49776	41435	7866.1	98366	108320	15320	32906	5131.9	27207
NNU_18942	PREDICTED: histone-lysine N-methyltransferase EHMT2-like [Nelumbo nucifera]	0	7	7	4937.7	2279.2	335.53	2230.4	5282.8	311.44	0	2430.3	0	0	0	0	0	0	0
NNU_18974	PREDICTED: acyl-[acyl-carrier-protein] desaturase, chloroplastic-like [Nelumbo nucifera]	0	12	9	8481.1	0	0	1686.2	4915.5	0	35166	35591	21128	14991	25615	27080	0	0	0
NNU_18975	PREDICTED: beta-fructofuranosidase, insoluble isoenzyme 1-like [Nelumbo nucifera]	0	3	3	0	1618.4	0	0	0	0	0	0	0	0	0	0	0	0	0
NNU_18978	PREDICTED: regulation of nuclear pre-mRNA domain-containing protein 1B-like [Nelumbo nucifera]	0	1	1	3545.9	0	0	0	0	0	0	0	0	0	0	0	0	0	0
NNU_18989	PREDICTED: uncharacterized protein At2g27730, mitochondrial-like [Nelumbo nucifera]	0	3	3	2928.9	5646.8	0	2455.8	0	0	2578.7	2684.4	0	0	0	0	17009	0	0
NNU_19025	PREDICTED: unknown protein DS12 from 2D-PAGE of leaf, chloroplastic-like [Nelumbo nucifera]	0	6	2	13637	7159.4	8278.1	5082.4	5924.6	2336	15395	13923	4069.3	3648	3457.2	0	0	0	2864.7
NNU_19027	PREDICTED: protein ABSCISIC ACID-INSENSITIVE 5-like isoform X1 [Nelumbo nucifera]	0.00058	2	2	0	0	0	0	0	0	0	1568.8	0	0	0	0	0	0	0
NNU_19049	PREDICTED: vacuolar protein sorting-associated protein 4-like [Nelumbo nucifera]	0.000581	6	1	1889	0	0	0	0	0	0	0	0	0	0	0	0	0	0
NNU_19060	PREDICTED: GDSL esterase/lipase At5g03610-like [Nelumbo nucifera]	0	2	2	0	0	0	0	0	0	0	0	0	0	0	0	10849	0	0
NNU_19075	PREDICTED: probable pectinesterase/pectinesterase inhibitor 13 [Nelumbo nucifera]	0	6	6	0	0	0	0	0	0	0	0	0	1900.9	0	918.69	20431	11884	2060.8
NNU_19077	PREDICTED: sucrose synthase [Nelumbo nucifera]	0	12	12	26790	26146	17758	19555	23659	31856	1143.5	0	5640.7	16292	1598.7	16293	0	0	0
NNU_19091	PREDICTED: non-specific lipid-transfer protein 2-like [Nelumbo nucifera]	0	3	3	0	0	0	0	0	0	33050	35679	5826.5	1665.8	1799.7	0	0	0	0
NNU_19102	PREDICTED: uncharacterized protein LOC104613306 [Nelumbo nucifera]	0	4	4	2662.3	6606.7	2144.2	1781.2	0	0	6091.3	8031.4	5286	0	2530.5	0	0	0	0
NNU_19104	PREDICTED: 60S ribosomal protein L26-1-like [Nelumbo nucifera]	0	9	3	31736	28013	17525	13465	33849	19029	25301	47906	11882	3350.9	10109	18405	2445.9	0	0
NNU_19128	PREDICTED: probable fructose-bisphosphate aldolase 3, chloroplastic [Nelumbo nucifera]	0	14	5	142860	160740	90224	78445	154180	77316	436420	423060	113670	240180	184570	100910	114640	46698	84390
NNU_19139	PREDICTED: cyclin-D1-binding protein 1 homolog [Nelumbo nucifera]	0.002761	1	1	0	854.26	0	0	743.57	0	740.21	828.74	0	710.02	0	0	0	0	0
NNU_19144	PREDICTED: MATE efflux family protein 6-like [Nelumbo nucifera]	0.002762	1	1	0	0	0	0	0	0	0	0	0	0	0	0	0	0	0
NNU_19146	PREDICTED: 2-hydroxyacyl-CoA lyase [Nelumbo nucifera]	0	14	14	13567	17860	3939.5	8927.4	7942.5	6464.3	66021	49157	22605	17842	28427	38145	46152	15185	45859
NNU_19172	PREDICTED: DNA-binding protein DDB_G0278111 [Nelumbo nucifera]	0	4	4	27218	7145.1	14928	13442	13633	15212	21056	7236.6	13437	6880.4	0	6424.5	12167	0	9553.3
NNU_19181	PREDICTED: 26S proteasome non-ATPase regulatory subunit 14 homolog [Nelumbo nucifera]	0	9	1	41751	53004	7183.5	17434	26225	13958	13357	19610	13810	18192	16039	29230	0	0	10082
NNU_19195	PREDICTED: NADH dehydrogenase [ubiquinone] iron-sulfur protein 4, mitochondrial-like isoform X2 [Nelumbo nucifera]	0.00274	1	1	0	3533.7	2912	2546.6	3527.7	2905.2	4472.3	4362	3189.5	0	0	0	5740.2	0	0
NNU_19220	PREDICTED: uncharacterized protein LOC104609739 [Nelumbo nucifera]	0	2	2	0	0	0	0	0	0	1773.9	6813	0	0	0	0	1092.6	0	0
NNU_19222	PREDICTED: 60S ribosomal protein L11 [Nelumbo nucifera]	0	3	3	30788	27696	20040	12063	29213	0	14842	13771	0	15445	14077	14726	0	0	0
NNU_19250	PREDICTED: multiprotein-bridging factor 1a [Nelumbo nucifera]	0	3	3	2800.2	7033.5	5431	0	0	0	0	5376.3	0	0	0	0	0	0	0
NNU_19269	PREDICTED: zingipain-2-like [Nelumbo nucifera]	0	14	14	0	0	0	26548	96911	79688	122790	155150	37213	13373	21259	16379	0	0	0
NNU_19270	PREDICTED: zingipain-2-like isoform X1 [Nelumbo nucifera]	0	2	2	0	0	0	523.9	4900.6	790.81	0	0	0	0	0	0	0	0	0
NNU_19293	PREDICTED: apolipoprotein D [Nelumbo nucifera]	0	2	2	1374.7	0	0	1141.8	1857.3	1321.6	2142.2	2130	0	0	1221.6	1338.2	0	0	0
NNU_19308	PREDICTED: chaperone protein ClpB3, mitochondrial isoform X1 [Nelumbo nucifera]	0	12	11	23915	20109	4922.6	0	0	0	1557.8	2961.5	0	0	0	0	0	0	0
NNU_19338	PREDICTED: eukaryotic translation initiation factor 5A-like [Nelumbo nucifera]	0	9	5	0	0	2389.9	2642.2	0	2867.9	13659	13606	5396.9	4537.2	4726.4	0	0	0	0
NNU_19347	PREDICTED: 26S proteasome non-ATPase regulatory subunit 9 [Nelumbo nucifera]	0	4	4	1793.2	0	0	0	0	0	5696.9	12268	0	4202.1	0	0	6327	1862.6	0
NNU_19348	PREDICTED: leucine aminopeptidase 1-like [Nelumbo nucifera]	0	24	20	24204	25750	14599	6805.3	43054	17996	134180	174020	61146	25279	15530	20270	86389	12460	26253
NNU_19370	PREDICTED: fruit protein pKIWI502 [Nelumbo nucifera]	0	3	3	0	0	0	0	0	0	1896	0	0	0	0	0	0	0	0
NNU_19373	PREDICTED: methyltransferase-like protein 10 [Nelumbo nucifera]	0	5	5	1388.8	1529.2	2595.9	1153.9	3643.2	0	0	3282.8	0	0	0	0	0	0	0
NNU_19391	PREDICTED: guanine nucleotide-binding protein subunit beta-like protein [Nelumbo nucifera]	0	12	3	17566	5276.2	4484.3	3934.8	15229	14593	0	0	2746	17074	3661.4	11903	0	0	0
NNU_19400	PREDICTED: 40S ribosomal protein S14-like [Nelumbo nucifera]	0	7	1	9035.5	7965.7	7425.5	6251.4	8463.1	0	7580.9	9874.7	4974.6	4487	4379.2	5105.4	5124.7	3762.1	4101.2
NNU_19405	PREDICTED: beta-glucosidase 44-like [Nelumbo nucifera]	0	3	3	7596.6	10446	9948.3	2799.6	0	10339	0	0	0	0	0	0	0	0	0
NNU_19409	PREDICTED: 66 kDa stress protein-like [Nelumbo nucifera]	0	4	4	0	2809	0	0	0	0	8983.7	0	0	0	1200.2	0	0	0	0
NNU_19417	PREDICTED: probable carboxylesterase 18 [Nelumbo nucifera]	0	2	2	0	0	0	2092.8	0	0	0	0	0	0	0	0	0	0	0
NNU_19433	PREDICTED: adenylate kinase, chloroplastic [Nelumbo nucifera]	0	3	3	8035.1	6090.6	2654.3	0	1667.9	2693.3	25075	17482	12666	0	7571.3	4109.5	12108	0	3160.3
NNU_19439	PREDICTED: xylem serine proteinase 1-like [Nelumbo nucifera]	0	3	3	0	0	0	0	0	0	0	0	0	0	0	0	9190.3	3843.7	2857.7
NNU_19444	PREDICTED: copper transport protein CCH-like [Nelumbo nucifera]	0	6	6	7333.4	67161	18808	17330	14867	17562	67437	66398	65944	16428	13867	16389	66439	12998	26851
NNU_19453	PREDICTED: monodehydroascorbate reductase [Nelumbo nucifera]	0	16	13	78169	124140	53715	59357	98267	94313	93947	132680	40352	85751	48243	54717	24805	2891.1	24828
NNU_19473	PREDICTED: heat shock 70 kDa protein 6, chloroplastic-like [Nelumbo nucifera]	0.002251	24	2	0	2205.9	1924.8	0	0	0	0	0	1703.3	0	0	0	0	0	0
NNU_19483	PREDICTED: 17.1 kDa class II heat shock protein-like [Nelumbo nucifera]	0	5	4	71720	13174	4381.9	33364	0	45972	0	0	2335.6	14136	0	8952.7	11815	30055	6442.6
NNU_19503	PREDICTED: uncharacterized protein LOC104608479 [Nelumbo nucifera]	0	2	2	0	0	2260.5	0	5562.8	0	3629.6	0	0	0	0	0	0	0	0
NNU_19508	PREDICTED: aminoacylase-1 [Nelumbo nucifera]	0	8	8	17410	5850.7	11705	4171.4	1775.5	8524.5	7362.5	11814	0	0	0	0	4558.1	0	0
NNU_19523	PREDICTED: kynurenine--oxoglutarate transaminase 3 isoform X2 [Nelumbo nucifera]	0	8	8	19255	29643	18669	12206	23974	27730	38612	43369	29625	46234	33367	4216.7	12237	5265.3	8587.4
NNU_19550	PREDICTED: glycine-rich protein 2-like [Nelumbo nucifera]	0.002243	2	1	0	0	0	0	0	0	0	0	0	0	0	0	0	0	0
NNU_19559	PREDICTED: ubiquitin-fold modifier 1 isoform X1 [Phoenix dactylifera]	0	1	1	18727	19994	9739.3	0	0	12363	29901	35708	20336	0	0	0	61146	0	0
NNU_19570	PREDICTED: MLP-like protein 34 [Nelumbo nucifera]	0	3	3	0	0	0	0	0	0	3842.3	3592.6	0	0	0	0	0	0	0
NNU_19627	PREDICTED: peptidyl-prolyl cis-trans isomerase CYP37, chloroplastic [Nelumbo nucifera]	0.003778	2	2	0	0	0	0	5661.5	0	0	0	0	14043	21665	0	0	0	16113
NNU_19675	PREDICTED: protein notum homolog [Nelumbo nucifera]	0	11	9	0	2638.9	0	12123	52481	8696.2	5140.2	4425.8	3365.9	18756	11325	0	8520.2	15114	0
NNU_19759	PREDICTED: protein ASPARTIC PROTEASE IN GUARD CELL 2-like [Nelumbo nucifera]	0	8	7	73113	70481	68157	45287	59818	46105	23717	28729	11147	21226	17850	15942	3300.7	0	0
NNU_19763	PREDICTED: NADPH:quinone oxidoreductase-like [Camelina sativa]	0.005867	2	2	0	3196.4	0	0	0	0	0	0	0	0	0	0	0	0	0
NNU_19827	PREDICTED: uncharacterized protein LOC104586321 [Nelumbo nucifera]	0	4	4	3078.8	0	0	0	0	0	9169.5	11340	0	0	0	0	3551.1	0	0
NNU_19849	PREDICTED: cell division cycle protein 48 homolog [Nelumbo nucifera]	0	31	3	2624.3	0	3695.1	3775.1	2057.5	4954.8	17393	9435.2	0	12858	16156	5042.5	0	0	0
NNU_19856	PREDICTED: ruBisCO large subunit-binding protein subunit alpha-like isoform X1 [Nelumbo nucifera]	0	28	11	131280	136690	82396	77882	97204	99297	233160	169680	111090	55646	66761	59555	129270	41329	119670
NNU_19883	PREDICTED: LOW QUALITY PROTEIN: poly(rC)-binding protein 4 [Nelumbo nucifera]	0	12	9	58442	66470	48700	36980	39944	28713	23207	20250	12259	7351.7	3444.9	6185.4	9961.1	0	0
NNU_19887	PREDICTED: ureidoglycolate hydrolase [Nelumbo nucifera]	0	9	9	0	6697.3	0	0	3140.4	0	60525	19556	0	0	11196	2694	9918.8	0	0
NNU_19893	PREDICTED: histone H1-like [Nelumbo nucifera]	0	7	4	43139	64861	31314	16439	27153	18787	0	0	440.21	0	804.98	708.88	0	0	0
NNU_19897	PREDICTED: histone H1-like [Nelumbo nucifera]	0	6	3	16548	10400	10402	4079.4	13342	0	5991	0	0	0	0	0	0	0	0
NNU_19906	PREDICTED: ankyrin-1 [Nelumbo nucifera]	0	2	2	0	0	1398.3	0	0	0	0	3771.3	0	0	0	0	0	0	0
NNU_19911	PREDICTED: probable prefoldin subunit 4 [Nelumbo nucifera]	0	2	2	3494.2	0	0	2618.3	0	0	0	2737.5	0	0	0	0	0	0	0
NNU_19924	PREDICTED: pathogenesis-related protein PR-4-like [Nelumbo nucifera]	0	2	2	0	0	0	0	9324.4	0	0	0	0	0	0	0	0	0	0
NNU_19925	PREDICTED: pathogenesis-related protein PR-4-like [Nelumbo nucifera]	0	1	1	0	0	0	0	7302.5	0	0	0	0	0	3625.2	0	0	0	0
NNU_19934	PREDICTED: ankyrin repeat and SAM domain-containing protein 6 [Nelumbo nucifera]	0	3	3	0	4402.1	1225.4	0	0	0	0	0	0	0	0	0	0	0	0
NNU_19951	PREDICTED: biotin carboxyl carrier protein of acetyl-CoA carboxylase, chloroplastic [Nelumbo nucifera]	0	5	4	5174.3	21846	2855.6	10765	8076.7	4793.9	23115	38909	10955	5206.2	14849	0	11297	0	6208
NNU_19961	PREDICTED: mitochondrial import inner membrane translocase subunit tim16 [Nelumbo nucifera]	0	2	2	0	0	0	0	0	0	0	4404.9	0	0	0	0	0	0	0
NNU_19977	PREDICTED: uncharacterized protein LOC104599867 isoform X2 [Nelumbo nucifera]	0	3	2	9169.1	10840	5638.3	4255.7	5156.6	0	4210.3	8942.9	0	0	0	0	0	0	0
NNU_19985	PREDICTED: transcription factor VIP1-like [Nelumbo nucifera]	0	1	1	1825	0	0	0	0	0	2509.3	0	1157.9	0	0	0	0	0	0
NNU_19997	PREDICTED: fructose-1,6-bisphosphatase, cytosolic [Nelumbo nucifera]	0	15	15	46122	70285	38164	25679	34792	55492	245290	223000	114730	81205	80368	86826	14031	6344	0
NNU_20001	PREDICTED: pre-mRNA-splicing factor ISY1 homolog [Nelumbo nucifera]	0	2	2	2840.7	0	0	0	0	0	0	0	0	0	0	0	0	0	0
NNU_20007	PREDICTED: U6 snRNA-associated Sm-like protein LSm3 [Nelumbo nucifera]	0	3	1	5070.4	4044.7	3533.4	4672.8	0	0	0	0	0	0	0	4334	0	0	0
NNU_20008	PREDICTED: probable plastid-lipid-associated protein 7, chloroplastic [Nelumbo nucifera]	0	2	2	0	0	0	0	0	0	0	4037.5	0	0	0	0	0	0	0
NNU_20021	PREDICTED: glutaredoxin-C4 [Nelumbo nucifera]	0	8	8	17059	12022	14768	19860	16603	18155	16262	5199.3	2745.3	4217.6	6914.7	8983.6	0	0	3970.4
NNU_20033	PREDICTED: abscisic stress-ripening protein 2-like [Nelumbo nucifera]	0	2	2	0	0	0	0	0	0	29489	0	7926	0	0	0	0	0	24289
NNU_20055	PREDICTED: peroxidase 12-like [Nelumbo nucifera]	0	8	4	8747.5	16918	2628.1	13557	61129	0	0	0	0	0	0	0	0	0	0
NNU_20058	PREDICTED: peroxidase 12-like [Nelumbo nucifera]	0	12	11	3492.7	0	0	71208	139580	52006	12965	13818	17524	0	4388.2	26014	0	0	0
NNU_20101	PREDICTED: LOW QUALITY PROTEIN: polyadenylate-binding protein 2 [Nelumbo nucifera]	0.005864	3	2	0	0	281.04	0	0	0	0	0	0	0	0	0	0	0	0
NNU_20104	PREDICTED: probable ATP synthase 24 kDa subunit, mitochondrial [Nelumbo nucifera]	0	21	4	41263	49016	14551	21996	52385	13219	96212	93991	11499	0	8675.2	0	36681	0	17674
NNU_20127	PREDICTED: beta-xylosidase/alpha-L-arabinofuranosidase 2-like [Nelumbo nucifera]	0	7	5	18215	19005	12643	4049.2	10862	2452.5	0	0	0	0	0	0	5554.9	0	4748.7
NNU_20141	PREDICTED: uncharacterized oxidoreductase At4g09670 [Nelumbo nucifera]	0	2	2	8204.5	20799	0	0	0	0	0	0	0	0	0	0	0	0	0
NNU_20149	PREDICTED: 4-alpha-glucanotransferase, chloroplastic/amyloplastic-like isoform X2 [Nelumbo nucifera]	0.004821	1	1	0	0	0	0	6759.7	0	0	0	0	0	0	0	0	0	0
NNU_20168	PREDICTED: rae1-like protein At1g80670 [Nelumbo nucifera]	0	3	3	2229.7	9655.3	1305	0	1813	0	0	3144.3	0	0	0	0	0	0	0
NNU_20171	PREDICTED: nuclear pore complex protein Nup96 homolog [Nelumbo nucifera]	0	2	2	10435	0	0	4471.1	0	0	0	0	0	0	0	0	0	0	0
NNU_20172	PREDICTED: UBP1-associated protein 2A-like [Nelumbo nucifera]	0	2	2	10983	11945	0	0	0	0	0	0	0	0	0	0	0	0	0
NNU_20194	PREDICTED: apoptotic chromatin condensation inducer in the nucleus [Nelumbo nucifera]	0	4	4	0	4605.4	3368.6	3288.2	6034.2	0	0	3180.1	0	0	0	4601	0	0	0
NNU_20195	PREDICTED: 60S ribosomal protein L30 [Nelumbo nucifera]	0	5	1	12029	13729	12241	12771	12442	7147.5	0	9301.9	7054.5	0	0	0	0	0	0
NNU_20211	PREDICTED: bifunctional aspartate aminotransferase and glutamate/aspartate-prephenate aminotransferase-like [Nelumbo nucifera]	0	8	5	6215.2	0	0	1368.1	1715.9	0	0	4672.1	0	0	0	0	0	0	0
NNU_20219	PREDICTED: inositol-3-phosphate synthase [Nelumbo nucifera]	0	15	15	4446.5	5290.6	3645.1	30079	84488	13507	127450	71121	39372	46981	40910	14414	0	0	8827
NNU_20229	PREDICTED: peroxidase N1-like [Nelumbo nucifera]	0	4	4	0	0	0	0	9613.1	0	0	0	0	0	0	0	0	0	0
NNU_20249	PREDICTED: uncharacterized protein LOC104600124 [Nelumbo nucifera]	0	2	2	10728	10205	9121.3	13844	20736	20536	14480	0	8651.4	12659	11218	14400	0	3178.2	4979.4
NNU_20269	PREDICTED: RNA polymerase II degradation factor 1 [Nelumbo nucifera]	0	4	4	0	0	0	0	436.93	0	6196.7	659.7	489.93	0	2920.1	4756	5435.4	0	4814.4
NNU_20301	PREDICTED: 40S ribosomal protein S25-2 [Nelumbo nucifera]	0	7	7	97363	54527	68176	47141	53923	65043	100730	103780	48753	13432	39232	12351	30251	0	20801
NNU_20302	PREDICTED: clathrin light chain 2 [Nelumbo nucifera]	0	7	5	12656	18469	10511	22560	24945	27615	40456	28667	12669	12758	14780	8479.7	12392	1434.3	2458.8
NNU_20315	PREDICTED: aspartic proteinase A1-like [Nelumbo nucifera]	0	11	8	21653	17950	19131	12804	60742	28652	9249	14629	0	28718	5719.2	75119	0	0	5066.2
NNU_20344	PREDICTED: uncharacterized protein LOC104594084 [Nelumbo nucifera]	0	1	1	0	0	0	0	0	0	0	0	0	0	0	0	0	1593.1	0
NNU_20372	PREDICTED: 1-aminocyclopropane-1-carboxylate oxidase-like [Nelumbo nucifera]	0	9	9	8862.1	42339	21625	6814.2	0	0	0	0	0	0	0	0	0	0	0
NNU_20376	PREDICTED: plastid-lipid-associated protein, chloroplastic-like [Nelumbo nucifera]	0	2	2	3588.6	6283.6	6365.8	5783.2	0	0	0	0	0	0	0	0	0	0	0
NNU_20388	PREDICTED: protein disulfide isomerase-like 2-3 [Nelumbo nucifera]	0	4	4	19776	6996.2	20007	10467	32014	13285	0	6289.9	0	0	12847	16008	0	0	0
NNU_20397	PREDICTED: grpE protein homolog, mitochondrial [Nelumbo nucifera]	0	11	8	22630	28143	20322	9783.1	28077	16774	64590	55126	8223.2	10580	18197	10149	4301.8	0	14029
NNU_20409	PREDICTED: vacuolar protein sorting-associated protein VTA1 homolog [Nelumbo nucifera]	0	3	3	1663.8	1709.2	0	848.5	1555.5	0	2414	0	796.25	0	0	0	1147.1	0	0
NNU_20410	PREDICTED: 65-kDa microtubule-associated protein 1 [Nelumbo nucifera]	0	4	4	12001	0	2942.6	0	0	1936.4	0	0	0	0	0	0	0	0	0
NNU_20417	PREDICTED: fumarylacetoacetase-like [Nelumbo nucifera]	0	8	5	21303	24992	12592	7708	0	14059	25792	17939	10491	15448	16701	18287	0	6276.4	9102.4
NNU_20450	PREDICTED: fruit protein pKIWI501-like [Nelumbo nucifera]	0	13	13	0	1843	1700.4	6356.6	41341	13245	26959	56299	45376	9202.7	8499.6	54865	0	0	0
NNU_20460	PREDICTED: pirin-like protein isoform X1 [Nelumbo nucifera]	0	2	2	0	0	0	0	0	0	0	0	0	0	0	0	0	0	8986.5
NNU_20472	PREDICTED: heterogeneous nuclear ribonucleoprotein 1 [Nelumbo nucifera]	0	3	1	0	0	0	288.87	312.41	324.37	0	0	395.51	0	363.59	0	0	0	0
NNU_20489	PREDICTED: heat shock protein 90-1-like [Nelumbo nucifera]	0	15	4	0	3787.7	0	0	0	2555.5	10888	6670.1	2022.5	0	0	0	0	0	0
NNU_20524	PREDICTED: nitrile-specifier protein 5 [Nelumbo nucifera]	0.005854	1	1	0	0	0	0	0	0	0	0	0	0	0	0	0	0	0
NNU_20538	PREDICTED: acetyl-CoA acetyltransferase, cytosolic 1 [Nelumbo nucifera]	0	14	8	84984	104470	73885	52841	64941	58475	348110	317900	158830	57930	79142	35544	140490	23667	111760
NNU_20556	PREDICTED: heterogeneous nuclear ribonucleoprotein 1 [Nelumbo nucifera]	0	19	16	143650	194740	186390	71855	115070	79394	51577	43898	20761	2420	9358.4	18853	45871	0	18614
NNU_20569	PREDICTED: farnesyl pyrophosphate synthase 1-like [Nelumbo nucifera]	0	3	3	0	0	0	0	6805.5	0	0	0	0	0	0	0	0	0	0
NNU_20574	PREDICTED: heat shock cognate protein 80-like [Nelumbo nucifera]	0	30	6	37762	26308	16561	29223	42725	31537	19353	27637	15083	22183	27628	30173	0	3805	50395
NNU_20597	PREDICTED: protein ASPARTIC PROTEASE IN GUARD CELL 1-like [Nelumbo nucifera]	0	5	5	0	4402	2587.8	0	4575.7	6049	17136	17130	0	4518.5	0	4592.6	1725.9	0	0
NNU_20608	PREDICTED: ubiquitin-conjugating enzyme E2 5A-like [Nelumbo nucifera]	0.00058	2	2	0	0	0	0	0	0	0	0	0	0	0	0	0	0	0
NNU_20629	PREDICTED: glucose-1-phosphate adenylyltransferase small subunit, chloroplastic/amyloplastic [Nelumbo nucifera]	0	4	4	0	4707.9	7072.1	0	0	0	13958	0	0	4729.2	3964.8	4405	0	3246.5	6319.7
NNU_20640	PREDICTED: DNA damage-inducible protein 1 [Nelumbo nucifera]	0	2	2	7332	8252.3	6939	7330.4	0	6264.4	0	7939.8	0	0	0	0	0	0	0
NNU_20654	PREDICTED: phosphoglucomutase, cytoplasmic-like [Nelumbo nucifera]	0	13	3	7057.5	0	0	0	0	7501.6	0	1453	6576.8	0	0	1650	16987	6918.6	6123
NNU_20662	PREDICTED: THO complex subunit 4D [Nelumbo nucifera]	0	5	5	5627.8	0	2921.3	0	3818.2	0	0	0	0	0	0	0	0	0	0
NNU_20668	PREDICTED: 21 kDa protein-like [Nelumbo nucifera]	0	1	1	1554.3	0	0	0	0	0	0	0	0	0	0	0	0	0	0
NNU_20694	PREDICTED: 15.7 kDa heat shock protein, peroxisomal [Nelumbo nucifera]	0	10	10	145370	125110	63483	63117	34223	68911	101580	111690	27453	70965	47821	75047	349910	151080	237980
NNU_20716	PREDICTED: ubiquitin-conjugating enzyme E2 variant 1A-like isoform X2 [Nelumbo nucifera]	0	4	1	0	0	0	0	0	0	9496.9	0	0	0	0	0	8965.7	0	0
NNU_20724	PREDICTED: glutamine synthetase cytosolic isozyme 1 [Nelumbo nucifera]	0	11	9	0	42010	0	9451.1	31781	6652.3	41898	43439	36179	41833	46586	32977	53470	40989	43306
NNU_20726	PREDICTED: calmodulin [Nelumbo nucifera]	0.002226	1	1	0	6894.1	0	3310.8	6834.3	0	0	0	0	0	0	0	0	0	0
NNU_20753	PREDICTED: ran-binding protein 1 homolog b-like [Nelumbo nucifera]	0	7	7	12001	11463	5059.9	10622	16235	5619.3	64039	56486	22626	9057.6	11060	11024	21608	3991.6	2735.7
NNU_20755	PREDICTED: uncharacterized protein LOC104590407, partial [Nelumbo nucifera]	0	3	3	0	0	0	0	0	0	6589.5	8018.2	8137.3	0	0	0	0	0	0
NNU_20816	PREDICTED: 60S ribosomal protein L10a-1-like [Nelumbo nucifera]	0	4	2	2943.2	0	0	3189.2	35552	0	0	4510.9	0	0	0	0	0	0	0
NNU_20846	PREDICTED: peroxisomal (S)-2-hydroxy-acid oxidase GLO1 isoform X1 [Nelumbo nucifera]	0	7	3	4372	6901.8	0	0	11509	16312	0	0	0	0	0	0	0	0	0
NNU_20860	PREDICTED: probable succinyl-CoA ligase [ADP-forming] subunit alpha, mitochondrial [Nelumbo nucifera]	0	7	7	17972	4834.1	8263.1	5037.8	7630.2	3444	103080	90409	46184	11732	23826	12517	49641	0	16292
NNU_20870	unnamed protein product [Coffea canephora]	0.003257	1	1	0	0	1450	0	0	0	0	0	0	0	0	0	0	0	0
NNU_20871	PREDICTED: basic leucine zipper and W2 domain-containing protein 2-like [Nelumbo nucifera]	0	2	2	0	0	0	3027.2	0	0	0	0	0	0	0	0	0	0	0
NNU_20896	PREDICTED: venom phosphodiesterase 2-like [Nelumbo nucifera]	0	1	1	2854.8	0	0	1500.1	0	0	3370.2	0	0	2101.9	0	2148.4	0	0	0
NNU_20907	PREDICTED: protein FLX-like 3 [Nelumbo nucifera]	0	19	19	135160	140490	123200	93156	154740	77702	55578	56750	12696	9234.2	7465.6	19332	52013	7009.1	21617
NNU_20909	PREDICTED: DEAD-box ATP-dependent RNA helicase 20 [Nelumbo nucifera]	0	10	2	4594.9	15574	6258.7	2389.6	3129.7	2770.5	0	0	0	0	0	0	0	0	0
NNU_20926	PREDICTED: chaperonin CPN60-like 2, mitochondrial [Nelumbo nucifera]	0	13	8	0	2341.8	7293.5	0	0	0	9989.8	10229	0	0	0	0	0	0	0
NNU_20949	PREDICTED: uncharacterized protein LOC104586659 [Nelumbo nucifera]	0	1	1	0	0	0	1925.4	0	0	0	0	0	0	0	0	0	0	0
NNU_20961	PREDICTED: dihydrolipoyllysine-residue acetyltransferase component 2 of pyruvate dehydrogenase complex, mitochondrial-like [Nelumbo nucifera]	0	23	16	49998	60426	44206	30340	41746	28482	353400	366230	117950	119080	74111	93325	103770	26251	54258
NNU_20976	PREDICTED: aspartate, glycine, lysine and serine-rich protein-like [Nelumbo nucifera]	0	3	3	0	0	4903.1	0	1945.5	2142.9	0	11694	0	0	0	0	4158.3	0	0
NNU_20991	Tubulin beta-8 chain -like protein [Gossypium arboreum]	0	5	3	0	0	0	0	10701	6732.5	3771.8	8039.5	6294.9	0	2045	0	0	0	0
NNU_20998	PREDICTED: putative DNA-binding protein ESCAROLA [Nelumbo nucifera]	0.00587	3	1	0	0	0	0	0	0	0	0	0	0	0	0	0	0	0
NNU_21000	PREDICTED: probable phospholipid hydroperoxide glutathione peroxidase isoform X2 [Nelumbo nucifera]	0	8	8	24099	5234.2	0	12473	22311	3845.4	106020	156200	9442	14699	11075	10698	24479	4889.8	0
NNU_21004	PREDICTED: tubulin beta-1 chain-like [Nelumbo nucifera]	0	2	1	0	0	0	9345.5	0	0	0	0	0	0	0	0	0	0	0
NNU_21019	PREDICTED: remorin-like [Nelumbo nucifera]	0	6	6	1725.4	1869.3	3665.8	12434	23058	18155	13303	9513.8	5180.7	0	4747.2	1515.7	0	0	0
NNU_21031	PREDICTED: DEAD-box ATP-dependent RNA helicase 8 [Nelumbo nucifera]	0	3	3	2566.5	0	0	0	0	0	1282.7	0	0	557.64	0	0	0	0	0
NNU_21043	PREDICTED: methionine adenosyltransferase 2 subunit beta isoform X1 [Nelumbo nucifera]	0.008403	2	2	0	0	0	0	0	0	0	0	0	0	0	0	0	0	0
NNU_21044	PREDICTED: (-)-isopiperitenone reductase-like isoform X3 [Vitis vinifera]	0	3	3	0	0	0	0	0	0	11206	32960	8062.1	0	0	0	0	0	0
NNU_21047	PREDICTED: membrane steroid-binding protein 1 [Nelumbo nucifera]	0	4	4	0	0	0	8655.9	6534.5	9216.3	5063.6	5078.3	0	0	0	9144.1	0	0	4012.1
NNU_21050	PREDICTED: bifunctional UDP-glucose 4-epimerase and UDP-xylose 4-epimerase 1-like [Nelumbo nucifera]	0	10	3	1652.3	2283.9	0	0	2511	0	94195	35045	23465	25316	23890	11703	4234.5	19440	13840
NNU_21054	PREDICTED: bifunctional UDP-glucose 4-epimerase and UDP-xylose 4-epimerase 1 [Nelumbo nucifera]	0	9	2	0	0	0	0	0	0	0	0	0	0	4793.2	0	0	0	0
NNU_21057	PREDICTED: uncharacterized protein LOC104608759 isoform X2 [Nelumbo nucifera]	0	2	2	0	0	0	0	0	0	0	1221	0	0	0	0	0	0	0
NNU_21074	PREDICTED: 29 kDa ribonucleoprotein A, chloroplastic [Nelumbo nucifera]	0.002245	1	1	0	0	0	0	0	0	0	0	0	0	0	0	0	0	0
NNU_21082	PREDICTED: probable ADP-ribosylation factor GTPase-activating protein AGD8 [Nelumbo nucifera]	0	2	1	3753.1	0	0	4482.5	2759.5	0	0	0	0	0	0	0	9437.6	0	0
NNU_21098	PREDICTED: dynamin-2A-like [Nelumbo nucifera]	0	8	8	1505.9	0	0	0	2060.8	1291.8	6445.5	6392.9	3241	0	0	0	1257.4	737.72	0
NNU_21099	PREDICTED: dynamin-2A-like [Nelumbo nucifera]	0	7	7	7205.5	10259	11250	2663.2	4013.1	5686.3	5832.2	13548	4820.7	0	0	11580	12737	0	0
NNU_21120	PREDICTED: probable protein phosphatase 2C 74 [Nelumbo nucifera]	0.003784	1	1	0	0	0	0	0	0	28362	0	0	0	0	0	0	0	0
NNU_21123	PREDICTED: peptidyl-prolyl cis-trans isomerase, chloroplastic [Nelumbo nucifera]	0	4	4	0	0	0	3333.6	9636.7	4698.2	0	0	0	0	0	0	0	0	0
NNU_21124	PREDICTED: dnaJ protein homolog 2-like [Nelumbo nucifera]	0	5	3	0	0	0	0	0	0	2101.6	0	0	0	0	0	0	0	0
NNU_21134	PREDICTED: heat shock 70 kDa protein, mitochondrial-like [Nelumbo nucifera]	0	22	3	0	0	2451.4	0	0	1582.2	0	0	0	0	0	0	0	0	0
NNU_21139	PREDICTED: probable cytosolic oligopeptidase A [Nelumbo nucifera]	0	11	8	6591.9	13495	0	3352.6	2095	9606.3	17052	6821.1	14211	9828.6	5046.1	4341.3	3949.6	3708.7	2940.6
NNU_21140	PREDICTED: serine hydroxymethyltransferase, mitochondrial-like [Nelumbo nucifera]	0	21	7	29404	54938	11513	33936	40438	18006	87045	74638	34599	11567	16279	18477	0	0	0
NNU_21147	PREDICTED: probable mannitol dehydrogenase [Nelumbo nucifera]	0	3	3	1366.4	1343.8	2411.1	0	0	0	0	3104.7	1918.3	0	0	0	0	0	0
NNU_21173	PREDICTED: uncharacterized protein LOC104589305 [Nelumbo nucifera]	0	2	2	0	0	0	0	0	0	2245.4	0	0	0	0	0	0	0	0
NNU_21189	PREDICTED: anthocyanidin 3-O-glucosyltransferase 7-like [Nelumbo nucifera]	0	8	8	0	0	0	0	0	0	27803	27198	24191	0	2166.1	0	0	0	0
NNU_21197	PREDICTED: uncharacterized protein LOC104611382 [Nelumbo nucifera]	0	5	5	5704.1	2568.9	1741.1	0	0	2454.2	0	9579.2	0	3167.1	0	0	0	0	0
NNU_21208	PREDICTED: 60S ribosomal protein L7-2-like [Nelumbo nucifera]	0	6	6	33151	28164	17619	19823	21974	20127	91162	66414	0	8826	13233	29350	0	0	5516.4
NNU_21216	PREDICTED: uncharacterized protein At1g04910-like [Nelumbo nucifera]	0	4	4	910.95	1831.7	0	0	0	0	0	0	0	0	0	0	0	0	0
NNU_21237	PREDICTED: uncharacterized protein At5g48480 [Nelumbo nucifera]	0	5	5	9353.7	38042	10749	24609	40541	9028.4	0	0	0	0	0	0	0	0	0
NNU_21250	PREDICTED: pirin-like protein [Nelumbo nucifera]	0	1	1	0	0	0	0	0	0	0	0	0	594.63	0	0	0	1735.6	2472
NNU_21258	PREDICTED: glycine-rich RNA-binding protein [Nelumbo nucifera]	0	7	7	34908	30755	32111	11976	19110	9091.6	19217	27762	926.91	2199.4	1977.5	2952.3	0	661.57	0
NNU_21276	PREDICTED: vignain-like [Nelumbo nucifera]	0.002779	1	1	2835.6	0	0	0	3819.6	0	0	0	0	0	0	0	0	0	0
NNU_21282	PREDICTED: uncharacterized protein LOC104588859 [Nelumbo nucifera]	0	2	1	0	10181	7406	5670.5	7958.3	4891	0	0	0	0	0	0	5691	0	0
NNU_21309	PREDICTED: GDSL esterase/lipase CPRD49 [Nelumbo nucifera]	0	5	5	0	0	0	0	0	3115	18074	8534	8628.2	6395.1	5209.8	2097.3	0	0	0
NNU_21317	PREDICTED: peptidyl-prolyl cis-trans isomerase CYP20-1-like isoform X3 [Nelumbo nucifera]	0	5	4	35916	47751	23281	37072	44331	7877.6	3134.6	13814	6581.5	1906	10116	5494.8	2932.6	0	0
NNU_21326	PREDICTED: adenosine kinase 2 [Nelumbo nucifera]	0	17	17	62900	54729	41268	28417	131850	73749	351950	321630	145670	131960	146810	95921	74915	64777	111040
NNU_21335	PREDICTED: ATPase ASNA1 homolog [Nelumbo nucifera]	0	2	2	10310	13671	2757.4	3815.7	4759.9	0	0	0	3558.7	0	2725.9	0	0	0	0
NNU_21341	PREDICTED: ruBisCO large subunit-binding protein subunit alpha isoform X2 [Nelumbo nucifera]	0	29	12	312400	368410	184170	181290	158360	195900	652400	600420	318290	139250	146680	140880	647390	139670	492030
NNU_21354	PREDICTED: cell division cycle protein 48 homolog [Nelumbo nucifera]	0	33	7	71032	40710	6206.8	29630	15099	13967	229860	209910	24719	79292	93460	46006	1508.4	4504.2	19515
NNU_21363	PREDICTED: thylakoid lumenal 15.0 kDa protein 2, chloroplastic-like isoform X2 [Nelumbo nucifera]	0.008351	2	2	0	1950.9	0	5225.1	1684.9	0	2548.8	0	0	0	0	0	0	0	0
NNU_21370	PREDICTED: ABC transporter F family member 1-like [Nelumbo nucifera]	0	1	1	0	0	0	0	299	0	0	0	0	699.4	0	0	0	0	0
NNU_21375	PREDICTED: nucleoporin NUP53 [Nelumbo nucifera]	0	3	3	0	3322.2	2090.6	0	0	0	0	0	0	0	0	0	0	0	0
NNU_21384	PREDICTED: ruBisCO large subunit-binding protein subunit beta, chloroplastic-like [Nelumbo nucifera]	0	32	4	52003	10021	39170	23474	34679	3381.6	79249	74591	26504	30317	13421	0	70586	5161.3	9952.9
NNU_21385	PREDICTED: VHS domain-containing protein At3g16270-like [Nelumbo nucifera]	0	3	3	0	1858.3	0	0	0	0	0	1416.5	0	838.3	0	0	0	0	0
NNU_21393	PREDICTED: probable lactoylglutathione lyase, chloroplast [Nelumbo nucifera]	0	7	6	1308.8	0	0	7807.6	8590.5	12696	10953	8538.7	5287.6	1773.3	4316.4	4598.1	0	0	3702.6
NNU_21411	PREDICTED: probable tocopherol cyclase, chloroplastic isoform X2 [Nelumbo nucifera]	0	3	3	0	0	0	0	0	0	0	0	0	1477	0	1964.8	3634.4	0	14343
NNU_21418	PREDICTED: malonate--CoA ligase [Nelumbo nucifera]	0	9	9	4554.3	7144.4	3476.9	3340.8	5385.4	5379.5	44724	24850	29148	18648	38039	6753	0	0	6032.6
NNU_21424	hypothetical protein CICLE_v10007590mg [Citrus clementina]	0	5	5	3816	8936.8	12783	0	0	5960.8	21474	7758.7	4531.9	26124	8260.9	7050.7	0	0	0
NNU_21432	PREDICTED: aspartate aminotransferase, cytoplasmic-like [Nelumbo nucifera]	0	12	4	2638.9	3119.2	2597.4	0	1944.9	0	3770.9	2041.2	0	10084	7057.7	9666.2	5260.8	0	5866
NNU_21437	PREDICTED: 30S ribosomal protein S17, chloroplastic [Nelumbo nucifera]	0	3	3	0	0	0	2634.5	3248.6	0	0	0	0	0	0	0	0	0	0
NNU_21444	PREDICTED: hydroxyphenylpyruvate reductase-like [Nelumbo nucifera]	0	4	4	12008	9263.1	8999.7	4278.2	7897.9	9849.3	6104.4	6042.6	4552.8	4421.2	3988.3	2767	0	3202	0
NNU_21452	PREDICTED: chloroplast processing peptidase-like [Nelumbo nucifera]	0	2	2	0	0	0	528.68	0	0	0	0	0	0	0	0	0	0	0
NNU_21469	PREDICTED: 60S ribosomal protein L37-1-like [Nelumbo nucifera]	0	1	1	2719.1	3084.6	0	2007	2296.3	4889.6	4458	0	0	2162.9	1868.1	2362.4	0	483.5	0
NNU_21491	PREDICTED: FRIGIDA-like protein 4a [Nelumbo nucifera]	0	2	2	756.46	1166.5	594.88	307.23	0	0	0	0	0	0	0	0	0	0	0
NNU_21498	PREDICTED: heat shock 70 kDa protein 15-like [Nelumbo nucifera]	0	18	8	4822.3	5511.3	0	0	0	0	13522	9479.8	3093.3	4223.8	0	0	1616.1	0	0
NNU_21522	PREDICTED: fe-S cluster assembly factor HCF101, chloroplastic-like isoform X1 [Nelumbo nucifera]	0.003284	2	2	5707.3	0	0	0	0	0	0	0	0	0	0	0	0	0	0
NNU_21525	PREDICTED: 3-hydroxyisobutyryl-CoA hydrolase-like protein 3, mitochondrial [Nelumbo nucifera]	0	4	4	2602.7	4670.9	2414	0	0	3564.8	0	0	0	5092.7	0	5082.2	0	0	0
NNU_21589	PREDICTED: 26S protease regulatory subunit 8 homolog A [Nelumbo nucifera]	0	11	10	21041	18426	8853.2	1876.3	21963	8217.2	17271	6661.2	3837.9	2332.4	18309	16520	2126.6	1164	2533.5
NNU_21595	PREDICTED: cytochrome b-c1 complex subunit 7-2 [Nelumbo nucifera]	0	4	2	0	11042	0	5411.1	10619	0	27161	42091	6083.4	0	6544.5	0	22023	0	13450
NNU_21599	PREDICTED: uncharacterized protein LOC104595325 [Nelumbo nucifera]	0	15	9	0	0	0	9605.1	29038	32085	188890	146190	93406	81549	85602	94171	0	0	0
NNU_21600	PREDICTED: GTP-binding nuclear protein Ran-3 [Vitis vinifera]	0	9	9	71417	68498	35458	23524	39285	41294	23123	34437	17972	42625	23299	13263	8878.1	8321.5	10365
NNU_21602	PREDICTED: cytochrome c oxidase subunit 5b-1, mitochondrial-like [Nelumbo nucifera]	0.002266	4	1	0	0	0	0	0	0	8500.5	14811	0	0	0	0	8402.2	0	0
NNU_21615	PREDICTED: uncharacterized protein LOC104595340 [Nelumbo nucifera]	0.001149	1	1	917.01	965.91	0	0	0	0	0	1181.7	655.2	0	691.6	0	583.7	0	0
NNU_21619	PREDICTED: uncharacterized RNA-binding protein C17H9.04c isoform X1 [Nelumbo nucifera]	0	2	2	3688.2	2119.3	1874.6	0	0	0	0	0	0	0	0	0	0	0	0
NNU_21620	PREDICTED: zinc finger CCCH domain-containing protein 39-like isoform X1 [Nelumbo nucifera]	0	3	3	4345.9	11476	7433.1	8469.9	3899	4378.7	69386	55776	31343	4890.7	16393	4584.3	7207.7	2324.5	0
NNU_21622	PREDICTED: transcription factor HY5-like [Nelumbo nucifera]	0	5	5	9856.4	9029.4	7197.8	11280	6516.1	14131	0	3982.6	0	0	0	0	0	0	0
NNU_21643	PREDICTED: mediator of RNA polymerase II transcription subunit 17 [Nelumbo nucifera]	0	1	1	0	0	0	0	0	0	13458	0	0	0	0	0	0	0	0
NNU_21650	PREDICTED: uncharacterized protein At2g34160-like [Nelumbo nucifera]	0	8	2	103680	101100	26124	69026	51947	44521	17781	42761	15120	8199.7	11124	21559	31277	0	20226
NNU_21667	PREDICTED: phospholipase D alpha 1-like [Nelumbo nucifera]	0	7	7	0	3216.3	2173.7	0	0	8333	0	0	0	17521	9998.2	7704.7	0	0	0
NNU_21679	PREDICTED: mitochondrial dicarboxylate/tricarboxylate transporter DTC [Nelumbo nucifera]	0	3	1	0	0	0	0	0	0	0	17113	0	0	0	0	0	0	0
NNU_21715	PREDICTED: exopolygalacturonase-like, partial [Nelumbo nucifera]	0	6	6	0	0	0	0	0	0	0	0	0	20686	4072.5	14122	291960	101440	49693
NNU_21717	PREDICTED: grpE protein homolog, mitochondrial isoform X2 [Nelumbo nucifera]	0	2	2	0	0	0	0	0	3441.5	0	0	1622.1	0	0	0	0	0	0
NNU_21718	PREDICTED: grpE protein homolog, mitochondrial isoform X2 [Nelumbo nucifera]	0	4	4	7616	0	0	2885.7	0	2597.8	0	0	0	0	0	4329.3	0	0	0
NNU_21725	PREDICTED: S-formylglutathione hydrolase-like, partial [Nelumbo nucifera]	0	2	2	23919	26057	16970	7083	11482	20218	13110	9026.7	17210	19555	20941	9786.9	0	5238.9	0
NNU_21738	PREDICTED: ubiquitin receptor RAD23b-like [Nelumbo nucifera]	0	3	2	0	2026.7	0	0	0	0	2874.2	0	0	0	0	0	2268.5	0	0
NNU_21751	PREDICTED: probable apyrase 1 [Nelumbo nucifera]	0	2	2	2202.5	0	1737.9	0	0	0	0	0	0	0	0	0	0	0	0
NNU_21766	PREDICTED: lysosomal beta glucosidase-like [Nelumbo nucifera]	0	2	2	2063.6	2438	0	0	2671.4	2200	3353.2	0	2132.8	2282	2338.9	0	0	0	0
NNU_21785	PREDICTED: asparagine synthetase [glutamine-hydrolyzing] 2 [Nelumbo nucifera]	0.007384	1	1	0	0	0	0	0	0	2164.4	0	0	0	0	0	0	0	0
NNU_21805	PREDICTED: 5-methyltetrahydropteroyltriglutamate--homocysteine methyltransferase [Nelumbo nucifera]	0	31	17	118900	142800	85100	145300	172850	183920	247800	227060	134080	398260	307490	184880	297250	145620	552880
NNU_21817	PREDICTED: phosphoserine aminotransferase 1, chloroplastic-like [Nelumbo nucifera]	0	14	14	56251	50315	37131	17780	22858	12547	128570	81227	31101	17786	25127	19566	158370	47364	49874
NNU_21848	PREDICTED: elongation factor 1-beta 2-like [Nelumbo nucifera]	0	9	7	7665.7	6058.9	8655.3	0	8344.4	3915	12506	22857	3994.1	0	6261.9	4639	7816.7	0	8536.1
NNU_21853	PREDICTED: nascent polypeptide-associated complex subunit alpha-like protein 1 [Nelumbo nucifera]	0	8	2	103200	78108	57828	67252	74440	100470	53391	64593	41549	45153	45904	60531	12501	15864	37963
NNU_21879	PREDICTED: 60S ribosomal protein L35-like [Nelumbo nucifera]	0	6	4	12534	0	9056	0	20018	5445.1	30671	0	0	0	0	0	0	0	0
NNU_21884	PREDICTED: isocitrate dehydrogenase [NADP] isoform X1 [Nelumbo nucifera]	0	7	3	7386.3	6967.3	16508	4662	8177.7	6983.4	11589	13703	8061.1	24431	9496.3	26538	2648.1	5661.4	9002
NNU_21907	PREDICTED: cell division cycle protein 48 homolog isoform X1 [Nelumbo nucifera]	0	23	4	4941.4	1161.6	2441.3	456.42	470.17	0	3241.4	2782.1	0	0	10230	634.9	0	0	1543.2
NNU_21913	PREDICTED: pollen-specific leucine-rich repeat extensin-like protein 3 [Nelumbo nucifera]	0	4	4	0	2884.1	0	0	0	0	0	0	0	0	0	0	0	0	0
NNU_21976	PREDICTED: uncharacterized protein LOC104591519 [Nelumbo nucifera]	0	16	10	12234	13152	11200	14163	8589.8	9253.6	17895	14618	7007.8	0	1031	3931.7	15526	0	6114.1
NNU_21977	GDSL esterase/lipase [Morus notabilis]	0	5	5	0	0	0	2979.5	1668.3	841.76	0	0	0	0	0	0	0	0	0
NNU_22000	PREDICTED: 28 kDa ribonucleoprotein, chloroplastic-like [Nelumbo nucifera]	0	5	4	6706.6	4685.8	0	10292	21851	26610	0	4881.2	0	4397.4	0	0	0	0	0
NNU_22013	PREDICTED: vignain-like [Nelumbo nucifera]	0	2	2	0	0	0	0	0	0	0	0	0	0	0	0	0	0	0
NNU_22037	PREDICTED: very-long-chain 3-oxoacyl-CoA reductase 1-like [Nelumbo nucifera]	0	3	3	0	1286.1	0	2515	0	6314.2	0	2297.8	0	1610.6	0	0	0	0	0
NNU_22076	PREDICTED: nucleoside diphosphate kinase 2, chloroplastic [Nelumbo nucifera]	0	7	7	18374	18493	7223.6	13432	12871	10896	33605	31456	13823	9536.9	11481	8993.7	19797	7596.1	11955
NNU_22080	PREDICTED: signal recognition particle subunit SRP72 [Nelumbo nucifera]	0	2	2	0	0	567.72	0	0	0	0	0	1315.9	0	0	0	0	0	0
NNU_22082	PREDICTED: glucose-6-phosphate 1-dehydrogenase, cytoplasmic isoform [Nelumbo nucifera]	0	20	20	25497	38147	30797	32217	44894	49706	72635	60583	22919	42715	25003	58809	0	0	3238
NNU_22085	PREDICTED: 2-methoxy-6-polyprenyl-1,4-benzoquinol methylase, mitochondrial-like [Nelumbo nucifera]	0.002235	1	1	0	0	0	0	0	0	1903.8	0	0	0	0	0	0	0	0
NNU_22089	PREDICTED: glyceraldehyde-3-phosphate dehydrogenase, cytosolic [Nelumbo nucifera]	0	20	3	2156100	2376700	1638200	879020	1620000	1012000	2579800	2441300	1471400	1307600	1188500	1375500	1155400	587000	1352700
NNU_22096	PREDICTED: glyceraldehyde-3-phosphate dehydrogenase, cytosolic-like [Nelumbo nucifera]	0	19	1	320800	323300	267040	147280	233840	199260	339560	354640	200160	235940	244680	293800	213980	114650	240100
NNU_22102	PREDICTED: 3-oxoacyl-[acyl-carrier-protein] reductase 4 [Nelumbo nucifera]	0	5	3	0	0	0	0	0	0	15820	16106	0	0	0	0	0	0	0
NNU_22117	PREDICTED: probable aspartyl aminopeptidase isoform X1 [Nelumbo nucifera]	0	6	6	0	0	0	0	0	835.87	5535.2	7242.4	1529.1	5017.8	1515.2	0	0	0	0
NNU_22119	PREDICTED: adenylate kinase 4 [Nelumbo nucifera]	0	9	5	22667	57292	4136.6	35996	55103	0	90351	114900	21215	14792	39732	5614.9	106130	16618	22790
NNU_22120	PREDICTED: NADH dehydrogenase [ubiquinone] flavoprotein 1, mitochondrial [Nelumbo nucifera]	0	5	4	3352.4	2603	2550.6	0	0	0	0	12166	0	0	0	0	0	0	0
NNU_22145	PREDICTED: mannosyl-oligosaccharide glucosidase GCS1 [Nelumbo nucifera]	0.005873	1	1	36432	0	0	28176	24109	43662	132830	59701	72506	0	54778	41806	126720	132290	170770
NNU_22146	PREDICTED: ribulose-phosphate 3-epimerase, cytoplasmic isoform [Nelumbo nucifera]	0	1	1	0	0	0	0	0	0	0	0	0	6703.1	0	0	0	0	0
NNU_22166	PREDICTED: eukaryotic translation initiation factor 3 subunit I-like [Nelumbo nucifera]	0	11	11	18763	16367	24830	16382	19357	14729	9745.2	1902.9	4570.4	5058	8049.4	2742.9	2134.6	1050	2457.9
NNU_22169	PREDICTED: ubiquitin-like modifier-activating enzyme 5 isoform X2 [Nelumbo nucifera]	0.00227	1	1	0	0	0	0	0	0	0	0	0	0	0	0	0	0	0
NNU_22182	PREDICTED: non-specific lipid transfer protein GPI-anchored 1-like [Nelumbo nucifera]	0	5	4	0	0	0	1576.8	8025.7	6937.6	54377	42646	41202	13408	17290	19485	13072	5981.9	0
NNU_22204	PREDICTED: F-box/LRR-repeat protein At5g63520 isoform X3 [Nelumbo nucifera]	0.007911	1	1	5943.5	5655.7	4962.2	4366.9	0	0	10810	11252	7522.5	0	4421.2	0	0	0	0
NNU_22212	PREDICTED: short-chain dehydrogenase reductase 3c isoform X1 [Nelumbo nucifera]	0	9	9	6722.4	8494	4636.3	0	4689.3	7317.1	19851	20202	12374	15802	11399	13878	0	16941	33590
NNU_22213	PREDICTED: UDP-arabinopyranose mutase 1-like [Nelumbo nucifera]	0	11	8	39604	64374	15336	28348	35109	3946.9	0	0	0	2052.4	0	0	0	0	1351.9
NNU_22236	PREDICTED: glutamate-1-semialdehyde 2,1-aminomutase, chloroplastic-like [Nelumbo nucifera]	0	8	8	16065	11312	37672	10100	35830	29048	21002	36267	10555	17137	3590.4	0	3256.8	0	1636.3
NNU_22249	PREDICTED: pyruvate dehydrogenase E1 component subunit beta-1, mitochondrial-like [Nelumbo nucifera]	0	6	4	2949.8	3236.6	21795	6586.4	2779.7	13255	4850.5	35598	7220.3	0	14461	36286	0	6653.2	0
NNU_22269	PREDICTED: V-type proton ATPase subunit C-like [Nelumbo nucifera]	0	5	5	2286.5	1383.5	3357.1	2884.7	2515.4	1802.4	2738.8	2335.1	1536	6122.9	0	4467.8	0	0	1334.6
NNU_22273	PREDICTED: mitochondrial phosphate carrier protein 3, mitochondrial [Nelumbo nucifera]	0	5	2	3127.9	6341.6	2336.1	1540	1848.2	0	5788	4571.9	1815.7	0	2433.4	2205.7	0	1496.3	2072.9
NNU_22278	PREDICTED: uncharacterized protein LOC104591834 [Nelumbo nucifera]	0	2	2	0	0	0	292.06	375.89	0	0	0	0	0	0	0	0	0	0
NNU_22281	PREDICTED: ATP-dependent Clp protease ATP-binding subunit clpA homolog CD4B, chloroplastic [Nelumbo nucifera]	0	35	33	51000	51292	33356	45777	31048	47229	170430	199690	74161	29024	35571	18887	9004.7	14140	7308.1
NNU_22303	PREDICTED: lysosomal alpha-mannosidase-like [Nelumbo nucifera]	0	11	9	4661.8	16326	1131.2	4200.3	18873	14744	6860.4	16120	1967.4	0	2088.4	4321.2	2655.7	0	0
NNU_22309	PREDICTED: glycine--tRNA ligase 1, mitochondrial-like [Nelumbo nucifera]	0.003282	6	1	0	0	0	0	0	0	2147.2	0	0	0	0	0	0	0	0
NNU_22336	unnamed protein product [Vitis vinifera]	0	3	3	0	0	0	834.19	2402.2	1312.9	0	0	0	0	0	0	0	0	0
NNU_22345	PREDICTED: DEAD-box ATP-dependent RNA helicase 21 [Nelumbo nucifera]	0.002247	1	1	0	0	0	0	0	0	0	0	0	0	0	0	0	0	0
NNU_22355	PREDICTED: calnexin homolog [Nelumbo nucifera]	0.002775	9	1	2597.5	0	1805.1	0	0	0	0	0	0	0	1525.8	0	0	0	0
NNU_22365	PREDICTED: calnexin homolog [Nelumbo nucifera]	0	10	2	30740	16641	27070	45810	53060	74664	18567	14014	3341.7	9046.7	16046	3180.8	2913.2	8051.4	4803.8
NNU_22381	PREDICTED: NADH dehydrogenase [ubiquinone] 1 alpha subcomplex subunit 2 [Nelumbo nucifera]	0	2	2	0	0	0	0	0	0	7116.8	23317	0	0	3867.6	0	0	0	0
NNU_22397	PREDICTED: alanine--glyoxylate aminotransferase 2 homolog 1, mitochondrial [Nelumbo nucifera]	0	5	5	0	2411	889.88	0	0	0	9339	15245	3571.5	0	7801.5	0	10498	0	1470.4
NNU_22412	PREDICTED: golgin subfamily A member 4-like isoform X1 [Nelumbo nucifera]	0.008338	2	2	1025.4	0	0	15216	0	0	0	0	0	0	0	0	0	0	0
NNU_22434	PREDICTED: bifunctional aspartate aminotransferase and glutamate/aspartate-prephenate aminotransferase-like [Nelumbo nucifera]	0	10	7	9314.6	16457	9464.4	6025.6	1183.3	2828	17394	3139.7	3006.6	1976.9	11637	3016.5	0	641.84	0
NNU_22439	Acetyl-CoA carboxylase 1 [Morus notabilis]	0.001711	3	3	0	0	7583.4	0	0	0	0	0	0	0	0	0	0	0	0
NNU_22446	PREDICTED: uncharacterized protein LOC104605933 [Nelumbo nucifera]	0	8	8	37666	35197	28230	36276	44851	54628	32856	37511	47028	42797	37804	23588	0	0	11720
NNU_22456	PREDICTED: probable beta-D-xylosidase 7 [Nelumbo nucifera]	0	18	18	12159	25035	21750	14564	65728	34961	52231	30137	11036	55415	46606	43543	712.31	0	4158.8
NNU_22466	PREDICTED: uncharacterized protein LOC104605956 [Nelumbo nucifera]	0	3	3	3417.9	6080.6	2773.7	6551.3	10782	8515	7096.8	6710.4	0	0	0	3057.6	0	0	0
NNU_22480	PREDICTED: annexin D2-like [Nelumbo nucifera]	0	13	11	16124	39117	17725	26636	34595	16807	0	0	17915	0	12604	0	0	0	0
NNU_22482	PREDICTED: ras-related protein RABH1e-like isoform X2 [Nelumbo nucifera]	0	2	1	0	0	0	3194.6	0	0	0	4390.6	3237.6	3536.3	4267.5	0	0	3653.8	0
NNU_22485	PREDICTED: copper-transporting ATPase PAA1, chloroplastic-like [Nelumbo nucifera]	0.000579	1	1	0	0	0	0	0	0	16729	0	0	0	0	11162	5899.1	0	0
NNU_22541	PREDICTED: ATP-dependent Clp protease proteolytic subunit 2, mitochondrial-like [Nelumbo nucifera]	0	2	2	0	0	0	0	0	0	0	5222.1	0	0	0	0	0	0	0
NNU_22555	PREDICTED: mitochondrial outer membrane protein porin 2-like [Nelumbo nucifera]	0	13	7	57534	51630	63651	27802	32793	32321	80791	73486	53301	12242	8203.7	24132	74724	0	24128
NNU_22557	PREDICTED: elongation factor 1-delta-like [Nelumbo nucifera]	0	11	2	4744.8	5721.2	7231.1	7008.2	2754.9	8111	0	3582	0	2818	3663.6	0	3262.8	3647.9	0
NNU_22597	PREDICTED: defensin-like protein [Nelumbo nucifera]	0	1	1	3520.6	3541	2690.6	0	4574.6	3815.5	0	0	0	0	0	0	0	0	0
NNU_22604	PREDICTED: probable protein phosphatase 2C 59 isoform X2 [Nelumbo nucifera]	0	2	2	0	0	0	0	0	0	1749.8	0	0	0	0	0	0	0	0
NNU_22605	PREDICTED: aspartic proteinase nepenthesin-1-like [Nelumbo nucifera]	0	8	8	79838	77236	61282	21559	46009	4018.9	0	0	0	0	0	0	0	0	0
NNU_22614	PREDICTED: mitochondrial uncoupling protein 5-like [Nelumbo nucifera]	0.001146	4	2	2218	0	0	0	0	0	3772.8	0	0	2101.3	0	0	0	0	0
NNU_22615	PREDICTED: peptidyl-prolyl cis-trans isomerase FKBP12 isoform X2 [Nelumbo nucifera]	0	2	2	2165.3	12149	0	5145.1	7091.7	0	9032.7	19250	0	0	0	0	0	0	6718.3
NNU_22622	PREDICTED: glucose-6-phosphate isomerase 1, chloroplastic-like isoform X1 [Nelumbo nucifera]	0	6	2	0	0	0	0	0	3405.1	0	16855	8015.3	0	0	0	0	0	0
NNU_22625	PREDICTED: 14-3-3-like protein GF14 kappa [Nelumbo nucifera]	0	8	6	0	10338	7068.9	2044.8	5940.3	0	0	0	0	0	3123.5	0	0	0	0
NNU_22636	PREDICTED: pyridoxine/pyridoxamine 5&apos;-phosphate oxidase 1, chloroplastic [Nelumbo nucifera]	0	5	5	0	0	2159.2	0	2548.4	0	0	5007.1	0	5507.9	4422.6	0	0	0	0
NNU_22638	PREDICTED: GEM-like protein 1 [Nelumbo nucifera]	0	2	2	1430.2	1502.7	0	0	0	0	0	0	0	0	0	0	0	0	0
NNU_22671	PREDICTED: cytochrome c oxidase subunit 6b-1-like [Nelumbo nucifera]	0	9	5	47080	39978	28462	22951	39433	38810	67004	63387	32666	23444	20868	20188	24600	28571	62604
NNU_22674	hypothetical protein VITISV_010022 [Vitis vinifera]	0	6	2	155640	135330	98119	76677	73224	42584	25903	30157	16497	27599	25459	43829	23070	0	5659
NNU_22679	PREDICTED: LOW QUALITY PROTEIN: 14-3-3-like protein [Nelumbo nucifera]	0	18	14	119420	154000	107910	115170	105290	123350	55793	86613	49459	104500	95277	132860	9383.8	45556	128750
NNU_22682	PREDICTED: 40S ribosomal protein S6 [Nelumbo nucifera]	0	8	8	13351	24376	16006	9020.3	14162	13463	114970	117510	29961	23385	28972	21436	0	0	4061
NNU_22685	PREDICTED: peroxidase 17-like [Nelumbo nucifera]	0	9	5	0	0	0	34640	85690	24471	18471	16951	12127	18529	20934	69629	9507	3995.3	7554.3
NNU_22690	PREDICTED: phospho-2-dehydro-3-deoxyheptonate aldolase 1, chloroplastic-like [Nelumbo nucifera]	0	9	4	5703.6	7123.3	30524	360.97	0	0	0	0	0	0	0	0	0	0	2720.8
NNU_22692	PREDICTED: protein EXORDIUM-like 2 [Nelumbo nucifera]	0	2	2	0	0	0	0	0	0	557.61	0	345.69	427.41	0	3790.5	0	0	0
NNU_22703	PREDICTED: 60S ribosomal protein L14-2-like [Nelumbo nucifera]	0	10	2	0	3039.3	3740.3	0	0	0	2556	0	0	0	0	0	0	0	0
NNU_22721	PREDICTED: glutathione S-transferase F10-like [Nelumbo nucifera]	0	9	8	0	0	0	96499	89980	47660	12284	6125.9	7391.4	30131	17012	18105	3374.1	4762.7	0
NNU_22738	PREDICTED: elongation factor 2-like [Nelumbo nucifera]	0	23	23	48213	55524	21424	24361	54742	16874	211320	182600	40656	102010	116150	70670	3749.6	0	3633.7
NNU_22765	PREDICTED: glucan endo-1,3-beta-glucosidase, acidic isoform GI9-like [Nelumbo nucifera]	0	7	6	15720	55847	43396	0	0	0	0	0	0	0	0	0	0	0	0
NNU_22771	PREDICTED: biotin carboxylase 2, chloroplastic [Nelumbo nucifera]	0	12	12	41206	106750	11432	41916	61157	37370	209210	234610	132480	44491	48368	59791	22355	5522.7	18514
NNU_22788	PREDICTED: S-formylglutathione hydrolase [Nelumbo nucifera]	0	4	4	28632	28080	13112	8234.2	22154	17143	33559	34333	22626	15383	15391	16111	5048.3	0	0
NNU_22789	PREDICTED: uncharacterized protein LOC104606267 isoform X2 [Nelumbo nucifera]	0.005848	2	2	862.95	0	888.64	0	1423.6	0	0	0	0	0	0	0	0	0	0
NNU_22799	PREDICTED: UDP-glucose 4-epimerase GEPI48 [Nelumbo nucifera]	0	7	6	26367	2005.6	1783.6	0	1178.9	0	0	0	0	0	0	6650.8	0	0	0
NNU_22810	PREDICTED: RNA-binding protein 8A-B [Nelumbo nucifera]	0	4	3	3364.4	0	828.57	2209.2	4672.4	3584.8	0	0	0	0	0	0	0	0	0
NNU_22817	PREDICTED: protein transport protein SEC31 homolog B-like [Nelumbo nucifera]	0	2	2	0	2035.9	0	0	0	0	4232.1	5172.4	0	0	0	0	0	0	0
NNU_22819	PREDICTED: transcription initiation factor IIB [Nelumbo nucifera]	0	3	3	0	0	0	0	0	814.69	0	0	748.51	0	0	0	0	0	0
NNU_22844	PREDICTED: cinnamoyl-CoA reductase 1-like isoform X1 [Nelumbo nucifera]	0	4	4	0	0	0	0	0	0	6365.3	0	1885	2344.6	0	0	1183.6	0	1173
NNU_22855	PREDICTED: villin-2 [Nelumbo nucifera]	0	19	16	9248.5	10068	0	2867.8	13961	11197	59538	97334	20559	14537	14795	23972	3032.5	6416.4	7730.1
NNU_22868	PREDICTED: monothiol glutaredoxin-S15, mitochondrial [Nelumbo nucifera]	0	7	7	10528	23404	3186.4	0	0	0	64397	43780	15400	9235.7	11302	0	75969	0	20925
NNU_22912	PREDICTED: flowering time control protein FPA [Nelumbo nucifera]	0.002769	2	2	0	0	0	874.78	0	0	0	0	0	0	0	0	0	0	0
NNU_22916	PREDICTED: ER membrane protein complex subunit 10 [Nelumbo nucifera]	0.002265	1	1	1400.2	1366.4	2099.1	0	0	0	0	2560.5	0	0	0	0	0	0	0
NNU_22917	PREDICTED: ER membrane protein complex subunit 10 [Nelumbo nucifera]	0.002772	1	1	0	0	0	0	0	0	0	0	0	0	0	0	0	0	0
NNU_22937	PREDICTED: probable membrane-associated 30 kDa protein, chloroplastic [Nelumbo nucifera]	0	4	2	4139.5	8274.9	4690.5	4260.8	2759.6	3691.8	12502	12785	3092.7	0	1452.5	1780	5620.1	0	0
NNU_22939	PREDICTED: chitinase 5-like [Nelumbo nucifera]	0	5	3	41800	59039	38713	0	0	0	0	0	0	0	0	0	0	0	0
NNU_22974	PREDICTED: putative disease resistance protein At4g19050 isoform X1 [Nelumbo nucifera]	0.002262	1	1	0	0	13953	22123	0	20763	0	28609	20068	0	12899	18761	0	0	0
NNU_22980	PREDICTED: DEAD-box ATP-dependent RNA helicase 53-like [Nelumbo nucifera]	0	2	2	0	0	0	0	0	0	0	0	0	0	0	0	0	0	0
NNU_23032	PREDICTED: cysteine proteinase inhibitor 12-like [Nelumbo nucifera]	0	3	2	0	8922.6	0	7342.1	0	0	14075	5266.1	0	0	0	0	0	0	0
NNU_23056	PREDICTED: CBS domain-containing protein CBSX3, mitochondrial-like [Nelumbo nucifera]	0	6	4	12521	39609	10574	3865.7	3903	3624.3	9218.2	17941	0	0	0	0	3361.4	0	0
NNU_23077	PREDICTED: upstream activation factor subunit spp27 [Nelumbo nucifera]	0	2	2	0	0	2805.2	0	0	0	0	0	0	0	0	0	0	0	0
NNU_23123	PREDICTED: elongation factor 1-delta-like [Nelumbo nucifera]	0	11	2	59291	57190	61941	47762	56662	61835	52280	42387	18380	56023	23602	84496	2604.8	22249	60624
NNU_23168	PREDICTED: (RS)-norcoclaurine 6-O-methyltransferase-like [Nelumbo nucifera]	0	2	2	0	0	0	937.85	0	0	0	0	0	0	0	0	0	0	0
NNU_23200	PREDICTED: major allergen Pru ar 1-like [Nelumbo nucifera]	0.008346	2	2	0	0	0	0	0	0	0	0	0	0	0	1067.7	0	0	0
NNU_23209	PREDICTED: fumarate hydratase 1, mitochondrial-like [Nelumbo nucifera]	0	7	4	7629.8	29196	15250	10393	4640.9	2942.1	56774	48654	39035	29724	8767.4	7356.9	6044.2	0	0
NNU_23241	PREDICTED: superoxide dismutase [Cu-Zn], chloroplastic [Nelumbo nucifera]	0	5	5	12516	14043	6812.8	8662.3	20755	11728	96649	28390	36598	0	0	0	30204	0	2123.7
NNU_23263	PREDICTED: glycine-rich RNA-binding, abscisic acid-inducible protein isoform X1 [Nelumbo nucifera]	0	6	3	30117	24078	22613	14773	19521	6862.9	16129	15824	8699.5	2860.6	4107.2	4081	3428.1	1309.7	3302
NNU_23273	PREDICTED: serine carboxypeptidase-like [Nelumbo nucifera]	0.002278	2	2	0	0	0	0	0	0	0	0	0	1756.7	0	0	0	0	0
NNU_23327	PREDICTED: thioredoxin-like protein HCF164, chloroplastic isoform X1 [Nelumbo nucifera]	0.000583	1	1	0	0	0	814.68	0	570.43	0	0	0	0	0	1109.4	0	0	0
NNU_23333	PREDICTED: oxygen-evolving enhancer protein 1, chloroplastic [Nelumbo nucifera]	0	13	6	0	0	1085.4	68570	51773	119260	0	0	0	0	0	0	0	0	0
NNU_23376	PREDICTED: fructose-bisphosphate aldolase 1, chloroplastic [Nelumbo nucifera]	0	15	4	32643	49569	21494	71187	96829	59857	90779	98116	54300	42849	56227	38528	29285	5211.4	28733
NNU_23396	PREDICTED: heterogeneous nuclear ribonucleoprotein R-like isoform X2 [Nelumbo nucifera]	0	6	6	2957.1	0	1107.9	4524.8	3616.5	0	1718.5	2873.8	0	1236.1	0	0	0	0	0
NNU_23405	PREDICTED: probable aldo-keto reductase 1 [Nelumbo nucifera]	0	10	10	9443.9	20647	8493.8	15775	23931	19639	60768	10094	9109.8	20080	24535	2370.2	12363	8280	21289
NNU_23413	PREDICTED: ATP sulfurylase 1, chloroplastic [Nelumbo nucifera]	0	10	10	14157	6641.6	2109.7	0	0	6735.3	20011	4213.1	8559.3	6446.5	0	0	0	0	0
NNU_23434	PREDICTED: 2-methyl-6-phytyl-1,4-hydroquinone methyltransferase, chloroplastic [Nelumbo nucifera]	0	2	2	0	0	1157	0	0	0	0	5614.7	0	1645	0	0	0	0	0
NNU_23443	PREDICTED: pyruvate kinase isozyme A, chloroplastic isoform X1 [Nelumbo nucifera]	0	9	9	7167.5	6171.7	6914.4	0	5040.7	5339.7	26903	24127	11215	11965	2747.3	4918.7	0	0	0
NNU_23444	PREDICTED: uncharacterized protein LOC104613262 [Nelumbo nucifera]	0	2	2	0	0	1907.4	0	0	0	0	0	0	0	0	4473	0	0	0
NNU_23447	PREDICTED: GDP-mannose 3,5-epimerase 2 [Nelumbo nucifera]	0	17	5	8442.3	0	11294	6747.5	6143.3	15405	16316	6111.9	11504	11468	9168.5	0	0	0	0
NNU_23462	PREDICTED: WD repeat-containing protein 44-like [Nelumbo nucifera]	0	1	1	0	5874.8	6283.6	4859.9	0	7239.2	0	0	2733	5590.5	0	0	0	0	0
NNU_23465	PREDICTED: alcohol dehydrogenase 1B [Nelumbo nucifera]	0	5	5	8208.3	7457.2	9045.1	0	0	0	6796.3	0	0	0	0	0	0	0	0
NNU_23478	PREDICTED: glycine-rich RNA-binding protein 2, mitochondrial-like [Nelumbo nucifera]	0	2	1	22262	32277	0	19351	26156	18100	28243	22553	13163	12872	11649	19932	18676	8799.9	23550
NNU_23479	PREDICTED: glycine-rich RNA-binding protein 2, mitochondrial-like [Nelumbo nucifera]	0	2	1	13064	15054	13760	11227	13739	9130.1	15495	14174	6784.6	5403.5	0	0	0	0	0
NNU_23492	PREDICTED: elongation factor 1-gamma-like isoform X2 [Nelumbo nucifera]	0	8	4	15278	4300.6	14495	2981.5	11877	3477.5	13855	5125.4	2669.8	8372.3	3173.3	12143	0	0	3163.1
NNU_23496	PREDICTED: extradiol ring-cleavage dioxygenase-like [Nelumbo nucifera]	0	3	3	3367.5	1004.2	0	3393.7	0	0	0	0	0	0	0	0	0	0	0
NNU_23508	PREDICTED: transcription factor Pur-alpha 1-like isoform X1 [Nelumbo nucifera]	0	5	2	3172.2	0	0	2427.6	2831	0	0	0	0	0	0	0	0	0	0
NNU_23592	PREDICTED: 40S ribosomal protein S5-like [Nelumbo nucifera]	0	13	13	124880	161280	91308	82180	141720	87935	124670	49576	39895	44304	80345	62734	66847	12073	30675
NNU_23600	superoxide dismutase [Mn], mitochondrial-like [Nelumbo nucifera]	0	8	8	59883	27023	838.71	13556	45530	7932	17253	9915.6	6095.1	17726	33608	11866	2440.9	15008	10436
NNU_23605	PREDICTED: flavonoid 3&apos;,5&apos;-methyltransferase-like [Nelumbo nucifera]	0	5	5	4625	0	0	11071	21605	9927.8	4095.8	18171	12038	39798	21656	3375.3	0	3428.1	0
NNU_23614	PREDICTED: glutamate dehydrogenase 1 [Nelumbo nucifera]	0	5	2	0	9427	1706.8	0	0	0	17952	0	0	0	0	0	0	0	0
NNU_23632	PREDICTED: peptidyl-prolyl cis-trans isomerase NIMA-interacting 4 [Nelumbo nucifera]	0.002778	2	2	0	0	0	0	0	0	0	2225.6	0	912.61	0	0	0	0	0
NNU_23641	PREDICTED: uncharacterized protein LOC104611177 [Nelumbo nucifera]	0	3	3	4249.8	0	957.21	765.77	4047.9	1085.7	2397.7	2016.5	0	0	0	0	0	0	0
NNU_23649	PREDICTED: transcription factor Pur-alpha 1-like [Nelumbo nucifera]	0	8	5	16796	3308.1	2365.7	14209	16812	13558	21830	21182	21932	8843.9	11807	10670	5664.1	4305.4	0
NNU_23692	PREDICTED: BAH and coiled-coil domain-containing protein 1-like isoform X2 [Nelumbo nucifera]	0.002781	2	2	0	0	1636.3	0	0	0	0	0	0	0	0	0	0	0	0
NNU_23696	PREDICTED: UBA and UBX domain-containing protein At4g15410 [Nelumbo nucifera]	0	5	5	0	2923.8	3929.7	2583.4	0	3192.4	9692.9	17635	2951	0	5136.4	0	19819	0	6548.1
NNU_23701	PREDICTED: pyrophosphate--fructose 6-phosphate 1-phosphotransferase subunit beta [Nelumbo nucifera]	0	19	19	87744	84923	43491	21041	32587	39978	123710	184180	84408	66476	54440	45598	1609.8	5875.6	27261
NNU_23717	PREDICTED: FK506-binding protein 2-like [Nelumbo nucifera]	0	5	5	52396	54644	40425	43893	57832	44326	92506	99044	44344	33208	23065	29494	62370	8833	39737
NNU_23723	PREDICTED: peptidyl-prolyl cis-trans isomerase FKBP62-like isoform X1 [Nelumbo nucifera]	0	19	19	52990	70943	23552	12372	4934.4	35321	74069	60585	16008	9591.2	17536	5273.9	7529.6	6521.9	35636
NNU_23790	PREDICTED: uncharacterized protein At4g28440 [Nelumbo nucifera]	0	5	3	10017	30566	20731	20826	20229	19919	8844.8	28538	11806	5789	4069.7	4894.5	5327.9	0	0
NNU_23801	PREDICTED: T-complex protein 1 subunit gamma [Nelumbo nucifera]	0	10	10	12048	14797	4224.2	2085.2	5817.1	3855	22960	20794	2591.3	8305	6263.4	3200.6	5921.6	0	0
NNU_23809	PREDICTED: protease Do-like 1, chloroplastic isoform X1 [Nelumbo nucifera]	0	4	4	0	0	0	0	6427.8	1615.9	6913	7771.6	7066.7	0	0	0	0	0	0
NNU_23816	PREDICTED: 1-deoxy-D-xylulose 5-phosphate reductoisomerase, chloroplastic [Nelumbo nucifera]	0	7	7	0	0	0	0	0	0	32455	29614	22656	5139.7	10021	6339.1	0	2122.5	0
NNU_23821	PREDICTED: putative phospholipid-transporting ATPase 8 isoform X1 [Nelumbo nucifera]	0.003279	1	1	12077	12066	4892.8	6785	7698.2	0	0	9685.1	0	0	0	0	0	0	0
NNU_23826	PREDICTED: universal stress protein A-like protein [Nelumbo nucifera]	0	7	7	0	0	0	473.91	393	0	0	1974.4	0	3728.4	0	0	0	0	0
NNU_23829	PREDICTED: uncharacterized protein LOC100852797 [Vitis vinifera]	0	10	10	7831.7	0	0	4358.9	9915.6	2896.9	0	14601	0	9335.8	4729.7	3427.5	0	3342.9	9262.9
NNU_23833	PREDICTED: 50S ribosomal protein L12, chloroplastic-like [Nelumbo nucifera]	0	6	2	11291	3801	494.65	35570	42552	4129.1	35554	24062	13930	15586	16028	0	0	0	0
NNU_23838	PREDICTED: proteasome subunit alpha type-7 [Nelumbo nucifera]	0	11	11	79834	72919	56391	43418	39915	53705	149520	161880	23144	38164	52227	64430	123820	32119	51028
NNU_23843	PREDICTED: L-ascorbate peroxidase 3, peroxisomal-like [Nelumbo nucifera]	0	8	8	18422	9436.1	0	9770.1	0	0	36553	40612	6337.2	7735	9046.7	0	0	5142.6	3471.9
NNU_23854	PREDICTED: glutathione S-transferase U17-like [Nelumbo nucifera]	0	9	9	37216	33641	8323.8	10811	21596	11875	1603.7	0	0	0	0	5258.2	0	0	0
NNU_23868	PREDICTED: SKP1-like protein 1B [Nelumbo nucifera]	0	7	7	16520	16348	20537	10974	10396	13086	34108	25507	7569.2	0	0	14562	0	2067.4	4290.5
NNU_23876	PREDICTED: aquaporin PIP2-7-like [Nelumbo nucifera]	0	1	1	0	0	0	896.28	1258.6	0	0	0	0	0	0	0	0	0	0
NNU_23877	PREDICTED: probable cinnamyl alcohol dehydrogenase 6 [Nelumbo nucifera]	0	14	14	0	0	0	12027	24469	9718.3	188720	208340	83396	19059	30935	53042	0	0	0
NNU_23905	PREDICTED: V-type proton ATPase subunit B 2 [Nelumbo nucifera]	0	22	22	83420	36993	54386	68892	74422	55562	83384	111710	51974	66357	61295	134510	34863	26105	65959
NNU_23919	hypothetical protein VITISV_031837 [Vitis vinifera]	0	7	7	20668	26410	2552.2	12212	14922	3364.2	3464.6	0	0	0	0	0	0	0	0
NNU_23921	PREDICTED: heterodimeric geranylgeranyl pyrophosphate synthase small subunit, chloroplastic [Nelumbo nucifera]	0.001141	1	1	0	1791.3	0	0	0	0	0	0	0	0	0	0	0	0	0
NNU_23935	PREDICTED: T-complex protein 1 subunit beta-like isoform X1 [Nelumbo nucifera]	0	8	1	9941.7	6069.2	0	0	0	0	0	9007.2	0	0	0	0	0	0	0
NNU_23937	PREDICTED: enoyl-CoA hydratase 2, peroxisomal [Nelumbo nucifera]	0.008399	1	1	0	0	0	0	0	0	0	0	0	0	2914.3	0	0	0	0
NNU_23981	catalase isozyme 1 [Nelumbo nucifera]	0	13	5	0	0	0	0	0	1549.1	8250.7	2122.3	6972.4	0	7885.7	0	0	0	0
NNU_23983	PREDICTED: ubiquitin domain-containing protein DSK2a-like [Nelumbo nucifera]	0	10	4	11869	6225.6	0	0	3914.5	1063.8	2842	0	1340.2	0	0	0	3172	0	0
NNU_23992	PREDICTED: dirigent protein 19-like [Nelumbo nucifera]	0	1	1	0	0	0	3617.8	4281.1	0	0	0	0	0	0	0	0	0	0
NNU_23996	PREDICTED: LOW QUALITY PROTEIN: Niemann-Pick C1 protein [Vitis vinifera]	0	1	1	0	0	0	0	0	0	0	0	0	0	0	6435.3	0	0	0
NNU_24003	PREDICTED: heterogeneous nuclear ribonucleoprotein F isoform X1 [Nelumbo nucifera]	0	4	4	4694.4	0	5162.5	0	5049.1	0	0	0	0	0	6920.4	0	0	0	0
NNU_24020	PREDICTED: F-box/kelch-repeat protein At5g42350-like [Nelumbo nucifera]	0.004301	1	1	0	1240	0	0	0	0	0	0	0	6083	2991.3	1566.5	0	0	0
NNU_24029	PREDICTED: uncharacterized protein LOC104603796 isoform X2 [Nelumbo nucifera]	0	2	2	10881	9949.4	0	0	9459.3	0	30327	32906	13456	0	0	12542	0	0	0
NNU_24051	PREDICTED: exopolygalacturonase-like [Nelumbo nucifera]	0	3	3	0	0	0	0	0	0	0	0	0	0	0	0	16348	10928	4006.1
NNU_24068	PREDICTED: pyrophosphate--fructose 6-phosphate 1-phosphotransferase subunit alpha isoform X1 [Nelumbo nucifera]	0	7	3	2346.5	9595.8	0	0	0	0	13178	10327	4669.6	0	0	0	0	0	0
NNU_24072	PREDICTED: calvin cycle protein CP12-3, chloroplastic [Nelumbo nucifera]	0	2	2	690.89	0	0	0	0	0	848.98	0	0	0	0	0	0	0	0
NNU_24108	PREDICTED: uncharacterized protein LOC104610355 [Nelumbo nucifera]	0	4	4	0	22080	0	8965	10746	3562.9	53987	25922	10464	2825.7	12543	0	15131	0	8634.8
NNU_24153	PREDICTED: glycine cleavage system H protein, mitochondrial [Nelumbo nucifera]	0	4	1	0	0	0	13331	12205	5071.6	0	0	0	0	0	0	0	0	0
NNU_24157	PREDICTED: pyruvate kinase isozyme G, chloroplastic isoform X1 [Nelumbo nucifera]	0	5	5	6242.3	2632.4	3873.4	4781.7	2303.5	6628.4	24484	19823	12597	2869.2	6919.9	3426.8	2449.7	0	0
NNU_24162	PREDICTED: protein P21-like [Nelumbo nucifera]	0	7	7	0	0	0	1466.8	30678	1273.4	14023	14071	1408.6	0	0	0	0	0	0
NNU_24163	PREDICTED: tobamovirus multiplication protein 2A [Nelumbo nucifera]	0	1	1	1661	1890.9	1285.6	1511	1621.9	0	2221.2	0	0	0	0	0	0	0	0
NNU_24172	PREDICTED: phosphoacetylglucosamine mutase [Nelumbo nucifera]	0.008381	1	1	0	0	0	0	0	0	0	0	0	0	0	0	0	0	0
NNU_24177	PREDICTED: uncharacterized protein LOC104590238 isoform X3 [Nelumbo nucifera]	0	3	3	0	1721.4	0	0	0	0	0	0	0	0	0	0	0	0	0
NNU_24182	PREDICTED: superoxide dismutase [Cu-Zn] 2 [Nelumbo nucifera]	0	6	2	346450	387820	256590	196640	261630	191320	409670	426010	239040	97867	122580	158840	288970	54326	229450
NNU_24187	PREDICTED: LOW QUALITY PROTEIN: transcription factor TGA2-like [Nelumbo nucifera]	0	3	3	0	2706.5	0	394.61	453.72	0	0	0	0	0	0	0	0	0	0
NNU_24189	PREDICTED: splicing factor 3B subunit 6-like protein [Nelumbo nucifera]	0.002252	2	2	0	0	0	0	0	0	0	0	0	0	0	0	0	0	0
NNU_24191	PREDICTED: flavonoid 3&apos;,5&apos;-hydroxylase 2-like [Nelumbo nucifera]	0	4	4	10685	3408.9	4745.3	0	0	0	0	0	0	0	0	0	0	0	0
NNU_24193	PREDICTED: dihydropyrimidinase isoform X2 [Nelumbo nucifera]	0.002752	2	2	0	0	0	0	0	1115	0	0	994.84	0	0	0	0	0	0
NNU_24204	PREDICTED: putative 4-hydroxy-4-methyl-2-oxoglutarate aldolase 2 [Nelumbo nucifera]	0	8	8	8884.8	3946.1	11403	17116	47901	27842	27251	27430	34352	18711	11375	10319	0	1748.3	11129
NNU_24228	PREDICTED: phosphoribulokinase, chloroplastic-like [Nelumbo nucifera]	0	3	3	0	0	0	3568.7	4252.6	6353.1	0	0	0	0	0	0	0	0	0
NNU_24238	PREDICTED: zinc finger CCCH domain-containing protein 49-like [Nelumbo nucifera]	0	2	2	2302.9	4174.8	0	1593.7	0	0	0	0	0	0	0	0	0	0	0
NNU_24254	PREDICTED: uncharacterized protein At1g32220, chloroplastic isoform X1 [Nelumbo nucifera]	0.002741	1	1	2307.2	0	0	0	0	0	0	0	0	0	0	0	0	0	0
NNU_24256	PREDICTED: ER membrane protein complex subunit 8/9 homolog [Nelumbo nucifera]	0	7	7	3503.7	8794.3	8020.4	8747.2	15942	10988	10215	9144.5	0	6936	0	9886.5	0	0	0
NNU_24266	PREDICTED: probable plastid-lipid-associated protein 3, chloroplastic [Nelumbo nucifera]	0	6	5	8693.2	8072.7	0	0	0	3638.4	0	9292.5	2812.4	0	0	0	0	1349.3	0
NNU_24271	PREDICTED: uncharacterized protein LOC104611474 [Nelumbo nucifera]	0	7	7	3198.5	5401.3	2370.6	303.99	2869.5	0	9250.2	17614	4099.6	0	0	3421.3	5359.8	511.58	0
NNU_24305	PREDICTED: bifunctional protein FolD 2 isoform X1 [Nelumbo nucifera]	0	16	16	35279	56989	7721.8	17035	50546	12873	128410	214040	71583	68951	56124	54455	163730	31985	116290
NNU_24351	PREDICTED: interferon-induced guanylate-binding protein 2-like [Nelumbo nucifera]	0	1	1	0	6855.1	0	0	0	0	0	0	0	0	0	0	0	0	0
NNU_24361	PREDICTED: 60S ribosomal protein L13a-4-like [Nelumbo nucifera]	0	5	1	0	14543	10385	0	14355	9595.1	0	0	0	0	0	0	0	0	0
NNU_24365	PREDICTED: 26S protease regulatory subunit 6B homolog [Nelumbo nucifera]	0	14	13	32496	34046	15766	17552	26547	19591	43815	68181	19857	31561	27076	26559	7024.1	0	21641
NNU_24401	PREDICTED: probable chalcone--flavonone isomerase 3 [Nelumbo nucifera]	0	3	3	28334	18050	15695	23113	14949	14117	0	0	0	0	4679.2	0	0	0	0
NNU_24404	PREDICTED: expansin-A8-like [Nelumbo nucifera]	0	2	1	0	0	0	0	5130.2	5800.1	0	10930	0	0	8450.8	8882.4	0	0	0
NNU_24441	PREDICTED: metallothionein-like protein 2 [Nelumbo nucifera]	0	1	1	0	0	0	0	0	0	0	0	0	0	0	0	0	0	0
NNU_24457	PREDICTED: leucine-rich repeat extensin-like protein 4 [Nelumbo nucifera]	0	1	1	684.45	781.1	622.7	0	0	409.64	0	0	0	0	0	0	0	0	0
NNU_24463	PREDICTED: glucan endo-1,3-beta-glucosidase 6-like [Nelumbo nucifera]	0	2	2	1827.5	0	615.28	0	0	0	0	0	0	0	0	0	0	0	0
NNU_24470	PREDICTED: ranBP2-type zinc finger protein At1g67325-like [Nelumbo nucifera]	0	4	4	3484.8	16855	11150	1517.8	2707.1	2133.5	0	7622.4	0	0	0	1770.8	0	0	0
NNU_24471	PREDICTED: uncharacterized protein LOC104593843 isoform X1 [Nelumbo nucifera]	0	2	2	2026.1	0	1307.8	0	1912.8	1666.8	12994	3961.2	0	0	1421.6	0	0	0	0
NNU_24504	PREDICTED: uncharacterized protein LOC104593877 isoform X2 [Nelumbo nucifera]	0	2	2	0	0	0	0	0	0	2487.9	895.07	0	0	0	0	0	0	0
NNU_24525	PREDICTED: uncharacterized protein LOC104593897 [Nelumbo nucifera]	0	1	1	0	0	0	341.23	381.46	0	0	0	0	0	0	0	0	0	0
NNU_24541	PREDICTED: ATP-dependent Clp protease ATP-binding subunit clpX-like, mitochondrial [Nelumbo nucifera]	0	1	1	513.78	0	0	0	0	547.37	1115.9	962.15	613.65	0	0	0	791.02	0	0
NNU_24543	PREDICTED: dihydrolipoyl dehydrogenase 1, mitochondrial [Nelumbo nucifera]	0	32	3	313870	355540	228500	121430	238550	161950	1627700	1615800	592640	298990	272960	370130	624160	176740	377160
NNU_24546	PREDICTED: uncharacterized protein LOC104593919 [Nelumbo nucifera]	0.003263	2	2	2923.1	3403.3	2006.5	3207.5	2406.8	0	3341.3	0	0	0	0	0	0	0	0
NNU_24580	PREDICTED: uncharacterized protein LOC104593949 [Nelumbo nucifera]	0	2	2	713.53	0	0	0	1944.6	0	0	0	0	0	0	0	0	0	0
NNU_24605	PREDICTED: basic form of pathogenesis-related protein 1-like [Nelumbo nucifera]	0	3	3	0	0	0	0	10691	0	0	0	0	0	1957.8	0	0	0	0
NNU_24622	PREDICTED: carboxymethylenebutenolidase homolog [Nelumbo nucifera]	0	9	8	132950	122810	49086	70496	111650	47788	27658	10842	22129	27674	34320	16261	52175	11911	21293
NNU_24625	PREDICTED: aspartic proteinase A1-like isoform X1 [Nelumbo nucifera]	0	6	3	0	0	0	0	0	0	0	0	0	0	0	0	0	12707	9319.7
NNU_24631	PREDICTED: dihydrolipoyllysine-residue succinyltransferase component of 2-oxoglutarate dehydrogenase complex 2, mitochondrial-like isoform X4 [Nelumbo nucifera]	0	11	6	9260.3	12005	12087	1606.9	2266	0	44294	28316	22544	8894.9	13929	5807.1	14035	4115.8	9908.3
NNU_24635	PREDICTED: aminomethyltransferase, mitochondrial [Nelumbo nucifera]	0	21	21	36772	57666	28347	38709	35204	62576	232600	204750	82525	56967	53254	52212	0	5446.6	0
NNU_24638	PREDICTED: L-ascorbate oxidase homolog [Nelumbo nucifera]	0	4	4	1835.7	0	0	6215.3	3537.3	7753.9	0	0	0	5216	0	0	0	0	0
NNU_24736	PREDICTED: acetolactate synthase 3, chloroplastic [Nelumbo nucifera]	0	3	3	0	1834	0	0	0	0	0	0	0	0	0	0	0	0	0
NNU_24752	PREDICTED: uncharacterized protein LOC104609675 [Nelumbo nucifera]	0	5	5	12450	12210	2765.6	6150.3	7777.5	2318.7	15112	6514.3	4374	2716.8	4231.7	3862.9	2974.3	0	5141.7
NNU_24753	PREDICTED: flavonol synthase/flavanone 3-hydroxylase-like [Nelumbo nucifera]	0	2	2	0	0	0	0	0	0	3122	0	0	0	0	0	0	0	0
NNU_24756	PREDICTED: glycine-rich protein 2-like [Nelumbo nucifera]	0	3	2	21400	20767	17358	15361	0	16714	58114	50429	0	16462	20218	24502	2291.4	0	0
NNU_24800	PREDICTED: 40S ribosomal protein S8-like [Nelumbo nucifera]	0	6	0	23563	20478	16680	12694	21608	25555	10805	18187	9711.5	15602	15845	18764	0	3364.9	0
NNU_24835	PREDICTED: 60S ribosomal protein L27a-3-like [Nelumbo nucifera]	0	3	2	3920.3	0	3757.9	2763.1	0	0	0	6729.5	0	0	0	0	0	0	0
NNU_24837	PREDICTED: probable cinnamyl alcohol dehydrogenase 9 isoform X3 [Nelumbo nucifera]	0	16	16	38257	35318	28862	38417	69720	37460	125620	74059	67960	69834	101500	95865	1542	929.29	15383
NNU_24838	PREDICTED: thioredoxin Y1, chloroplastic-like [Nelumbo nucifera]	0.008395	1	1	0	5458.2	0	2576.6	3319.7	0	6550.1	5853.4	0	0	0	0	0	0	0
NNU_24854	PREDICTED: uncharacterized bolA-like protein C8C9.11 [Nelumbo nucifera]	0	2	2	0	0	0	0	0	0	0	0	0	0	0	0	6400.2	1536.7	3677.4
NNU_24855	PREDICTED: U6 snRNA-associated Sm-like protein LSm3 [Phoenix dactylifera]	0	3	1	20402	21270	10453	15607	16275	8213.6	0	11694	4471.1	8351.4	6019.9	7189.6	0	0	7271
NNU_24862	PREDICTED: cytochrome b-c1 complex subunit 6-like [Nelumbo nucifera]	0	3	3	0	0	0	0	2833.4	0	6790.6	9359.5	0	966.84	2903.6	0	12717	3989.5	5113.2
NNU_24864	PREDICTED: actin-101-like [Phoenix dactylifera]	0	23	1	511660	536830	369710	237070	399450	381470	927000	809150	461120	519140	351860	533520	347810	329660	379820
NNU_24882	PREDICTED: uncharacterized protein LOC104611836 [Nelumbo nucifera]	0	2	2	0	3182.4	0	5855.3	0	0	0	0	0	0	0	0	0	0	0
NNU_24886	PREDICTED: proteasome subunit beta type-1 [Nelumbo nucifera]	0	8	8	27934	22679	23586	15704	10197	14884	16637	15731	5559.9	6143.6	8037	0	4620.3	5780.3	7962.6
NNU_24887	PREDICTED: enolase-like [Nelumbo nucifera]	0	24	14	429420	519570	131170	151570	95094	130780	832780	795780	326950	171920	75336	44111	100950	27514	75757
NNU_24894	PREDICTED: ATP-dependent Clp protease proteolytic subunit-related protein 2, chloroplastic [Nelumbo nucifera]	0	4	4	0	0	0	0	0	0	11474	3860.8	0	0	0	0	2236.6	0	0
NNU_24940	PREDICTED: fasciclin-like arabinogalactan protein 10 [Nelumbo nucifera]	0.003275	2	2	0	0	0	0	10660	0	0	0	0	1490.7	0	0	0	0	0
NNU_24971	PREDICTED: tropinone reductase homolog [Nelumbo nucifera]	0	4	4	0	0	0	0	0	0	41862	14544	12307	22232	7808.6	7284.5	0	6406.2	37904
NNU_24985	PREDICTED: DNA repair protein UVH3 isoform X1 [Nelumbo nucifera]	0.00836	1	1	0	0	0	0	0	0	0	0	0	0	0	0	0	0	0
NNU_24987	PREDICTED: MLP-like protein 423 [Nelumbo nucifera]	0	2	2	0	0	0	0	4122.8	0	0	0	0	0	0	0	0	0	0
NNU_24992	PREDICTED: protein LSM12 homolog A [Nelumbo nucifera]	0	3	3	6029.8	11006	0	7755.8	5439.1	0	6659.7	8077	4830.5	0	0	0	0	0	0
NNU_25024	PREDICTED: ferredoxin-thioredoxin reductase catalytic chain, chloroplastic-like [Nelumbo nucifera]	0	2	2	0	0	0	0	4336	0	0	12466	0	0	0	0	4401.1	0	0
NNU_25029	PREDICTED: betaine aldehyde dehydrogenase 1, chloroplastic-like [Nelumbo nucifera]	0	9	9	14206	10484	6511.2	2375.4	10938	5433.7	13999	42896	4337.3	32996	20536	24900	0	7353.9	7699.2
NNU_25046	PREDICTED: protein transport protein SEC13 homolog B [Nelumbo nucifera]	0	7	4	11674	11868	2753.5	1717.5	2008.8	2327.7	2796.8	0	2851.7	0	0	2722.2	0	0	0
NNU_25052	PREDICTED: pyruvate dehydrogenase E1 component subunit alpha, mitochondrial [Nelumbo nucifera]	0	11	6	94777	55582	53564	46328	66735	29989	255400	223570	110720	67038	103030	92826	8680.5	30992	57478
NNU_25053	PREDICTED: pyruvate dehydrogenase E1 component subunit alpha, mitochondrial [Nelumbo nucifera]	0	6	5	63337	25634	33992	28235	8418.7	21793	118650	57757	25010	6813.9	12028	46262	53486	4557.4	10670
NNU_25084	PREDICTED: transcription factor bHLH79-like isoform X2 [Nelumbo nucifera]	0.001147	1	1	0	0	0	0	0	0	2438.9	0	0	0	0	0	0	0	0
NNU_25095	PREDICTED: formin-like protein 5 [Nelumbo nucifera]	0	2	2	620.04	0	959.89	656.5	0	0	0	0	0	0	0	0	0	0	0
NNU_25114	PREDICTED: uncharacterized protein LOC104608055 isoform X2 [Nelumbo nucifera]	0	3	3	5930.9	5003.4	4435.9	1605.2	0	0	0	0	0	0	1318.6	0	0	0	0
NNU_25120	PREDICTED: 3-isopropylmalate dehydrogenase 2, chloroplastic-like isoform X1 [Nelumbo nucifera]	0	9	9	5157.9	9333.9	1372	1359.3	5810.8	5683.5	25222	11395	6160.1	7836.3	4513.3	9767.1	0	0	2756.4
NNU_25121	PREDICTED: zingipain-2-like [Nelumbo nucifera]	0	4	4	0	2974.3	0	21497	67546	51234	12999	33072	23656	6739.1	8846.8	21290	0	0	0
NNU_25126	PREDICTED: 116 kDa U5 small nuclear ribonucleoprotein component-like [Nelumbo nucifera]	0.009336	1	1	0	0	0	0	8231.8	0	0	0	0	0	0	0	0	0	0
NNU_25131	PREDICTED: uncharacterized protein LOC104588505 isoform X2 [Nelumbo nucifera]	0.002237	2	2	0	0	0	73.441	3916.5	0	0	0	0	0	0	0	0	0	0
NNU_25137	PREDICTED: probable bifunctional methylthioribulose-1-phosphate dehydratase/enolase-phosphatase E1 1 [Nelumbo nucifera]	0	1	1	0	4163.4	0	0	0	0	0	0	0	0	0	0	0	0	0
NNU_25178	PREDICTED: carboxylesterase 1-like [Nelumbo nucifera]	0.002759	1	1	0	0	0	0	1220.6	0	0	0	0	0	0	0	0	0	0
NNU_25198	PREDICTED: RPM1-interacting protein 4-like [Nelumbo nucifera]	0	2	2	0	0	1112.8	0	0	0	0	0	0	0	0	0	0	0	0
NNU_25238	PREDICTED: threonine dehydratase biosynthetic, chloroplastic [Nelumbo nucifera]	0	16	16	22673	40773	21910	4539	0	2472.4	78362	38253	47132	28129	22812	14466	0	0	12164
NNU_25253	PREDICTED: UDP-D-apiose/UDP-D-xylose synthase 2 [Nelumbo nucifera]	0.001153	4	1	0	0	0	0	0	2362.3	0	0	0	0	0	0	0	0	0
NNU_25258	PREDICTED: dihydrolipoyllysine-residue acetyltransferase component 1 of pyruvate dehydrogenase complex, mitochondrial [Nelumbo nucifera]	0	10	10	30781	31246	22724	6564.3	8691.6	19330	74550	63227	60815	35563	32228	47267	24649	6172.4	15128
NNU_25261	PREDICTED: pyruvate kinase, cytosolic isozyme-like [Nelumbo nucifera]	0	12	4	37703	33540	35897	13652	19239	17788	6488.4	29932	2485.9	8900.5	0	20247	4951.5	0	8105.5
NNU_25283	PREDICTED: peroxiredoxin-2E-1, chloroplastic [Nelumbo nucifera]	0	7	7	47031	50188	33009	54062	78145	66250	202690	209450	69988	66943	56161	49901	75607	22947	56735
NNU_25287	PREDICTED: enolase 1 [Nelumbo nucifera]	0	32	14	799720	773520	548740	192980	407540	362070	2424000	2247600	1046500	794430	797200	785550	991890	346530	937120
NNU_25299	PREDICTED: arogenate dehydratase/prephenate dehydratase 6, chloroplastic-like [Nelumbo nucifera]	0	2	2	0	3672.6	1657.4	0	3010.2	0	0	0	0	0	0	0	0	0	0
NNU_25306	PREDICTED: fructose-bisphosphate aldolase cytoplasmic isozyme-like [Nelumbo nucifera]	0	26	11	15069	12990	3581.4	3429.5	11141	14131	126480	216630	35893	54226	31380	29825	37478	43822	0
NNU_25338	PREDICTED: copper transport protein CCH-like [Nelumbo nucifera]	0	3	3	27802	42131	22654	18705	17421	13227	66355	44036	24201	7912.7	18362	22168	50588	6905.7	36388
NNU_25339	PREDICTED: norsolorinic acid reductase B isoform X1 [Nelumbo nucifera]	0	7	7	6873.7	2900.8	1911	0	0	0	4643.2	4893.4	0	0	0	4248.2	0	0	0
NNU_25349	PREDICTED: arginine--tRNA ligase, cytoplasmic-like isoform X1 [Nelumbo nucifera]	0	3	3	0	1899.5	6656.8	0	5060.4	10070	1684.7	0	0	0	9744.5	0	0	0	18532
NNU_25353	PREDICTED: vacuolar protein sorting-associated protein 4B-like [Nelumbo nucifera]	0	9	4	19528	10333	5724.4	0	1042.5	2301.4	14666	13453	7725.9	968.06	1066.8	8202.3	1545.1	0	1314.7
NNU_25379	PREDICTED: diphosphomevalonate decarboxylase-like [Nelumbo nucifera]	0	7	7	5837.4	0	0	0	0	0	27215	10633	1257.9	7885.1	0	0	0	0	0
NNU_25382	PREDICTED: shikimate O-hydroxycinnamoyltransferase-like [Nelumbo nucifera]	0	3	3	9859.3	0	1111.7	0	0	0	1661.9	0	0	0	0	0	0	0	0
NNU_25385	PREDICTED: unknown protein DS12 from 2D-PAGE of leaf, chloroplastic-like [Nelumbo nucifera]	0.001155	5	1	0	0	0	5565.3	0	0	0	0	0	0	0	0	0	0	0
NNU_25397	PREDICTED: cell division protein FtsZ homolog 2-1, chloroplastic [Nelumbo nucifera]	0	12	12	28230	11040	11132	15731	22161	5148.3	60543	74986	37349	7689.5	14261	12539	7252.8	1984.6	23284
NNU_25400	PREDICTED: ferredoxin, root R-B2 [Nelumbo nucifera]	0	1	1	0	0	0	0	8063.8	0	0	0	0	0	0	0	0	0	0
NNU_25401	PREDICTED: iron-sulfur assembly protein IscA-like 2, mitochondrial [Nelumbo nucifera]	0.009298	1	1	0	0	0	0	0	0	0	0	0	0	0	0	0	0	0
NNU_25449	PREDICTED: acyl-[acyl-carrier-protein] desaturase, chloroplastic-like [Nelumbo nucifera]	0	8	2	2707.4	0	0	1848.5	0	0	28610	12705	4991.6	4049.6	6966	8729.4	0	0	0
NNU_25468	PREDICTED: nicalin-1 isoform X1 [Nelumbo nucifera]	0	1	1	771.07	658.59	576.96	0	0	0	0	0	0	0	0	0	0	0	0
NNU_25488	PREDICTED: ubiquitin-conjugating enzyme E2 variant 1C [Nelumbo nucifera]	0	9	4	55389	51068	30042	41203	50847	37996	159540	101920	68266	19876	20672	23855	53055	4379.4	35718
NNU_25499	PREDICTED: 2-Cys peroxiredoxin BAS1, chloroplastic-like [Nelumbo nucifera]	0	6	6	74240	80827	28827	64875	83688	70905	147740	146820	62492	15930	43786	29717	13185	14592	72686
NNU_25528	PREDICTED: nudix hydrolase 26, chloroplastic [Nelumbo nucifera]	0	2	2	0	0	0	0	0	3476.6	0	0	0	0	0	0	0	0	0
NNU_25532	PREDICTED: uricase-2 isozyme 2-like [Nelumbo nucifera]	0	4	4	9898.7	10327	14400	0	7716.7	6918.4	7776.6	8587.6	5575.8	9329.3	6278.5	0	0	5814.4	9385.7
NNU_25574	PREDICTED: 33 kDa ribonucleoprotein, chloroplastic [Nelumbo nucifera]	0	1	1	0	0	0	579.03	910.9	0	646.75	835.43	581.46	476.07	0	0	908.81	0	874.71
NNU_25579	PREDICTED: 60S acidic ribosomal protein P0-like [Nelumbo nucifera]	0	9	3	69258	51111	56920	30089	58989	57452	38077	29029	20983	4699.4	18277	42940	0	6455.1	0
NNU_25586	PREDICTED: putative phosphatidylglycerol/phosphatidylinositol transfer protein DDB_G0282179 [Nelumbo nucifera]	0	2	2	8256.4	8092.2	7713.6	6886.8	7679.2	5582.7	11586	11519	6154	0	5458.4	7865.7	16514	6786	13585
NNU_25589	PREDICTED: methyl-CpG-binding domain-containing protein 11-like [Nelumbo nucifera]	0	9	9	24278	11884	4660.1	9076.2	23674	22820	6057.3	8662.2	3204.5	0	0	2971.9	453.87	1313.1	0
NNU_25594	PREDICTED: strictosidine synthase 3-like [Nelumbo nucifera]	0	2	2	2042.5	2115.7	0	0	0	0	0	0	0	0	0	0	0	0	0
NNU_25596	PREDICTED: uncharacterized protein LOC104590846 isoform X1 [Nelumbo nucifera]	0	1	1	0	0	0	425.16	1055.2	0	680.25	814.87	487.25	0	0	0	0	0	0
NNU_25600	PREDICTED: uncharacterized protein LOC104590903 [Nelumbo nucifera]	0	1	1	0	0	0	0	0	0	0	0	0	0	0	0	3096.6	0	0
NNU_25616	PREDICTED: membrane steroid-binding protein 2-like [Nelumbo nucifera]	0	1	1	0	0	481.61	0	0	0	517.08	476.48	0	0	0	0	0	0	0
NNU_25623	PREDICTED: cytochrome c oxidase subunit 6a, mitochondrial-like [Nelumbo nucifera]	0	1	1	0	0	0	0	0	0	0	6193.2	0	0	0	0	0	0	0
NNU_25629	PREDICTED: probable xyloglucan endotransglucosylase/hydrolase protein 6 [Nelumbo nucifera]	0	3	3	0	0	0	2050.7	0	0	0	0	0	3448.9	0	19203	0	0	0
NNU_25637	PREDICTED: 60S ribosomal protein L6 [Nelumbo nucifera]	0	11	4	9933.9	8599.2	13194	3372.2	11247	13043	5576.9	6206	3075.2	3465.5	0	2993.5	1857.5	1361.8	1811.4
NNU_25654	PREDICTED: proline iminopeptidase [Nelumbo nucifera]	0	5	5	0	2507.1	2519.4	2587	0	3421.4	10888	10160	4009.5	0	12430	6051.2	0	0	4495.8
NNU_25672	hypothetical protein VITISV_018876 [Vitis vinifera]	0	4	1	4405.3	0	0	0	4467.3	5047	0	0	0	0	0	0	0	0	0
NNU_25673	PREDICTED: ras-related protein RIC2 [Nelumbo nucifera]	0	3	2	3545	2978.5	1409.3	958.36	4991.7	1706.5	0	0	0	0	0	0	0	0	0
NNU_25691	PREDICTED: ATP-dependent zinc metalloprotease FTSH 2, chloroplastic [Nelumbo nucifera]	0	5	5	0	0	0	7298.4	1421.7	2156.9	5688.8	6593.7	0	0	2890.1	0	0	0	0
NNU_25736	PREDICTED: 60S ribosomal protein L10a-1 [Nelumbo nucifera]	0	3	1	0	0	0	0	0	0	0	0	0	0	0	0	0	0	0
NNU_25759	PREDICTED: succinate-semialdehyde dehydrogenase, mitochondrial [Nelumbo nucifera]	0	2	2	0	16130	5919.9	7808.6	2370.3	4855.5	7057.8	8143.3	5250.1	8475	13875	8834.9	0	5344.2	8186.1
NNU_25760	PREDICTED: succinate-semialdehyde dehydrogenase, mitochondrial [Nelumbo nucifera]	0	2	2	3843.3	3702.9	0	2033.2	0	0	6406.1	10292	5284.1	3656.8	0	0	7187.6	0	4383.7
NNU_25769	PREDICTED: tetraspanin-8-like [Nelumbo nucifera]	0.002242	2	2	0	0	0	689.87	0	0	0	0	0	0	0	0	0	0	0
NNU_25773	PREDICTED: protein FLX-like 4 [Nelumbo nucifera]	0	5	5	4054.3	7625.3	4011.2	14131	2846.7	0	0	0	0	0	0	0	0	0	0
NNU_25788	PREDICTED: uncharacterized protein LOC104605380 [Nelumbo nucifera]	0	1	1	0	0	0	0	1061.5	0	2402	0	0	1785.5	1977	1260.9	0	0	0
NNU_25796	PREDICTED: kaempferol 3-O-beta-D-galactosyltransferase-like isoform X2 [Nelumbo nucifera]	0	9	9	3377.8	2140.1	20247	11681	15295	27445	0	0	0	0	0	0	0	0	0
NNU_25816	PREDICTED: pyruvate dehydrogenase E1 component subunit beta-like isoform X1 [Nelumbo nucifera]	0	5	1	1832.4	0	0	644.17	5347	0	22168	20605	10053	0	0	0	0	0	0
NNU_25846	PREDICTED: probable steroid-binding protein 3 [Nelumbo nucifera]	0	8	8	21849	17413	1631.5	10929	13580	7046.6	173420	95245	19539	18189	15771	10959	87446	7701.2	12915
NNU_25865	PREDICTED: psbP domain-containing protein 1, chloroplastic isoform X2 [Nelumbo nucifera]	0.002743	2	2	0	0	0	0	0	0	0	0	0	0	0	0	0	0	0
NNU_25871	hypothetical protein POPTR_0002s19210g [Populus trichocarpa]	0	9	9	59416	64580	41531	55665	82866	47240	42357	43320	2893.2	19976	36939	75480	0	11877	9233.7
NNU_25879	PREDICTED: glucose-6-phosphate 1-dehydrogenase 4, chloroplastic [Nelumbo nucifera]	0	2	2	903.49	1144.2	740.3	0	1367.7	1182.3	5468.3	0	773.29	668.08	428.73	1302	0	0	0
NNU_25890	PREDICTED: 1-Cys peroxiredoxin-like [Nelumbo nucifera]	0	7	7	38195	90104	39786	11347	13696	0	0	0	0	0	0	0	0	0	0
NNU_25895	PREDICTED: ATP-citrate synthase alpha chain protein 3 [Nelumbo nucifera]	0	4	2	1588.7	1843.7	0	715.04	0	1075.8	0	2077.9	0	0	1748.9	1668.9	0	0	0
NNU_25903	PREDICTED: S-adenosylmethionine synthase 2 [Nelumbo nucifera]	0	18	4	0	3059	2535.7	9519.1	12652	14728	30268	13579	12985	23409	6922.6	7858.9	5309.2	0	0
NNU_25907	PREDICTED: pto-interacting protein 1-like [Nelumbo nucifera]	0	2	1	0	0	0	0	0	0	2968.4	0	0	0	0	0	0	0	0
NNU_25923	PREDICTED: uncharacterized protein At4g28440 [Nelumbo nucifera]	0.001148	3	1	0	0	0	0	0	0	0	3300.5	0	0	0	0	0	0	0
NNU_25934	PREDICTED: 30S ribosomal protein S20, chloroplastic [Nelumbo nucifera]	0	2	2	0	1576.6	0	1856.7	2739.4	4921.5	0	0	0	0	0	0	0	0	0
NNU_25944	PREDICTED: probable protein phosphatase 2C 58 [Nelumbo nucifera]	0.005351	2	2	0	0	0	1719.1	1578.1	5322.8	0	0	0	0	0	0	0	0	0
NNU_25955	PREDICTED: uncharacterized protein LOC104608188 [Nelumbo nucifera]	0	2	2	0	0	0	0	0	0	3364.6	3430.4	0	0	0	0	0	0	0
NNU_25956	PREDICTED: probable N-acetyl-gamma-glutamyl-phosphate reductase, chloroplastic [Nelumbo nucifera]	0	6	6	6569.8	6300	0	0	6154.8	3080.3	14637	11215	6920.9	2415.2	7634.3	3882.4	0	0	0
NNU_25978	PREDICTED: proton pump-interactor 1 [Nelumbo nucifera]	0	1	1	0	0	0	0	0	0	0	0	0	0	0	0	0	0	0
NNU_25995	PREDICTED: vesicle-fusing ATPase-like [Nelumbo nucifera]	0	3	3	0	0	0	0	0	0	5379	2574.2	2091.2	2329.8	0	0	0	0	3496.3
NNU_26014	PREDICTED: profilin-1-like [Nelumbo nucifera]	0	2	1	55464	70695	29130	31851	45747	33567	167630	185120	52027	37551	48289	54093	100270	42871	97856
NNU_26015	PREDICTED: profilin-like [Nelumbo nucifera]	0	3	1	0	0	0	0	0	0	0	0	0	0	0	0	18064	55099	135720
NNU_26026	PREDICTED: glucan endo-1,3-beta-glucosidase 13 [Nelumbo nucifera]	0	1	1	0	2129.3	0	0	0	1747.1	0	0	0	0	0	0	0	0	0
NNU_26033	PREDICTED: hexokinase-1 [Nelumbo nucifera]	0	7	3	0	0	9278.1	3705.1	3799.4	0	14334	34502	0	19787	14319	16559	0	4573.2	0
NNU_26054	PREDICTED: beta-glucosidase 13-like isoform X1 [Nelumbo nucifera]	0	1	1	0	0	0	1614.5	0	0	0	0	0	0	0	0	0	0	0
NNU_26076	PREDICTED: uncharacterized protein LOC104592084 [Nelumbo nucifera]	0.004818	1	1	0	8440.9	0	0	0	0	0	0	0	0	0	0	0	0	0
NNU_26089	PREDICTED: ruBisCO large subunit-binding protein subunit beta, chloroplastic [Nelumbo nucifera]	0	36	8	422100	499040	290760	205060	235660	248250	863200	890160	451500	211580	334240	255360	521740	166840	426730
NNU_26095	PREDICTED: E3 ubiquitin-protein ligase ATL42 [Nelumbo nucifera]	1	1	1	0	0	0	0	0	0	0	0	0	3999	0	0	0	0	0
NNU_26125	peroxiredoxin-2B [Nelumbo nucifera]	0	10	10	218430	209480	54349	109420	157410	62496	501510	453700	155820	79868	218180	102080	662860	57207	152630
NNU_26139	PREDICTED: uncharacterized protein LOC104592159 [Nelumbo nucifera]	0	5	5	0	4549.6	6324.5	0	4212.4	0	11182	13950	0	0	6069.4	0	0	3654	0
NNU_26148	PREDICTED: TOM1-like protein 2 isoform X1 [Nelumbo nucifera]	0	2	2	0	0	0	0	0	0	0	4673.5	0	0	0	0	0	0	0
NNU_26151	PREDICTED: aspartate aminotransferase, cytoplasmic, partial [Nelumbo nucifera]	0	17	9	24101	21060	9043.2	2827.2	10456	3098.2	11117	20228	17101	17861	6351.9	8913.2	16341	0	14665
NNU_26195	PREDICTED: elongation factor Tu, mitochondrial [Nelumbo nucifera]	0	13	12	86356	81659	56128	42452	43511	30278	85628	66635	14170	23848	26725	15035	28252	14899	0
NNU_26197	PREDICTED: dehydration-responsive protein RD22 [Nelumbo nucifera]	0	3	3	0	0	0	0	0	0	4614.9	5889.7	2422.1	0	0	0	0	0	0
NNU_26202	PREDICTED: probable pyridoxal biosynthesis protein PDX1 [Nelumbo nucifera]	0	1	1	3726.4	3922	0	3230.7	4421.4	3527.1	7511.1	6338.8	0	1724.5	0	3480.1	3637.5	0	0
NNU_26207	PREDICTED: LOW QUALITY PROTEIN: uncharacterized protein LOC104592606 [Nelumbo nucifera]	0	2	2	28040	0	0	0	0	0	14373	14193	0	0	0	0	0	0	0
NNU_26208	hypothetical protein AALP_AA1G172000 [Arabis alpina]	0	3	3	6722.2	7647.2	0	2034.3	0	0	0	0	0	0	0	0	0	0	0
NNU_26218	PREDICTED: heat shock 70 kDa protein 15-like [Nelumbo nucifera]	0	25	15	22380	45130	6471.2	2851.4	3103.4	2714.8	133940	108890	23342	40331	38904	24240	0	0	21081
NNU_26228	PREDICTED: MAR-binding filament-like protein 1-1 [Nelumbo nucifera]	0	4	4	0	0	0	3015.5	0	0	9072.1	17307	9568.3	0	0	0	7151.7	0	0
NNU_26238	PREDICTED: ran-specific GTPase-activating protein 2-like [Nelumbo nucifera]	0	5	5	0	6812.9	5264.7	0	1777.1	2102.6	0	2348.9	0	0	0	0	0	0	0
NNU_26250	PREDICTED: 3-hydroxyisobutyryl-CoA hydrolase-like protein 3, mitochondrial isoform X2 [Nelumbo nucifera]	0	4	4	16296	7717.7	8929.9	0	3044.9	0	0	0	0	0	4738.3	0	0	0	0
NNU_26309	PREDICTED: serine-threonine kinase receptor-associated protein-like [Nelumbo nucifera]	0	8	8	6754	7971.4	5852.9	1906.5	0	3599.2	13767	4344.5	2751.5	1381.8	0	0	0	0	1237.7
NNU_26314	PREDICTED: probable histone H2A variant 3 [Nelumbo nucifera]	0	4	3	13841	12308	6615.7	7033.5	5321.4	2982.9	0	0	0	0	0	0	0	0	0
NNU_26321	PREDICTED: uncharacterized protein LOC104592350 [Nelumbo nucifera]	0	19	13	0	16118	0	34485	272320	111420	891570	865700	441340	319030	312900	509570	91507	21181	83500
NNU_26324	PREDICTED: cytochrome b-c1 complex subunit 7-2-like [Nelumbo nucifera]	0	3	1	7202.8	9455.9	3121.7	4887.9	8399.6	4214.3	28982	30629	9558.9	10419	8921.1	0	32357	11210	0
NNU_26333	PREDICTED: acyl-protein thioesterase 2-like [Nelumbo nucifera]	0	1	1	1831.1	1783.9	1455.8	668.41	0	1056	0	0	0	0	0	0	0	0	0
NNU_26334	PREDICTED: cytochrome c oxidase subunit 5b-2, mitochondrial-like [Nelumbo nucifera]	0	6	3	62357	67252	34167	38023	53625	33108	214060	223350	49832	43123	43027	71124	111650	32078	99256
NNU_26345	PREDICTED: NADH-cytochrome b5 reductase-like protein [Nelumbo nucifera]	0	10	10	66918	73731	23575	23135	24261	7966	109050	42017	35921	11054	3818.4	8942.6	27045	3849	15535
NNU_26346	PREDICTED: TATA-binding protein-associated factor 2N-like [Nelumbo nucifera]	0	1	1	3732.5	3441.3	3330.6	0	0	0	0	0	0	0	0	0	0	0	0
NNU_26364	PREDICTED: uncharacterized protein At2g34160-like [Nelumbo nucifera]	0	8	2	34978	32972	24079	10912	11646	7957	25496	11836	5349.1	0	0	10350	19166	4488.2	12210
NNU_26390	PREDICTED: uncharacterized protein LOC104592429 [Nelumbo nucifera]	0.008417	1	1	0	0	0	0	0	0	0	0	0	0	0	0	0	0	0
NNU_26391	PREDICTED: uncharacterized protein LOC104592430 [Nelumbo nucifera]	0	2	2	2417.1	0	7297.9	2269.6	7207.6	0	0	0	0	3156.2	5092.8	12230	0	0	0
NNU_26393	PREDICTED: heme oxygenase 1, chloroplastic [Nelumbo nucifera]	0.002227	2	2	0	0	0	0	0	0	0	0	0	0	0	0	0	0	0
NNU_26396	PREDICTED: DEAD-box ATP-dependent RNA helicase 56-like [Nelumbo nucifera]	0.00885	3	1	0	0	1863.4	0	0	0	3916.2	0	0	0	0	0	0	0	0
NNU_26417	PREDICTED: uncharacterized protein LOC104592447 [Nelumbo nucifera]	0.001142	1	1	0	0	0	0	0	0	0	0	0	0	0	0	0	0	0
NNU_26423	PREDICTED: methyl-CpG-binding domain-containing protein 11-like [Nelumbo nucifera]	0	8	8	4954.9	1935.5	2790.2	5488.8	15983	11982	13544	17039	2769.7	3563.3	7184.9	1832.9	3668.3	0	1402.1
NNU_26425	PREDICTED: thylakoid lumenal 16.5 kDa protein, chloroplastic [Nelumbo nucifera]	0	2	2	0	0	0	7184.4	0	0	0	0	0	0	0	0	0	0	0
NNU_26474	PREDICTED: uncharacterized protein C9orf78 homolog [Nelumbo nucifera]	0	1	1	0	582.91	0	415.53	0	0	0	0	0	0	0	0	0	0	0
NNU_26497	PREDICTED: glycerol kinase-like [Nelumbo nucifera]	0.002776	2	2	0	0	0	0	0	0	0	0	0	1549.2	0	0	0	0	0
NNU_26527	PREDICTED: protein OS-9 isoform X2 [Nelumbo nucifera]	0	3	3	0	0	828.97	739.02	1174.2	2265.9	1209.9	0	0	0	0	0	0	0	0
NNU_26559	PREDICTED: probable rhamnose biosynthetic enzyme 1 [Nelumbo nucifera]	0	6	1	6274.7	2098.5	0	3736.9	0	4320.9	0	5390.9	0	6460.3	4027.7	0	0	0	0
NNU_26590	PREDICTED: phosphoglucomutase, chloroplastic isoform X2 [Nelumbo nucifera]	0	3	2	1008.4	2422.3	0	0	814.58	1707.8	1054.1	0	0	865.56	0	0	0	0	0
NNU_26599	PREDICTED: probable carboxylesterase 8 [Nelumbo nucifera]	0	7	7	0	0	0	454.14	2359.8	0	24698	7446	11499	5815	5732.1	0	0	0	0
NNU_26607	PREDICTED: copper chaperone for superoxide dismutase, chloroplastic [Nelumbo nucifera]	0	5	5	3762	8139.6	0	1948.8	3904.7	2509	5597.5	13964	2783.2	0	1856.3	0	7706.9	0	3484.2
NNU_26620	PREDICTED: 60S ribosomal protein L32-1 [Nelumbo nucifera]	0	5	3	3261.8	0	0	0	0	0	2950.9	3380.6	0	0	0	0	0	0	0
NNU_26640	PREDICTED: protein FLX-like 1 [Nelumbo nucifera]	0	8	6	7645.9	4619.2	0	7590.1	4266.8	0	24230	28877	0	5852.8	4919.5	0	1888.5	0	0
NNU_26647	PREDICTED: 2-dehydro-3-deoxyphosphooctonate aldolase [Nelumbo nucifera]	0	8	8	12614	6057.1	4524.3	0	11506	4844.7	53331	31925	12635	20527	0	0	0	0	0
NNU_26673	PREDICTED: glutamyl-tRNA(Gln) amidotransferase subunit A, chloroplastic/mitochondrial isoform X1 [Nelumbo nucifera]	0	3	3	0	0	0	0	934.71	936.01	1518.4	1563.2	1154.5	979.14	0	0	0	0	0

## Sheet: Table S1C
Table S1C. 262 Differentially expressed proteins (1.5 fold change and p<0.05)
#ID	C	Cp	P	Sp	St	Function Annotation	KEGG_pathway_annotation
NNU_00024	0.323703	0.121432	0.0260365	-0.309105	-0.278711	KH domain-containing protein At4g18375 GN=At4g18375 OS=Arabidopsis thaliana (Mouse-ear cress) PE=2 SV=1	--
NNU_00263	-0.282244	-0.313216	-0.262384	-0.33451	-0.352088	UBP1-associated protein 2C GN=UBA2C OS=Arabidopsis thaliana (Mouse-ear cress) PE=2 SV=1	Spliceosome (ko03040)
NNU_00340	-0.233505	-0.261941	-0.121946	-0.313933	-0.318008	Tubulin-folding cofactor A OS=Arabidopsis thaliana (Mouse-ear cress) PE=1 SV=2	--
NNU_00366	-0.293155	-0.285808	0.694225	0.0312948	-0.213762	20 kDa chaperonin, chloroplastic (Precursor) GN=T1M15.120 OS=Arabidopsis thaliana (Mouse-ear cress) PE=1 SV=2	--
NNU_00416	-0.281534	-0.26815	0.00234299	-0.357722	-0.285822	Plant intracellular Ras-group-related LRR protein 5 OS=Oryza sativa subsp. japonica (Rice) PE=2 SV=1	--
NNU_00478	-0.351899	-0.347096	-0.272298	-0.349174	-0.359791	Non-functional NADPH-dependent codeinone reductase 2 GN=COR2 OS=Papaver somniferum (Opium poppy) PE=1 SV=1	--
NNU_00566	-0.334562	-0.356723	-0.247089	-0.312664	-0.354285	Allene oxide cyclase 2, chloroplastic (Precursor) GN=AOC2 OS=Arabidopsis thaliana (Mouse-ear cress) PE=1 SV=1	alpha-Linolenic acid metabolism (ko00592)
NNU_00658	-0.28986	-0.27934	-0.129071	-0.282375	-0.347502	Isopentenyl-diphosphate Delta-isomerase I GN=IPI1 OS=Camptotheca acuminata (Happy tree) PE=2 SV=1	Terpenoid backbone biosynthesis (ko00900)
NNU_00684	-0.0603795	-0.234199	-0.0768076	-0.186714	-0.324254	Gamma aminobutyrate transaminase 1, mitochondrial (Precursor) GN=GABA-TP1 OS=Solanum lycopersicum (Tomato) PE=1 SV=1	Alanine, aspartate and glutamate metabolism (ko00250);; Butanoate metabolism (ko00650)
NNU_00797	-0.363167	-0.319244	-0.289131	-0.36169	-0.343	Coproporphyrinogen-III oxidase 1, chloroplastic (Precursor) GN=At1g03475 OS=Arabidopsis thaliana (Mouse-ear cress) PE=2 SV=1	Porphyrin and chlorophyll metabolism (ko00860)
NNU_00809	-0.199494	-0.263299	-0.223694	-0.360323	-0.343247	Metacaspase-4 subunit p10 GN=YUP8H12R.4 OS=Arabidopsis thaliana (Mouse-ear cress) PE=1 SV=1	--
NNU_00823	-0.302388	-0.357286	-0.244728	-0.323839	-0.341753	Plasma membrane-associated cation-binding protein 1 GN=F1C12.180 OS=Arabidopsis thaliana (Mouse-ear cress) PE=1 SV=1	--
NNU_00973	-0.285321	-0.332764	-0.104534	-0.32071	-0.262329	Ubiquitin-conjugating enzyme E2 35 GN=F9K20.8 OS=Arabidopsis thaliana (Mouse-ear cress) PE=1 SV=1	Ubiquitin mediated proteolysis (ko04120)
NNU_01059	0.215209	-0.034755	0.094696	-0.180235	-0.239958	Fructose-bisphosphate aldolase cytoplasmic isozyme OS=Oryza sativa subsp. japonica (Rice) PE=1 SV=2	Glycolysis / Gluconeogenesis (ko00010);; Pentose phosphate pathway (ko00030);; Fructose and mannose metabolism (ko00051);; Carbon fixation in photosynthetic organisms (ko00710);; Carbon metabolism (ko01200);; Biosynthesis of amino acids (ko01230)
NNU_01102	-0.129969	-0.178193	-0.137665	-0.278164	-0.32798	UDP-D-apiose/UDP-D-xylose synthase 2 GN=AXS2 OS=Arabidopsis thaliana (Mouse-ear cress) PE=2 SV=1	Amino sugar and nucleotide sugar metabolism (ko00520)
NNU_01252	0.063759	-0.356007	0.432901	-0.190985	-0.235556	Glyceraldehyde-3-phosphate dehydrogenase GAPCP1, chloroplastic (Precursor) GN=GAPCP1 OS=Arabidopsis thaliana (Mouse-ear cress) PE=1 SV=1	Glycolysis / Gluconeogenesis (ko00010);; Carbon fixation in photosynthetic organisms (ko00710);; Carbon metabolism (ko01200);; Biosynthesis of amino acids (ko01230)
NNU_01758	-0.132694	-0.352161	0.0146686	-0.349557	-0.271637	Formate--tetrahydrofolate ligase OS=Spinacia oleracea (Spinach) PE=1 SV=3	One carbon pool by folate (ko00670);; Carbon metabolism (ko01200)
NNU_01850	-0.243528	-0.31888	-0.326829	-0.359737	-0.355955	Ankyrin repeat domain-containing protein 2 GN=F15J1.20 OS=Arabidopsis thaliana (Mouse-ear cress) PE=1 SV=2
NNU_01854	-0.330856	-0.354741	-0.288824	-0.363625	-0.223118	U2 small nuclear ribonucleoprotein A&apos; GN=At1g09760 OS=Arabidopsis thaliana (Mouse-ear cress) PE=2 SV=2	Spliceosome (ko03040)
NNU_01921	-0.323709	-0.279211	-0.0387933	-0.32334	-0.362644	Transaldolase {ECO:0000250|UniProtKB:P48983} (Fragments) OS=Capsicum annuum var. annuum (Red pepper) PE=1 SV=1	Pentose phosphate pathway (ko00030);; Carbon metabolism (ko01200);; Biosynthesis of amino acids (ko01230)
NNU_02095	-0.145964	-0.145767	-0.0624377	-0.248622	-0.318217	Sulfite oxidase OS=Arabidopsis thaliana (Mouse-ear cress) PE=1 SV=1	Sulfur metabolism (ko00920)
NNU_02123	-0.0709622	-0.214457	1.47484	0.632751	-0.320174	Adenylate kinase 4 GN=ADK-B OS=Oryza sativa subsp. japonica (Rice) PE=2 SV=1	Purine metabolism (ko00230)
NNU_02214	0.740733	0.329998	1.01798	0.501507	-0.118472	31 kDa ribonucleoprotein, chloroplastic (Precursor) OS=Nicotiana sylvestris (Wood tobacco) PE=1 SV=1	--
NNU_02269	-0.269439	-0.257991	0.231781	-0.0657599	-0.293326	Heterogeneous nuclear ribonucleoprotein 1 GN=RNP1 OS=Arabidopsis thaliana (Mouse-ear cress) PE=1 SV=1	Spliceosome (ko03040)
NNU_02270	-0.372428	-0.348706	-0.250527	-0.337111	0.13165	--	--
NNU_02303	-0.172646	-0.191268	-0.134832	-0.215491	-0.328563	Probable trans-2-enoyl-CoA reductase, mitochondrial (Precursor) GN=At3g45770 OS=Arabidopsis thaliana (Mouse-ear cress) PE=2 SV=1	Fatty acid elongation (ko00062);; Fatty acid metabolism (ko01212)
NNU_02402	-0.129068	-0.15092	0.263941	-0.081058	-0.275268	Aldehyde dehydrogenase family 2 member B7, mitochondrial (Precursor) OS=Arabidopsis thaliana (Mouse-ear cress) PE=2 SV=2	Glycolysis / Gluconeogenesis (ko00010);; Pentose and glucuronate interconversions (ko00040);; Ascorbate and aldarate metabolism (ko00053);; Fatty acid degradation (ko00071);; Valine, leucine and isoleucine degradation (ko00280);; Lysine degradation (ko00310);; Arginine and proline metabolism (ko00330);; Histidine metabolism (ko00340);; Tryptophan metabolism (ko00380);; beta-Alanine metabolism (ko…
NNU_02608	-0.333783	-0.260375	-0.0288282	-0.272303	-0.318222	Protein disulfide-isomerase (Precursor) GN=PDI OS=Datisca glomerata (Durango root) PE=2 SV=1	Protein processing in endoplasmic reticulum (ko04141)
NNU_02654	0.215354	0.231314	0.790567	-0.189963	0.152464	Ultraviolet-B receptor UVR8 GN=UVR8 OS=Arabidopsis thaliana (Mouse-ear cress) PE=1 SV=1	--
NNU_02699	0.0802413	-0.261492	0.1557	-0.130045	-0.256193	Cysteine synthase, chloroplastic/chromoplastic (Precursor) GN=CYSK OS=Spinacia oleracea (Spinach) PE=1 SV=2	Cysteine and methionine metabolism (ko00270);; Sulfur metabolism (ko00920);; Carbon metabolism (ko01200);; Biosynthesis of amino acids (ko01230)
NNU_02882	-0.041839	-0.199334	-0.131837	-0.27712	-0.361623	60S ribosomal protein L6 GN=RPL6 OS=Mesembryanthemum crystallinum (Common ice plant) PE=2 SV=1	Ribosome (ko03010)
NNU_02909	0.113798	-0.13745	0.948875	0.174181	-0.0232171	3-oxoacyl-[acyl-carrier-protein] reductase, chloroplastic (Precursor) GN=CLKR27 OS=Cuphea lanceolata (Cigar flower) PE=2 SV=1	--
NNU_02968	-0.285742	-0.323004	-0.179481	-0.33204	-0.290237	Dirigent protein 19 (Precursor) GN=DIR19 OS=Arabidopsis thaliana (Mouse-ear cress) PE=2 SV=1	--
NNU_03210	-0.316172	-0.330136	-0.187669	-0.348127	-0.358894	60S ribosomal protein L13a-4 GN=RPL13AD OS=Arabidopsis thaliana (Mouse-ear cress) PE=2 SV=1	Ribosome (ko03010)
NNU_03292	0.197633	0.113576	0.244325	0.0371096	-0.229494	Succinate dehydrogenase [ubiquinone] iron-sulfur subunit 2, mitochondrial (Precursor) OS=Arabidopsis thaliana (Mouse-ear cress) PE=1 SV=2	Citrate cycle (TCA cycle) (ko00020);; Oxidative phosphorylation (ko00190);; Carbon metabolism (ko01200)
NNU_03379	-0.317358	-0.286636	0.0522685	-0.268936	-0.326155	Aconitate hydratase 2, mitochondrial (Precursor) GN=ACO2 OS=Arabidopsis thaliana (Mouse-ear cress) PE=1 SV=2	Citrate cycle (TCA cycle) (ko00020);; Glyoxylate and dicarboxylate metabolism (ko00630);; Carbon metabolism (ko01200);; 2-Oxocarboxylic acid metabolism (ko01210);; Biosynthesis of amino acids (ko01230)
NNU_03472	-0.273572	-0.246691	-0.0242232	-0.26007	-0.162614	Peptidyl-prolyl cis-trans isomerase CYP19-3 GN=F18O21.30 OS=Arabidopsis thaliana (Mouse-ear cress) PE=2 SV=2	--
NNU_03536	-0.135088	-0.212973	-0.0064632	-0.30558	-0.282616	Urease accessory protein G GN=UREG OS=Oryza sativa subsp. indica (Rice) PE=2 SV=1	--
NNU_03545	-0.205999	-0.288657	-0.100399	-0.296167	-0.222863	3-oxoacyl-[acyl-carrier-protein] synthase I, chloroplastic (Precursor) GN=KAS1 OS=Arabidopsis thaliana (Mouse-ear cress) PE=2 SV=2	Fatty acid biosynthesis (ko00061);; Biotin metabolism (ko00780);; Fatty acid metabolism (ko01212)
NNU_03557	-0.316133	-0.0259895	0.368501	-0.125452	-0.293641	60S acidic ribosomal protein P2-2 GN=RPP2B OS=Arabidopsis thaliana (Mouse-ear cress) PE=1 SV=1	Ribosome (ko03010)
NNU_03746	-0.250982	-0.190017	0.111966	-0.249769	-0.192191	Acetyl-coenzyme A carboxylase carboxyl transferase subunit alpha, chloroplastic (Precursor) GN=CAC3 OS=Arabidopsis thaliana (Mouse-ear cress) PE=1 SV=1	Fatty acid biosynthesis (ko00061);; Pyruvate metabolism (ko00620);; Propanoate metabolism (ko00640);; Carbon metabolism (ko01200);; Fatty acid metabolism (ko01212)
NNU_03831	1.49581	0.64529	4.99363	1.1476	2.71597	Isocitrate dehydrogenase [NAD] catalytic subunit 5, mitochondrial (Precursor) GN=IDH5 OS=Arabidopsis thaliana (Mouse-ear cress) PE=2 SV=1	Citrate cycle (TCA cycle) (ko00020);; Carbon metabolism (ko01200);; 2-Oxocarboxylic acid metabolism (ko01210);; Biosynthesis of amino acids (ko01230)
NNU_04044	-0.366751	-0.358423	0.131392	-0.330611	-0.288727	Aspartate aminotransferase, mitochondrial (Precursor) GN=ASP1 OS=Arabidopsis thaliana (Mouse-ear cress) PE=1 SV=1	Alanine, aspartate and glutamate metabolism (ko00250);; Cysteine and methionine metabolism (ko00270);; Arginine and proline metabolism (ko00330);; Tyrosine metabolism (ko00350);; Phenylalanine metabolism (ko00360);; Phenylalanine, tyrosine and tryptophan biosynthesis (ko00400);; Carbon fixation in photosynthetic organisms (ko00710);; Isoquinoline alkaloid biosynthesis (ko00950);; Tropane, piperid…
NNU_04189	-0.334214	-0.314347	-0.24202	-0.322105	-0.35964	IAA-amino acid hydrolase ILR1-like 1 (Precursor) OS=Oryza sativa subsp. japonica (Rice) PE=2 SV=1	--
NNU_04200	-0.216646	-0.255885	-0.101236	-0.335998	-0.307024	--	--
NNU_04230	0.20177	0.0601432	0.692426	-0.0549295	0.144413	Mitochondrial-processing peptidase subunit alpha (Precursor) GN=MPP OS=Solanum tuberosum (Potato) PE=1 SV=1	--
NNU_04233	0.0497776	-0.118361	-0.0987128	-0.264658	-0.348123	ATP-dependent 6-phosphofructokinase 3 {ECO:0000255|HAMAP-Rule:MF_03186} GN=At4g26270 OS=Arabidopsis thaliana (Mouse-ear cress) PE=1 SV=1	Glycolysis / Gluconeogenesis (ko00010);; Pentose phosphate pathway (ko00030);; Fructose and mannose metabolism (ko00051);; Galactose metabolism (ko00052);; Carbon metabolism (ko01200);; Biosynthesis of amino acids (ko01230);; RNA degradation (ko03018)
NNU_04336	1.79286	0.935912	5.39829	2.0827	1.04072	Probable NADH dehydrogenase [ubiquinone] 1 alpha subcomplex subunit 5, mitochondrial (Precursor) GN=At5g52840 OS=Arabidopsis thaliana (Mouse-ear cress) PE=1 SV=1	Oxidative phosphorylation (ko00190)
NNU_04368	-0.327956	-0.289415	-0.055839	-0.245987	-0.291302	6-phosphogluconate dehydrogenase, decarboxylating 3 GN=At3g02360 OS=Arabidopsis thaliana (Mouse-ear cress) PE=2 SV=1	Pentose phosphate pathway (ko00030);; Glutathione metabolism (ko00480);; Carbon metabolism (ko01200)
NNU_04420	-0.312107	-0.369487	-0.107122	-0.318023	-0.357392	--	--
NNU_04514	0.126638	-0.0299192	1.13515	0.498656	-0.296317	40S ribosomal protein S19-3 GN=RPS19C OS=Arabidopsis thaliana (Mouse-ear cress) PE=2 SV=1	Ribosome (ko03010)
NNU_04520	-0.272315	-0.2462	0.343647	-0.0971059	-0.195637	UDP-glucose 6-dehydrogenase 1 GN=UGD1 OS=Glycine max (Soybean) PE=1 SV=1	Pentose and glucuronate interconversions (ko00040);; Ascorbate and aldarate metabolism (ko00053);; Starch and sucrose metabolism (ko00500);; Amino sugar and nucleotide sugar metabolism (ko00520)
NNU_04854	-0.310259	-0.342722	-0.348324	-0.341316	-0.364243	Dihydrolipoyllysine-residue acetyltransferase component 5 of pyruvate dehydrogenase complex, chloroplastic (Precursor) OS=Arabidopsis thaliana (Mouse-ear cress) PE=2 SV=1	Glycolysis / Gluconeogenesis (ko00010);; Citrate cycle (TCA cycle) (ko00020);; Pyruvate metabolism (ko00620);; Carbon metabolism (ko01200)
NNU_05065	-0.242733	-0.328028	-0.0713678	-0.347229	-0.340599	20 kDa chaperonin, chloroplastic (Precursor) GN=T1M15.120 OS=Arabidopsis thaliana (Mouse-ear cress) PE=1 SV=2	--
NNU_05178	-0.228198	-0.228026	-0.106026	-0.295166	-0.263735	N-carbamoylputrescine amidase GN=CPA OS=Solanum lycopersicum (Tomato) PE=2 SV=1	Pyrimidine metabolism (ko00240);; beta-Alanine metabolism (ko00410);; Pantothenate and CoA biosynthesis (ko00770)
NNU_05306	0.0808505	0.141954	0.631479	-0.052963	0.115817	Chaperone protein dnaJ 10 GN=F28O16.7 OS=Arabidopsis thaliana (Mouse-ear cress) PE=2 SV=2	--
NNU_05391	0.114333	0.032452	0.352076	-0.0394194	-0.196223	Succinate dehydrogenase [ubiquinone] flavoprotein subunit 1, mitochondrial (Precursor) GN=SDH1-1 OS=Arabidopsis thaliana (Mouse-ear cress) PE=1 SV=1	Citrate cycle (TCA cycle) (ko00020);; Oxidative phosphorylation (ko00190);; Carbon metabolism (ko01200)
NNU_05395	0.11185	0.886892	2.13681	0.720677	-0.297797	Cyclase-associated protein 1 GN=CAP1 OS=Arabidopsis thaliana (Mouse-ear cress) PE=2 SV=1	--
NNU_05843	-0.0566585	0.241293	0.726446	0.333296	0.0466692	ATP-citrate synthase beta chain protein 2 GN=ACLB-2 OS=Arabidopsis thaliana (Mouse-ear cress) PE=1 SV=1	Citrate cycle (TCA cycle) (ko00020)
NNU_06006	0.803496	0.535985	2.41194	0.54452	1.42386	Aspartate aminotransferase, chloroplastic (Precursor) GN=F10N7.200 OS=Arabidopsis thaliana (Mouse-ear cress) PE=1 SV=2	Alanine, aspartate and glutamate metabolism (ko00250);; Cysteine and methionine metabolism (ko00270);; Arginine and proline metabolism (ko00330);; Tyrosine metabolism (ko00350);; Phenylalanine metabolism (ko00360);; Phenylalanine, tyrosine and tryptophan biosynthesis (ko00400);; Isoquinoline alkaloid biosynthesis (ko00950);; Tropane, piperidine and pyridine alkaloid biosynthesis (ko00960);; 2-Oxo…
NNU_06058	-0.35166	-0.350383	0.00015585	-0.331974	-0.349861	Acyl-CoA-binding protein OS=Ricinus communis (Castor bean) PE=3 SV=1	--
NNU_06323	-0.0370881	-0.0532972	0.421496	-0.02423	-0.177941	Dihydrolipoyllysine-residue succinyltransferase component of 2-oxoglutarate dehydrogenase complex 1, mitochondrial (Precursor) GN=At5g55070 OS=Arabidopsis thaliana (Mouse-ear cress) PE=2 SV=1	Citrate cycle (TCA cycle) (ko00020);; Lysine degradation (ko00310);; Carbon metabolism (ko01200)
NNU_06402	-0.222524	-0.230678	-0.0701834	-0.217513	-0.343857	Peptide methionine sulfoxide reductase OS=Lactuca sativa (Garden lettuce) PE=2 SV=1	--
NNU_06421	-0.196139	-0.16038	-0.139746	-0.181165	-0.311963	40S ribosomal protein S18 GN=RPS18C OS=Arabidopsis thaliana (Mouse-ear cress) PE=1 SV=1	Ribosome (ko03010)
NNU_06467	0.709326	0.453376	4.28106	1.20517	0.423773	Malate dehydrogenase, glyoxysomal (Precursor) OS=Citrullus lanatus (Watermelon) PE=1 SV=1	Citrate cycle (TCA cycle) (ko00020);; Cysteine and methionine metabolism (ko00270);; Pyruvate metabolism (ko00620);; Glyoxylate and dicarboxylate metabolism (ko00630);; Carbon fixation in photosynthetic organisms (ko00710);; Carbon metabolism (ko01200)
NNU_06473	-0.300297	-0.328244	-0.172648	-0.333284	-0.349984	Glycine-rich protein 2 GN=GRP-2 OS=Nicotiana sylvestris (Wood tobacco) PE=2 SV=1	--
NNU_06494	-0.312583	-0.306882	-0.0113278	-0.224095	-0.345703	Triosephosphate isomerase, chloroplastic (Precursor) GN=TPIP1 OS=Spinacia oleracea (Spinach) PE=1 SV=1	Glycolysis / Gluconeogenesis (ko00010);; Fructose and mannose metabolism (ko00051);; Inositol phosphate metabolism (ko00562);; Carbon fixation in photosynthetic organisms (ko00710);; Carbon metabolism (ko01200);; Biosynthesis of amino acids (ko01230)
NNU_06534	4.73075	2.47209	0.766693	-0.133138	0.00040359	--	--
NNU_06711	-0.160314	-0.195532	-0.113838	-0.280076	-0.336996	Cysteine synthase OS=Spinacia oleracea (Spinach) PE=1 SV=1	Cysteine and methionine metabolism (ko00270);; Sulfur metabolism (ko00920);; Carbon metabolism (ko01200);; Biosynthesis of amino acids (ko01230)
NNU_06780	-0.353274	-0.353478	-0.23452	-0.340594	-0.356105	Peroxiredoxin-2F, mitochondrial (Precursor) GN=PRXIIF OS=Arabidopsis thaliana (Mouse-ear cress) PE=1 SV=2	--
NNU_06860	-0.360271	-0.35099	-0.363637	-0.366858	-0.370565	Histone H2AX GN=HIS2A OS=Cicer arietinum (Chickpea) PE=2 SV=1	--
NNU_06894	-0.234101	-0.347239	-0.324301	-0.292669	-0.327569	Acyl carrier protein 1, chloroplastic (Precursor) GN=ACP1 OS=Casuarina glauca (Swamp oak) PE=2 SV=1	--
NNU_06895	-0.311639	-0.227687	0.114324	-0.0731782	-0.354337	Superoxide dismutase [Cu-Zn] GN=SOD1 OS=Ananas comosus (Pineapple) PE=2 SV=1	Peroxisome (ko04146)
NNU_07042	-0.262721	-0.257553	-0.116758	-0.274258	-0.274525	Probable UMP/CMP kinase 3 GN=P0524E08.133 OS=Oryza sativa subsp. japonica (Rice) PE=2 SV=1	Pyrimidine metabolism (ko00240)
NNU_07124	-0.161819	-0.313623	-0.213728	-0.319998	-0.313476	Pyruvate dehydrogenase E1 component subunit alpha-1, mitochondrial (Precursor) OS=Arabidopsis thaliana (Mouse-ear cress) PE=1 SV=2
NNU_07331	-0.264313	-0.288122	-0.273651	-0.346284	-0.349048	Uncharacterized protein At5g39570 GN=At5g39570 OS=Arabidopsis thaliana (Mouse-ear cress) PE=1 SV=1	--
NNU_07411	-0.257686	-0.332233	-0.061664	-0.257023	-0.304963	ATP synthase subunit gamma, mitochondrial (Precursor) GN=ATPC OS=Ipomoea batatas (Sweet potato) PE=1 SV=2	Oxidative phosphorylation (ko00190)
NNU_07666	0.0396361	0.104695	0.163774	-0.11549	-0.342798	Dihydrolipoyllysine-residue acetyltransferase component 4 of pyruvate dehydrogenase complex, chloroplastic (Precursor) GN=LTA2 OS=Arabidopsis thaliana (Mouse-ear cress) PE=2 SV=1	--
NNU_08102	1.67203	0.852482	1.92275	0.720321	0.260973	Cysteine proteinase RD19a (Precursor) GN=RD19A OS=Arabidopsis thaliana (Mouse-ear cress) PE=2 SV=1	--
NNU_08135	0.186262	0.0269918	0.187854	-0.134353	-0.0832688	Malate dehydrogenase, glyoxysomal (Precursor) OS=Citrullus lanatus (Watermelon) PE=1 SV=1	Citrate cycle (TCA cycle) (ko00020);; Cysteine and methionine metabolism (ko00270);; Pyruvate metabolism (ko00620);; Glyoxylate and dicarboxylate metabolism (ko00630);; Carbon fixation in photosynthetic organisms (ko00710);; Carbon metabolism (ko01200)
NNU_08279	-0.222754	-0.312845	0.0482862	-0.229974	-0.163154	Peptidyl-prolyl cis-trans isomerase CYP20-3, chloroplastic (Precursor) GN=F21F14.200 OS=Arabidopsis thaliana (Mouse-ear cress) PE=1 SV=1	--
NNU_08397	2.54283	0.305763	5.83742	2.18768	0.379881	Malate dehydrogenase, chloroplastic (Precursor) GN=At3g47520 OS=Arabidopsis thaliana (Mouse-ear cress) PE=1 SV=1	Citrate cycle (TCA cycle) (ko00020);; Cysteine and methionine metabolism (ko00270);; Pyruvate metabolism (ko00620);; Glyoxylate and dicarboxylate metabolism (ko00630);; Carbon fixation in photosynthetic organisms (ko00710);; Carbon metabolism (ko01200)
NNU_08431	0.469251	0.404494	2.56221	1.11645	0.562064	Serine hydroxymethyltransferase 3, chloroplastic (Precursor) GN=F8B4.220 OS=Arabidopsis thaliana (Mouse-ear cress) PE=1 SV=2	Glycine, serine and threonine metabolism (ko00260);; Cyanoamino acid metabolism (ko00460);; Glyoxylate and dicarboxylate metabolism (ko00630);; One carbon pool by folate (ko00670);; Carbon metabolism (ko01200);; Biosynthesis of amino acids (ko01230)
NNU_08481	1.30397	0.200789	1.97402	0.365986	0.41204	Malate dehydrogenase, mitochondrial (Precursor) GN=MMDH OS=Citrullus lanatus (Watermelon) PE=1 SV=1	Citrate cycle (TCA cycle) (ko00020);; Cysteine and methionine metabolism (ko00270);; Pyruvate metabolism (ko00620);; Glyoxylate and dicarboxylate metabolism (ko00630);; Carbon fixation in photosynthetic organisms (ko00710);; Carbon metabolism (ko01200)
NNU_08497	-0.24592	-0.264318	-0.218183	-0.312936	-0.355976	Uncharacterized protein At3g15000, mitochondrial GN=At3g15000 OS=Arabidopsis thaliana (Mouse-ear cress) PE=1 SV=1	--
NNU_08581	0.0231775	-0.117085	-0.21713	-0.342871	-0.317304	Probable voltage-gated potassium channel subunit beta GN=T1G11.6 OS=Arabidopsis thaliana (Mouse-ear cress) PE=1 SV=1	--
NNU_08649	-0.31617	-0.285091	-0.282718	-0.328413	-0.327238	Vegetative cell wall protein gp1 (Precursor) GN=GP1 OS=Chlamydomonas reinhardtii (Chlamydomonas smithii) PE=1 SV=1	--
NNU_08709	-0.340931	-0.34169	-0.227497	-0.300967	-0.355775	Probable phospholipid hydroperoxide glutathione peroxidase GN=GPXMC1 OS=Mesembryanthemum crystallinum (Common ice plant) PE=2 SV=1	Glutathione metabolism (ko00480);; Arachidonic acid metabolism (ko00590)
NNU_08730	-0.335769	-0.307249	-0.298205	-0.366717	-0.347446	Remorin OS=Solanum tuberosum (Potato) PE=1 SV=1	--
NNU_08748	-0.318215	-0.347821	-0.302787	-0.356397	-0.357178	NAD-dependent malic enzyme 59 kDa isoform, mitochondrial (Precursor) OS=Solanum tuberosum (Potato) PE=1 SV=1	Pyruvate metabolism (ko00620);; Carbon fixation in photosynthetic organisms (ko00710);; Carbon metabolism (ko01200)
NNU_08856	1.02599	0.60657	3.53752	1.0699	0.26681	Leucoanthocyanidin dioxygenase GN=ANS OS=Malus domestica (Apple) PE=2 SV=1	Flavonoid biosynthesis (ko00941)
NNU_08935	-0.325131	-0.342801	-0.299465	-0.345282	-0.184588	Anthocyanidin reductase GN=T13M11.8 OS=Arabidopsis thaliana (Mouse-ear cress) PE=1 SV=2	Flavonoid biosynthesis (ko00941)
NNU_09153	-0.101384	-0.20437	0.339937	-0.107449	-0.249688	ATP-citrate synthase alpha chain protein 2 GN=ACLA-2 OS=Oryza sativa subsp. japonica (Rice) PE=2 SV=2	Citrate cycle (TCA cycle) (ko00020)
NNU_09156	-0.080493	-0.24204	0.0665501	-0.311625	-0.151474	S-adenosylmethionine synthase 2 OS=Vitis vinifera (Grape) PE=3 SV=1	Cysteine and methionine metabolism (ko00270);; Biosynthesis of amino acids (ko01230)
NNU_09401	-0.283131	0.668807	-0.204317	0.00426371	-0.261723	Universal stress protein A-like protein GN=At3g01520 OS=Arabidopsis thaliana (Mouse-ear cress) PE=1 SV=2	--
NNU_09490	0.295798	0.153469	1.27878	0.519492	0.0445143	Putative DNA-binding protein ESCAROLA GN=ESC OS=Arabidopsis thaliana (Mouse-ear cress) PE=2 SV=1	--
NNU_09511	-0.262896	-0.257293	0.254264	-0.268791	-0.160159	Pyrophosphate--fructose 6-phosphate 1-phosphotransferase subunit alpha {ECO:0000255|HAMAP-Rule:MF_03185} OS=Ricinus communis (Castor bean) PE=3 SV=1	Fructose and mannose metabolism (ko00051)
NNU_09645	-0.214116	-0.287998	-0.0334502	-0.293216	-0.192082	Ubiquitin domain-containing protein DSK2b GN=DSK2B OS=Arabidopsis thaliana (Mouse-ear cress) PE=1 SV=1	Protein processing in endoplasmic reticulum (ko04141)
NNU_09774	0.0619841	0.0550495	0.0805722	-0.05223	-0.283307	DnaJ protein homolog 2 (Precursor) GN=LDJ2 OS=Allium porrum (Leek) PE=2 SV=1	Protein processing in endoplasmic reticulum (ko04141)
NNU_09856	0.22206	0.093135	0.499589	-0.0636814	0.12009	NAD-dependent malic enzyme 62 kDa isoform, mitochondrial (Precursor) OS=Solanum tuberosum (Potato) PE=1 SV=1	Pyruvate metabolism (ko00620);; Carbon fixation in photosynthetic organisms (ko00710);; Carbon metabolism (ko01200)
NNU_10002	-0.110157	-0.175666	0.616818	0.0490464	-0.337856	Phosphoglycerate kinase, chloroplastic (Precursor) OS=Nicotiana tabacum (Common tobacco) PE=1 SV=1	Glycolysis / Gluconeogenesis (ko00010);; Carbon fixation in photosynthetic organisms (ko00710);; Carbon metabolism (ko01200);; Biosynthesis of amino acids (ko01230)
NNU_10113	-0.301781	-0.244967	-0.233646	-0.311314	-0.344796	L-ascorbate peroxidase S, chloroplastic/mitochondrial (Precursor) GN=APXS OS=Arabidopsis thaliana (Mouse-ear cress) PE=1 SV=2	Ascorbate and aldarate metabolism (ko00053);; Glutathione metabolism (ko00480)
NNU_10126	0.074396	-0.0733615	1.02713	-0.0795393	0.0957378	Beta-galactosidase 3 (Precursor) OS=Oryza sativa subsp. japonica (Rice) PE=3 SV=1	--
NNU_10205	-0.360453	-0.359699	-0.358803	-0.369628	-0.321476	Citrate synthase, glyoxysomal (Precursor) OS=Cucurbita maxima (Pumpkin) PE=1 SV=1	Citrate cycle (TCA cycle) (ko00020);; Glyoxylate and dicarboxylate metabolism (ko00630);; Carbon metabolism (ko01200);; 2-Oxocarboxylic acid metabolism (ko01210);; Biosynthesis of amino acids (ko01230)
NNU_10239	-0.319711	-0.345089	0.0342404	-0.290856	-0.260555	Alcohol dehydrogenase class-3 GN=MRH10.4 OS=Arabidopsis thaliana (Mouse-ear cress) PE=1 SV=2	Glycolysis / Gluconeogenesis (ko00010);; Fatty acid degradation (ko00071);; Tyrosine metabolism (ko00350);; Carbon metabolism (ko01200);; Degradation of aromatic compounds (ko01220)
NNU_10350	0.304326	0.180035	-0.160292	-0.31129	-0.235602	Succinyl-CoA ligase [ADP-forming] subunit beta, mitochondrial (Precursor) GN=OJ1234_B11.18 OS=Oryza sativa subsp. japonica (Rice) PE=1 SV=1	Citrate cycle (TCA cycle) (ko00020);; Propanoate metabolism (ko00640);; Carbon metabolism (ko01200)
NNU_10439	-0.172297	-0.272834	0.4157	-0.0012474	-0.329113	Malate dehydrogenase GN=MD1 OS=Nicotiana tabacum (Common tobacco) PE=1 SV=1	Citrate cycle (TCA cycle) (ko00020);; Cysteine and methionine metabolism (ko00270);; Pyruvate metabolism (ko00620);; Glyoxylate and dicarboxylate metabolism (ko00630);; Carbon fixation in photosynthetic organisms (ko00710);; Carbon metabolism (ko01200)
NNU_10627	-0.35825	-0.369128	-0.362566	-0.326941	-0.353548	Probable aldo-keto reductase 2 OS=Oryza sativa subsp. japonica (Rice) PE=2 SV=2	--
NNU_10633	-0.332969	-0.344011	-0.106876	-0.328536	-0.356254	--	--
NNU_10646	-0.334454	-0.351626	-0.305648	-0.353931	-0.344681	Isocitrate dehydrogenase [NAD] regulatory subunit 3, mitochondrial (Precursor) GN=IDH3 OS=Arabidopsis thaliana (Mouse-ear cress) PE=1 SV=1	Citrate cycle (TCA cycle) (ko00020);; Carbon metabolism (ko01200);; 2-Oxocarboxylic acid metabolism (ko01210);; Biosynthesis of amino acids (ko01230)
NNU_10714	-0.320063	-0.338792	-0.315835	-0.269832	-0.343054	V-type proton ATPase subunit E GN=VATE OS=Citrus limon (Lemon) PE=2 SV=1	Oxidative phosphorylation (ko00190);; Phagosome (ko04145)
NNU_10754	10.0983	5.58494	10.6438	6.19675	4.87922	UDP-sulfoquinovose synthase, chloroplastic (Precursor) GN=SQD1 OS=Spinacia oleracea (Spinach) PE=1 SV=1	Amino sugar and nucleotide sugar metabolism (ko00520);; Glycerolipid metabolism (ko00561)
NNU_10773	-0.229737	-0.217854	0.0118313	-0.270386	-0.125484	14 kDa zinc-binding protein GN=ZBP14 OS=Zea mays (Maize) PE=1 SV=1	--
NNU_10792	-0.262055	-0.245208	-0.257346	-0.337258	-0.364125	Soluble inorganic pyrophosphatase GN=PPA OS=Solanum tuberosum (Potato) PE=2 SV=1	Oxidative phosphorylation (ko00190)
NNU_10907	-0.142265	-0.161938	0.381412	-0.230778	-0.320756	Elongation factor 1-beta OS=Oryza sativa subsp. japonica (Rice) PE=1 SV=3	--
NNU_10991	-0.366827	-0.372428	-0.324654	-0.35919	-0.35212	Acyl-CoA-binding protein OS=Ricinus communis (Castor bean) PE=3 SV=1	--
NNU_11050	-0.272414	-0.176871	-0.213943	-0.12544	-0.364163	Small ubiquitin-related modifier 1 GN=F10M23.180 OS=Arabidopsis thaliana (Mouse-ear cress) PE=1 SV=2	RNA transport (ko03013)
NNU_11306	-0.372428	-0.126735	-0.291748	-0.187325	-0.3367	Chemocyanin (Precursor) OS=Lilium longiflorum (Trumpet lily) PE=1 SV=1	--
NNU_11653	-0.101984	-0.134129	0.605416	-0.113417	-0.293712	Enoyl-[acyl-carrier-protein] reductase [NADH], chloroplastic (Precursor) GN=T6P5.19 OS=Arabidopsis thaliana (Mouse-ear cress) PE=1 SV=1	Fatty acid biosynthesis (ko00061);; Biotin metabolism (ko00780);; Fatty acid metabolism (ko01212)
NNU_11665	-0.339652	-0.324875	-0.0713694	-0.281983	-0.343279	Citrate synthase, mitochondrial (Precursor) GN=CS OS=Daucus carota (Wild carrot) PE=2 SV=1	Citrate cycle (TCA cycle) (ko00020);; Glyoxylate and dicarboxylate metabolism (ko00630);; Carbon metabolism (ko01200);; 2-Oxocarboxylic acid metabolism (ko01210);; Biosynthesis of amino acids (ko01230)
NNU_11668	-0.334302	-0.296788	-0.262233	-0.319283	-0.355512	Citrate synthase, mitochondrial (Precursor) GN=CIT OS=Citrus maxima (Pomelo) PE=2 SV=1
NNU_11690	-0.0056589	-0.2136	0.293209	-0.089893	-0.313471	UTP--glucose-1-phosphate uridylyltransferase GN=UGPA OS=Musa acuminata (Banana) PE=2 SV=1	Pentose and glucuronate interconversions (ko00040);; Galactose metabolism (ko00052);; Starch and sucrose metabolism (ko00500);; Amino sugar and nucleotide sugar metabolism (ko00520)
NNU_11754	-0.122215	-0.124614	0.0278283	-0.226901	-0.184189	20 kDa chaperonin, chloroplastic (Precursor) GN=T1M15.120 OS=Arabidopsis thaliana (Mouse-ear cress) PE=1 SV=2	--
NNU_11909	-0.122181	-0.283131	-0.11679	-0.317451	-0.28812	Dihydrolipoyllysine-residue acetyltransferase component 3 of pyruvate dehydrogenase complex, mitochondrial (Precursor) GN=At1g54220 OS=Arabidopsis thaliana (Mouse-ear cress) PE=2 SV=1	Glycolysis / Gluconeogenesis (ko00010);; Citrate cycle (TCA cycle) (ko00020);; Pyruvate metabolism (ko00620);; Carbon metabolism (ko01200)
NNU_12103	-0.325159	-0.35585	-0.230744	-0.343953	-0.357811	Eukaryotic translation initiation factor 5A OS=Manihot esculenta (Cassava) PE=2 SV=2	--
NNU_12129	-0.334963	-0.332937	-0.219086	-0.346351	-0.332103	NADP-dependent glyceraldehyde-3-phosphate dehydrogenase GN=GAPN OS=Nicotiana plumbaginifolia (Leadwort-leaved tobacco) PE=2 SV=1	Glycolysis / Gluconeogenesis (ko00010);; Pentose phosphate pathway (ko00030);; Carbon metabolism (ko01200)
NNU_12134	1.30883	0.729772	1.45112	0.271132	0.599386	40S ribosomal protein S12 GN=RPS12 OS=Hordeum vulgare (Barley) PE=2 SV=1	Ribosome (ko03010)
NNU_12227	-0.331308	-0.214868	-0.22136	-0.30387	-0.350578	Non-specific lipid-transfer protein (Precursor) OS=Helianthus annuus (Common sunflower) PE=3 SV=1	--
NNU_12445	-0.353813	-0.367043	-0.319889	-0.366623	-0.362465	L-ascorbate peroxidase, cytosolic GN=APX1 OS=Pisum sativum (Garden pea) PE=1 SV=2	Ascorbate and aldarate metabolism (ko00053);; Glutathione metabolism (ko00480)
NNU_12690	-0.23277	-0.264361	-0.148704	-0.22787	-0.32379	Chaperonin CPN60-2, mitochondrial (Precursor) GN=CPN60-2 OS=Cucurbita maxima (Pumpkin) PE=1 SV=1	RNA degradation (ko03018)
NNU_12892	2.03392	1.35486	3.35582	2.01071	1.42154	GATA transcription factor 24 GN=MXL8.2 OS=Arabidopsis thaliana (Mouse-ear cress) PE=2 SV=2	--
NNU_12901	-0.0264189	-0.129702	0.628136	0.0736409	-0.207586	--	--
NNU_12974	-0.228625	-0.313744	-0.0354643	-0.177202	-0.294462	Triosephosphate isomerase, cytosolic OS=Coptis japonica (Japanese goldthread) PE=2 SV=1	Glycolysis / Gluconeogenesis (ko00010);; Fructose and mannose metabolism (ko00051);; Inositol phosphate metabolism (ko00562);; Carbon fixation in photosynthetic organisms (ko00710);; Carbon metabolism (ko01200);; Biosynthesis of amino acids (ko01230)
NNU_13079	-0.312048	-0.366754	-0.311607	-0.355058	-0.367575	Ran-binding protein 1 homolog a GN=F10K1.15 OS=Arabidopsis thaliana (Mouse-ear cress) PE=1 SV=1	--
NNU_13086	-0.0604033	-4.267e-05	0.233404	-0.220681	-0.201966	Methionine aminopeptidase 2A {ECO:0000255|HAMAP-Rule:MF_03175} GN=At2g44180 OS=Arabidopsis thaliana (Mouse-ear cress) PE=2 SV=2	--
NNU_13158	-0.318594	-0.325491	-0.347217	-0.361468	-0.363892	Chorismate synthase, chloroplastic (Precursor) OS=Capnoides sempervirens (Rock-harlequin) PE=1 SV=1	Phenylalanine, tyrosine and tryptophan biosynthesis (ko00400);; Biosynthesis of amino acids (ko01230)
NNU_13447	-0.303041	-0.318885	0.116586	-0.296211	-0.189072	Triosephosphate isomerase, chloroplastic (Precursor) GN=TIM OS=Arabidopsis thaliana (Mouse-ear cress) PE=1 SV=1
NNU_13448	-0.345079	0.3372	3.35809	1.56443	-0.0395433	Naringenin,2-oxoglutarate 3-dioxygenase (Fragment) GN=AN3 OS=Petunia hybrida (Petunia) PE=1 SV=1	Flavonoid biosynthesis (ko00941)
NNU_13515	-0.0945387	-0.160746	0.454306	-0.105571	0.0398584	Uncharacterized protein At1g47420, mitochondrial (Precursor) GN=At1g47420 OS=Arabidopsis thaliana (Mouse-ear cress) PE=1 SV=1	--
NNU_13548	-0.0937786	-0.278492	-0.0551535	-0.332019	-0.293649	Methylmalonate-semialdehyde dehydrogenase [acylating], mitochondrial (Precursor) OS=Arabidopsis thaliana (Mouse-ear cress) PE=2 SV=2	Valine, leucine and isoleucine degradation (ko00280);; beta-Alanine metabolism (ko00410);; Inositol phosphate metabolism (ko00562);; Propanoate metabolism (ko00640);; Carbon metabolism (ko01200)
NNU_13607	-0.356002	-0.315665	-0.315836	-0.351081	-0.363824	Polyadenylate-binding protein 8 GN=PAB8 OS=Arabidopsis thaliana (Mouse-ear cress) PE=1 SV=1	RNA transport (ko03013);; mRNA surveillance pathway (ko03015);; RNA degradation (ko03018)
NNU_13609	-0.290833	-0.348789	-0.325005	-0.357778	-0.372428	CBS domain-containing protein CBSX1, chloroplastic (Precursor) OS=Arabidopsis thaliana (Mouse-ear cress) PE=1 SV=2	--
NNU_13682	-0.301196	-0.332627	-0.360084	-0.372428	-0.364227	FRIGIDA-like protein 3 GN=FRL3 OS=Arabidopsis thaliana (Mouse-ear cress) PE=1 SV=1	--
NNU_13703	-0.312817	-0.308183	-0.217852	-0.181265	-0.372428	Subtilisin-like protease (Precursor) GN=At5g67360 OS=Arabidopsis thaliana (Mouse-ear cress) PE=1 SV=1	--
NNU_13732	-0.297102	-0.323086	-0.197732	-0.275757	-0.349349	Adenine phosphoribosyltransferase 1, chloroplastic (Precursor) GN=F17L21.24 OS=Arabidopsis thaliana (Mouse-ear cress) PE=1 SV=2	Purine metabolism (ko00230)
NNU_13835	-0.139481	-0.310206	-0.270407	-0.314877	-0.316557	Galactokinase GN=F5E6.9 OS=Arabidopsis thaliana (Mouse-ear cress) PE=1 SV=2	--
NNU_13870	-0.341105	-0.318529	-0.355665	-0.351629	-0.364448	Universal stress protein A-like protein GN=At3g01520 OS=Arabidopsis thaliana (Mouse-ear cress) PE=1 SV=2	--
NNU_14079	-0.353421	-0.309615	-0.137801	-0.213147	-0.370905	40S ribosomal protein S21-2 GN=RPS21C OS=Arabidopsis thaliana (Mouse-ear cress) PE=1 SV=2	Ribosome (ko03010)
NNU_14109	-0.37021	-0.258142	0.550068	0.225389	-0.36577	Glutathione S-transferase OS=Hyoscyamus muticus (Egyptian henbane) PE=1 SV=1	Glutathione metabolism (ko00480)
NNU_14448	4.87523	2.22153	15.7468	5.40233	4.97549	3-isopropylmalate dehydratase small subunit 3 (Precursor) GN=At2g43090 OS=Arabidopsis thaliana (Mouse-ear cress) PE=1 SV=1	Valine, leucine and isoleucine biosynthesis (ko00290);; C5-Branched dibasic acid metabolism (ko00660);; 2-Oxocarboxylic acid metabolism (ko01210);; Biosynthesis of amino acids (ko01230)
NNU_14554	0.88942	-0.116458	0.131224	-0.165984	-0.0520535	Hsp70-Hsp90 organizing protein 2 GN=HOP2 OS=Arabidopsis thaliana (Mouse-ear cress) PE=2 SV=1	--
NNU_14917	-0.0734191	-0.209885	-0.357927	-0.372428	-0.372428	NADH dehydrogenase [ubiquinone] iron-sulfur protein 1, mitochondrial (Precursor) OS=Solanum tuberosum (Potato) PE=1 SV=1	Oxidative phosphorylation (ko00190)
NNU_15048	-0.257464	-0.351773	-0.3265	-0.357859	-0.367127	Mitochondrial outer membrane protein porin 4 GN=VDAC4 OS=Arabidopsis thaliana (Mouse-ear cress) PE=1 SV=1	--
NNU_15068	-0.329098	-0.212923	-0.24458	-0.350841	-0.372428	Proteasome subunit alpha type-4 GN=PAC1 OS=Spinacia oleracea (Spinach) PE=2 SV=1	Proteasome (ko03050)
NNU_15144	-0.212272	-0.285993	0.0748592	0.0358744	-0.159207	Chalcone--flavonone isomerase GN=CHI OS=Camellia sinensis (Tea) PE=2 SV=2	Flavonoid biosynthesis (ko00941)
NNU_15147	-0.356547	-0.359535	-0.34197	-0.372428	-0.372428	Isocitrate dehydrogenase [NAD] catalytic subunit 5, mitochondrial (Precursor) GN=IDH5 OS=Arabidopsis thaliana (Mouse-ear cress) PE=2 SV=1	Citrate cycle (TCA cycle) (ko00020);; Carbon metabolism (ko01200);; 2-Oxocarboxylic acid metabolism (ko01210);; Biosynthesis of amino acids (ko01230)
NNU_15171	-0.349103	-0.297823	-0.159448	-0.313301	-0.31491	Glutathione S-transferase DHAR2 GN=F22H5.1 OS=Arabidopsis thaliana (Mouse-ear cress) PE=1 SV=1	--
NNU_15193	-0.350389	-0.325173	-0.240879	-0.344545	-0.365594	--	Citrate cycle (TCA cycle) (ko00020);; Lysine degradation (ko00310);; Tryptophan metabolism (ko00380);; Carbon metabolism (ko01200)
NNU_15240	-0.294293	-0.317217	-0.246957	-0.33274	-0.372428	60S ribosomal protein L4 GN=RPL4 OS=Prunus armeniaca (Apricot) PE=2 SV=1	Ribosome (ko03010)
NNU_15548	-0.223097	-0.357058	-0.0607155	-0.195201	-0.286064	Elongation factor 1-alpha GN=EF1 OS=Manihot esculenta (Cassava) PE=3 SV=1	RNA transport (ko03013)
NNU_15643	-0.325653	-0.322558	0.115571	-0.320831	-0.365123	10 kDa chaperonin GN=CPN10 OS=Arabidopsis thaliana (Mouse-ear cress) PE=3 SV=1	--
NNU_15825	-0.297125	-0.332601	0.0559657	-0.21394	-0.253972	Reactive Intermediate Deaminase A, chloroplastic {ECO:0000303|PubMed:25070638} (Precursor) OS=Arabidopsis thaliana (Mouse-ear cress) PE=1 SV=1	--
NNU_15836	-0.334641	-0.308671	-0.27971	-0.348342	-0.372428	Aconitate hydratase 2, mitochondrial (Precursor) GN=ACO2 OS=Arabidopsis thaliana (Mouse-ear cress) PE=1 SV=2	Citrate cycle (TCA cycle) (ko00020);; Glyoxylate and dicarboxylate metabolism (ko00630);; Carbon metabolism (ko01200);; 2-Oxocarboxylic acid metabolism (ko01210);; Biosynthesis of amino acids (ko01230)
NNU_15922	-0.31036	-0.348436	-0.364595	-0.370165	-0.366861	Tropinone reductase-like 3 OS=Erythroxylum coca (Coca plant) PE=2 SV=1	Peroxisome (ko04146)
NNU_16165	0.084434	-0.229564	0.453264	0.142927	-0.360822	26S proteasome non-ATPase regulatory subunit 11 homolog GN=F28N24.15 OS=Arabidopsis thaliana (Mouse-ear cress) PE=1 SV=1	Proteasome (ko03050)
NNU_16289	-0.332927	-0.349462	-0.312023	-0.332377	-0.364607	MFP1 attachment factor 1 GN=MAF1 OS=Solanum lycopersicum (Tomato) PE=1 SV=1	--
NNU_16509	-0.285866	-0.343636	-0.185757	-0.275174	-0.337362	Probable NAD(P)H dehydrogenase (quinone) FQR1-like 1 {ECO:0000305} OS=Arabidopsis thaliana (Mouse-ear cress) PE=2 SV=1	--
NNU_16512	-0.349044	-0.359257	-0.338412	-0.367633	-0.372428	NADH dehydrogenase [ubiquinone] flavoprotein 2, mitochondrial (Precursor) GN=At4g02580 OS=Arabidopsis thaliana (Mouse-ear cress) PE=2 SV=3	Oxidative phosphorylation (ko00190)
NNU_16636	-0.363686	-0.365854	-0.329297	-0.367881	-0.372428	2,3-bisphosphoglycerate-independent phosphoglycerate mutase GN=PGM1 OS=Mesembryanthemum crystallinum (Common ice plant) PE=2 SV=1	Glycolysis / Gluconeogenesis (ko00010);; Glycine, serine and threonine metabolism (ko00260);; Carbon metabolism (ko01200);; Biosynthesis of amino acids (ko01230)
NNU_16704	0.143695	-0.151214	1.0211	-0.0255246	-0.0597178	Chaperonin CPN60-2, mitochondrial (Precursor) GN=CPN60-2 OS=Cucurbita maxima (Pumpkin) PE=1 SV=1	RNA degradation (ko03018)
NNU_16719	-0.197205	-0.258755	0.0520309	-0.121583	-0.0264596	26S proteasome regulatory subunit 4 homolog A OS=Arabidopsis thaliana (Mouse-ear cress) PE=1 SV=1	Proteasome (ko03050)
NNU_16816	0.121495	-0.159715	-0.274153	-0.33222	-0.332556	Glutenin, high molecular weight subunit PW212 (Precursor) OS=Triticum aestivum (Wheat) PE=3 SV=1	--
NNU_16826	-0.338325	-0.360709	-0.353467	-0.372428	-0.358074	60S ribosomal protein L28-2 GN=RPL28C OS=Arabidopsis thaliana (Mouse-ear cress) PE=2 SV=1	Ribosome (ko03010)
NNU_16919	-0.0239857	-0.214712	-0.298405	-0.326603	-0.355938	Lactoylglutathione lyase GN=GLXI OS=Glycine max (Soybean) PE=1 SV=1	Pyruvate metabolism (ko00620)
NNU_17381	-0.336726	-0.303872	-0.0924059	-0.285849	-0.317061	Probable fructokinase-7 OS=Arabidopsis thaliana (Mouse-ear cress) PE=1 SV=1	Fructose and mannose metabolism (ko00051);; Starch and sucrose metabolism (ko00500);; Amino sugar and nucleotide sugar metabolism (ko00520)
NNU_17578	-0.293087	-0.345131	-0.195002	-0.347791	-0.353376	Probable prefoldin subunit 2 GN=At3g22480 OS=Arabidopsis thaliana (Mouse-ear cress) PE=2 SV=1	--
NNU_17634	-0.303456	-0.327595	-0.187475	-0.347473	-0.372428	Probable ATP synthase 24 kDa subunit, mitochondrial (Precursor) GN=At2g21870 OS=Arabidopsis thaliana (Mouse-ear cress) PE=1 SV=1	--
NNU_17866	-0.229954	-0.342458	-0.317223	-0.360829	-0.36435	DAG protein, chloroplastic (Precursor) GN=DAG OS=Antirrhinum majus (Garden snapdragon) PE=2 SV=1	--
NNU_17880	-0.364525	-0.262918	-0.324666	-0.312343	-0.363012	Probable fructokinase-1 OS=Arabidopsis thaliana (Mouse-ear cress) PE=2 SV=1	Fructose and mannose metabolism (ko00051);; Starch and sucrose metabolism (ko00500);; Amino sugar and nucleotide sugar metabolism (ko00520)
NNU_17982	-0.286784	-0.346012	-0.242802	-0.362885	-0.372428	KH domain-containing protein At4g18375 GN=At4g18375 OS=Arabidopsis thaliana (Mouse-ear cress) PE=2 SV=1	--
NNU_18183	-0.336018	-0.334882	-0.308549	-0.342927	-0.372428	Nucleoside diphosphate kinase IV, chloroplastic/mitochondrial (Precursor) GN=NDK4 OS=Arabidopsis thaliana (Mouse-ear cress) PE=1 SV=2	Purine metabolism (ko00230);; Pyrimidine metabolism (ko00240)
NNU_18207	-0.113571	-0.264622	0.363882	-0.122785	0.240753	Transketolase, chloroplastic (Precursor) OS=Solanum tuberosum (Potato) PE=2 SV=1	Pentose phosphate pathway (ko00030);; Carbon fixation in photosynthetic organisms (ko00710);; Carbon metabolism (ko01200);; Biosynthesis of amino acids (ko01230)
NNU_18211	-0.355681	-0.366774	-0.33873	-0.356303	-0.372428	3-phosphoshikimate 1-carboxyvinyltransferase, chloroplastic (Precursor) OS=Petunia hybrida (Petunia) PE=1 SV=1	Phenylalanine, tyrosine and tryptophan biosynthesis (ko00400);; Biosynthesis of amino acids (ko01230)
NNU_18235	-0.189942	-0.270096	-0.360268	-0.372428	-0.372428	Hsp70-Hsp90 organizing protein 1 GN=HOP1 OS=Arabidopsis thaliana (Mouse-ear cress) PE=2 SV=1	--
NNU_18389	-0.0805964	-0.210819	0.0990533	-0.212396	-0.30114	Tubulin alpha chain GN=TUBA OS=Prunus dulcis (Almond) PE=2 SV=1	Phagosome (ko04145)
NNU_18928	-0.347731	-0.355806	-0.199782	-0.271138	-0.26239	Non-symbiotic hemoglobin 2 GN=HB2 OS=Gossypium hirsutum (Upland cotton) PE=3 SV=1	--
NNU_19128	-0.327965	-0.289544	-0.348453	-0.367676	-0.367682	Probable fructose-bisphosphate aldolase 3, chloroplastic (Precursor) GN=FBA3 OS=Arabidopsis thaliana (Mouse-ear cress) PE=1 SV=1	Glycolysis / Gluconeogenesis (ko00010);; Pentose phosphate pathway (ko00030);; Fructose and mannose metabolism (ko00051);; Carbon fixation in photosynthetic organisms (ko00710);; Carbon metabolism (ko01200);; Biosynthesis of amino acids (ko01230)
NNU_19348	-0.312336	-0.349991	-0.241811	-0.276045	-0.36578	Leucine aminopeptidase 2, chloroplastic (Precursor) GN=LAPA2 OS=Solanum lycopersicum (Tomato) PE=1 SV=1	Glutathione metabolism (ko00480)
NNU_19433	0.62976	-0.0014561	-0.173272	-0.372428	-0.361986	Adenylate kinase 2, chloroplastic (Precursor) GN=At5g47840 OS=Arabidopsis thaliana (Mouse-ear cress) PE=1 SV=1	Purine metabolism (ko00230)
NNU_19444	0.290258	-0.135587	-0.337274	-0.335589	-0.367556	Copper transport protein CCH GN=CCH OS=Arabidopsis thaliana (Mouse-ear cress) PE=1 SV=1	--
NNU_19453	-0.338216	-0.350474	-0.294377	-0.3132	-0.366869	Monodehydroascorbate reductase OS=Solanum lycopersicum (Tomato) PE=1 SV=1	Ascorbate and aldarate metabolism (ko00053)
NNU_19856	0.749437	1.69139	6.65425	2.89654	4.94528	RuBisCO large subunit-binding protein subunit alpha, chloroplastic (Precursor) OS=Pisum sativum (Garden pea) PE=1 SV=2	--
NNU_19883	-0.251331	-0.315385	-0.36807	-0.370873	-0.372428	KH domain-containing protein At4g18375 GN=At4g18375 OS=Arabidopsis thaliana (Mouse-ear cress) PE=2 SV=1	--
NNU_19997	-0.310536	-0.334668	-0.0708011	-0.161766	-0.372428	Fructose-1,6-bisphosphatase, cytosolic OS=Beta vulgaris (Sugar beet) PE=2 SV=2	Glycolysis / Gluconeogenesis (ko00010);; Pentose phosphate pathway (ko00030);; Fructose and mannose metabolism (ko00051);; Carbon fixation in photosynthetic organisms (ko00710);; Carbon metabolism (ko01200)
NNU_20219	-0.350403	-0.356775	-0.328337	-0.357232	-0.357951	Inositol-3-phosphate synthase OS=Sesamum indicum (Oriental sesame) PE=2 SV=1	Inositol phosphate metabolism (ko00562)
NNU_20302	-0.309926	-0.360509	-0.227395	-0.341447	-0.372428	Clathrin light chain 1 GN=At2g20760 OS=Arabidopsis thaliana (Mouse-ear cress) PE=2 SV=1	--
NNU_20315	-0.285321	-0.338694	-0.184721	-0.308141	-0.33668	Aspartic proteinase (Precursor) OS=Cucurbita pepo (Vegetable marrow) PE=2 SV=1	--
NNU_20450	-0.294356	-0.338016	-0.35602	-0.352176	-0.372428	Fruit protein pKIWI501 GN=pKIWI501 OS=Actinidia deliciosa (Kiwi) PE=2 SV=1	--
NNU_20538	-0.121726	-0.333813	-0.272726	-0.256659	-0.261743	Acetyl-CoA acetyltransferase, cytosolic 1 GN=MIF21.12 OS=Arabidopsis thaliana (Mouse-ear cress) PE=2 SV=1	Fatty acid degradation (ko00071);; Synthesis and degradation of ketone bodies (ko00072);; Valine, leucine and isoleucine degradation (ko00280);; Lysine degradation (ko00310);; Tryptophan metabolism (ko00380);; Pyruvate metabolism (ko00620);; Glyoxylate and dicarboxylate metabolism (ko00630);; Propanoate metabolism (ko00640);; Butanoate metabolism (ko00650);; Terpenoid backbone biosynthesis (ko009…
NNU_20556	-0.0388256	-0.192009	0.727345	0.0121571	-0.0443298	Heterogeneous nuclear ribonucleoprotein 1 GN=RNP1 OS=Arabidopsis thaliana (Mouse-ear cress) PE=1 SV=1	Spliceosome (ko03040)
NNU_20654	-0.348647	-0.349776	-0.284882	-0.353576	-0.338957	Phosphoglucomutase, cytoplasmic GN=PGM1 OS=Solanum tuberosum (Potato) PE=2 SV=1	Glycolysis / Gluconeogenesis (ko00010);; Pentose phosphate pathway (ko00030);; Galactose metabolism (ko00052);; Purine metabolism (ko00230);; Starch and sucrose metabolism (ko00500);; Amino sugar and nucleotide sugar metabolism (ko00520)
NNU_20860	-0.318858	-0.361193	-0.103058	-0.342654	-0.343276	Succinyl-CoA ligase [ADP-forming] subunit alpha-2, mitochondrial (Precursor) OS=Solanum lycopersicum (Tomato) PE=1 SV=1	Citrate cycle (TCA cycle) (ko00020);; Propanoate metabolism (ko00640);; Carbon metabolism (ko01200)
NNU_20907	-0.25618	-0.316334	0.055584	-0.0931576	-0.350066	Protein FLX-like 3 OS=Arabidopsis thaliana (Mouse-ear cress) PE=1 SV=1	--
NNU_20961	0.335098	-0.0406394	0.724315	0.309026	0.815153	Dihydrolipoyllysine-residue acetyltransferase component 3 of pyruvate dehydrogenase complex, mitochondrial (Precursor) GN=At1g54220 OS=Arabidopsis thaliana (Mouse-ear cress) PE=2 SV=1	Glycolysis / Gluconeogenesis (ko00010);; Citrate cycle (TCA cycle) (ko00020);; Pyruvate metabolism (ko00620);; Carbon metabolism (ko01200)
NNU_21019	-0.348358	-0.35682	-0.328468	-0.337857	-0.360797	Remorin OS=Solanum tuberosum (Potato) PE=1 SV=1	--
NNU_21341	-0.341042	-0.320497	-0.0379358	-0.217651	-0.0445878	RuBisCO large subunit-binding protein subunit alpha, chloroplastic (Precursor) OS=Pisum sativum (Garden pea) PE=1 SV=2	--
NNU_21354	-0.201665	-0.256897	-0.0655852	-0.338508	-0.338598	Cell division cycle protein 48 homolog GN=CDC48 OS=Glycine max (Soybean) PE=1 SV=1	Protein processing in endoplasmic reticulum (ko04141)
NNU_21384	-0.365313	-0.369307	-0.368873	-0.372428	-0.372428	Chaperonin 60 subunit beta 2, chloroplastic (Precursor) GN=MRP15.11 OS=Arabidopsis thaliana (Mouse-ear cress) PE=1 SV=1	RNA degradation (ko03018)
NNU_21432	-0.343822	-0.361766	-0.307292	-0.368357	-0.305654	Aspartate aminotransferase, cytoplasmic OS=Oryza sativa subsp. japonica (Rice) PE=2 SV=1	Alanine, aspartate and glutamate metabolism (ko00250);; Cysteine and methionine metabolism (ko00270);; Arginine and proline metabolism (ko00330);; Tyrosine metabolism (ko00350);; Phenylalanine metabolism (ko00360);; Phenylalanine, tyrosine and tryptophan biosynthesis (ko00400);; Carbon fixation in photosynthetic organisms (ko00710);; Isoquinoline alkaloid biosynthesis (ko00950);; Tropane, piperid…
NNU_21620	-0.324002	-0.354212	-0.275346	-0.360516	-0.372428	Zinc finger CCCH domain-containing protein 39 GN=At3g19360 OS=Arabidopsis thaliana (Mouse-ear cress) PE=2 SV=1	--
NNU_21817	-0.355537	-0.361194	-0.309305	-0.372428	-0.372428	Phosphoserine aminotransferase 2, chloroplastic (Precursor) GN=PSAT2 OS=Arabidopsis thaliana (Mouse-ear cress) PE=2 SV=1	Glycine, serine and threonine metabolism (ko00260);; Vitamin B6 metabolism (ko00750);; Carbon metabolism (ko01200);; Biosynthesis of amino acids (ko01230)
NNU_21848	-0.0181726	-0.323027	0.193105	-0.295327	-0.288669	Elongation factor 1-beta 2 GN=At5g19510 OS=Arabidopsis thaliana (Mouse-ear cress) PE=1 SV=1	--
NNU_21884	-0.317193	-0.342147	-0.348375	-0.34335	-0.361039	Isocitrate dehydrogenase [NADP], chloroplastic/mitochondrial (Precursor) GN=At5g14590 OS=Arabidopsis thaliana (Mouse-ear cress) PE=2 SV=1	Citrate cycle (TCA cycle) (ko00020);; Glutathione metabolism (ko00480);; Carbon metabolism (ko01200);; 2-Oxocarboxylic acid metabolism (ko01210);; Biosynthesis of amino acids (ko01230);; Peroxisome (ko04146)
NNU_22089	-0.368761	-0.300083	-0.163887	-0.318457	-0.314062	Glyceraldehyde-3-phosphate dehydrogenase, cytosolic GN=GAPC OS=Magnolia liliiflora (Mulan magnolia) PE=2 SV=1	Glycolysis / Gluconeogenesis (ko00010);; Carbon fixation in photosynthetic organisms (ko00710);; Carbon metabolism (ko01200);; Biosynthesis of amino acids (ko01230)
NNU_22119	-0.103303	-0.19297	0.0337704	-0.255867	-0.323569	Adenylate kinase 4 GN=ADK-B OS=Oryza sativa subsp. japonica (Rice) PE=2 SV=1	Purine metabolism (ko00230)
NNU_22236	-0.318102	-0.342719	-0.267665	-0.351208	-0.332457	Glutamate-1-semialdehyde 2,1-aminomutase, chloroplastic (Precursor) GN=GSA OS=Nicotiana tabacum (Common tobacco) PE=1 SV=1	Porphyrin and chlorophyll metabolism (ko00860)
NNU_22281	-0.337439	-0.195947	-0.282065	-0.303289	-0.372428	ATP-dependent Clp protease ATP-binding subunit clpA homolog CD4B, chloroplastic (Precursor) GN=CD4B OS=Solanum lycopersicum (Tomato) PE=3 SV=1	--
NNU_22365	-0.309822	-0.367459	-0.145151	-0.281135	-0.372428	Calnexin homolog (Precursor) OS=Glycine max (Soybean) PE=2 SV=1	Protein processing in endoplasmic reticulum (ko04141);; Phagosome (ko04145)
NNU_22397	-0.131289	-0.323644	-0.272187	-0.344058	-0.349094	Alanine--glyoxylate aminotransferase 2 homolog 1, mitochondrial (Precursor) GN=AGT2 OS=Arabidopsis thaliana (Mouse-ear cress) PE=2 SV=1	Alanine, aspartate and glutamate metabolism (ko00250);; Glycine, serine and threonine metabolism (ko00260)
NNU_22456	0.199232	-0.175951	-0.237503	-0.282759	-0.358748	Probable beta-D-xylosidase 7 (Precursor) GN=BXL7 OS=Arabidopsis thaliana (Mouse-ear cress) PE=2 SV=2	--
NNU_22674	-0.149325	-0.0475164	1.33895	0.117573	0.0792809	Histone H3.3 OS=Vitis vinifera (Grape) PE=2 SV=3	--
NNU_22685	-0.317585	-0.35934	-0.144525	-0.139881	-0.372428	Peroxidase 17 (Precursor) GN=F14M13.18 OS=Arabidopsis thaliana (Mouse-ear cress) PE=2 SV=1	Phenylalanine metabolism (ko00360);; Phenylpropanoid biosynthesis (ko00940)
NNU_22771	-0.330234	-0.365283	-0.34981	-0.365811	-0.369503	Biotin carboxylase 1, chloroplastic (Precursor) GN=POPTRDRAFT_831870 OS=Populus trichocarpa (Western balsam poplar) PE=2 SV=1	Fatty acid biosynthesis (ko00061);; Pyruvate metabolism (ko00620);; Propanoate metabolism (ko00640);; Carbon metabolism (ko01200);; Fatty acid metabolism (ko01212)
NNU_22855	-0.325198	-0.344597	-0.274172	-0.310672	-0.372428	Villin-2 {ECO:0000303|PubMed:10631247} OS=Arabidopsis thaliana (Mouse-ear cress) PE=1 SV=2	--
NNU_23056	-0.353828	-0.331493	-0.292152	-0.363152	-0.372428	CBS domain-containing protein CBSX3, mitochondrial (Precursor) GN=CBSX3 OS=Arabidopsis thaliana (Mouse-ear cress) PE=1 SV=1	--
NNU_23209	-0.18031	-0.0040827	0.563574	0.0594848	-0.0070689	Fumarate hydratase 1, mitochondrial (Precursor) GN=FUM1 OS=Arabidopsis thaliana (Mouse-ear cress) PE=2 SV=2	Citrate cycle (TCA cycle) (ko00020);; Pyruvate metabolism (ko00620);; Carbon metabolism (ko01200)
NNU_23376	-0.268738	-0.320547	-0.0243013	-0.348737	-0.325407	Probable fructose-bisphosphate aldolase 2, chloroplastic (Precursor) GN=FBA2 OS=Arabidopsis thaliana (Mouse-ear cress) PE=1 SV=2	Glycolysis / Gluconeogenesis (ko00010);; Pentose phosphate pathway (ko00030);; Fructose and mannose metabolism (ko00051);; Carbon fixation in photosynthetic organisms (ko00710);; Carbon metabolism (ko01200);; Biosynthesis of amino acids (ko01230)
NNU_23649	-0.309127	-0.323783	-0.259964	-0.365272	-0.303089	Transcription factor Pur-alpha 1 GN=PURA1 OS=Arabidopsis thaliana (Mouse-ear cress) PE=1 SV=2	--
NNU_23701	-0.329808	-0.365598	-0.243723	-0.372428	-0.357636	Pyrophosphate--fructose 6-phosphate 1-phosphotransferase subunit beta {ECO:0000255|HAMAP-Rule:MF_03185} OS=Ricinus communis (Castor bean) PE=3 SV=1	Fructose and mannose metabolism (ko00051)
NNU_23717	0.00575516	-0.174782	-0.275624	-0.344085	-0.354986	FK506-binding protein 2 (Precursor) GN=FKBP15 OS=Vicia faba (Broad bean) PE=1 SV=1	--
NNU_23723	-0.278099	-0.33534	-0.0968412	-0.328625	-0.351887	70 kDa peptidyl-prolyl isomerase GN=FKBP70 OS=Triticum aestivum (Wheat) PE=1 SV=1	--
NNU_23843	0.882701	0.419926	0.138783	0.141669	-0.372428	L-ascorbate peroxidase 3, peroxisomal (Precursor) GN=M4E13.60 OS=Arabidopsis thaliana (Mouse-ear cress) PE=1 SV=1	Ascorbate and aldarate metabolism (ko00053);; Glutathione metabolism (ko00480)
NNU_24108	-0.343956	-0.365028	-0.278727	-0.352608	-0.346521	--	--
NNU_24182	-0.0778494	-0.193187	-0.277891	-0.343613	-0.355526	Superoxide dismutase [Cu-Zn] 2 GN=OLE5 OS=Olea europaea (Common olive) PE=1 SV=2	Peroxisome (ko04146)
NNU_24204	-0.349721	-0.155116	0.031305	-0.19884	-0.35745	Putative 4-hydroxy-4-methyl-2-oxoglutarate aldolase 2 GN=At5g16450 OS=Arabidopsis thaliana (Mouse-ear cress) PE=1 SV=1	--
NNU_24271	-0.27277	-0.199022	-0.331912	-0.186537	-0.363831	--	--
NNU_24365	-0.366415	-0.269022	-0.154166	-0.249298	-0.372428	26S protease regulatory subunit 6B homolog {ECO:0000250|UniProtKB:P54778} OS=Helianthus annuus (Common sunflower) PE=1 SV=1	Proteasome (ko03050)
NNU_24543	0.517999	0.0794523	-0.175203	-0.320453	-0.263012	Dihydrolipoyl dehydrogenase 1, mitochondrial (Precursor) GN=LPD1 OS=Arabidopsis thaliana (Mouse-ear cress) PE=1 SV=2	Glycolysis / Gluconeogenesis (ko00010);; Citrate cycle (TCA cycle) (ko00020);; Glycine, serine and threonine metabolism (ko00260);; Valine, leucine and isoleucine degradation (ko00280);; Pyruvate metabolism (ko00620);; Carbon metabolism (ko01200)
NNU_24631	-0.110057	-0.201788	1.04875	0.113722	-0.05975	Dihydrolipoyllysine-residue succinyltransferase component of 2-oxoglutarate dehydrogenase complex 2, mitochondrial (Precursor) GN=At4g26910 OS=Arabidopsis thaliana (Mouse-ear cress) PE=2 SV=2	Citrate cycle (TCA cycle) (ko00020);; Lysine degradation (ko00310);; Carbon metabolism (ko01200)
NNU_24837	-0.360108	-0.281401	-0.324923	-0.361801	-0.372428	Probable cinnamyl alcohol dehydrogenase 9 GN=T22F8.230 OS=Arabidopsis thaliana (Mouse-ear cress) PE=2 SV=2	Phenylpropanoid biosynthesis (ko00940)
NNU_24864	1.09524	0.536273	2.29337	0.351767	1.79788	Actin-101 GN=AC101 OS=Solanum tuberosum (Potato) PE=3 SV=1	--
NNU_24887	-0.200726	-0.268018	-0.0664268	-0.298215	-0.227015	Enolase OS=Ricinus communis (Castor bean) PE=2 SV=1	Glycolysis / Gluconeogenesis (ko00010);; Carbon metabolism (ko01200);; Biosynthesis of amino acids (ko01230);; RNA degradation (ko03018)
NNU_25029	-0.128608	-0.282185	0.0363189	-0.266416	0.0612783	Betaine aldehyde dehydrogenase 1, chloroplastic (Precursor) OS=Arabidopsis thaliana (Mouse-ear cress) PE=2 SV=1	Glycine, serine and threonine metabolism (ko00260)
NNU_25052	-0.246102	-0.0779817	-0.311475	-0.324454	-0.345672	Pyruvate dehydrogenase E1 component subunit alpha, mitochondrial (Precursor) OS=Solanum tuberosum (Potato) PE=1 SV=1	Glycolysis / Gluconeogenesis (ko00010);; Citrate cycle (TCA cycle) (ko00020);; Pyruvate metabolism (ko00620);; Carbon metabolism (ko01200)
NNU_25053	0.287764	-0.0458264	-0.249316	-0.208033	-0.323681	Pyruvate dehydrogenase E1 component subunit alpha-1, mitochondrial (Precursor) OS=Arabidopsis thaliana (Mouse-ear cress) PE=1 SV=2
NNU_25238	-0.266034	-0.353096	-0.326345	-0.372428	-0.366724	Threonine dehydratase biosynthetic, chloroplastic (Precursor) GN=OMR1 OS=Arabidopsis thaliana (Mouse-ear cress) PE=1 SV=1	Glycine, serine and threonine metabolism (ko00260);; Valine, leucine and isoleucine biosynthesis (ko00290);; Carbon metabolism (ko01200);; Biosynthesis of amino acids (ko01230)
NNU_25258	-0.284067	-0.341927	-0.127308	-0.294634	-0.362172	Dihydrolipoyllysine-residue acetyltransferase component 1 of pyruvate dehydrogenase complex, mitochondrial (Precursor) GN=LTA3 OS=Arabidopsis thaliana (Mouse-ear cress) PE=2 SV=2	Glycolysis / Gluconeogenesis (ko00010);; Citrate cycle (TCA cycle) (ko00020);; Pyruvate metabolism (ko00620);; Carbon metabolism (ko01200)
NNU_25283	-0.196463	0.0142186	0.0402164	-0.138946	-0.265142	Peroxiredoxin-2E, chloroplastic (Precursor) GN=PRXIIE OS=Arabidopsis thaliana (Mouse-ear cress) PE=1 SV=2	--
NNU_25287	1.15111	0.513163	6.13659	1.22606	1.62646	Enolase 1 GN=ENO1 OS=Hevea brasiliensis (Para rubber tree) PE=1 SV=1	Glycolysis / Gluconeogenesis (ko00010);; Carbon metabolism (ko01200);; Biosynthesis of amino acids (ko01230);; RNA degradation (ko03018)
NNU_25353	-0.315837	-0.365856	-0.210974	-0.323848	-0.324818	Protein SUPPRESSOR OF K(+) TRANSPORT GROWTH DEFECT 1 {ECO:0000303|PubMed:17468262} OS=Arabidopsis thaliana (Mouse-ear cress) PE=1 SV=1	Endocytosis (ko04144)
NNU_25499	-0.198616	-0.125384	0.081692	0.0809455	-0.342133	2-Cys peroxiredoxin BAS1, chloroplastic (Precursor) GN=BAS1 OS=Arabidopsis thaliana (Mouse-ear cress) PE=1 SV=2	--
NNU_25637	1.46035	0.268005	2.94561	0.121953	-0.0259132	60S ribosomal protein L6 GN=RPL6 OS=Mesembryanthemum crystallinum (Common ice plant) PE=2 SV=1	Ribosome (ko03010)
NNU_25846	-0.319487	-0.340618	-0.268531	-0.239347	-0.346886	Probable steroid-binding protein 3 GN=At2g24940 OS=Arabidopsis thaliana (Mouse-ear cress) PE=1 SV=1	--
NNU_25903	-0.163789	-0.273257	-0.0306709	-0.261962	-0.255837	S-adenosylmethionine synthase 2 OS=Vitis vinifera (Grape) PE=3 SV=1	Cysteine and methionine metabolism (ko00270);; Biosynthesis of amino acids (ko01230)
NNU_26089	-0.227599	-0.360531	-0.094588	-0.261447	-0.351788	Chaperonin 60 subunit beta 2, chloroplastic (Precursor) GN=MRP15.11 OS=Arabidopsis thaliana (Mouse-ear cress) PE=1 SV=1	RNA degradation (ko03018)
NNU_26218	-0.151462	-0.0356934	0.445629	-0.0788793	-0.108939	Heat shock 70 kDa protein 15 GN=HSP70-15 OS=Arabidopsis thaliana (Mouse-ear cress) PE=1 SV=1	--
NNU_26321	3.22807	1.26086	9.32982	3.66108	3.48862	--	--
NNU_26334	-0.362935	-0.309819	-0.275997	-0.307627	-0.363419	Cytochrome c oxidase subunit 5b-1, mitochondrial (Precursor) GN=COX5B-1 OS=Arabidopsis thaliana (Mouse-ear cress) PE=2 SV=1	Oxidative phosphorylation (ko00190)
NNU_26345	1.68388	0.796591	3.36869	0.986984	1.51999	NADH-cytochrome b5 reductase-like protein GN=CBR2 OS=Arabidopsis thaliana (Mouse-ear cress) PE=1 SV=2	Amino sugar and nucleotide sugar metabolism (ko00520)
NNU_26364	-0.246899	-0.357717	0.0792029	-0.196855	-0.336658	Uncharacterized protein At2g34160 GN=At2g34160 OS=Arabidopsis thaliana (Mouse-ear cress) PE=1 SV=1	--
NNU_26423	-0.216276	-0.320651	-0.300008	-0.354866	-0.311575	Methyl-CpG-binding domain-containing protein 10 GN=MBD10 OS=Arabidopsis thaliana (Mouse-ear cress) PE=1 SV=1	--
