# Supplementary material for: Identification of Proteoforms Related to Nelumbo nucifera Flower Petaloid Through Proteogenomic Strategy
Source: Proteomes. 2025 Jan 15;13(1):4. doi: 10.3390/proteomes13010004 (PMC11755666; doi:10.3390/proteomes13010004)
Supplement: Supplementary file 1 [file proteomes-13-00004-s001.zip › proteomes-3249864-supplementary-12.16/Supplementary data/Table S2.xlsx]

## Sheet: Table S2A
Table S2A The same tendency cor-DEGs-DEPs in C vs P
Gene IDs	C FPKM	P FPKM	C/P	log2 (C/P)	C Intensity	P Intensity	C/P	log2 (C/P)	Annotation
NNU_00101	107.819	359.087	0.300257	-1.73573	18563.6	72506.3	0.256027	-1.96563	cytochrome c
NNU_00240	42.7239	95.0422	0.449526	-1.15352	646.66	2314.83	0.279355	-1.83983	pyruvate decarboxylase 1
NNU_00658	113.575	572.3	0.198453	-2.33313	15573.3	209547	0.0743192	-3.75012	isopentenyl-diphosphate Delta-isomerase I
NNU_00684	104.747	32.0886	3.26432	1.70678	45763	20042.2	2.28333	1.19114	probable gamma-aminobutyrate transaminase 3, mitochondrial
NNU_00809	58.8552	154.1	0.381929	-1.38862	3733.94	46093	0.0810089	-3.62578	metacaspase-4
NNU_00823	3.2286	696.171	0.00463765	-7.75239	653.475	181227	0.00360584	-8.11545	plasma membrane-associated cation-binding protein 1
NNU_00852	63.7755	108.026	0.590369	-0.76031	5625.17	14879.5	0.378047	-1.40336	aspartate--tRNA ligase, cytoplasmic-like
NNU_00973	46.0958	78.0759	0.590397	-0.760243	17856.2	73624.7	0.24253	-2.04376	Ubiquitin-conjugating enzyme E2 35
NNU_01040	305.955	34.5001	8.86824	3.14865	531827	172789	3.0779	1.62195	Annexin-like protein RJ4
NNU_01252	883.407	69.4019	12.7289	3.67003	247893	98943.7	2.5054	1.32504	glyceraldehyde-3-phosphate dehydrogenase GAPCP2, chloroplastic-like
NNU_01336	281.683	103.622	2.71836	1.44274	7607.7	4138.85	1.83812	0.87823	40S ribosomal protein S10
NNU_01622	40.7501	115.887	0.351638	-1.50784	29510	59136	0.499019	-1.00283	uncharacterized protein At1g47420, mitochondrial-like
NNU_01730	10.8405	3.51268	3.08612	1.62579	9512.7	5228.93	1.81924	0.863338	alcohol dehydrogenase 1-like
NNU_01849	119.999	227.009	0.528606	-0.919735	47586	225751	0.21079	-2.24612	ankyrin repeat domain-containing protein 2-like [Nelumbo nucifera]
NNU_01877	38.2342	69.3799	0.551085	-0.859654	15409	30174.7	0.51066	-0.969565	staphylococcal nuclease domain-containing protein 1
NNU_01978	123.581	327.164	0.377734	-1.40456	103818	194333	0.534225	-0.904481	pyruvate dehydrogenase E1 component subunit beta-1, mitochondrial
NNU_02123	10.3469	29.5601	0.35003	-1.51445	1819.37	16363.8	0.111182	-3.169	adenylate kinase 4-like
NNU_02140	65.954	183.097	0.360213	-1.47308	38524.3	156549	0.246085	-2.02277	3-oxoacyl-[acyl-carrier-protein] reductase 4-like
NNU_02154	69.2215	155.059	0.446422	-1.16352	16853.3	49168.7	0.342766	-1.54471	Biotin carboxyl carrier protein of acetyl-CoA carboxylase 2, chloroplastic (Precursor)
NNU_02380	113.604	259.105	0.438449	-1.18952	30888	81646.3	0.378315	-1.40234	formate dehydrogenase, mitochondrial
NNU_02402	121.594	334.798	0.363185	-1.46122	31463	87870.7	0.35806	-1.48173	aldehyde dehydrogenase family 2 member B7, mitochondrial-like
NNU_02751	12.0501	0.977594	12.3263	3.62366	6523.2	3188.7	2.04572	1.03261	uncharacterized protein LOC104597377
NNU_03292	247.338	443.339	0.557898	-0.841927	47096.3	76046.1	0.619313	-0.691259	succinate dehydrogenase [ubiquinone] iron-sulfur subunit 2, mitochondrial-like
NNU_03353	221.121	75.7821	2.91785	1.54491	183533	80920	2.26808	1.18147	putative lactoylglutathione lyase
NNU_03746	31.5414	65.8182	0.47922	-1.06124	13783.4	95868.7	0.143774	-2.79813	acetyl-coenzyme A carboxylase carboxyl transferase subunit alpha, chloroplastic-like
NNU_03831	222.425	712.076	0.312361	-1.67871	59223.7	362900	0.163196	-2.61533	isocitrate dehydrogenase [NAD] catalytic subunit 5, mitochondrial-like
NNU_04044	18.7231	45.2539	0.413735	-1.27322	14793.5	84159	0.17578	-2.50815	aspartate aminotransferase, mitochondrial
NNU_04394	45.8167	77.3809	0.592093	-0.756104	12248.3	21780.1	0.562361	-0.830431	heat shock protein 81-1-like
NNU_04618	71.869	129.764	0.553845	-0.852447	4249.3	16238.3	0.261683	-1.93411	ribulose-phosphate 3-epimerase, chloroplastic
NNU_04854	16.5111	24.8923	0.663299	-0.592268	7591.8	67501	0.112469	-3.15239	dihydrolipoyllysine-residue acetyltransferase component 5 of pyruvate dehydrogenase complex, chloroplastic
NNU_05017	55.9092	107.581	0.519692	-0.944272	5386.2	62857.7	0.0856888	-3.54475	alanine aminotransferase 2-like
NNU_05178	59.857	128.924	0.46428	-1.10693	17005.2	36672	0.46371	-1.10871	beta-ureidopropionase
NNU_06006	32.5992	104.135	0.313048	-1.67554	95520.3	259573	0.36799	-1.44226	aspartate aminotransferase, chloroplastic
NNU_06116	37.352	6.40752	5.82941	2.54335	3502.5	949.69	3.68805	1.88286	glutamine synthetase leaf isozyme, chloroplastic
NNU_06155	294.887	640.547	0.460367	-1.11914	6636.1	27207	0.243911	-2.03557	stem-specific protein TSJT1
NNU_06323	66.6432	132.195	0.504129	-0.988134	101394	273762	0.370371	-1.43296	dihydrolipoyllysine-residue succinyltransferase component of 2-oxoglutarate dehydrogenase complex 2, mitochondrial-like [Nelumbo nucifera]
NNU_06402	89.6646	224.939	0.398618	-1.32692	11051.5	36296.3	0.304481	-1.71558	peptide methionine sulfoxide reductase A1-like [Nelumbo nucifera]
NNU_06467	114.31	257.193	0.444454	-1.16989	34423	83386	0.412815	-1.27643	malate dehydrogenase, glyoxysomal-like [Nelumbo nucifera]
NNU_06494	22.5632	62.9871	0.358219	-1.48109	10818.5	83432.7	0.129667	-2.94711	triosephosphate isomerase, chloroplastic-like [Nelumbo nucifera]
NNU_06527	77.0233	17.2602	4.46248	2.15784	28263.3	18667.2	1.51407	0.598429	5-methyltetrahydropteroyltriglutamate--homocysteine methyltransferase-like [Nelumbo nucifera]
NNU_06711	68.8788	108.5	0.634825	-0.655568	19420.5	68405.7	0.283901	-1.81654	cysteine synthase [Nelumbo nucifera]
NNU_07332	51.0755	113.079	0.451681	-1.14662	2366.73	15581.5	0.151894	-2.71887	vesicle transport v-SNARE 13-like [Nelumbo nucifera]
NNU_07405	95.0568	2.56959	36.993	5.20918	26280	7506.2	3.50111	1.80781	PLASMODESMATA CALLOSE-BINDING PROTEIN 3 [Nelumbo nucifera]
NNU_07971	56.8536	119.788	0.474617	-1.07516	5214.5	17053.7	0.305769	-1.70949	thioredoxin-like [Nelumbo nucifera]
NNU_07995	27.8966	46.7975	0.596112	-0.746344	2542.7	7989.37	0.318261	-1.65172	NifU-like protein 4, mitochondrial [Triticum urartu]
NNU_08212	17.9519	34.1526	0.525638	-0.927859	1864.73	6576.83	0.283531	-1.81842	uncharacterized protein LOC104612716 [Nelumbo nucifera]
NNU_08256	89.6099	205.195	0.436706	-1.19526	2867.15	13758.4	0.208392	-2.26263	tRNA(adenine(34)) deaminase, chloroplastic [Nelumbo nucifera]
NNU_08430	78.0841	151.452	0.515572	-0.955755	9157.83	15572	0.588096	-0.765876	probable NADH dehydrogenase [ubiquinone] 1 alpha subcomplex subunit 12 [Nelumbo nucifera]
NNU_08578	137.848	579.833	0.237738	-2.07255	123957	490647	0.252639	-1.98485	3-ketoacyl-CoA thiolase 2, peroxisomal [Nelumbo nucifera]
NNU_08649	19.4597	223.78	0.086959	-3.52352	4851.67	33916.7	0.143047	-2.80544	uncharacterized protein LOC104596023 [Nelumbo nucifera]
NNU_08717	36.0973	12.5048	2.88668	1.52941	117770	44804.3	2.62854	1.39426	Tubulin beta-8 chain -like protein [Gossypium arboreum]
NNU_08753	53.3252	103.493	0.515256	-0.956639	7425.1	23117	0.321197	-1.63847	membrane steroid-binding protein 2-like [Nelumbo nucifera]
NNU_08830	63.4712	280.186	0.226533	-2.14221	3139.45	115970	0.0270711	-5.2071	hydroxymethylglutaryl-CoA synthase-like [Nelumbo nucifera]
NNU_08856	675.197	2.12614	317.569	8.31093	196882	39124.7	5.03218	2.33118	leucoanthocyanidin dioxygenase-like [Nelumbo nucifera]
NNU_08935	610.033	1.93416	315.399	8.30104	130186	10359.1	12.5673	3.6516	anthocyanidin reductase [Nelumbo nucifera]
NNU_09466	39.4511	67.8139	0.581755	-0.781516	14053	33839.3	0.415286	-1.26782	uncharacterized protein LOC104606829 [Nelumbo nucifera]
NNU_09490	72.58	18.1251	4.00439	2.00158	23789.7	1284.2	18.5249	4.21139	putative DNA-binding protein ESCAROLA [Nelumbo nucifera]
NNU_09782	40.7007	11.8886	3.42351	1.77548	4641.53	1082.49	4.28783	2.10025	uncharacterized protein LOC104601440 [Nelumbo nucifera]
NNU_09856	41.8004	63.9491	0.65365	-0.613409	12278.5	28492	0.430947	-1.21442	NAD-dependent malic enzyme 62 kDa isoform, mitochondrial-like, partial [Nelumbo nucifera]
NNU_10083	192.53	15.5297	12.3975	3.63198	83242	12095	6.88235	2.7829	uncharacterized protein LOC104612204 [Nelumbo nucifera]
NNU_10114	21.8866	40.9915	0.533929	-0.905279	33502.3	106628	0.314198	-1.67025	protein disulfide-isomerase [Nelumbo nucifera]
NNU_10146	10.7781	24.0042	0.449008	-1.15519	4839.97	10236.5	0.472812	-1.08066	endophilin-A1 [Nelumbo nucifera]
NNU_10239	178.071	40.3825	4.40961	2.14065	82943.3	53772	1.5425	0.625271	alcohol dehydrogenase class-3 [Nelumbo nucifera]
NNU_10350	131.223	238.853	0.549388	-0.864103	65537	216053	0.303337	-1.72101	succinyl-CoA ligase [ADP-forming] subunit beta, mitochondrial [Nelumbo nucifera]
NNU_10633	42.857	64.3126	0.666385	-0.585572	11850.2	52120	0.227363	-2.13693	acyl-coenzyme A thioesterase 9, mitochondrial-like [Nelumbo nucifera]
NNU_10646	273.069	671.934	0.406392	-1.29906	98042.7	296167	0.331039	-1.59493	isocitrate dehydrogenase [NAD] regulatory subunit 3, mitochondrial-like [Nelumbo nucifera]
NNU_10689	450.9	87.0371	5.18055	2.37311	252577	125705	2.00929	1.00668	CBS domain-containing protein CBSX3, mitochondrial-like [Nelumbo nucifera]
NNU_10714	50.9986	242.587	0.210228	-2.24997	19667.3	140675	0.139807	-2.83849	V-type proton ATPase subunit E [Nelumbo nucifera]
NNU_10792	37.9024	97.5305	0.388621	-1.36356	28334.3	52335.3	0.5414	-0.885234	soluble inorganic pyrophosphatase-like [Nelumbo nucifera]
NNU_11653	46.6642	82.0974	0.5684	-0.815022	62033.7	215877	0.287357	-1.79908	enoyl-[acyl-carrier-protein] reductase [NADH], chloroplastic [Nelumbo nucifera]
NNU_11665	1.06365	8.20523	0.129631	-2.94752	10524	52918.3	0.198872	-2.33009	citrate synthase, mitochondrial [Nelumbo nucifera]
NNU_11668	98.527	196.427	0.501597	-0.9954	22837.2	84084	0.271599	-1.88045	citrate synthase, mitochondrial [Nelumbo nucifera]
NNU_11683	10.7938	48.1048	0.224382	-2.15597	11304.3	28058.7	0.402881	-1.31157	peroxidase A2-like [Nelumbo nucifera]
NNU_11783	56.8141	158.776	0.357825	-1.48267	1664.47	5251.97	0.316923	-1.6578	subtilisin-like protease [Nelumbo nucifera]
NNU_11909	43.3586	113.555	0.381828	-1.389	4079.93	73195	0.0557406	-4.16513	dihydrolipoyllysine-residue acetyltransferase component 2 of pyruvate dehydrogenase complex, mitochondrial-like isoform X2 [Nelumbo nucifera]
NNU_11979	93.3437	320.53	0.291217	-1.77984	3597.66	7465.53	0.481903	-1.05319	beta-galactosidase isoform X1 [Nelumbo nucifera]
NNU_12029	11.9045	478.244	0.0248922	-5.32816	5336.65	56815	0.0939303	-3.41227	zingipain-2-like [Nelumbo nucifera]
NNU_12302	29.0734	50.6748	0.573725	-0.801568	4291.83	11988.5	0.357996	-1.48199	UDP-glucuronic acid decarboxylase 6 [Nelumbo nucifera]
NNU_12313	628.112	159.384	3.94088	1.97852	248090	70819.7	3.50312	1.80864	histone H2A [Nelumbo nucifera]
NNU_12901	27.8477	90.1358	0.308953	-1.69454	8429.45	19194	0.439171	-1.18714	hemiasterlin resistant protein 1-like [Nelumbo nucifera]
NNU_13442	79.1334	11.0757	7.14479	2.83689	23462	3451	6.79861	2.76524	uncharacterized protein LOC104605175 isoform X1 [Nelumbo nucifera]
NNU_13448	2429.24	86.7812	27.9927	4.80698	1.00253e+06	223783	4.47993	2.16348	naringenin,2-oxoglutarate 3-dioxygenase-like [Nelumbo nucifera]
NNU_13609	24.942	59.6195	0.418354	-1.2572	5644.2	27092.4	0.208332	-2.26305	CBS domain-containing protein CBSX1, chloroplastic-like [Nelumbo nucifera]
NNU_13627	147.573	307.657	0.479666	-1.0599	24267.3	56570.3	0.428976	-1.22103	cysteine proteinase RD21a-like [Nelumbo nucifera]
NNU_13870	140.875	324.986	0.43348	-1.20596	11942.1	95623.7	0.124886	-3.00131	uncharacterized protein C167.05 [Nelumbo nucifera]
NNU_13910	20.0812	31.9643	0.62824	-0.670613	32679.7	209697	0.155843	-2.68184	dihydrolipoyl dehydrogenase 2, chloroplastic isoform X2 [Nelumbo nucifera]
NNU_14517	64.8141	19.6356	3.30084	1.72283	14465.3	7506.03	1.92716	0.946477	L-lactate dehydrogenase B-like [Nelumbo nucifera]
NNU_14540	39.703	110.511	0.359268	-1.47687	9519.9	59384.7	0.160309	-2.64107	beta-fructofuranosidase, soluble isoenzyme I-like isoform X1 [Nelumbo nucifera]
NNU_15009	34.0457	80.0288	0.425418	-1.23305	9241.53	27126.3	0.340685	-1.55349	xylose isomerase isoform X2 [Nelumbo nucifera]
NNU_15099	52.9829	93.258	0.568133	-0.815699	19736.1	73473	0.268617	-1.89637	isocitrate dehydrogenase [NAD] regulatory subunit 1, mitochondrial-like [Nelumbo nucifera]
NNU_15147	53.5902	122.887	0.436093	-1.19729	22541.3	61050.3	0.369225	-1.43743	isocitrate dehydrogenase [NAD] catalytic subunit 5, mitochondrial-like [Nelumbo nucifera]
NNU_15171	103.761	173.488	0.598084	-0.741579	43829.1	336205	0.130364	-2.93938	glutathione S-transferase DHAR2-like [Nelumbo nucifera]
NNU_15193	117.716	231.907	0.507597	-0.978244	10773.9	44772	0.24064	-2.05505	2-oxoglutarate dehydrogenase, mitochondrial-like [Nelumbo nucifera]
NNU_15658	30.3288	60.0502	0.505057	-0.985483	12038	22380.3	0.537883	-0.894636	uncharacterized protein LOC104607841 isoform X4 [Nelumbo nucifera]
NNU_15867	70.8279	3.97699	17.8094	4.15457	43506	16778	2.59304	1.37464	glycine-rich RNA-binding protein 2, mitochondrial-like [Nelumbo nucifera]
NNU_15986	334.355	109.947	3.04105	1.60457	6749.4	414.17	16.2962	4.02646	40S ribosomal protein S8-like [Nelumbo nucifera]
NNU_16512	90.6457	174.507	0.519438	-0.944978	30555	68390.3	0.446774	-1.16238	NADH dehydrogenase [ubiquinone] flavoprotein 2, mitochondrial-like [Nelumbo nucifera]
NNU_16636	109.292	224.395	0.48705	-1.03786	165350	576517	0.286809	-1.80184	2,3-bisphosphoglycerate-independent phosphoglycerate mutase [Nelumbo nucifera]
NNU_16675	61.069	184.244	0.331457	-1.59311	6680.8	35939	0.185893	-2.42746	alcohol dehydrogenase class-3-like [Nelumbo nucifera]
NNU_16743	1828.49	14.1174	129.52	7.01703	46949.3	3704.5	12.6736	3.66375	chalcone synthase 1 [Nelumbo nucifera]
NNU_16881	32.2341	77.0941	0.418114	-1.25803	2695.85	4306.77	0.625957	-0.675865	probable 3-hydroxyisobutyrate dehydrogenase-like 1, mitochondrial [Nelumbo nucifera]
NNU_16882	44.5217	105.182	0.423283	-1.2403	2685.17	4099.3	0.655031	-0.610366	mitochondrial import inner membrane translocase subunit TIM17-2-like [Nelumbo nucifera]
NNU_16919	35.6422	57.2368	0.622716	-0.683355	12435.6	22093.7	0.56286	-0.829153	lactoylglutathione lyase isoform X1 [Nelumbo nucifera]
NNU_17313	148.423	42.61	3.48329	1.80045	73112.3	21053.3	3.47273	1.79607	guanine nucleotide-binding protein subunit beta-like protein [Nelumbo nucifera]
NNU_17381	49.3279	150.743	0.327232	-1.61162	6187.6	28472	0.217322	-2.20209	probable fructokinase-6, chloroplastic [Nelumbo nucifera]
NNU_17385	587.507	168.664	3.48331	1.80046	793707	149322	5.31539	2.41018	histone H4 [Arabidopsis thaliana]
NNU_17571	24.1318	0.972217	24.8214	4.63351	6648.97	3659.67	1.81682	0.861418	alpha-galactosidase-like [Nelumbo nucifera]
NNU_17702	101.478	1193.38	0.0850339	-3.55582	6278.64	40986	0.15319	-2.70661	defensin Ec-AMP-D2-like [Nelumbo nucifera]
NNU_17759	108.138	220.748	0.489869	-1.02953	9291.87	116203	0.0799624	-3.64454	pyruvate dehydrogenase E1 component subunit alpha-3, chloroplastic [Nelumbo nucifera]
NNU_18187	31.9138	53.9737	0.591283	-0.758079	3180.4	6588.43	0.482725	-1.05073	TOM1-like protein 2 [Nelumbo nucifera]
NNU_18389	420.944	97.2314	4.3293	2.11413	246573	100429	2.45521	1.29585	tubulin alpha chain [Nelumbo nucifera]
NNU_18559	27.1715	53.8985	0.504123	-0.988154	2760.65	4233.23	0.652137	-0.616752	60S acidic ribosomal protein P0 [Nelumbo nucifera]
NNU_19077	181.254	52.1123	3.47814	1.79832	23564.7	3392.1	6.94693	2.79637	sucrose synthase [Nelumbo nucifera]
NNU_19128	189.439	451.088	0.419961	-1.25167	131275	324383	0.40469	-1.30511	probable fructose-bisphosphate aldolase 3, chloroplastic [Nelumbo nucifera]
NNU_19146	48.6052	119.415	0.407027	-1.2968	11788.8	45927.7	0.256683	-1.96194	2-hydroxyacyl-CoA lyase [Nelumbo nucifera]
NNU_19433	34.08	69.2893	0.49185	-1.02371	5593.33	18407.7	0.303859	-1.71853	adenylate kinase, chloroplastic [Nelumbo nucifera]
NNU_19444	118.555	197.657	0.599802	-0.737441	31100.8	66593	0.467028	-1.09842	copper transport protein CCH-like [Nelumbo nucifera]
NNU_19559	260.522	561.414	0.464047	-1.10766	16153.4	28648.3	0.563852	-0.82661	ubiquitin-fold modifier 1 isoform X1 [Phoenix dactylifera]
NNU_19759	310.972	0.453071	686.364	9.42283	70583.7	21197.7	3.32978	1.73543	protein ASPARTIC PROTEASE IN GUARD CELL 2-like [Nelumbo nucifera]
NNU_20219	321.677	1586.28	0.202787	-2.30196	4460.73	79314.3	0.0562412	-4.15223	inositol-3-phosphate synthase [Nelumbo nucifera]
NNU_20450	13.2449	398.947	0.0331995	-4.91269	1771.7	42878	0.0413196	-4.59703	fruit protein pKIWI501-like [Nelumbo nucifera]
NNU_20597	7.38168	388.817	0.018985	-5.719	3494.9	17133	0.203986	-2.29345	protein ASPARTIC PROTEASE IN GUARD CELL 1-like [Nelumbo nucifera]
NNU_20753	83.1072	180.554	0.460289	-1.11939	9507.97	47717	0.199257	-2.32729	ran-binding protein 1 homolog b-like [Nelumbo nucifera]
NNU_20860	73.5082	158.333	0.464264	-1.10698	10356.4	79891	0.129632	-2.94751	probable succinyl-CoA ligase [ADP-forming] subunit alpha, mitochondrial [Nelumbo nucifera]
NNU_21000	86.2512	343.834	0.250852	-1.99509	14666.6	90554	0.161965	-2.62624	probable phospholipid hydroperoxide glutathione peroxidase isoform X2 [Nelumbo nucifera]
NNU_21019	70.0927	151.19	0.463607	-1.10903	2420.17	9332.5	0.259327	-1.94716	remorin-like [Nelumbo nucifera]
NNU_21050	21.9455	76.9338	0.285251	-1.8097	1968.1	50901.7	0.0386647	-4.69284	bifunctional UDP-glucose 4-epimerase and UDP-xylose 4-epimerase 1-like [Nelumbo nucifera]
NNU_21317	114.597	41.6057	2.75435	1.46171	35649.3	7843.37	4.54516	2.18433	peptidyl-prolyl cis-trans isomerase CYP20-1-like isoform X3 [Nelumbo nucifera]
NNU_21620	42.3184	138.281	0.306032	-1.70824	7751.67	52168.3	0.14859	-2.7506	zinc finger CCCH domain-containing protein 39-like isoform X1 [Nelumbo nucifera]
NNU_22212	26.4567	85.6755	0.308802	-1.69525	6617.57	17475.7	0.378673	-1.40097	short-chain dehydrogenase reductase 3c isoform X1 [Nelumbo nucifera]
NNU_22281	147.281	649.276	0.226838	-2.14027	45216	148094	0.30532	-1.7116	ATP-dependent Clp protease ATP-binding subunit clpA homolog CD4B, chloroplastic [Nelumbo nucifera]
NNU_22397	13.5092	48.5725	0.278124	-1.8462	1650.44	9385.17	0.175856	-2.50753	alanine--glyoxylate aminotransferase 2 homolog 1, mitochondrial [Nelumbo nucifera]
NNU_22771	54.5934	112.883	0.483626	-1.04804	53129.3	192100	0.276571	-1.85428	biotin carboxylase 2, chloroplastic [Nelumbo nucifera]
NNU_23056	39.1495	13.6534	2.86739	1.51974	20901.3	13579.6	1.53917	0.622154	CBS domain-containing protein CBSX3, mitochondrial-like [Nelumbo nucifera]
NNU_23209	29.3228	62.8386	0.466637	-1.09963	17358.6	48154.3	0.360478	-1.47202	fumarate hydratase 1, mitochondrial-like [Nelumbo nucifera]
NNU_23376	150.454	461.661	0.325896	-1.61752	34568.7	81065	0.426431	-1.22961	fructose-bisphosphate aldolase 1, chloroplastic [Nelumbo nucifera]
NNU_24271	32.6847	71.4257	0.457604	-1.12783	3656.8	10321.3	0.354298	-1.49697	uncharacterized protein LOC104611474 [Nelumbo nucifera]
NNU_24305	31.4201	47.8411	0.65676	-0.606562	33329.9	138011	0.241502	-2.04989	bifunctional protein FolD 2 isoform X1 [Nelumbo nucifera]
NNU_24543	44.2221	96.381	0.458826	-1.12398	299303	1.27871e+06	0.234066	-2.09501	dihydrolipoyl dehydrogenase 1, mitochondrial [Nelumbo nucifera]
NNU_24622	199.316	24.8599	8.01755	3.00316	101615	20209.7	5.02806	2.33	carboxymethylenebutenolidase homolog [Nelumbo nucifera]
NNU_24631	39.6875	101.518	0.390941	-1.35498	11117.4	31718	0.350509	-1.51248	dihydrolipoyllysine-residue succinyltransferase component of 2-oxoglutarate dehydrogenase complex 2, mitochondrial-like isoform X4 [Nelumbo nucifera]
NNU_24800	100.837	33.0508	3.05099	1.60928	20240.3	12901.2	1.56888	0.649732	40S ribosomal protein S8-like [Nelumbo nucifera]
NNU_25306	33.2662	85.4443	0.389332	-1.36093	10546.8	126334	0.0834832	-3.58237	fructose-bisphosphate aldolase cytoplasmic isozyme-like [Nelumbo nucifera]
NNU_25488	265.77	519.956	0.51114	-0.968211	45499.7	109909	0.413977	-1.27238	ubiquitin-conjugating enzyme E2 variant 1C [Nelumbo nucifera]
NNU_26014	104.412	221.149	0.472136	-1.08272	51763	134926	0.383641	-1.38217	profilin-1-like [Nelumbo nucifera]
NNU_26324	46.2318	110.516	0.418328	-1.25729	6593.47	23056.6	0.285968	-1.80607	cytochrome b-c1 complex subunit 7-2-like [Nelumbo nucifera]
NNU_26640	9.1751	20.1819	0.45462	-1.13727	6132.55	26553.5	0.230951	-2.11434	protein FLX-like 1 [Nelumbo nucifera]

## Sheet: Table S2B
Table S2B The same tendency cor-DEGs-DEPs in C vs Cp
Gene IDs	C FPKM	Cp FPKM	Cp/C	log2(C/Cp)	C Intensity	Cp Intensity	C/Cp	log2(C/Cp)	Annotation
NNU_00080	19.4551	148.339	0.131153	-2.93068	13459.7	25819.3	0.521303	-0.939805	elongation factor Tu, chloroplastic-like [Nelumbo nucifera]
NNU_00684	104.747	46.8212	2.23718	1.16168	44444	12093.3	3.67509	1.87778	probable gamma-aminobutyrate transaminase 3, mitochondrial [Nelumbo nucifera]
NNU_00809	58.8552	131.703	0.446877	-1.16205	3733.94	12339.8	0.302594	-1.72455	metacaspase-4 [Nelumbo nucifera]
NNU_00823	3.2286	144.978	0.0222695	-5.48878	653.475	22478	0.0290718	-5.10424	plasma membrane-associated cation-binding protein 1 [Nelumbo nucifera]
NNU_01040	305.955	51.2561	5.96914	2.57752	534207	136360	3.91762	1.96998	uncharacterized protein LOC104590190 [Nelumbo nucifera]
NNU_01252	883.407	200.021	4.41656	2.14292	249167	50286	4.95499	2.30888	glyceraldehyde-3-phosphate dehydrogenase GAPCP2, chloroplastic-like [Nelumbo nucifera]
NNU_02285	34.1844	161.016	0.212305	-2.23579	3662.07	5543.65	0.660588	-0.598178	glutamate--glyoxylate aminotransferase 2 [Nelumbo nucifera]
NNU_02608	75.9124	32.5714	2.33064	1.22073	114091	62677	1.8203	0.864173	protein disulfide-isomerase [Nelumbo nucifera]
NNU_03529	91.7618	33.0996	2.7723	1.47108	5783.55	2769.15	2.08857	1.06251	3-hydroxyisobutyryl-CoA hydrolase-like protein 5 [Nelumbo nucifera]
NNU_03654	19.8384	57.231	0.346637	-1.5285	1181.64	5863.33	0.20153	-2.31093	thylakoid lumenal 15 kDa protein 1, chloroplastic [Nelumbo nucifera]
NNU_04138	147.797	333.012	0.44382	-1.17195	6789.3	28109.7	0.241529	-2.04973	BAHD acyltransferase DCR [Nelumbo nucifera]
NNU_04529	65.5871	19.8724	3.30041	1.72264	22432.2	2477.5	9.05438	3.17862	alpha-1,4 glucan phosphorylase L-2 isozyme, chloroplastic/amyloplastic [Nelumbo nucifera]
NNU_04618	71.869	166.075	0.43275	-1.20839	4249.3	11440.1	0.371439	-1.4288	ribulose-phosphate 3-epimerase, chloroplastic [Nelumbo nucifera]
NNU_05006	29.2997	89.0632	0.328976	-1.60395	6255.65	35011.7	0.178673	-2.4846	pectinesterase [Nelumbo nucifera]
NNU_05843	210.224	88.4186	2.3776	1.2495	64524.3	33016.3	1.95432	0.966663	ATP-citrate synthase beta chain protein 2 [Nelumbo nucifera]
NNU_06216	20.9047	41.4371	0.504494	-0.987091	17940.3	30948	0.579693	-0.786639	ribosome-recycling factor, chloroplastic [Nelumbo nucifera]
NNU_06474	29.8684	90.9046	0.328569	-1.60573	2425.24	5912.3	0.410202	-1.28559	ferredoxin--NADP reductase, leaf isozyme, chloroplastic [Nelumbo nucifera]
NNU_06860	69.2058	20.3378	3.40281	1.76673	68452.3	37539	1.8235	0.86671	histone H2AX-like [Nelumbo nucifera]
NNU_06895	156.917	58.4543	2.68444	1.42462	32695.3	16457	1.98671	0.990383	superoxide dismutase [Cu-Zn] [Nelumbo nucifera]
NNU_06989	219.075	97.9947	2.23558	1.16065	11824.7	7756.87	1.52441	0.608254	60S ribosomal protein L37a-like, partial [Solanum tuberosum]
NNU_07070	294.623	702.625	0.419318	-1.25388	280707	905263	0.310083	-1.68927	MLP-like protein 423 [Nelumbo nucifera]
NNU_07234	101.162	5.06194	19.9848	4.32083	57421.5	30973	1.85392	0.89058	tubulin alpha chain-like [Nelumbo nucifera]
NNU_07405	95.0568	30.4044	3.12642	1.64451	26280	17533.3	1.49886	0.583865	PLASMODESMATA CALLOSE-BINDING PROTEIN 3 [Nelumbo nucifera]
NNU_08481	299.247	100.817	2.96822	1.5696	367020	199933	1.83571	0.87634	malate dehydrogenase, mitochondrial-like [Nelumbo nucifera]
NNU_08717	36.0973	16.4412	2.19554	1.13457	117770	62703.7	1.87819	0.909346	Tubulin beta-8 chain -like protein [Gossypium arboreum]
NNU_08856	675.197	222.146	3.03944	1.6038	192268	72281.7	2.65998	1.41142	leucoanthocyanidin dioxygenase-like [Nelumbo nucifera]
NNU_08935	610.033	219.172	2.78335	1.47682	130186	44786.3	2.90683	1.53945	anthocyanidin reductase [Nelumbo nucifera]
NNU_09052	37.5175	86.3824	0.434319	-1.20317	4491.15	17651.3	0.254437	-1.97462	serine carboxypeptidase II-2 [Nelumbo nucifera]
NNU_09109	31.5853	90.5454	0.348834	-1.51939	2391.85	4675.2	0.511604	-0.966901	30S ribosomal protein S1, chloroplastic [Nelumbo nucifera]
NNU_09587	186.747	888.694	0.210136	-2.2506	4456.95	14803.7	0.301071	-1.73183	ferredoxin-like [Nelumbo nucifera]
NNU_10028	45.7804	16.8867	2.71103	1.43884	46165	29614.3	1.55887	0.640504	aspartic proteinase nepenthesin-1-like [Nelumbo nucifera]
NNU_10187	13.0374	57.2026	0.227916	-2.13343	3022.03	5547.1	0.544795	-0.876214	GDSL esterase/lipase At4g18970-like [Nelumbo nucifera]
NNU_10689	450.9	168.251	2.67993	1.4222	253587	135046	1.87778	0.909028	CBS domain-containing protein CBSX3, mitochondrial-like [Nelumbo nucifera]
NNU_10728	17.4423	46.3075	0.376662	-1.40866	1190.88	2852.2	0.41753	-1.26005	acidic endochitinase-like [Nelumbo nucifera]
NNU_10823	306.065	125.303	2.4426	1.28842	14737.1	4646.37	3.17174	1.66527	UPF0483 protein CBG03338-like [Nelumbo nucifera]
NNU_11683	10.7938	64.1264	0.168321	-2.57071	11304.3	32634	0.346396	-1.5295	peroxidase A2-like [Nelumbo nucifera]
NNU_12029	11.9045	452.488	0.0263091	-5.2483	5336.65	49204.7	0.108458	-3.20479	zingipain-2-like [Nelumbo nucifera]
NNU_12227	935.448	2703.72	0.345985	-1.53122	6165.73	9599.47	0.6423	-0.638682	non-specific lipid-transfer protein 1-like [Nelumbo nucifera]
NNU_13442	79.1334	33.463	2.3648	1.24172	23462	10657.6	2.20143	1.13844	uncharacterized protein LOC104605175 isoform X1 [Nelumbo nucifera]
NNU_14109	30.0744	260.008	0.115667	-3.11195	6873.53	33438.3	0.205558	-2.28238	glutathione S-transferase-like [Nelumbo nucifera]
NNU_14540	39.703	152.388	0.26054	-1.94042	9519.9	45948.3	0.207187	-2.27099	beta-fructofuranosidase, soluble isoenzyme I-like isoform X1 [Nelumbo nucifera]
NNU_15171	103.761	200.197	0.518293	-0.948161	22618.1	40332.3	0.560794	-0.834457	glutathione S-transferase DHAR2-like [Nelumbo nucifera]
NNU_16743	1828.49	549.932	3.32494	1.73333	46949.3	15320.5	3.06448	1.61564	chalcone synthase 1 [Nelumbo nucifera]
NNU_17407	98.1716	36.5725	2.6843	1.42455	51315	29049	1.7665	0.820892	HMG-Y-related protein A-like [Nelumbo nucifera]
NNU_17451	0.189651	0.657866	0.288283	-1.79444	7703.27	14184	0.543096	-0.880722	putative disease resistance protein RGA3 [Nelumbo nucifera]
NNU_17561	17.3371	7.50227	2.31092	1.20846	18084.2	5817.65	3.10851	1.63622	T-complex protein 1 subunit alpha-like [Nelumbo nucifera]
NNU_18009	142.783	41.6999	3.42407	1.77571	8191.27	3100.05	2.6423	1.4018	probable sarcosine oxidase [Nelumbo nucifera]
NNU_18636	44.928	3.90899	11.4935	3.52275	19846	4810.73	4.12536	2.04452	proliferating cell nuclear antigen-like [Nelumbo nucifera]
NNU_18928	32.2912	360.94	0.0894642	-3.48255	17542.5	202457	0.086648	-3.52869	non-symbiotic hemoglobin 2-like [Nelumbo nucifera]
NNU_20127	82.2386	27.1873	3.02489	1.59688	16621	5411.07	3.07167	1.61902	beta-xylosidase/alpha-L-arabinofuranosidase 2-like [Nelumbo nucifera]
NNU_20219	321.677	888.505	0.362043	-1.46577	4460.73	42026.3	0.106141	-3.23594	inositol-3-phosphate synthase [Nelumbo nucifera]
NNU_20450	13.2449	103.724	0.127693	-2.96925	1771.7	18587.2	0.0953183	-3.3911	fruit protein pKIWI501-like [Nelumbo nucifera]
NNU_20846	23.2741	147.745	0.157528	-2.66632	5150.35	13910.5	0.370249	-1.43343	peroxisomal (S)-2-hydroxy-acid oxidase GLO1 isoform X1 [Nelumbo nucifera]
NNU_21019	70.0927	188.026	0.372781	-1.4236	2420.17	16627.7	0.145551	-2.78041	remorin-like [Nelumbo nucifera]
NNU_21667	121.729	239.281	0.50873	-0.975027	2695	6048.45	0.445569	-1.16628	phospholipase D alpha 1-like [Nelumbo nucifera]
NNU_22000	33.8325	84.6596	0.39963	-1.32326	5696.2	19584.3	0.290855	-1.78163	28 kDa ribonucleoprotein, chloroplastic-like [Nelumbo nucifera]
NNU_22096	1500.12	505.993	2.96471	1.56789	2188800	1.28829e+06	1.699	0.764686	glyceraldehyde-3-phosphate dehydrogenase, cytosolic-like [Nelumbo nucifera]
NNU_22365	151.401	330.29	0.458388	-1.12536	20189	54898.3	0.367753	-1.44319	calnexin homolog [Nelumbo nucifera]
NNU_22456	54.4908	104.098	0.523457	-0.933857	19042.7	38552.7	0.493939	-1.0176	probable beta-D-xylosidase 7 [Nelumbo nucifera]
NNU_22605	147.098	8.47944	17.3476	4.11666	71414.7	23862.3	2.99278	1.58149	aspartic proteinase nepenthesin-1-like [Nelumbo nucifera]
NNU_23376	150.454	862.356	0.174468	-2.51897	34568.7	73113	0.472811	-1.08066	fructose-bisphosphate aldolase 1, chloroplastic [Nelumbo nucifera]
NNU_23833	98.8073	219.65	0.449839	-1.15252	5056.88	27417	0.184443	-2.43875	50S ribosomal protein L12, chloroplastic-like [Nelumbo nucifera]
NNU_23854	136.639	44.947	3.04001	1.60407	28251.9	14760.7	1.914	0.936592	glutathione S-transferase U17-like [Nelumbo nucifera]
NNU_24182	597.883	247.852	2.41226	1.27039	328003	216500	1.51503	0.599343	superoxide dismutase [Cu-Zn] 2 [Nelumbo nucifera]
NNU_24638	21.0362	44.92	0.468303	-1.09448	2368.35	4675.5	0.506545	-0.981238	L-ascorbate oxidase homolog [Nelumbo nucifera]
NNU_24887	312.247	65.046	4.80041	2.26316	358627	125255	2.86318	1.51762	enolase-like [Nelumbo nucifera]
NNU_25287	210.598	92.5366	2.27583	1.18639	709653	320243	2.21598	1.14795	enolase 1 [Nelumbo nucifera]

## Sheet: Table S2C
Table S2B The same tendency cor-DEGs-DEPs in P vs Cp
Gene IDs	P FPKM	Cp FPKM	P/Cp	Log2(P/Cp)	P Intensity	Cp Intensity	P/Cp	Log2(P/Cp)	Annotation
NNU_00073	103.528	57.9362	1.78693	1.19406	40703.3	11168.1	3.64461	0.535974	26S protease regulatory subunit 6A homolog [Nelumbo nucifera]
NNU_00101	359.087	175.535	2.04568	0.96845	72506.3	12696.7	5.71066	0.397827	cytochrome c [Nelumbo nucifera]
NNU_00658	572.3	120.694	4.74174	0.445352	208443	17016.7	12.2494	0.276653	isopentenyl-diphosphate Delta-isomerase I [Nelumbo nucifera]
NNU_00823	696.171	144.978	4.8019	0.441773	173387	22478	7.71362	0.339281	plasma membrane-associated cation-binding protein 1 [Nelumbo nucifera]
NNU_00852	108.026	62.6233	1.72502	1.27128	14879.5	5394.47	2.7583	0.683164	aspartate--tRNA ligase, cytoplasmic-like [Nelumbo nucifera]
NNU_00973	78.0759	43.9073	1.7782	1.20421	78149	30728.5	2.54321	0.742583	hypothetical protein CICLE_v10022662mg [Citrus clementina]
NNU_01622	115.887	37.2018	3.11508	0.610028	24843.1	4458.5	5.57208	0.403516	uncharacterized protein At1g47420, mitochondrial-like [Nelumbo nucifera]
NNU_01921	98.0323	59.811	1.63903	1.40283	56830	27155.3	2.09277	0.9386	uncharacterized protein LOC104592737 [Nelumbo nucifera]
NNU_01978	327.164	104.127	3.14197	0.605448	194333	74380.3	2.6127	0.72174	pyruvate dehydrogenase E1 component subunit beta-1, mitochondrial [Nelumbo nucifera]
NNU_02123	29.5601	16.7154	1.76844	1.21584	19881.5	8817.57	2.25476	0.852534	adenylate kinase 4-like [Nelumbo nucifera]
NNU_02140	183.097	61.0721	2.99805	0.631302	156549	44752	3.49815	0.553529	3-oxoacyl-[acyl-carrier-protein] reductase 4-like [Nelumbo nucifera]
NNU_02356	18.4572	86.3059	0.213858	-0.449383	8100.9	14104.5	0.574349	-1.25	50S ribosomal protein L12, chloroplastic-like [Nelumbo nucifera]
NNU_02380	259.105	139.273	1.86041	1.11655	81646.3	23525	3.47062	0.557043	formate dehydrogenase, mitochondrial [Nelumbo nucifera]
NNU_03292	443.339	234.025	1.89441	1.08489	82459.7	4371.45	18.8632	0.235988	succinate dehydrogenase [ubiquinone] iron-sulfur subunit 2, mitochondrial-like [Nelumbo nucifera]
NNU_03831	712.076	189.448	3.75869	0.523497	370143	29907.3	12.3763	0.275519	isocitrate dehydrogenase [NAD] catalytic subunit 5, mitochondrial-like [Nelumbo nucifera]
NNU_04138	23.9301	333.012	0.0718597	-0.26325	7249.1	28109.7	0.257886	-0.511459	BAHD acyltransferase DCR [Nelumbo nucifera]
NNU_04230	148.446	84.7039	1.75253	1.23542	273150	137550	1.98582	1.01037	mitochondrial-processing peptidase subunit alpha-like [Nelumbo nucifera]
NNU_05006	9.82558	89.0632	0.110321	-0.314444	18994.5	35011.7	0.542519	-1.13346	pectinesterase [Nelumbo nucifera]
NNU_05017	107.581	39.4419	2.72759	0.690785	62857.7	5770.6	10.8927	0.290251	alanine aminotransferase 2-like [Nelumbo nucifera]
NNU_05130	5.00377	2.2237	2.2502	0.854662	59706	12803	4.66344	0.450168	6-phosphogluconate dehydrogenase, decarboxylating 2, chloroplastic [Nelumbo nucifera]
NNU_05178	128.924	59.7958	2.15608	0.902195	36672	8484.4	4.32229	0.473531	beta-ureidopropionase [Nelumbo nucifera]
NNU_05438	89.2079	53.9142	1.65463	1.37645	6088.4	2473.4	2.46155	0.769487	probable Xaa-Pro aminopeptidase P [Nelumbo nucifera]
NNU_05756	355.597	114.504	3.10553	0.61168	11398.3	4235.6	2.69106	0.700194	bifunctional epoxide hydrolase 2-like [Nelumbo nucifera]
NNU_06006	104.135	41.193	2.52797	0.747395	253837	45774	5.54543	0.404645	aspartate aminotransferase, chloroplastic [Nelumbo nucifera]
NNU_06323	132.195	49.613	2.66451	0.707277	276697	43458	6.36699	0.374446	dihydrolipoyllysine-residue succinyltransferase component of 2-oxoglutarate dehydrogenase complex 2, mitochondrial-like [Nelumbo nucifera]
NNU_06467	257.193	93.5103	2.75042	0.685094	83386	22331.3	3.73404	0.526112	malate dehydrogenase, glyoxysomal-like [Nelumbo nucifera]
NNU_06494	62.9871	36.1753	1.74116	1.24992	87997.3	16989.8	5.17942	0.421445	triosephosphate isomerase, chloroplastic-like [Nelumbo nucifera]
NNU_06895	102.431	58.4543	1.75232	1.23568	53440.7	16457	3.24729	0.5885	superoxide dismutase [Cu-Zn] [Nelumbo nucifera]
NNU_07203	299.262	167.534	1.78627	1.19481	486410	180713	2.69161	0.70005	mitochondrial outer membrane protein porin of 36 kDa-like [Nelumbo nucifera]
NNU_07332	113.079	62.9565	1.79614	1.18357	15581.5	2560.9	6.08438	0.383861	vesicle transport v-SNARE 13-like [Nelumbo nucifera]
NNU_07390	41.1925	15.2881	2.69442	0.699313	13576.7	4562.5	2.97572	0.635631	biotin carboxyl carrier protein of acetyl-CoA carboxylase 2, chloroplastic-like [Nelumbo nucifera]
NNU_08267	50.3016	26.2619	1.91539	1.06651	22611	2164.7	10.4453	0.29544	muscle M-line assembly protein unc-89 [Nelumbo nucifera]
NNU_08324	176.927	87.9982	2.01057	0.992452	121262	55873	2.17031	0.894531	ATP synthase subunit O, mitochondrial-like [Nelumbo nucifera]
NNU_08430	151.452	70.8427	2.13786	0.912271	15572	6897.97	2.25748	0.851273	probable NADH dehydrogenase [ubiquinone] 1 alpha subcomplex subunit 12 [Nelumbo nucifera]
NNU_08481	226.135	100.817	2.24302	0.858042	1.05418e+06	199933	5.27264	0.416923	malate dehydrogenase, mitochondrial-like [Nelumbo nucifera]
NNU_08578	579.833	178.602	3.24651	0.588619	509437	84531.3	6.0266	0.3859	3-ketoacyl-CoA thiolase 2, peroxisomal [Nelumbo nucifera]
NNU_08649	223.78	40.6222	5.50883	0.406216	33916.7	3265.4	10.3867	0.29615	uncharacterized protein LOC104596023 [Nelumbo nucifera]
NNU_08709	822.984	226.913	3.62688	0.538002	98976.7	6213.3	15.9298	0.250397	probable phospholipid hydroperoxide glutathione peroxidase [Nelumbo nucifera]
NNU_08777	112.192	67.2149	1.66915	1.35297	11800.6	4907.8	2.40446	0.790069	60S ribosomal protein L24 [Nelumbo nucifera]
NNU_08856	2.12614	222.146	0.00957094	-0.149095	39124.7	72281.7	0.541281	-1.12924	leucoanthocyanidin dioxygenase-like [Nelumbo nucifera]
NNU_08935	1.93416	219.172	0.00882485	-0.146537	10359.1	44786.3	0.231302	-0.473451	anthocyanidin reductase [Nelumbo nucifera]
NNU_09490	18.1251	48.5193	0.373565	-0.703943	1284.2	11206.3	0.114597	-0.319963	putative DNA-binding protein ESCAROLA [Nelumbo nucifera]
NNU_09856	63.9491	32.8774	1.94508	1.04185	27488	3512.2	7.82643	0.336887	NAD-dependent malic enzyme 62 kDa isoform, mitochondrial-like, partial [Nelumbo nucifera]
NNU_10350	238.853	103.64	2.30463	0.830194	218730	36009.3	6.07426	0.384215	succinyl-CoA ligase [ADP-forming] subunit beta, mitochondrial [Nelumbo nucifera]
NNU_10646	671.934	233.832	2.87357	0.656665	313747	66089	4.74734	0.445014	isocitrate dehydrogenase [NAD] regulatory subunit 3, mitochondrial-like [Nelumbo nucifera]
NNU_10714	242.587	87.7722	2.76383	0.681817	140675	23927	5.87933	0.39129	V-type proton ATPase subunit E [Nelumbo nucifera]
NNU_10991	91.8266	52.6707	1.74341	1.24702	17198.6	4449.93	3.86492	0.512705	acyl-CoA-binding protein-like [Nelumbo nucifera]
NNU_11050	332.696	149.479	2.22571	0.866353	142331	81037.7	1.75635	1.23065	small ubiquitin-related modifier 1-like [Nelumbo nucifera]
NNU_11254	452.074	114.292	3.95544	0.504074	105962	20360.7	5.20423	0.420224	GDSL esterase/lipase At5g45950-like [Nelumbo nucifera]
NNU_11577	9.03423	104.969	0.0860656	-0.282612	3392.1	11211.1	0.302567	-0.57982	aldehyde dehydrogenase family 2 member B7, mitochondrial-like [Nelumbo nucifera]
NNU_11653	82.0974	38.1897	2.14973	0.905671	218727	120567	1.81415	1.16375	enoyl-[acyl-carrier-protein] reductase [NADH], chloroplastic [Nelumbo nucifera]
NNU_11665	8.20523	1.54228	5.32021	0.414683	52918.3	3310.75	15.9838	0.250091	citrate synthase, mitochondrial [Nelumbo nucifera]
NNU_11668	196.427	73.9969	2.65453	0.709998	83880.7	14430.5	5.81273	0.393822	citrate synthase, mitochondrial [Nelumbo nucifera]
NNU_11909	113.555	51.427	2.20808	0.875048	75860.7	4151.1	18.2748	0.238562	dihydrolipoyllysine-residue acetyltransferase component 2 of pyruvate dehydrogenase complex, mitochondrial-like isoform X2 [Nelumbo nucifera]
NNU_12060	111.552	62.1982	1.7935	1.18655	147331	75469	1.95221	1.03615	probable ATP synthase 24 kDa subunit, mitochondrial [Nelumbo nucifera]
NNU_12901	90.1358	39.164	2.3015	0.83155	16827.5	3141.8	5.35601	0.413026	hemiasterlin resistant protein 1-like [Nelumbo nucifera]
NNU_13448	86.7812	884.219	0.0981445	-0.298601	223783	556350	0.402235	-0.761099	naringenin,2-oxoglutarate 3-dioxygenase-like [Nelumbo nucifera]
NNU_13515	82.328	46.1655	1.78332	1.19822	141328	25364.7	5.57186	0.403525	uncharacterized protein At1g47420, mitochondrial-like [Nelumbo nucifera]
NNU_13910	31.9643	18.6916	1.71008	1.29188	211767	38742.7	5.46598	0.408083	dihydrolipoyl dehydrogenase 2, chloroplastic isoform X2 [Nelumbo nucifera]
NNU_14109	34.0878	260.008	0.131103	-0.341153	17751.9	33438.3	0.530886	-1.09466	glutathione S-transferase-like [Nelumbo nucifera]
NNU_14918	80.0912	45.8767	1.74579	1.24396	17261.8	5762.97	2.9953	0.631832	dihydropyrimidine dehydrogenase [NADP(+)] [Nelumbo nucifera]
NNU_15099	93.258	37.5309	2.48483	0.761528	75915	13829	5.48956	0.407051	isocitrate dehydrogenase [NAD] regulatory subunit 1, mitochondrial-like [Nelumbo nucifera]
NNU_15147	122.887	47.3676	2.59433	0.727083	63584.3	7896.4	8.05232	0.332292	isocitrate dehydrogenase [NAD] catalytic subunit 5, mitochondrial-like [Nelumbo nucifera]
NNU_15193	231.907	79.5062	2.91685	0.647497	45584	3856.7	11.8194	0.280655	2-oxoglutarate dehydrogenase, mitochondrial-like [Nelumbo nucifera]
NNU_15658	60.0502	32.0351	1.87451	1.10312	21898	9905.4	2.21071	0.873735	uncharacterized protein LOC104607841 isoform X4 [Nelumbo nucifera]
NNU_15867	3.97699	17.7279	0.224335	-0.463763	16778	30879.7	0.543335	-1.13625	glycine-rich RNA-binding protein 2, mitochondrial-like [Nelumbo nucifera]
NNU_15922	80.5116	45.8122	1.75743	1.22931	4443.37	2105.25	2.11061	0.927935	tropinone reductase-like 3 isoform X1 [Nelumbo nucifera]
NNU_16512	174.507	65.736	2.65467	0.709959	68390.3	11022.9	6.20439	0.379753	NADH dehydrogenase [ubiquinone] flavoprotein 2, mitochondrial-like [Nelumbo nucifera]
NNU_16636	224.395	110.918	2.02306	0.983727	574767	153176	3.75233	0.524168	2,3-bisphosphoglycerate-independent phosphoglycerate mutase [Nelumbo nucifera]
NNU_16675	184.244	104.111	1.76968	1.21434	35939	5500.1	6.53424	0.369273	alcohol dehydrogenase class-3-like [Nelumbo nucifera]
NNU_16729	63.1278	34.9083	1.80839	1.16999	77761.7	33844.3	2.29763	0.833233	proteasome subunit beta type-6-like [Nelumbo nucifera]
NNU_17208	15.799	10.2468	1.54185	1.60086	9838.75	5959.7	1.65088	1.38268	succinate dehydrogenase [ubiquinone] flavoprotein subunit, mitochondrial isoform X1 [Nelumbo nucifera]
NNU_17381	150.743	53.878	2.79786	0.673708	27605	5601.97	4.92773	0.434608	probable fructokinase-6, chloroplastic [Nelumbo nucifera]
NNU_17571	0.972217	15.1321	0.0642485	-0.252513	3659.67	8004.05	0.457227	-0.885726	alpha-galactosidase-like [Nelumbo nucifera]
NNU_17702	1193.38	202.811	5.88419	0.391107	39662.7	6862.5	5.77962	0.395105	defensin Ec-AMP-D2-like [Nelumbo nucifera]
NNU_18179	339.552	133.421	2.54497	0.742032	6009.25	2682.65	2.24004	0.859456	probable pectinesterase/pectinesterase inhibitor 61 [Nelumbo nucifera]
NNU_18389	97.2314	289.782	0.335533	-0.63473	100429	153227	0.655426	-1.6407	tubulin alpha chain [Nelumbo nucifera]
NNU_18928	2.14175	360.94	0.00593382	-0.135193	33025.7	202457	0.163125	-0.38227	non-symbiotic hemoglobin 2-like [Nelumbo nucifera]
NNU_19077	52.1123	230.545	0.22604	-0.466124	3392.1	23194	0.146249	-0.360555	sucrose synthase [Nelumbo nucifera]
NNU_19128	451.088	174.462	2.58559	0.729663	384210	103314	3.71887	0.527742	probable fructose-bisphosphate aldolase 3, chloroplastic [Nelumbo nucifera]
NNU_19146	119.415	53.9778	2.2123	0.872944	45927.7	9220.2	4.9812	0.431687	2-hydroxyacyl-CoA lyase [Nelumbo nucifera]
NNU_19433	69.2893	35.5462	1.94927	1.03849	18407.7	2180.6	8.44156	0.324938	adenylate kinase, chloroplastic [Nelumbo nucifera]
NNU_19444	197.657	99.8069	1.9804	1.01442	99398	15038.3	6.60964	0.36703	copper transport protein CCH-like [Nelumbo nucifera]
NNU_19759	0.453071	38.1641	0.0118717	-0.15634	8238.17	49393.3	0.166787	-0.387009	protein ASPARTIC PROTEASE IN GUARD CELL 2-like [Nelumbo nucifera]
NNU_20058	1.94657	26.3093	0.0739878	-0.2662	14769	87598	0.1686	-0.389359	peroxidase 12-like [Nelumbo nucifera]
NNU_20249	36.1807	218.557	0.165544	-0.385398	11565.7	18372	0.629529	-1.49778	uncharacterized protein LOC104600124 [Nelumbo nucifera]
NNU_20450	398.947	103.724	3.84622	0.514551	43421.3	18587.2	2.33609	0.81693	fruit protein pKIWI501-like [Nelumbo nucifera]
NNU_20860	158.333	60.2157	2.62943	0.716976	85187.7	6334	13.4493	0.266705	probable succinyl-CoA ligase [ADP-forming] subunit alpha, mitochondrial [Nelumbo nucifera]
NNU_20961	68.6377	39.5778	1.73425	1.25896	287673	31860	9.02929	0.314999	dihydrolipoyllysine-residue acetyltransferase component 2 of pyruvate dehydrogenase complex, mitochondrial-like [Nelumbo nucifera]
NNU_21620	138.281	45.3464	3.04943	0.621681	51201.7	5582.53	9.17176	0.312774	zinc finger CCCH domain-containing protein 39-like isoform X1 [Nelumbo nucifera]
NNU_21884	39.0429	17.197	2.27033	0.84538	11117.7	6607.7	1.68254	1.3322	isocitrate dehydrogenase [NADP] isoform X1 [Nelumbo nucifera]
NNU_22182	82.9524	29.6544	2.7973	0.673838	46075	5513.37	8.35696	0.32648	non-specific lipid transfer protein GPI-anchored 1-like [Nelumbo nucifera]
NNU_22212	85.6755	34.7509	2.46541	0.768149	21503	6003.2	3.58192	0.543261	short-chain dehydrogenase reductase 3c isoform X1 [Nelumbo nucifera]
NNU_22721	2.75881	175.387	0.0157298	-0.166935	9892.13	76252	0.129729	-0.339395	glutathione S-transferase F10-like [Nelumbo nucifera]
NNU_22771	112.883	54.8102	2.05953	0.959401	203093	49853	4.07384	0.493488	biotin carboxylase 2, chloroplastic [Nelumbo nucifera]
NNU_23209	62.8386	20.0145	3.13966	0.605838	50913.3	8771.37	5.80449	0.39414	fumarate hydratase 1, mitochondrial-like [Nelumbo nucifera]
NNU_23877	224.646	52.5801	4.27245	0.477312	160152	15404.8	10.3963	0.296034	probable cinnamyl alcohol dehydrogenase 6 [Nelumbo nucifera]
NNU_24271	71.4257	40.3507	1.77012	1.21381	11762.3	1586.74	7.41283	0.346018	uncharacterized protein LOC104611474 [Nelumbo nucifera]
NNU_24622	24.8599	85.1586	0.291925	-0.562958	20209.7	76644.7	0.26368	-0.519983	carboxymethylenebutenolidase homolog [Nelumbo nucifera]
NNU_24631	101.518	34.4866	2.94369	0.642004	25148	1936.45	12.9867	0.270346	dihydrolipoyllysine-residue succinyltransferase component of 2-oxoglutarate dehydrogenase complex 2, mitochondrial-like isoform X4 [Nelumbo nucifera]
NNU_24752	612.631	205.478	2.9815	0.634503	8666.77	4463.73	1.9416	1.04467	uncharacterized protein LOC104609675 [Nelumbo nucifera]
NNU_25258	36.9526	21.6968	1.70314	1.30175	68096.7	11528.6	5.90674	0.390265	dihydrolipoyllysine-residue acetyltransferase component 1 of pyruvate dehydrogenase complex, mitochondrial [Nelumbo nucifera]
NNU_25306	85.4443	26.6343	3.20806	0.594636	126334	9567.17	13.205	0.2686	fructose-bisphosphate aldolase cytoplasmic isozyme-like [Nelumbo nucifera]
NNU_25338	142.202	53.8596	2.64024	0.713943	44864	16451	2.72713	0.690902	copper transport protein CCH-like [Nelumbo nucifera]
NNU_25488	519.956	257.113	2.02228	0.984268	117085	35531	3.2953	0.581257	ubiquitin-conjugating enzyme E2 variant 1C [Nelumbo nucifera]
NNU_25816	54.4022	28.6089	1.90158	1.07852	18658.3	2995.59	6.22861	0.378944	pyruvate dehydrogenase E1 component subunit beta-like isoform X1 [Nelumbo nucifera]
NNU_26151	39.0943	15.5469	2.5146	0.751694	20776.7	5460.47	3.80493	0.518708	aspartate aminotransferase, cytoplasmic, partial [Nelumbo nucifera]
NNU_26324	110.516	63.235	1.7477	1.24153	23056.6	10167.1	2.26777	0.846544	cytochrome b-c1 complex subunit 7-2-like [Nelumbo nucifera]
NNU_26599	79.4093	31.1389	2.55017	0.740416	15416	1406.97	10.9569	0.289539	probable carboxylesterase 8 [Nelumbo nucifera]
NNU_26640	20.1819	9.17519	2.19962	0.879312	26553.5	4898.3	5.42096	0.41008	protein FLX-like 1 [Nelumbo nucifera]
