# Supplementary material for: Identification of Proteoforms Related to Nelumbo nucifera Flower Petaloid Through Proteogenomic Strategy
Source: Proteomes. 2025 Jan 15;13(1):4. doi: 10.3390/proteomes13010004 (PMC11755666; doi:10.3390/proteomes13010004)
Supplement: Supplementary file 1 [file proteomes-13-00004-s001.zip › proteomes-3249864-supplementary-12.16/Supplementary data/Table S4.xlsx]

## Sheet: Table S4A
Table S4A. List of novel protein coding genes using genome search specific peptide.
Six-frame translation ID	Peptides	Scaffold	Start codon	protein_seq	Start	Stop	Strand	Gene_seq
>NW_010729296_1:245736_to_245930	ICCRKNCSNCCK;KNCSNCCKCKMNKDK	>NW_010729296_1	CTG	LQGANRICCRKNCSNCCKCKMNKDKNTRKKRYGNGTQHKVGKGKRVL	245790	245930	+	CTGCAAGGTGCAAACAGAATCTGTTGCAGAAAAAATTGCTCCAATTGCTGTAAATGTAAGATGAATAAAGATAAGAACACAAGAAAGAAGAGATATGGGAATGGAACACAGCATAAAGTAGGAAAGGGGAAAAGGGTATTA
>NW_010729098_1:1871161_to_1871454	HPPMFSSVVTLQQLR;IVDVMEQCGPQGTPTK;NSVASSESNSAVPR	>NW_010729098_1	ATT	IVDVMEQCGPQGTPTKRNSVASSESNSAVPRSSTRRRFRPRGTPHPLQRTKSRVAILHQLHDTTRHPPMFSSVVTLQQLRNLIINKNINKEKKEKREK	1871161	1871454	+	ATTGTAGATGTCATGGAACAGTGTGGGCCCCAGGGAACGCCGACCAAGCGGAACTCAGTAGCCTCCAGCGAGTCGAACTCGGCTGTCCCCCGAAGTTCGACACGACGCCGATTCCGTCCACGTGGGACGCCTCATCCACTTCAACGTACAAAAAGCAGAGTAGCTATTCTCCACCAACTACACGACACGACACGACACCCACCTATGTTTTCGTCAGTCGTCACACTGCAGCAGCTCCGAAATTTAATAATTAATAAAAATATTAATAAAGAAAAGAAAGAAAAGAGAGAGAAA
>NW_010729155_1:496218_to_496481	FDLPEIHNQNFPNYQYR;WRFDLPEIHNQNFPNYQYR	>NW_010729155_1	ATG	MLLKWRFDLPEIHNQNFPNYQYRNQPDGSIIARASALLSSSSAALGFISLRPCKRKYKEDIVYRSFIPASKRSTREYK	496248	496481	+	ATGTTGTTAAAGTGGCGTTTTGATCTACCAGAAATACATAATCAAAATTTTCCTAATTATCAATATAGAAACCAACCAGATGGATCTATAATTGCAAGAGCCAGCGCATTGCTTTCCTCTAGTTCTGCAGCTTTGGGATTTATCTCATTAAGACCCTGCAAAAGGAAGTATAAAGAAGATATTGTTTACAGAAGTTTTATTCCAGCATCAAAAAGAAGCACAAGGGAATACAAG
>NW_010729227_1:898578_to_898420	DANGMADTLAKQGANR;ETSIQQMGQFGWVKRDANGMADTLAK	>NW_010729227_1	ATT	IEVSKETSIQQMGQFGWVKRDANGMADTLAKQGANRSSLYWAEL	898420	898551	-	ATTGAAGTTAGCAAAGAAACATCGATTCAGCAAATGGGTCAGTTTGGTTGGGTTAAAAGGGATGCAAATGGGATGGCGGATACCCTAGCAAAACAAGGGGCAAATAGATCTTCATTGTATTGGGCAGAATTG
>NW_010729271_1:785938_to_785777	ALPGGGGGRR;RALPGGGGGRRQMK	>NW_010729271_1	ATG	MECTAFVFPRRALPGGGGGRRQMKLFQRRIKEEGRGEDQRGGRWRTKIFQRRRK	785777	785938	-	ATGGAATGCACGGCCTTTGTTTTTCCTCGTCGAGCACTACCTGGAGGAGGAGGAGGACGAAGGCAGATGAAGCTCTTTCAAAGAAGAATAAAAGAAGAAGGCAGAGGGGAGGACCAGAGGGGAGGACGATGGCGGACGAAGATCTTTCAAAGAAGAAGAAAA
>NW_010729104_1:4897812_to_4898297	KPSPSANYGADAK;PSPSANYGADAK	>NW_010729104_1	ATG	MKSSESPNLLLFGLLRNSSVEASFNGFFKEIGPNLNCSQTGFKFFNFFFEKKRGFKLRVRTTNLVITNIGKDNLHVNKKPSPSANYGADAKFVPGLVLILFVCNYGLHFYLIQLKFAFVSFAFIDSTNFLSQKLMQNWHHFPLTPIHSHIVGTTSSFILLYS	4897812	4898297	+	ATGAAAAGTTCGGAGAGCCCAAACTTGTTATTGTTTGGACTCTTACGTAACTCTTCTGTTGAAGCTTCTTTTAATGGCTTTTTCAAAGAAATTGGGCCAAATCTTAACTGCTCTCAAACGGGATTTAAGTTTTTTAATTTTTTTTTTGAGAAAAAAAGGGGATTTAAGTTGAGAGTTAGAACTACCAACCTAGTCATAACCAATATTGGGAAGGATAATCTCCATGTCAACAAAAAACCAAGTCCCAGTGCAAATTATGGAGCAGATGCAAAATTTGTACCTGGTTTAGTTTTGATTTTGTTTGTTTGTAATTATGGTTTGCATTTCTACCTAATACAATTAAAATTTGCATTTGTCTCTTTTGCATTCATTGATAGTACAAATTTTTTATCTCAAAAA…
>NW_010729103_1:4412530_to_4412889	KGDGQKMVDDK;LCCSHCQKSR	>NW_010729103_1	ATG	MNPPEGETIALAARGNINSARKGDGQKMVDDKDKLCCSHCQKSRHTRETCWELHGKPK	4412716	4412889	+	ATGAATCCTCCCGAGGGGGAGACCATTGCCTTAGCCGCAAGAGGTAATATCAATTCAGCAAGAAAGGGAGATGGTCAGAAAATGGTTGATGATAAGGATAAACTGTGTTGCTCTCATTGTCAGAAATCCCGACACACACGGGAGACATGTTGGGAATTGCATGGCAAGCCGAAG
>NW_010729113_1:2754313_to_2754678	MVVAGGGFNK;MVVAGGGFNKQMAR;MVVAGGGFNKQMARR;QIAGGEGSGWRQR	>NW_010729113_1	GTG	VGKGGRVGQRNHQRRRHLSPPTSDNIVSGGSVLDRETTSAAAATSTSGHLRQIAGGEGSGWRQRMVVAGGGFNKQMARRRSQQCFCRLLILFLKS	2754394	2754678	+	GTGGGCAAAGGTGGCCGCGTTGGACAGAGAAATCACCAGCGCCGCCGCCACCTGTCTCCACCCACCTCCGACAACATTGTCAGTGGAGGTAGTGTATTGGACAGAGAAACCACTAGCGCCGCCGCCGCCACTTCTACCTCCGGCCACCTCCGGCAAATTGCCGGAGGCGAAGGTAGCGGCTGGCGGCAGCGGATGGTGGTGGCGGGCGGCGGTTTTAATAAACAAATGGCAAGAAGAAGAAGTCAACAATGTTTTTGTCGTTTGTTGATATTATTTTTAAAAAGT
>NW_010729155_1:615842_to_616054	DRGSPGRPAR;RSPQREGQASGK	>NW_010729155_1	ATA	IQCHHRTAHHPRASHSDINLLPGNEVPHGLRDRGSPGRPARVLKVLRRSPQREGQASGKR	615875	616054	+	ATACAATGCCATCATAGGACGGCCCATCACCCACGTGCTTCGCACAGTGATATCAACCTACTACCTGGCAATGAAGTTCCCCACGGACTTCGGGATCGGGGTAGCCCGGGGCGACCAGCTCGAGTCTTGAAAGTGTTACGTCGTAGCCCTCAAAGGGAAGGCCAAGCTAGCGGAAAGCGT
>NW_010729132_1:97110_to_96814	KNLYGHQNQK;MVFVHQFRQR	>NW_010729132_1	ATG	MVVSSVHARMVFVHQFRQRAKLDFIAWCVECYNREAILLLVCHSSVFDALVFPIRKNLYGHQNQKLIRWTFP	96814	97029	-	ATGGTTGTATCTTCTGTACATGCAAGGATGGTTTTTGTCCACCAATTCAGGCAAAGGGCCAAGCTCGATTTCATAGCCTGGTGCGTAGAATGTTACAATCGAGAGGCGATCCTTCTCCTTGTGTGTCACAGCTCTGTGTTCGACGCTCTTGTATTTCCCATTCGTAAGAACCTGTATGGTCATCAGAATCAGAAACTCATCAGATGGACCTTCCCA
>NW_010729144_1:2405485_to_2405769	NNNYGYQVRLFSSQK;NNNYGYQVRLFSSQKK	>NW_010729144_1	ATG	MVFYFIHDCKNNNYGYQVRLFSSQKKALGMATNLNGSSYNN	2405647	2405769	+	ATGGTTTTTTATTTCATACATGATTGTAAGAACAACAATTATGGCTATCAAGTGAGGTTATTCTCTTCCCAAAAAAAAGCCCTAGGGATGGCTACCAATCTCAATGGCAGTAGTTATAACAAC
>NW_010729142_1:52087_to_51911	HDLNSNTPLYVRMR;LFCHFNQLFTQYSR	>NW_010729142_1	TTG	LHSRLLSTFSKGPFCRHDLNSNTPLYVRMRERERLFCHFNQLFTQYSRPHPACIIHCDT	51911	52087	-	TTGCACTCACGACTTCTTTCCACGTTCAGTAAGGGTCCCTTTTGTCGCCATGACCTCAACAGCAATACTCCTCTGTACGTACGTATGAGAGAGAGAGAGAGATTGTTTTGTCACTTCAATCAACTTTTTACTCAATACTCAAGACCCCACCCGGCCTGCATTATACATTGCGACACA
>NW_010729292_1:617349_to_617044	KEGGGGRYAR;RKEGGGGRYAR	>NW_010729292_1	ATA	IKGTLSKRKEGGGGRYARSILGLWFKHQKENTILMKEPKPISQKKVHPSGIWFKRIKSSPSSRTFSLFHIIELCKFKLYNQFHPTKAFYNLSFSHSVFHPFP	617044	617349	-	ATAAAAGGAACTCTATCAAAAAGGAAAGAGGGGGGGGGGGGGAGGTATGCAAGAAGTATATTAGGTTTGTGGTTCAAGCACCAAAAAGAAAACACTATCCTCATGAAAGAGCCTAAACCCATAAGCCAGAAAAAGGTTCATCCCTCTGGCATCTGGTTCAAAAGGATCAAATCCTCCCCTTCATCACGCACATTCTCTCTTTTTCATATTATAGAACTTTGTAAATTTAAACTTTACAATCAATTCCACCCCACAAAAGCATTCTACAATCTCTCTTTTTCACATTCTGTTTTTCACCCTTTCCCC
>NW_010729125_1:507838_to_507614	GGGGGGGASDVHR;GGGGGGGASDVHRGNGNGGSNR;GNGNGGSNRK	>NW_010729125_1	ATG	MKTGGEGRKEGKKGGGGGGGASDVHRGNGNGGSNRKCNGTIRISLRSQI	507614	507760	-	ATGAAGACAGGAGGGGAAGGAAGAAAGGAGGGGAAGAAAGGAGGAGGAGGAGGAGGAGGAGCATCTGACGTTCACCGGGGTAATGGCAACGGTGGCAGCAACAGAAAATGCAACGGAACTATTCGGATCTCTCTGAGATCTCAGATC
>NW_010729075_1:9210419_to_9210153	EREQEQERENREDR;EREQEQERENREDRGRER	>NW_010729075_1	TTG	LREREREQEQERENREDRGRERESCHCKLQRRWWEDRVKREKEREREREREMYEDEKKKVEWGGIVLTFDHIRNAS	9210153	9210380	-	TTGAGAGAGAGAGAGAGAGAGCAAGAGCAAGAGAGAGAGAACCGGGAAGACAGGGGGAGGGAGAGAGAGAGTTGCCACTGCAAGTTGCAGCGTCGGTGGTGGGAAGACAGGGTGAAGAGAGAGAAAGAGAGGGAGAGAGAGAGGGAGAGAGAGATGTATGAAGACGAGAAAAAGAAGGTCGAATGGGGAGGGATAGTTTTGACTTTTGACCACATCCGAAACGCATCT
>NW_010729083_1:5890288_to_5889812	KLGAASNTFR;LGAASNTFR	>NW_010729083_1	GTG	VLSACSFLLLISLLLGCAPGGINVISHLLLCYIIINKKLGAASNTFRLPKYFPSLFLKSDNAKEYFHGELNEFLASHGSIHRSSCARTPQQNGVAKRKNEHLLEVARGMMLHMNVPNGFWMYAILAASYVINRMPSRVLNYMAPHQLLFP	5889812	5890261	-	GTGCTGTCAGCTTGTTCTTTTCTTCTTTTAATTAGTTTATTATTAGGGTGTGCCCCCGGGGGTATAAATGTAATCTCCCATTTATTATTATGTTATATCATTATAAATAAGAAGCTGGGCGCTGCCAGCAACACTTTTAGACTCCCAAAGTATTTTCCCTCTCTCTTCTTAAAATCCGATAATGCAAAGGAGTATTTCCATGGTGAGCTCAATGAATTCCTTGCCTCTCATGGATCTATTCACAGGAGCTCATGTGCAAGAACACCACAACAAAATGGTGTTGCAAAAAGAAAGAACGAACACCTCCTTGAGGTAGCACGAGGGATGATGTTACACATGAATGTACCAAACGGATTTTGGATGTATGCTATACTTGCAGCTTCTTATGTCATCAATCGC…
>NW_010729092_1:3991176_to_3991454	IREQICDLLR;MQPAGLQVIPK	>NW_010729092_1	ATG	MQPAGLQVIPKHFLGKKRIREQICDLLRGVGLGATVGCCFATWVTRIHIFKTASLYVQGKSVYIYPSPDPTLA	3991236	3991454	+	ATGCAGCCAGCTGGTCTACAGGTTATCCCAAAGCACTTTCTGGGTAAGAAGAGAATAAGAGAACAGATTTGTGATCTCCTTAGAGGGGTGGGCCTTGGTGCAACAGTTGGTTGCTGCTTTGCAACCTGGGTGACCAGGATTCATATCTTCAAAACGGCCTCTCTGTATGTGCAGGGTAAGTCTGTATACATCTATCCCTCCCCAGACCCCACATTGGCG
>NW_010729493_1:128281_to_128000	GDPNVRNKNLYCSFHKDHGHSMANCK;YLRKFVQNNNNNK	>NW_010729493_1	ATG	MAIKDAPYVKWPPRLKGDPNVRNKNLYCSFHKDHGHSMANCKNLRDEIEELIRRKYLRKFVQNNNNNKAGQQGE	128000	128221	-	ATGGCGATCAAAGATGCCCCGTATGTGAAGTGGCCACCCCGACTAAAAGGGGACCCCAATGTAAGAAATAAGAACTTGTATTGTAGTTTTCATAAAGATCACGGTCATAGTATGGCGAATTGTAAGAACCTCCGCGACGAGATAGAAGAGCTCATCCGTCGCAAATACTTGAGAAAGTTTGTACAAAATAATAATAATAATAAAGCTGGTCAGCAAGGGGAG
>NW_010729135_1:1647177_to_1646791	CRRGWIYCRSR;WWRCWSLSMSIHLTN	>NW_010729135_1	ATG	MGRKKVRDRNIIGYGVKCATTFTFPQCNRKVKIRSQVRCRRGWIYCRSRRWWRCWSLSMSIHLTN	1646791	1646985	-	ATGGGAAGAAAAAAGGTGAGAGACAGAAACATAATTGGATATGGGGTGAAGTGTGCAACTACGTTTACCTTTCCGCAATGCAATAGGAAGGTCAAGATCAGAAGCCAAGTCAGATGCAGAAGAGGCTGGATCTACTGCCGGAGTAGAAGGTGGTGGAGGTGCTGGTCTCTGTCGATGAGTATACACTTGACGAAT
>NW_010729083_1:5415149_to_5415304	KFTIKNAHK;KSQEHQDNLCIFYLLK	>NW_010729083_1	CTG	LRILLNTRRKKFTIKNAHKKYPFSQILTSYNIRKSQEHQDNLCIFYLLKCEL	5415149	5415304	+	CTGAGAATTTTATTAAATACAAGGAGAAAAAAGTTTACAATCAAGAACGCCCACAAAAAATATCCCTTTTCACAAATTCTTACAAGTTACAATATACGTAAGTCCCAAGAACATCAAGATAATTTGTGTATCTTTTACCTACTGAAATGTGAACTC
>NW_010729128_1:1364446_to_1364285	FGCHYMQAKWIRLYK;RFGCHYMQAKWIR	>NW_010729128_1	ATG	MSHLGFEHRKRFGCHYMQAKWIRLYKRHPNVGGIPSRLYEIHCAM	1364285	1364419	-	ATGTCCCACCTTGGGTTTGAACATCGAAAAAGATTTGGGTGCCATTATATGCAAGCGAAATGGATCAGATTGTACAAGAGACACCCCAACGTCGGCGGTATTCCTAGCCGGCTTTATGAAATTCACTGTGCAATG
>NW_010729121_1:1791679_to_1791912	HCADLWFKLR;YLQKNGEQKLFRWR	>NW_010729121_1	GTG	VLETIRYLQKNGEQKLFRWRSMCVLSILNAGRSCKDELGIAHRHCADLWFKLRGNR	1791745	1791912	+	GTGCTAGAGACAATAAGGTATCTCCAGAAGAATGGAGAACAAAAGCTCTTCAGGTGGAGAAGCATGTGTGTGTTATCGATATTAAATGCGGGTCGCAGTTGCAAAGACGAACTTGGCATTGCACATCGTCACTGTGCAGATTTATGGTTTAAGTTAAGAGGCAACAGG
>NW_010729089_1:5353836_to_5353636	RYVASATLSDPNSK;YVASATLSDPNSK	>NW_010729089_1	ATG	MTPTPISLSFTTCEENDLTLKRVGAWTDQFWINHHISYRRYVASATLSDPNSKPSL	5353636	5353803	-	ATGACCCCAACTCCTATCAGTCTGAGCTTTACCACATGTGAAGAGAACGACCTTACACTAAAGAGAGTCGGTGCATGGACCGATCAATTTTGGATAAACCATCACATATCGTATCGAAGATACGTGGCCAGTGCCACACTGTCTGATCCAAACAGCAAACCTAGTCTT
>NW_010729084_1:6120085_to_6120234	KGAKSNKQYGK;RKGAKSNK	>NW_010729084_1	GTG	VILSLKDGLCGAGPGNWLKKIHKRKGAKSNKQYGKVANRCLKFD	6120103	6120234	+	GTGATTTTGTCCCTAAAAGATGGTCTTTGTGGGGCAGGCCCAGGTAATTGGTTGAAGAAGATTCATAAGAGGAAGGGTGCAAAGAGCAATAAGCAATATGGTAAGGTTGCTAATAGATGCTTGAAATTTGAC
>NW_010729158_1:495667_to_495413	TWRWNKMMKREWR;WNKMMKREWRWR	>NW_010729158_1	ATG	MRLNRRKTWRWNKMMKREWRWRSENSAF	495413	495496	-	ATGCGGCTAAATCGGCGGAAAACGTGGAGGTGGAACAAGATGATGAAGAGAGAGTGGAGGTGGAGGTCTGAAAACTCTGCATTT
>NW_010729265_1:728212_to_727697	RGGGASISCR;RRGGGASISCR	>NW_010729265_1	TTG	LLCVLCARSRSHFRGCSLCRRRGGGASISCRGREELEKEVEREKEVNSSLRSLGDSDNMLPEGEENEWLKGRDTETRLGYNKEEEGTDGDTGQGDKMKESEKKELASEDSMALFVQKLGCKLKDPNKAFLEKRREEVKAERRRMSEVESKVKEGASDKGIRTRGARRGGSR	727697	728209	-	TTGCTCTGTGTCCTGTGTGCCAGATCCCGTTCCCATTTCAGAGGCTGCAGTCTGTGTAGGAGAAGGGGGGGGGGGGCAAGTATTAGTTGTAGAGGTAGAGAGGAGTTAGAGAAGGAGGTGGAAAGAGAGAAGGAAGTAAACAGTAGCCTCAGGTCCTTAGGAGACAGTGATAATATGTTACCTGAGGGGGAGGAGAATGAATGGTTGAAAGGAAGGGATACTGAGACTAGGTTAGGGTACAACAAGGAGGAAGAAGGCACAGATGGGGACACAGGCCAGGGAGATAAAATGAAAGAATCAGAGAAAAAAGAGTTGGCAAGTGAGGATTCTATGGCATTATTTGTACAGAAACTGGGGTGTAAACTGAAGGACCCAAATAAAGCATTCCTGGAGAAAAGG…
>NW_010729080_1:10209053_to_10208439	KDKEMEEWSKENPVSK;QGGDFMHAMEIWSEMSKCKMNMIEFQMEGR	>NW_010729080_1	ATG	MGNVETPLDEENYQIPLTQYPIGDNTPNHIQTPYLSTPDTQHIDIDIEIQPPTDRLTRRGSLPSSLKKWKRAKQGGDFMHAMEIWSEMSKCKMNMIEFQMEGRIRKDKEMEEWSKENPVSKCMKVVNEFLMMGVINVGHVLKVAQTFKDEYWRQAFLTFTIECQI	10208439	10208933	-	ATGGGTAATGTGGAGACCCCTTTAGATGAAGAAAATTATCAAATTCCACTGACTCAATATCCGATTGGTGACAACACCCCCAATCACATACAAACACCTTATTTGTCCACTCCAGACACTCAACATATTGACATTGACATAGAGATTCAACCACCTACAGATAGGTTAACGAGAAGGGGCTCCTTACCATCATCTCTTAAAAAATGGAAGAGGGCCAAACAAGGCGGTGATTTTATGCATGCTATGGAGATATGGTCTGAGATGTCCAAATGTAAGATGAATATGATTGAGTTTCAAATGGAGGGACGAATTAGAAAGGATAAAGAAATGGAAGAATGGAGTAAGGAGAACCCAGTCTCTAAATGTATGAAAGTTGTGAATGAATTCTTGATGATGGGA…
>NW_010729123_1:159573_to_160055	NFVQNNNNNNNNNNNNNNNNNNK;NFVQNNNNNNNNNNNNNNNNNNKNR	>NW_010729123_1	ATG	MAIKEAPYVKWPPRLRGNPNERNKNLYCSFHRDHGHSTKNCKNLCDKIEELIRRGYLRNFVQNNNNNNNNNNNNNNNNNNKNRLARGAR	159789	160055	+	ATGGCAATCAAGGAAGCCCCGTATGTGAAGTGGCCACCCCGTTTGAGGGGAAATCCCAATGAGAGAAATAAGAATTTGTACTGCAGTTTTCACAGAGATCACGGTCATAGTACCAAAAATTGTAAAAACCTCTGCGACAAGATTGAGGAGCTCATTCGTCGCGGATATTTAAGGAACTTTGTACAAAATAATAATAATAATAATAATAATAATAACAACAATAATAATAATAATAATAATAAAAACAGGTTGGCAAGGGGAGCACGG
>NW_010729091_1:5012682_to_5014130	DQFGIVEEAKARLMAQIEDLDAKKSQR;QGDPLSRLENR	>NW_010729091_1	ATG	MREVKWNGVRFHKKLIRLRGKIKEWNRDQFGIVEEAKARLMAQIEDLDAKKSQRIMDVQDRELKWRFKKELEEVLLREEISWRQKSRHKWIKEGDGNTKFFHAMANGRRRKNLILKLKIDGVEITSQEDIGSRIVDHFKSIFQRPLENRLTVGEEDWQTLNQIDRGWLERMIEEEEEIKQAIFSMDRAKAQGPDGFTMAFYQDCWDIVSPRINATFLALVPKKTNAIHPKDFWPISLVTSVYKILAKVLCRGIKTVLPYLISQAQGAFVQDRQIIDQILVANESVEEMRRSGRKGFVCKLDLEKAYDLVDWSFLLEVSRRCGFGDKWCNWIRGCLSSCHYSVLVNGVVKDFFLANKGLRQGDPLSRLENREER	5013012	5014130	+	ATGAGGGAAGTGAAATGGAATGGGGTTAGATTCCATAAAAAATTAATAAGGTTGAGAGGCAAAATAAAAGAATGGAATAGGGATCAATTTGGAATAGTGGAGGAAGCAAAAGCTAGATTAATGGCTCAGATTGAGGACTTGGATGCAAAAAAATCTCAAAGGATAATGGATGTGCAAGATAGAGAACTGAAATGGAGATTTAAAAAAGAATTAGAGGAGGTTTTGTTGAGGGAGGAGATATCGTGGAGACAAAAATCTAGACATAAGTGGATCAAGGAAGGGGATGGGAATACCAAATTTTTTCATGCTATGGCTAATGGGAGAAGAAGGAAAAATCTGATACTAAAGCTTAAGATTGATGGAGTTGAGATTACTTCTCAAGAGGATATTGGTAGTAGG…
>NW_010729502_1:129937_to_129698	MAAAGGELLR;MAAAGGELLRRR	>NW_010729502_1	GTG	VRPTHGILCKNPLKTLSTKSFLVFSAKLISRTDFLISFSFKDRILLERMAAAGGELLRRRWLNLLLFSLE	129698	129907	-	GTGCGTCCTACACACGGAATCCTTTGCAAGAACCCTCTGAAAACTCTGAGCACCAAATCTTTTTTAGTCTTTTCTGCAAAACTAATATCAAGAACTGATTTCTTGATTTCTTTCTCCTTCAAAGATCGAATCTTGTTAGAAAGAATGGCGGCGGCTGGAGGAGAACTCCTGAGACGAAGATGGCTGAACTTGCTTCTCTTCTCTCTGGAG
>NW_010729116_1:3502412_to_3502573	ENQKQALQMEK;KNRRENQKQALQMEK	>NW_010729116_1	ATT	IKKNRRENQKQALQMEKEDALNGRKSHLRQSNYQFDAIICNECLQPS	3502433	3502573	+	ATTAAAAAAAATAGAAGAGAAAATCAAAAGCAAGCTCTTCAGATGGAAAAAGAAGATGCTCTCAACGGCAGGAAAAGTCACCTTCGTCAAAGCAACTACCAATTTGATGCCATTATTTGCAATGAATGCCTTCAACCTTCC
>NW_010729130_1:3601715_to_3602641	EAPESNNRPAEPQK;EHGHSTEHCNNLR	>NW_010729130_1	ATG	MNKNLYYSFHREHGHSTEHCNNLRDEIEKLIRRGYLRNFVHHNNNNNSNKPGRQGEHNKEAPESNNRPAEPQKQPPEERPIRETIHMIVGGSIEAGCTSAAARASTREAAREEQNPPKQPRTEDPIFFTEDDARGVHYLHDDALVIKMKINDFEVRWVLIDSGSSPDILFKAAFDKLEFRESDLKPANTPLVGFSGEEVRPLGKVTVPVKVGTWPSTVRLSHDFLVVATPSPYNTIVGRPITHALKVVVSTYYLAMKFPTDFSIGVVRGDQLESRKCYVAALKGKAKIISDLELERPTE	3601745	3602641	+	ATGAATAAAAACTTGTACTACAGTTTTCATAGGGAACACGGTCATAGCACCGAACATTGTAATAATCTCCGCGACGAGATAGAGAAACTTATCCGTCGCGGATATCTACGAAATTTTGTACATCACAATAATAATAATAATAGTAATAAGCCAGGTCGGCAGGGAGAGCACAACAAAGAAGCTCCTGAGTCCAACAACCGGCCAGCGGAACCACAGAAGCAGCCCCCGGAGGAAAGACCAATTCGGGAAACAATCCACATGATCGTTGGAGGATCGATCGAGGCAGGGTGCACCTCGGCAGCAGCTCGCGCGTCAACCCGGGAAGCTGCCAGAGAAGAACAAAATCCCCCGAAGCAGCCTAGGACAGAAGACCCTATATTCTTCACCGAAGACGATGCA…
>NW_010729142_1:520091_to_519426	ALGVGGGGLLLMRR;KALGVGGGGLLLMR	>NW_010729142_1	ATG	MAKQKEGGGVVILLVEDVVGGRKALGVGGGGLLLMRRRVLGMFEGGENRGKEGGLPSEETPSFGHPEFCFLNAQKFHYFPHWQVSDFGFPFPYFINSLCSNTDNFISQKFGASLPWWGSGRWSKSSHRLCIFNYLLVFQSQGYSFIMLSVLFWCMLCFTVI	519426	519908	-	ATGGCCAAACAGAAAGAGGGGGGCGGGGTGGTAATACTTCTGGTAGAGGACGTGGTAGGGGGAAGAAAGGCACTGGGAGTGGGCGGGGGCGGCCTCCTGCTGATGAGAAGAAGAGTTCTAGGCATGTTCGAGGGAGGGGAAAATCGGGGAAAAGAGGGAGGTCTACCTAGTGAAGAGACTCCTTCCTTCGGCCACCCAGAATTTTGTTTTCTCAATGCACAGAAATTTCATTATTTTCCCCATTGGCAGGTATCTGATTTTGGGTTTCCTTTTCCATACTTTATAAATTCATTGTGTTCAAACACCGACAATTTTATTTCACAAAAATTTGGGGCTTCACTCCCTTGGTGGGGGAGTGGAAGATGGAGCAAAAGCTCTCATCGGCTTTGTATTTTTAAC…
>NW_010729234_1:96269_to_96436	FTVPCMQQK;YSKIMIAFNLYHGK	>NW_010729234_1	ATA	ISSCASFCCSSIFLSVSLSRYSKIMIAFNLYHGKYCVEIYGKFTVPCMQQKSWDQ	96272	96436	+	ATATCGTCGTGTGCATCGTTCTGTTGTAGTTCTATCTTTCTCTCGGTCTCTCTCTCTAGATATTCTAAGATTATGATAGCTTTTAACCTTTATCATGGAAAATATTGCGTCGAAATCTATGGTAAATTCACTGTACCATGCATGCAGCAAAAGTCTTGGGATCAA
>NW_010729105_1:4337952_to_4338161	GGGGSEGLVYR;WGLVMRCNKR	>NW_010729105_1	ATG	MFEGGKWGLVMRCNKRLWAKFKRGKDRVLEGGGKAKRVRGGGGSEGLVYRWDFNVVRRRGEMERG	4337967	4338161	+	ATGTTTGAAGGAGGCAAATGGGGACTGGTTATGCGGTGTAACAAACGTTTATGGGCCAAATTCAAAAGGGGAAAGGATCGAGTTCTGGAAGGAGGTGGAAAGGCTAAGAGGGTTCGGGGGGGGGGGGGGAGCGAGGGCTTGGTGTATAGGTGGGATTTCAATGTGGTAAGAAGAAGGGGAGAGATGGAAAGGGGG
>NW_010729167_1:255421_to_254966	GGGGGGCGRGESRRQDK;GNASGGPGGASRGR;GNASGGPGGASRGRGK;GRGRGGGGGGCGRGESR	>NW_010729167_1	ATG	MDRHRLDQKRLNDLVFVQCNQRLQERFIIRCTNPKQFDLICFDDIDETSEWLTGKDPSSDLVYEGCDLTWTQVDEVLGTFEILEGSNRPRRSGHGRGNASGGPGGASRGRGKGRGRGGGGGGCGRGESRRQDKGKSVVQEEEEEDSM	254966	255406	-	ATGGATAGGCATAGGCTTGATCAAAAGAGGCTCAATGATCTTGTATTTGTTCAATGCAATCAACGCCTCCAAGAAAGATTTATAATAAGGTGCACAAATCCAAAGCAATTTGACCTTATTTGCTTTGATGATATAGATGAAACCAGTGAGTGGTTGACTGGGAAAGACCCCTCAAGTGACTTGGTCTATGAAGGGTGTGATCTTACATGGACTCAAGTTGATGAAGTATTAGGGACATTTGAAATCCTTGAAGGTTCAAATAGGCCAAGGAGAAGTGGACATGGGCGTGGAAATGCAAGTGGGGGACCTGGGGGTGCAAGTAGAGGTAGAGGTAAAGGTAGAGGTAGAGGTGGAGGTGGAGGTGGTTGTGGGAGAGGTGAGTCTAGAAGACAAGATAAA…
>NW_010729086_1:4477426_to_4477133	EGGGGGGLNWVRIGK;REGGGGGGLNWVR	>NW_010729086_1	TTG	LIITLALSSQYLQYPVKICLNILYKLTKCRREGGGGGGLNWVRIGKTNSKPYYLVIYKLWKDYGITSVL	4477133	4477339	-	TTGATAATAACCCTTGCTCTATCTTCTCAATATCTTCAGTATCCTGTAAAAATATGTTTAAACATTTTATATAAACTTACTAAATGTAGGAGAGAGGGGGGGGGGGGGGGGGGTCTTAATTGGGTTCGAATAGGTAAAACCAATTCCAAACCTTATTATCTAGTTATCTACAAATTGTGGAAGGATTACGGTATTACTTCTGTTTTG
>NW_010729303_1:45365_to_45048	KNIGWEKHPQNKLCQNGNNWVASEK;SFGLNGPPVLTIK	>NW_010729303_1	ATG	MEEGTPKKNIGWEKHPQNKLCQNGNNWVASEKLCQNKEYSSSLKNNSDDPIMKPFWPPAFRSTVRSFGLNGPPVLTIKVKKIKKRQKTIEWVNGLTIRPLKSMGR	45048	45362	-	ATGGAAGAAGGTACTCCCAAAAAAAATATTGGGTGGGAAAAGCATCCACAAAATAAATTATGCCAGAACGGAAACAATTGGGTTGCATCAGAAAAATTATGCCAGAACAAAGAATACTCCTCGTCACTAAAGAACAACTCAGACGACCCGATAATGAAACCGTTCTGGCCACCAGCTTTCAGGTCGACGGTTCGATCGTTCGGTTTGAACGGACCGCCTGTTCTAACAATAAAAGTTAAAAAAATAAAAAAAAGGCAAAAAACCATTGAATGGGTCAATGGGTTGACAATTCGACCACTCAAGTCAATGGGTCGT
>NW_010729099_1:2133996_to_2132932	QGDMTVATYFDWENAK;QGDMTVATYFDWENAKDK	>NW_010729099_1	ATG	MTPRVARTVQHFSTAAKIWEKVSNTYGQRKNNARIYRLNQDIAALRQGDMTVATYFDWENAKDKERHDKQIEEGRAFKFLAGLDPIYESIRSQILRRDEMPDLHRVYYLVRNEEVRRKEMQADTQIKPAEQPVEHSALISTNQKGNKYSDKRHLKCTHCGGERHVKETCWVLYPHLKPVALRKDKKHQKGQAASGNLVASHSDDSSKHSSTVTSSPMGQIANSSGPGSLGFTADEVEVLSRALAHLRANSLASHLPCQIR	2132932	2133711	-	ATGACTCCACGAGTAGCTAGGACTGTTCAACACTTCTCCACTGCTGCCAAGATCTGGGAGAAAGTTTCTAACACTTATGGGCAGAGAAAAAACAATGCCAGAATTTATAGACTGAATCAAGACATTGCTGCCTTGAGACAAGGGGATATGACTGTTGCAACATATTTTGATTGGGAGAATGCCAAAGACAAGGAAAGGCATGATAAACAAATTGAAGAGGGCAGAGCATTTAAATTTTTGGCTGGTTTAGATCCAATATATGAGAGCATAAGGTCTCAAATTCTGAGAAGGGATGAAATGCCAGATTTACATCGTGTTTATTACTTAGTGAGGAATGAAGAGGTTAGAAGAAAAGAGATGCAAGCTGATACTCAAATTAAGCCAGCTGAACAGCCTGTT…
>NW_010729107_1:387905_to_387735	LSSSGGGVPPK;LSSSGGGVPPKEIVRVLQILQR	>NW_010729107_1	TTG	LSSSGGGVPPKEIVRVLQILQRLDQGPSNLRLQSFTWPMTGTVAGTSLIFIIIIIMI	387735	387905	-	TTGTCTTCCTCCGGCGGTGGTGTTCCTCCAAAGGAGATCGTACGGGTATTACAGATACTGCAGAGACTAGACCAAGGTCCCTCCAATCTGCGATTGCAAAGCTTCACCTGGCCAATGACAGGGACAGTCGCAGGCACTTCCCTAATTTTCATCATCATCATCATCATGATC
>NW_010729223_1:205172_to_205390	QNFGNTLLEGIKR;RGGGGGGGGKGER	>NW_010729223_1	ATG	MIFLQLKLPHKYTFKIRQNFGNTLLEGIKRHGNSIYHFRRGGGGGGGGKGERLVDMQGMI	205211	205390	+	ATGATTTTTCTTCAATTGAAGCTCCCACACAAGTACACCTTTAAAATACGTCAAAATTTTGGTAATACACTTTTGGAAGGAATAAAAAGGCATGGCAATTCAATTTACCATTTCAGAAGGGGGGGGGGGGGGGGGGGGGGGGGGAAGGGGGAGAGACTGGTCGACATGCAAGGAATGATT
>NW_010729169_1:1849600_to_1849451	AGLGPKPR;EKAGLGPK	>NW_010729169_1	GTG	VCWVISRPNPNKEKAGLGPKPRPGPRSTLIYLTNPLSQKLT	1849451	1849573	-	GTGTGCTGGGTCATATCCAGGCCCAATCCTAACAAGGAAAAGGCAGGCCTTGGGCCCAAACCTAGACCGGGCCCGAGATCAACCCTGATCTATCTAACTAACCCACTCAGCCAAAAATTAACG
>NW_010729100_1:5246961_to_5246725	FKAEYKEWSLSESR;GGGGGGGGGGRESR;GGGGGGGGGGRESRQGK	>NW_010729100_1	ATG	MQLRSFERGGGGGGGGGGRESRQGKFKAEYKEWSLSESRCSTSLAQIPNEGRKAITRSLGTDQNLSFFTSSACPSDQ	5246725	5246955	-	ATGCAATTGCGAAGTTTTGAGAGGGGGGGGGGGGGGGGGGGGGGGGGGGGGGGCAGAGAGTCCAGGCAAGGCAAGTTCAAGGCAGAATATAAAGAGTGGTCGCTCTCGGAGTCTCGCTGTAGCACTAGCTTAGCTCAGATCCCTAACGAAGGCAGAAAAGCAATAACCAGATCTCTTGGAACTGACCAAAACCTAAGCTTTTTTACCAGCTCTGCATGTCCCAGCGATCAG
>NW_010729140_1:3109114_to_3109512	KRGSAGGRRNR;RGSAGGRR;RGSAGGRRNR	>NW_010729140_1	ATG	MKKKKKKEEVERRKRGSAGGRRNRRCPRLQWWLLLKAK	3109399	3109512	+	ATGAAGAAGAAGAAGAAGAAAGAAGAAGTGGAAAGAAGAAAGAGAGGGAGTGCGGGCGGGCGGAGAAACCGCCGCTGCCCGAGGTTGCAGTGGTGGTTACTATTAAAAGCGAAA
>NW_010729118_1:2218367_to_2218639	WGAGGSNSIK;WGAGGSNSIKTSNLK	>NW_010729118_1	ATG	MKLETCSTIYSKLITYDITLITYDKWGAGGSNSIKTSNLKEEFFLDWRLR	2218490	2218639	+	ATGAAGCTTGAGACGTGCTCCACTATATATAGCAAATTGATAACTTACGACATAACGTTGATAACTTACGACAAATGGGGTGCTGGGGGAAGCAATTCAATTAAGACTTCGAATTTAAAGGAAGAATTTTTCTTGGATTGGCGATTAAGA
>NW_010729075_1:4978431_to_4978733	KSGGASSR;KSGGASSRRAEK	>NW_010729075_1	TTG	LEIKKSGGASSRRAEKTKVVIGPLLILINLHLCEKRPSIFSFRRHGNQTISTKRWKADGKGRCPLLLFFLFLYFFLFFSF	4978494	4978733	+	TTGGAGATAAAAAAGAGTGGTGGGGCATCATCTAGAAGGGCGGAAAAAACAAAAGTTGTGATAGGTCCTTTACTTATCCTGATAAACTTGCACTTGTGTGAGAAAAGGCCAAGCATCTTTTCTTTTCGACGCCATGGAAACCAGACAATTAGTACCAAAAGGTGGAAAGCTGACGGAAAAGGTCGTTGTCCTCTTCTCCTTTTTTTTTTATTTCTGTATTTCTTTTTATTTTTCTCTTTT
>NW_010729093_1:6396498_to_6396653	RHWMDSRMCSWNHREELK;RRHWMDSRMCSWNHR	>NW_010729093_1	GTG	VHSLQKPRRRHWMDSRMCSWNHREELKWSQTST	6396555	6396653	+	GTGCATTCCCTTCAGAAGCCAAGAAGGCGGCATTGGATGGACTCGAGGATGTGCTCCTGGAACCACCGCGAAGAGCTCAAGTGGAGTCAAACAAGTACT
>NW_010729277_1:949173_to_949583	EGTAAKMNKLR;PLEKKNYEKSQNKCVSCNEDTNQLFTR	>NW_010729277_1	GTG	VKEGTAAKMNKLRRPNRRTTAPPQLLLPELKSSRGRLREGLSEAFRTSFVLPSQRKKPLEKKNYEKSQNKCVSCNEDTNQLFTREIENLLARVNSETTHSRILYIYIYLFII	949248	949583	+	GTGAAGGAAGGCACCGCCGCTAAGATGAACAAGTTGAGAAGGCCAAACCGCCGCACCACCGCACCGCCGCAGCTGCTGCTTCCAGAACTCAAGAGCTCAAGAGGGAGACTTCGGGAAGGCCTTTCTGAAGCCTTCAGGACCTCCTTCGTTCTCCCTTCGCAACGGAAGAAGCCTCTCGAAAAGAAGAATTATGAAAAAAGTCAGAACAAGTGTGTATCATGCAACGAAGACACGAATCAATTATTTACACGTGAGATTGAAAATCTACTCGCACGAGTCAACTCAGAAACCACCCATTCCAGAATTTTATATATATATATATATTTATTTATTATA
>NW_010729077_1:2272641_to_2272360	CPGGGMHLK;KCPGGGMHLKNSGHMK	>NW_010729077_1	ATG	MILAYLKKCPGGGMHLKNSGHMKIEVYTNADWTGCVDDKRFTFEYCALVGGILFPGEARNKMLLLVLMQRLNIDPWLMVL	2272360	2272599	-	ATGATACTTGCTTACTTGAAGAAATGCCCAGGGGGAGGCATGCACTTAAAAAATAGTGGTCACATGAAAATAGAGGTATATACAAATGCGGATTGGACTGGATGTGTTGATGACAAGAGGTTCACCTTTGAATATTGTGCACTTGTGGGGGGAATCTTGTTTCCTGGAGAAGCAAGAAACAAAATGTTGTTGCTCGTTCTAATGCAGAGGCTTAATATAGATCCATGGCTAATGGTGTTG
>NW_010729128_1:296012_to_296161	QAGGGTQR;QAGGGTQRSK;QAGGGTQRSKK	>NW_010729128_1	ATT	IREPEAAALQPPAKWGRQAGGGTQRSKKRVELKENSFSTN	296042	296161	+	ATTAGAGAGCCAGAAGCCGCTGCTCTTCAGCCTCCAGCCAAATGGGGGCGGCAGGCGGGAGGCGGCACTCAAAGAAGCAAGAAGCGCGTTGAGCTGAAAGAGAACAGCTTTTCAACCAAC
>NW_010729209_1:1605293_to_1605096	KAPQISLQTAINHLR;PAGGGISRK;RPAGGGISR;RPAGGGISRK	>NW_010729209_1	GTG	VKRGIIVVFCPRYPRRPAGGGISRKAPQISLQTAINHLRLSICLRMVS	1605096	1605239	-	GTGAAAAGAGGTATTATAGTTGTATTTTGCCCACGATATCCAAGAAGACCAGCAGGAGGGGGAATCAGCCGCAAAGCACCTCAAATAAGTCTCCAAACAGCAATTAACCACCTCCGACTGTCCATCTGTCTGAGGATGGTAAGC
>NW_010729091_1:2746264_to_2745647	EVNQFQINLTK;RWKAISPLNLHR	>NW_010729091_1	ATG	MPLIPLRLNKASTLSREDHLHPKREVNQFQINLTKGQDIRRWKAISPLNLHRTHQLGDKHQFGLFL	2745647	2745844	-	ATGCCACTGATACCATTAAGGTTGAATAAAGCTTCCACCTTGTCAAGAGAGGACCACCTGCACCCAAAAAGGGAAGTAAACCAATTCCAAATAAATCTGACAAAAGGGCAAGATATTAGAAGGTGGAAAGCAATCTCACCACTCAACTTACATAGGACACACCAGTTAGGGGACAAGCACCAATTTGGTCTTTTCCTT
>NW_010729109_1:1349491_to_1350339	EDLCAVFKEFEVNSK;IKEWNQEHFGRVEDQK	>NW_010729109_1	TTG	LRGIKWKGVRFHKKLKRLRARIKEWNQEHFGRVEDQKNSLMSRIDELGYKESQGGMNEQERLLRSRLKKELEEVLLREEISWRQKSRHIWIKEGDDNTKFFHALANGRRRRNYVAKLEVDGEEVINQDEIAKVLVDHFKSIAGKPPNNRLRLEGLDLPRLSEEQARWLERSFEEEEIRHAVFSMDRSKALGPDGFTMAFYQDCWNVVREDLCAVFKEFEVNSKVSPGVNATFITLIPKKKEAKNPKDFRPISLVTSIYKILAKVLSLRTNVWRI	1349518	1350339	+	TTGAGAGGGATTAAGTGGAAAGGTGTAAGGTTCCACAAAAAGTTAAAGAGACTAAGAGCAAGGATTAAAGAGTGGAATCAGGAGCATTTTGGAAGGGTAGAAGATCAAAAGAATTCTTTGATGTCTAGGATTGATGAACTAGGCTACAAAGAATCCCAGGGAGGTATGAATGAGCAAGAAAGGTTGTTGAGAAGCAGGTTAAAAAAGGAATTGGAAGAAGTTCTCCTTAGAGAAGAGATCTCATGGAGGCAAAAGTCAAGACACATATGGATCAAAGAAGGGGACGATAATACAAAATTTTTCCATGCATTGGCTAATGGGAGGAGAAGAAGAAATTATGTGGCCAAATTAGAAGTGGATGGGGAGGAAGTCATAAATCAAGATGAGATAGCAAAAGTG…
>NW_010729185_1:387984_to_388190	KYEYFSQTPGPNYK;QIGPTRGK	>NW_010729185_1	TTG	LPIKKYEYFSQTPGPNYKGPINTCITTIFSSMNLLSSKQIGPTRGKERQRH	388038	388190	+	TTGCCCATTAAAAAATATGAATATTTTAGTCAAACACCAGGACCAAATTATAAAGGACCAATTAACACCTGTATCACTACTATATTCTCCTCAATGAATTTGTTATCATCAAAACAAATAGGCCCAACAAGGGGTAAGGAGAGACAGAGACAT
>NW_010729124_1:1061130_to_1060570	GLFGAGPTNK;PTAGLDEEER	>NW_010729124_1	ATG	MGEIVVEGVKEEGSVKEREDVKVLSERVEERSSGDSYVGEVALKKVRVANISHIEHVTNFFSRLKGLFGAGPTNKYKRVYKKIILKFKGSKEGEKIYTKSQGLAGVVTQSMKVSEEILKPTAGLDEEERGVELLKKRRPRRFLPVS	1060570	1061007	-	ATGGGAGAAATAGTGGTGGAAGGGGTGAAGGAGGAAGGGAGTGTTAAAGAAAGAGAGGATGTTAAGGTACTCAGTGAAAGGGTTGAAGAGAGAAGCTCGGGAGATAGTTATGTGGGGGAGGTGGCGTTGAAGAAGGTCCGGGTTGCAAATATTTCTCATATAGAGCATGTTACAAATTTTTTTTCTAGACTGAAAGGACTGTTTGGGGCTGGACCAACAAACAAATACAAGAGAGTTTATAAGAAAATAATTTTGAAATTCAAAGGCTCAAAGGAGGGGGAGAAGATATATACCAAGTCCCAAGGTTTAGCAGGGGTGGTGACTCAATCAATGAAGGTGTCTGAGGAAATTCTGAAGCCAACTGCTGGGTTAGATGAAGAGGAAAGGGGGGTGGAATTG…
>NW_010729236_1:263183_to_262977	HYRKYYNIQPQNHR;KYYNIQPQNHR	>NW_010729236_1	CTG	LKHYRKYYNIQPQNHRPSIIKLFEKHIPMQVNSDIILTNTTCET	262977	263108	-	CTGAAGCATTACAGGAAATACTATAACATTCAACCTCAGAATCATCGGCCAAGTATAATTAAACTATTTGAAAAGCATATTCCGATGCAAGTTAATTCCGATATAATCCTTACAAACACAACGTGCGAAACA
>NW_010729135_1:920571_to_920203	EGVIGAGPCNRFK;EGVIGAGPCNRFKR	>NW_010729135_1	GTG	VFSCLKEGVIGAGPCNRFKRIYIRDQEWELK	920203	920295	-	GTGTTTTCATGTTTGAAGGAGGGGGTAATTGGTGCAGGTCCTTGCAACAGATTCAAAAGGATCTATATAAGAGATCAGGAGTGGGAGTTGAAG
>NW_010729135_1:1432489_to_1432103	NPKRGNPKKYCKYHYDTNHNTK;YHYDTNHNTKDCYDLK	>NW_010729135_1	ATG	MKKNPKRGNPKKYCKYHYDTNHNTKDCYDLKNEIESLICHGHLNEHMGGNAGASSSQQLQQQ	1432103	1432288	-	ATGAAGAAGAACCCCAAGAGGGGTAATCCGAAGAAATATTGCAAGTACCACTATGACACCAACCACAACACTAAGGACTGTTACGACCTGAAGAATGAGATCGAGTCCCTTATCTGCCATGGTCACTTAAATGAGCACATGGGGGGCAATGCGGGCGCTTCTTCCTCACAGCAGCTACAACAACAA
>NW_010729082_1:2691106_to_2691258	ISGGGLNNK;ISGGGLNNKK	>NW_010729082_1	TTG	LASIPNWHLSQLYGGDKISGGGLNNKKPFNLSLSYLYFL	2691142	2691258	+	TTGGCATCAATTCCGAACTGGCACCTATCCCAACTGTACGGTGGAGATAAGATTTCTGGGGGTGGACTGAACAATAAAAAACCCTTTAATTTATCATTGTCATATCTCTATTTTTTA
>NW_010729117_1:1912383_to_1912856	ASAGEGGFGMSK;IECAFGGVSGGGIQCLKGR	>NW_010729117_1	ATG	MKASAGEGGFGMSKEGKMIYIMGRIECAFGGVSGGGIQCLKGRFSAYVSVACFSRGSSCSFFVGCYLSTC	1912647	1912856	+	ATGAAAGCTTCTGCAGGGGAGGGGGGATTTGGAATGAGCAAGGAAGGCAAGATGATTTATATAATGGGGAGGATTGAATGTGCTTTTGGTGGAGTTTCTGGGGGTGGTATCCAGTGCTTAAAAGGAAGGTTTTCTGCCTATGTTTCTGTTGCATGTTTCTCAAGAGGCTCCAGTTGTAGTTTCTTTGTGGGGTGCTATCTTAGCACCTGT
>NW_010729082_1:10187667_to_10187347	DNGGGGGYRCR;QGREGSVVTTTVMK	>NW_010729082_1	TTG	LLGQSPKSHVARRLSVLCFIAITPTTCALNEEKQGREGSVVTTTVMKQGERMKGKKERDNGGGGGYRCRLKTELAQFVAIERKKRVRVKLSFKRIIHHTCMNFDKY	10187347	10187664	-	TTGCTCGGACAGTCACCGAAGAGCCACGTTGCTCGAAGATTATCGGTCCTCTGTTTTATTGCCATCACTCCGACAACTTGTGCCTTAAACGAGGAGAAACAGGGGAGAGAGGGGTCTGTCGTTACAACGACAGTGATGAAACAGGGAGAGAGAATGAAGGGGAAGAAGGAGAGAGACAACGGAGGTGGAGGGGGCTATCGTTGCCGGTTAAAGACCGAGTTAGCTCAGTTTGTCGCTATTGAAAGAAAGAAGAGGGTAAGGGTAAAATTGAGTTTTAAAAGGATTATACATCACACGTGTATGAATTTTGACAAATAT
>NW_010729089_1:4049280_to_4048864	GAGGSPPSRR;KGAGGSPPSR	>NW_010729089_1	TTG	LGCIKKGAGGSPPSRRGREQTTFFPLIFSSLPFPFLSFSLFFFFLFLSLPFLFLFFVFLYQMCMKKSASEERKAHEAYASSTPQRCQHLWHMPQGILGVPLPGGTPPMPFKTLITGSVLVVGTRPEKKF	4048864	4049250	-	TTGGGCTGCATCAAAAAGGGGGCAGGGGGGTCGCCCCCCAGCCGAAGGGGCAGGGAGCAAACCACTTTCTTTCCCCTTATCTTTTCTTCACTTCCCTTTCCTTTCCTTTCCTTTTCTCTTTTTTTCTTCTTTCTTTTTCTTTCCCTTCCCTTTCTTTTCCTTTTTTTTGTCTTTTTATATCAGATGTGTATGAAAAAAAGCGCTAGTGAAGAGAGAAAAGCGCATGAGGCGTACGCCTCTAGTACACCTCAGAGGTGTCAGCACCTCTGGCATATGCCTCAGGGCATTTTGGGAGTGCCCTTGCCTGGAGGCACGCCTCCCATGCCTTTTAAAACACTGATTACAGGTTCTGTCCTGGTAGTTGGTACACGACCAGAAAAAAAATTT
>NW_010729106_1:5175905_to_5175543	KGGSGGERAK;KGGSGGERAKR;RKGGSGGERAKR	>NW_010729106_1	ATG	MKRKGGSGGERAKRVCGVGGAKPHNRRGRGKTTFFPLIFSSLLFPFLFFYSFFFFPFPFFSFLLRGNALKNNSKMEPFWPPIFESTV	5175543	5175803	-	ATGAAGAGGAAGGGGGGAAGCGGAGGTGAGAGAGCAAAGCGAGTTTGTGGGGTAGGGGGGGCAAAGCCCCACAACCGAAGGGGCAGGGGGAAAACCACTTTCTTTCCCCTTATCTTTTCTTCCCTTCTCTTTCCTTTTCTCTTTTTTTATTCTTTCTTTTTCTTTCCCTTCCCTTTCTTTTCCTTTCTTCTCAGAGGCAACGCTTTAAAAAACAACTCGAAAATGGAACCGTTTTGGCCACCGATTTTCGAGTCGACGGTC
>NW_010729117_1:2106181_to_2105444	ESGTVTVQAEK;LGLEDTVENQGK	>NW_010729117_1	ATG	MLPSFDLCDLAYATATIWCLEWLQVEGARRAGGTPGWSSKDKKGSPTSKWREALRIENKEVLLEEIFYQKDFTIKTREGKRGTVLLVGDAVPWFLGFLDGAAQVNWCEVWKGTLRQVRREYIAKRRKNNKGWFVTLEEKFDKRKRQTIIIPEGARQQGWLVVANAIHRRLVSKESGTVTVQAEKVVGGQSKKEEMTERRKRLERLGLEDTVENQGKRTVAFTIPDQKSLWLGRREPGRRNSFYL	2105444	2106175	-	ATGCTTCCCTCATTTGATCTTTGTGATTTGGCATATGCAACAGCCACAATTTGGTGCCTTGAATGGTTGCAAGTTGAAGGGGCTAGAAGGGCTGGGGGTACCCCAGGATGGAGTTCGAAGGACAAGAAGGGTTCACCTACCAGTAAGTGGAGAGAAGCTCTGAGAATAGAAAATAAAGAAGTGTTGCTGGAGGAGATATTCTACCAAAAGGACTTTACGATTAAGACTAGAGAAGGAAAGAGAGGAACGGTTTTGTTGGTGGGAGATGCTGTTCCTTGGTTTCTAGGTTTTTTAGATGGAGCTGCCCAAGTGAACTGGTGTGAAGTGTGGAAAGGTACGCTAAGGCAGGTCAGGAGAGAATACATAGCTAAGAGAAGAAAGAACAACAAAGGATGGTTT…
>NW_010729104_1:3230599_to_3230967	QLGAAERPK;QLGAAERPKR	>NW_010729104_1	ATG	MKGNLARPHNHPTRGKSKQLGAAERPKRAPKVSPSLLLSLNSTRPDSLLGARAPY	3230803	3230967	+	ATGAAGGGAAATTTGGCCCGACCTCACAATCACCCGACACGTGGCAAAAGCAAGCAACTCGGGGCAGCAGAACGCCCAAAACGAGCACCGAAAGTAAGTCCAAGCTTGCTACTGAGCCTGAACTCCACCAGACCGGATTCCCTACTAGGAGCCCGAGCTCCCTAC
>NW_010729091_1:46122_to_46790	KNGNGRKEK;KVWAGGRAPGSPFILFRR	>NW_010729091_1	ATG	MKRKKEKKKNGNGRKEKKNKEIKEKKRKEKGRKGKKVWAGGRALRRMLEAYASCMPPMKRKKEKKKKIETEGRKRKRKKLKKRKEKGKGKGKGRKGKKVWAGGRAPGSPFILFRRLMPPCAQEAYALCLHILKHFIDCMEKLKCRRRKFPSIQLRFRGDQLFSYFKSY	46287	46790	+	ATGAAAAGAAAGAAAGAAAAGAAAAAAAATGGAAATGGAAGGAAGGAAAAGAAAAATAAAGAAATTAAGGAAAAGAAAAGAAAGGAAAAGGGAAGAAAGGGAAAGAAAGTTTGGGCTGGGGGCAGAGCCCTAAGGCGCATGCTAGAGGCATACGCCTCATGCATGCCTCCTATGAAAAGAAAGAAAGAAAAGAAAAAAAAAATAGAAACGGAAGGAAGGAAAAGAAAAAGAAAGAAATTAAAGAAAAGAAAAGAAAAGGGAAAGGGAAAGGGAAAGGGAAGAAAGGGGAAGAAAGTTTGGGCTGGGGGCAGAGCTCCCGGATCCCCTTTCATCCTCTTTAGGAGGCTTATGCCTCCCTGTGCTCAAGAGGCTTACGCCTTATGCCTCCACATTTTAAAA…
>NW_010729081_1:4916030_to_4916251	RNATQPQIPQR;RNATQPQIPQRERDSR	>NW_010729081_1	ATG	MLFVLVATRERILTRKRNATQPQIPQRERDSRSGLIENRWRRLR	4916120	4916251	+	ATGTTGTTTGTATTAGTGGCCACACGTGAGAGAATCTTGACACGAAAAAGAAATGCGACCCAACCGCAAATTCCACAGCGAGAAAGAGACAGCAGATCCGGACTCATAGAAAACCGTTGGCGTCGTTTGCGT
>NW_010729145_1:408951_to_409325	SGGGGAGGHSSAR;SGGGGAGGHSSARCR	>NW_010729145_1	TTG	LPPATVSASGNIARSGGGGAGGHSSARCRRHLCLHPSPAMLLEAEAKVTALDRKITSAATATSASGHLQQHCWRRRQRWAAVGSSGRRWQVMTDSGSGE	409029	409325	+	TTGCCACCTGCCACTGTCTCTGCCTCTGGCAACATTGCTAGAAGTGGGGGTGGCGGCGCTGGTGGTCATTCCTCTGCCCGCTGCCGCCGCCACCTCTGTCTTCACCCATCTCCGGCAATGTTATTGGAGGCCGAGGCGAAGGTAACGGCGTTGGACAGAAAAATCACCAGCGCTGCCACTGCCACTTCTGCCTCCGGCCACCTCCAGCAACATTGCTGGAGGCGGAGGCAGCGGTGGGCAGCGGTGGGCAGCAGCGGGCGACGGTGGCAGGTGATGACGGACAGCGGCTCTGGTGAA
>NW_010729110_1:2585748_to_2585960	DLATTRTRGMGSSTGTSSGGGEREETSDLEK;NVTSGHTKGRR	>NW_010729110_1	GTG	VGGRSRGSCTGGKDLATTRTRGMGSSTGTSSGGGEREETSDLEKNGIDSKNVTSGHTKGRRELGL	2585766	2585960	+	GTGGGTGGTCGTTCAAGAGGAAGCTGCACTGGAGGCAAAGACTTGGCCACAACTAGAACAAGAGGAATGGGGTCCTCAACGGGAACTAGTAGTGGAGGTGGAGAAAGAGAAGAGACATCCGACTTAGAGAAAAATGGAATCGACTCGAAGAATGTAACATCTGGACACACAAAAGGACGTCGGGAACTAGGGTTA
>NW_010729303_1:284875_to_284552	FPNLDLEGKVNVK;LNERFPNLDLEGK	>NW_010729303_1	GTG	VPKVKIEWVGLPPGDATWEPYLRLNERFPNLDLEGKVNVKGGGIVGTQTPPSNPTAGVEQTSIDQHFTRRQRG	284552	284770	-	GTGCCCAAAGTCAAGATAGAGTGGGTTGGGCTTCCTCCAGGCGATGCCACTTGGGAACCTTATCTTAGGCTGAATGAAAGGTTTCCAAACCTAGACCTTGAGGGCAAGGTCAATGTTAAGGGGGGAGGAATTGTTGGGACCCAAACACCCCCTTCGAACCCAACTGCAGGTGTGGAGCAGACCTCCATTGATCAGCATTTCACTAGAAGACAGAGAGGC
>NW_010729100_1:3769979_to_3769413	IQWVGRSANSMADGLAKQGVNR;VSLTWEPPPENFLK	>NW_010729100_1	GTG	VANCSSRKTKVSLTWEPPPENFLKLNFDASSLGNPGPSGVGGVLRNEAGNVVLIYSGPIGAGNSIRAELAAVIQGVQLAVQIGVEHLIIEGDSKVVVGWLQNPGSIVWCFKNEIKKFNCLTRSLTVRIQWVGRSANSMADGLAKQGVNRESLYWAQL	3769413	3769883	-	GTGGCTAATTGTTCATCTAGAAAGACTAAAGTGAGTCTGACTTGGGAACCCCCTCCTGAGAATTTTTTGAAGCTGAACTTCGATGCAAGTAGTCTTGGTAATCCAGGTCCATCAGGGGTGGGAGGGGTACTGAGGAATGAGGCTGGGAATGTGGTTCTTATCTACTCGGGGCCAATAGGAGCTGGAAACTCCATTAGGGCGGAACTTGCAGCTGTTATCCAAGGAGTACAGCTAGCTGTGCAGATAGGTGTGGAACATCTGATAATAGAAGGGGACTCCAAGGTGGTGGTGGGATGGCTACAAAACCCAGGCTCTATAGTGTGGTGTTTTAAGAATGAAATTAAAAAATTCAACTGCCTGACAAGGAGCTTGACAGTGAGAATACAATGGGTGGGGAGA…
>NW_010729244_1:853354_to_852437	KKDAARGAKLGQSFR;NFVQNNNNNNNNNNNNNNNNNNNNNNK	>NW_010729244_1	ATG	MVVNQPATITEFLKLADLFIATEEEINQKGEGAPEKRKREGEPSSQGDNRKKKDAARGAKLGQSFRGPVADRTDYTPLNAKRAEILMVIKDAPYVKWPPRLRGNPNERNKNLYCNFHRDHSHSTENCKNIHDEIEELIRRGYLRNFVQNNNNNNNNNNNNNNNNNNNNNNKTGRQGEHGKDAPESSSRPAEQSQRQPPEERSVRGTIHVIVGGSIVVECTSAVARTSVREAAREE	852437	853141	-	ATGGTCGTCAACCAACCGGCTACCATAACCGAATTTCTTAAGCTCGCGGACTTGTTTATAGCCACCGAAGAAGAGATCAACCAGAAGGGCGAGGGTGCGCCCGAAAAGAGGAAAAGGGAAGGAGAGCCTTCTAGTCAAGGGGACAACCGAAAGAAAAAGGATGCAGCTCGGGGGGCAAAGCTGGGCCAGTCGTTCCGAGGTCCTGTAGCGGACCGAACTGATTACACCCCATTGAATGCGAAGCGGGCCGAAATCCTGATGGTGATCAAGGATGCCCCATATGTGAAGTGGCCACCCCGTTTGAGGGGAAATCCCAATGAGAGAAATAAGAATCTGTACTGCAATTTTCACAGAGATCACAGTCATAGTACCGAAAATTGTAAAAACATCCATGACGAG…
>NW_010729122_1:2886241_to_2885972	EDRGKRVTAASCSGGGRNTGRR;ERVAAATCSGNGGNTR	>NW_010729122_1	ATA	IARAREDRGKRVTAASCSGGGRNTGRRERERERGRERVAAATCSGNGGNTR	2885972	2886124	-	ATAGCAAGAGCGAGAGAAGATAGGGGAAAGAGAGTCACCGCTGCAAGTTGTAGTGGCGGTGGCAGGAATACAGGGCGAAGAGAGCGAGAGAGAGAGAGGGGAAGAGAGAGAGTTGCCGCTGCAACTTGTAGCGGCAATGGCGGAAATACAAGG
>NW_010729434_1:224544_to_224173	KKQQQQTNAAK;QQQQTNAAKENNKCRNR	>NW_010729434_1	ATG	MLRRGKKFSLSKKKQQQQTNAAKENNKCRNRAKQLGKGFDHYRAQPPNRKTSERPGSRHPKATEAQRNATSRIRLLILRRVWLLFVRLVCCLKRQALHSNVVEVEPRELLPNQPPVELEP	224173	224532	-	ATGCTCAGAAGAGGGAAGAAATTTTCATTGTCAAAAAAAAAACAACAACAACAAACAAATGCAGCGAAGGAAAATAACAAGTGCAGAAACCGAGCTAAGCAGCTCGGGAAAGGTTTTGATCATTATAGGGCACAACCGCCCAACCGAAAAACTAGTGAAAGACCGGGTTCACGGCATCCGAAAGCCACAGAAGCCCAGAGAAACGCCACCTCAAGGATCCGCCTCCTCATCCTCCGGAGAGTCTGGCTCCTCTTCGTCCGCTTAGTCTGCTGTCTCAAGAGACAGGCCCTTCATAGTAATGTCGTCGAGGTTGAGCCCAGAGAACTTCTTCCGAACCAGCCACCGGTAGAGCTTGAACCC
>NW_010729089_1:276849_to_275365	ERSGGFAPFR;EWNQLEFERLEERK	>NW_010729089_1	ATG	MRKFNQFVDTFELKELPLAHKTFTWSNLQLSPICSKLDRILFSLDWEDRWGILVSRALPRLTLDHWPIVICKKERSGGFAPFRFENTWLLYPGFTTRVKEWWIECNSAVDWEGMKFHKKLQFLKAKLKEWNQLEFERLEERKSALMDQIELLDSKEERREFGEADKEQRRGLRRQLEDCLHKEEINWRQKSRCKWLQEGDRNTRFFHSMANEWGRKNFISRLEVEGVALTQQDEIAGASVEHFKSILRRPLSRGMWLEGLDWPDVGEDNRQRLERKFELEEIKEVVFSMDRTKALGANGFTMAFYQDCWDIVKDDLLLVFEEFYRRGVVNLGLNSTFLALVPKKKDASHPKDFRPISLVNSLYKILAKVLSLRMKEALPAIISPNQGAFVREKITDQIL…	275365	276654	-	ATGAGGAAGTTTAATCAGTTTGTGGATACCTTTGAACTTAAAGAGTTACCTTTAGCCCACAAGACTTTCACTTGGTCTAATCTACAATTGAGTCCCATCTGCTCTAAGTTGGATAGGATCTTATTTTCATTGGATTGGGAAGACCGTTGGGGAATCCTAGTTTCTAGAGCTCTTCCTAGATTGACCTTGGATCATTGGCCAATTGTGATCTGCAAAAAGGAGAGGAGTGGAGGGTTTGCCCCTTTTAGGTTTGAGAATACGTGGTTGCTCTATCCTGGGTTTACTACGAGAGTCAAGGAGTGGTGGATTGAGTGTAACTCAGCTGTAGATTGGGAAGGCATGAAATTTCATAAGAAACTCCAATTTCTAAAAGCCAAGCTCAAGGAGTGGAATCAATTG…
>NW_010729139_1:2159702_to_2159367	EGDNSNNGGSKRRK;KREGDNSNNGGSK	>NW_010729139_1	ATG	MNQKSKNPAKKRKREGDNSNNGGSKRRKSKSSTRGGNKSRSRSPKSGWRS	2159367	2159516	-	ATGAACCAGAAGAGCAAAAATCCAGCGAAGAAGAGAAAAAGAGAAGGTGACAACTCGAATAACGGTGGTAGTAAACGAAGAAAAAGCAAGTCCTCGACTAGGGGAGGAAACAAGTCCAGGAGCCGATCTCCTAAGTCAGGTTGGCGTTCC
>NW_010729159_1:20192_to_19995	EDSLWIYRNKTK;KFQGMQLQVKWVQR	>NW_010729159_1	ATG	MKNKEDSLWIYRNKTKKFQGMQLQVKWVQRSANAMADTLAKQGVSRNHLFWAES	19995	20156	-	ATGAAGAACAAGGAGGATTCCCTTTGGATTTATAGGAATAAAACCAAGAAGTTTCAAGGAATGCAGTTGCAGGTAAAATGGGTTCAAAGATCAGCCAATGCAATGGCTGATACTCTGGCAAAACAAGGGGTGAGCAGGAATCACTTATTTTGGGCTGAATCA
>NW_010729091_1:2074264_to_2074614	QGGEGTQRAK;RQGGEGTQRAK	>NW_010729091_1	TTG	LPPLSRRQLSTVTGLEICGYHSTTFSYLNANGGRRKRQGGEGTQRAKGMARTP	2074456	2074614	+	TTGCCTCCTCTCTCTCGCCGTCAACTGTCCACCGTTACCGGACTCGAGATTTGCGGATACCACAGCACAACATTTTCTTATCTGAATGCGAACGGAGGGAGGAGAAAACGACAGGGAGGGGAAGGAACACAAAGAGCGAAAGGGATGGCAAGGACTCCA
>NW_010729232_1:1021721_to_1021419	GVVGVGVGRCSR;WKEQQSSNPSK	>NW_010729232_1	TTG	LGGRGVVGVGVGRCSRLRMKTRRSLSVEEVVVSSNQSPAKQRWKEQQSSNPSKEGDMFKKHNIPRNPNTMNSRIITQKSFVVRTISHKGTHNRISN	1021419	1021706	-	TTGGGTGGAAGGGGGGTTGTAGGCGTAGGAGTTGGGAGATGTAGCCGCTTGCGGATGAAGACAAGAAGATCTCTCTCGGTTGAGGAAGTAGTAGTGTCTTCGAATCAAAGTCCTGCGAAACAAAGATGGAAGGAGCAACAATCTAGCAACCCTAGCAAAGAAGGAGATATGTTCAAGAAACACAACATTCCAAGAAATCCGAATACGATGAATAGCAGGATCATAACACAAAAATCCTTTGTGGTTAGGACTATATCCCACAAAGGCACACATAACAGAATAAGCAAT
>NW_010729146_1:68898_to_69194	QITNMHCKNRQYNLKQTK;RGKPPLK	>NW_010729146_1	ATG	MYQVNLKYRYNVFDPKLHSKRRGKPPLKEDTRDNIVCLSLKPKIQALPTLQYPKQITNMHCKNRQYNLKQTKSNIAWKNRT	68952	69194	+	ATGTATCAAGTGAATCTTAAATACAGATACAATGTTTTTGATCCCAAACTTCACTCCAAAAGGAGGGGTAAGCCACCTTTAAAAGAGGATACAAGGGACAACATAGTTTGCCTCTCCCTAAAACCCAAAATACAAGCACTCCCTACACTCCAATACCCCAAACAAATAACCAATATGCATTGTAAGAATAGACAATACAACCTCAAGCAAACAAAATCTAATATTGCATGGAAAAATAGAACT
>NW_010729261_1:22182_to_21925	MWWRRPHTCRLNQPRR;WWRRPHTCRLNQPR	>NW_010729261_1	ATG	MWWRRPHTCRLNQPRRGASKTGRHPHGRWGRTTHHTCLVGRPLSPLASGPLGAQATRGMASSVEWAQSSSPPSSPLLFLWFSPLAG	21925	22182	-	ATGTGGTGGAGAAGGCCACACACATGCAGGCTTAATCAGCCTCGGCGAGGTGCATCTAAGACTGGAAGGCATCCACATGGTCGTTGGGGTCGAACGACCCATCATACTTGTCTAGTGGGGAGACCTTTAAGTCCTTTGGCATCAGGGCCGCTAGGAGCTCAGGCGACAAGGGGTATGGCCAGCTCAGTAGAGTGGGCGCAGTCTTCGTCGCCACCGAGCTCTCCTCTTCTCTTTCTTTGGTTTTCTCCACTGGCTGGC
>NW_010729078_1:9772171_to_9772413	NNLETSFLLEIQVPSDFCSQK;RDSIWCDCSSGMLR	>NW_010729078_1	ATT	ISSSFGSNRRDSIWCDCSSGMLRDSRIVGSKDSRVPPVCMMAFRNNLETSFLLEIQVPSDFCSQKFEFLMFFLLAT	9772186	9772413	+	ATTTCCTCCTCATTTGGATCTAATAGAAGAGACTCAATCTGGTGCGATTGCAGTTCAGGGATGTTGAGAGATTCCAGAATTGTGGGATCAAAAGATTCAAGGGTGCCTCCAGTTTGCATGATGGCTTTCAGAAATAATTTGGAAACTTCTTTTTTGTTAGAGATCCAAGTCCCATCTGACTTTTGTAGCCAGAAATTTGAGTTTTTGATGTTTTTTCTTTTGGCTACT
>NW_010729086_1:1809738_to_1809896	KGGGSNKR;RKGGGSNK	>NW_010729086_1	ATG	MEHFPTESTDFRRNGLKPNLLDRERRKGGGSNKRIQKGLAREGP	1809765	1809896	+	ATGGAACACTTCCCAACAGAAAGCACCGACTTTAGGAGGAATGGGCTGAAACCAAACCTCCTTGACAGGGAAAGAAGGAAAGGGGGAGGTAGCAATAAGAGAATTCAAAAAGGACTTGCAAGAGAAGGACCC
>NW_010729135_1:3297700_to_3297948	PRWEEDAKLLEATR;PTSSNSSSSSTSGSLR	>NW_010729135_1	ATG	MVEGPNLSNVRPRWEEDAKLLEATRPTSSNSSSSSTSGSLRLSGDAARFVEPASDPLEKLSKLSELDIRRKRIPGRKY	3297715	3297948	+	ATGGTTGAAGGCCCAAACTTGTCTAACGTCCGACCTCGATGGGAGGAGGACGCCAAACTACTCGAGGCGACTCGGCCTACAAGTTCAAACTCTTCCTCGAGCTCTACCTCGGGCTCACTAAGGTTGTCAGGGGATGCAGCTCGGTTCGTAGAACCTGCATCTGACCCCCTCGAGAAACTGTCTAAGTTGTCCGAGCTAGACATCAGGAGGAAAAGAATACCAGGAAGAAAGTAT
>NW_010729152_1:2123451_to_2123822	MKQLNSNNCANDCTHHR;RMKQLNSNNCANDCTHHR	>NW_010729152_1	ATA	IKSNTNRENFTVDERRMKQLNSNNCANDCTHHRPTEEPGLRELAFDCTGNGSYKAPSCNKAKTTRIIISGAALKVFSSLSLSQGTGMHFIAIYECT	2123535	2123822	+	ATAAAGTCAAATACTAACAGAGAAAACTTCACTGTTGATGAAAGAAGAATGAAGCAACTCAATAGCAACAACTGCGCCAATGACTGCACCCATCACCGCCCCACGGAGGAACCCGGTCTCCGTGAATTGGCCTTTGATTGCACCGGTAACGGTTCCTACAAGGCCCCCTCCTGCAACAAAGCAAAAACGACCAGAATCATTATTTCAGGCGCTGCGCTTAAGGTTTTTAGCTCTCTCTCTCTTTCTCAAGGAACTGGAATGCACTTCATTGCTATATATGAGTGTACC
>NW_010729074_1:3117863_to_3117609	IGGGGGGGGGGGR;IGGGGGGGGGGGRK;KIGGGGGGGGGGGRK;RKIGGGGGGGGGGGR;RKIGGGGGGGGGGGRK	>NW_010729074_1	TTG	LFRSRSIYKVTSSREKKKKKKKKKAEERRRRKIGGGGGGGGGGGRKEAGAALFSLRLHINLFPLLVRISTS	3117609	3117821	-	TTGTTTCGGAGCAGATCGATTTACAAAGTTACGAGCTCAAGAGAGAAGAAGAAGAAGAAGAAGAAGAAGAAGGCAGAAGAAAGAAGAAGAAGAAAAATAGGAGGAGGAGGAGGAGGAGGAGGAGGAGGAGGAAGGAAGGAGGCTGGTGCCGCTCTCTTCAGCCTGCGCCTTCATATAAATTTGTTTCCGTTGTTGGTTAGGATTTCAACTAGC
>NW_010729094_1:3991656_to_3991093	DLKKVLLQEEIPWRQKSK;QWKLKRDLKKVLLQEEIPWRQKSK	>NW_010729094_1	ATG	MNSQERERQWKLKRDLKKVLLQEEIPWRQKSKCKWIEEGDGNTKFFHELANGRRRKNPVTKLEANGLVYDSQEEIANCFVDHFKSILRRPLGTRVELEGLVWQKLPEESKGWFERNFEEEINQVVFSMGKSKAPWPDGFSMAFFQDCWNVIKEDLLEVFREFKDNSMI	3991093	3991596	-	ATGAACTCTCAAGAAAGAGAGCGGCAATGGAAACTGAAGAGGGATCTAAAAAAGGTCCTCTTACAAGAGGAAATCCCTTGGAGGCAAAAATCTAAATGTAAATGGATCGAGGAAGGTGATGGAAACACTAAATTCTTCCACGAACTAGCCAATGGAAGGAGAAGGAAAAATCCGGTAACTAAATTGGAAGCGAATGGGCTAGTTTATGATTCCCAAGAGGAGATAGCCAATTGTTTTGTTGATCACTTCAAATCTATTTTGAGGAGACCCCTAGGCACTAGAGTAGAACTAGAAGGTTTGGTATGGCAGAAACTACCTGAAGAGAGCAAAGGCTGGTTTGAAAGGAACTTTGAGGAGGAGATCAATCAAGTTGTTTTCTCAATGGGCAAATCCAAAGCA…
>NW_010729136_1:508697_to_508849	GKPGGGGGTKK;PGGGGGTKK	>NW_010729136_1	CTG	LRHNENFHPLTLSKTQNPNLKPKGKPGGGGGTKKWVSF	508736	508849	+	CTGAGACACAATGAAAATTTTCATCCCTTAACTCTCTCCAAAACCCAAAATCCCAATTTAAAGCCAAAGGGCAAACCAGGAGGGGGGGGAGGAACCAAGAAATGGGTTTCTTTT
>NW_010729093_1:4186391_to_4186543	QADVGFHHSGSNQR;QADVGFHHSGSNQRYLQKNR	>NW_010729093_1	ATG	MLHGKQADVGFHHSGSNQRYLQKNRTRRRY	4186454	4186543	+	ATGCTGCATGGCAAACAAGCAGATGTGGGGTTTCATCATTCTGGGTCCAATCAAAGATATCTCCAGAAAAACAGGACCCGTAGAAGATAC
>NW_010729138_1:890401_to_890204	KAPQISLQTAINHLR;PAGGGISRK;RPAGGGISR;RPAGGGISRK	>NW_010729138_1	GTG	VKRGIIAVFCPRYPRRPAGGGISRKAPQISLQTAINHLRLSICLRMVS	890204	890347	-	GTGAAAAGAGGTATTATAGCTGTATTCTGCCCACGATATCCAAGAAGACCAGCGGGAGGGGGAATCAGCCGCAAAGCACCTCAAATAAGTCTCCAAACAGCGATTAACCACCTCCGACTGTCCATCTGTCTGAGGATGGTAAGC
>NW_010729231_1:707810_to_707974	EKPCQHYQHYRWEK;LNGNLGAYIKK	>NW_010729231_1	CTG	LTDIRLNGNLGAYIKKEKPCQHYQHYRWEKRNHWQG	707867	707974	+	CTGACAGACATAAGATTGAATGGAAATTTAGGTGCATATATAAAGAAAGAGAAGCCATGTCAACATTACCAACACTACAGATGGGAGAAGAGGAACCATTGGCAAGGG
>NW_010729122_1:2092056_to_2092220	IGAASGFMQK;KIGAASGFMQK	>NW_010729122_1	GTG	VNWANQPLLQGAWGPFYRERWTKLGLERKIGAASGFMQKMGAPRV	2092086	2092220	+	GTGAATTGGGCTAACCAACCCCTTCTCCAGGGCGCTTGGGGTCCTTTTTATAGAGAAAGGTGGACAAAACTAGGATTAGAGAGAAAGATAGGGGCGGCTAGTGGGTTTATGCAGAAAATGGGCGCCCCTAGGGTT
>NW_010729075_1:7812643_to_7812413	QKVGGAFR;QKVGGAFRK	>NW_010729075_1	ATT	IFSSVRQKVGGAFRKEKICESEELNKSDDSWVNLKISKGSNGGQLGIVWHHSSLFLFLRKFLFQNLSHVLYC	7812413	7812628	-	ATTTTCTCAAGTGTTCGCCAGAAAGTTGGGGGTGCATTTAGGAAGGAAAAAATCTGTGAGTCTGAGGAATTAAACAAAAGTGATGATTCTTGGGTTAATTTGAAAATTTCCAAAGGATCAAATGGCGGTCAACTAGGCATTGTTTGGCATCATTCTTCCTTGTTTTTGTTTCTAAGAAAATTCTTGTTCCAGAACCTTTCTCATGTTCTCTATTGT
>NW_010729086_1:6528048_to_6527602	EAGVRRK;KNDSNTGKGRNDKEK	>NW_010729086_1	ATG	MEEIVYQKNLTIKIREGRRGTKLLVGEAVSWFQSFLDGAVHVSWGRPRKSSLRQLRREYFAERKRNSSGWFVVLEESFEQRKNRASSYTSRQQSARLEYGSKRASLENSCEKEGRDKGTRKNDSNTGKGRNDKEKEAIREAGVRRKY	6527602	6528042	-	ATGGAAGAAATTGTATACCAAAAGAATCTTACGATAAAGATAAGAGAAGGAAGAAGAGGAACGAAACTGTTGGTGGGTGAAGCTGTATCATGGTTCCAGAGCTTCCTGGACGGAGCAGTACATGTAAGTTGGGGTAGGCCACGGAAGAGTTCCCTTAGGCAGTTAAGGAGGGAGTATTTTGCTGAGAGAAAGAGAAACTCCAGTGGCTGGTTTGTTGTTCTGGAGGAAAGTTTTGAGCAGAGAAAAAACAGAGCATCATCATATACCAGTAGGCAACAGTCTGCAAGGCTGGAGTACGGTAGCAAACGAGCTTCACTGGAGAATAGCTGTGAGAAAGAAGGAAGAGATAAAGGAACCAGAAAAAATGACAGCAATACTGGGAAAGGAAGAAATGACAAA…
>NW_010729185_1:705369_to_705178	NNFIMMYKEEEPLYSEKLYK;YAPFPKQQMYNEYKK	>NW_010729185_1	ATA	ILEKVRNNFIMMYKEEEPLYSEKLYKYAPFPKQQMYNEYKKLCSIRV	705178	705318	-	ATATTAGAAAAAGTAAGGAATAATTTCATTATGATGTATAAAGAGGAAGAACCCCTATACAGTGAGAAGCTGTACAAGTATGCACCATTCCCAAAACAGCAAATGTATAATGAATACAAAAAGTTATGCAGTATAAGAGTT
>NW_010729080_1:5036393_to_5036028	LEQYLYKFYCIRQR;TPPGPNKRK	>NW_010729080_1	ATA	IITGRSLNSLFLFHPSSFSTSELIKTPPGPNKRKLNRNRKEKKKKPTKKKKRLEQYLYKFYCIRQRTNALQWGLLSLITTRLQIVRGSLELHQTYNKNYYFNQPNETKRNRQHESKQKFT	5036028	5036387	-	ATAATTACAGGCAGGTCTCTCAACTCCTTATTTCTCTTCCATCCCTCCTCCTTCTCCACCTCCGAGTTAATCAAGACTCCCCCAGGCCCCAATAAAAGGAAACTAAACAGAAACAGAAAAGAAAAAAAAAAGAAACCCACAAAAAAAAAAAAACGATTGGAACAATATCTGTACAAGTTCTACTGTATCAGACAAAGGACGAATGCCCTCCAATGGGGGCTCCTTTCTCTGATCACGACGCGCTTGCAGATTGTGCGGGGGTCCCTGGAGCTGCACCAAACATACAACAAAAATTACTATTTCAACCAACCAAACGAAACCAAGAGAAACAGACAACATGAAAGTAAACAGAAATTTACC
>NW_010729087_1:8558153_to_8557842	EIWSWYNHYCTAHSLNIQK;QIYIFLLMGWFGWR	>NW_010729087_1	GTG	VNNFLCLLLPPKKEFFFLEYSFAKQIYIFLLMGWFGWREIWSWYNHYCTAHSLNIQKF	8557842	8558015	-	GTGAATAACTTCTTATGCCTGCTTTTACCCCCCAAAAAAGAATTCTTTTTCTTGGAGTACTCTTTTGCCAAACAAATTTACATCTTTTTACTTATGGGATGGTTTGGATGGAGAGAAATTTGGTCTTGGTACAATCACTATTGTACAGCGCATTCATTAAACATCCAAAAATTT
>NW_010729270_1:595757_to_595368	GSGGGILNGKDGGK;KGPPLGVANYK	>NW_010729270_1	GTG	VGRKGPPLGVANYKITPLPGWDPVWQVVEEIEARTGGIVKRAPFWRGSGGGILNGKDGGKDIKGKRKTILEKQRNCPNHIPD	595368	595613	-	GTGGGTCGGAAAGGGCCACCCCTCGGGGTTGCGAACTACAAAATAACCCCGCTTCCAGGCTGGGATCCTGTTTGGCAGGTCGTGGAGGAGATTGAAGCCAGGACGGGGGGAATAGTAAAAAGAGCGCCTTTCTGGAGGGGCTCCGGGGGAGGCATTCTTAATGGAAAAGATGGTGGCAAAGATATCAAGGGAAAGAGGAAGACAATACTTGAAAAACAAAGAAATTGTCCCAACCACATTCCGGAT
>NW_010729170_1:871418_to_871206	IEENCKNTKNCRKCITSK;KIEENCKNTKNCR	>NW_010729170_1	ATG	MKKHQKIQKLCKKTPKNCRKCRISENFKKCRKIEENCKNTKNCRKCITSKIKYKNFPLSF	871206	871385	-	ATGAAAAAACACCAAAAAATACAAAAATTATGCAAAAAAACACCAAAAAATTGTAGAAAATGCAGAATATCAGAAAATTTCAAAAAGTGTAGAAAAATAGAAGAAAATTGCAAAAATACCAAGAATTGCAGAAAATGCATAACTTCTAAGATAAAATATAAAAATTTCCCTTTAAGTTTC
>NW_010729093_1:2761439_to_2761621	LINLRFYHCTKQCQENK;QKGKHINQKGK	>NW_010729093_1	ATT	ILRLINLRFYHCTKQCQENKGLSISKQKGKHINQKGKKNITMKN	2761490	2761621	+	ATTCTCAGACTTATCAACTTGAGATTTTACCACTGCACCAAGCAATGTCAAGAAAATAAAGGACTAAGCATATCCAAACAAAAGGGAAAACACATAAACCAAAAAGGAAAAAAAAATATTACAATGAAAAAC
>NW_010729322_1:163581_to_163853	DRGSGMEDKFYPQR;RLGTGMRVNFR	>NW_010729322_1	TTG	LDPHGEPIPVRDRGSGMEDKFYPQRRLGTGMRVNFRIGVRNGEYDPYPKPAPLPFLTIPVCSNSNLN	163653	163853	+	TTGGATCCCCATGGGGAACCCATCCCCGTCAGGGATCGAGGATCGGGGATGGAGGACAAATTTTATCCCCAGCGGAGATTAGGGACGGGGATGAGAGTTAATTTTAGAATAGGGGTTAGGAACGGGGAATATGATCCCTATCCGAAACCCGCTCCATTGCCATTCCTAACAATACCTGTTTGTTCTAATTCCAATTTGAAT
>NW_010729163_1:2075809_to_2075645	EVVIPLRRVTSK;KLMTRINYDAHIVR	>NW_010729163_1	GTG	VLLREVVIPLRRVTSKRKLMTRINYDAHIVRNLDILGIHVGNFMGSQSGFRS	2075645	2075800	-	GTGTTATTACGGGAGGTGGTAATTCCTTTAAGAAGAGTGACCTCCAAAAGAAAGTTGATGACAAGGATAAACTATGATGCACACATTGTCAGAAATCTAGACATACTCGGGATACATGTTGGGAACTTCATGGGAAGTCAAAGTGGGTTCAGGAGT
>NW_010729134_1:2451110_to_2450349	LYPNLNGQMQCRK;MWQKLYPNLNGQMQCR	>NW_010729134_1	ATG	MSPFLRMWQKLYPNLNGQMQCRKKLMHYTKMALGSWWIFLKGKNQWVASECSQ	2450349	2450507	-	ATGTCCCCGTTCCTAAGAATGTGGCAAAAGCTTTATCCAAACCTGAATGGACAGATGCAATGTAGGAAGAAATTGATGCATTACACAAAAATGGCACTTGGGAGTTGGTGGATCTTCTTGAAGGGAAAGAACCAGTGGGTTGCAAGTGAGTGTTCACAG
>NW_010729107_1:96242_to_96066	FQGFESPQETR;KFQGFESPQETRSYR	>NW_010729107_1	ATA	ILLTKKFQGFESPQETRSYRQLEMEDNLYLRWRLRLVMGWEYDPHPKLALLPFL	96066	96227	-	ATACTATTAACTAAAAAATTTCAGGGATTCGAGTCTCCACAAGAAACCCGTTCTTATCGGCAATTGGAGATGGAGGACAATCTTTATCTCCGATGGAGATTAAGGTTGGTAATGGGTTGGGAATATGATCCCCACCCTAAACTAGCGCTATTGCCATTCCTA
>NW_010729166_1:634979_to_634779	GGGGGGLLVEITRGGGGGGGGGGGGWSLPEAT;IGGGGGGGGGGAAELVELGK;IGGGGGGGGGGAAELVELGKGGGK	>NW_010729166_1	ATA	IGGGGGGGGGGAAELVELGKGGGKGVLEEVMGGGRGGGGGGLLVEITRGGGGGGGGGGGGWSLPEAT	634779	634979	-	ATAGGTGGCGGTGGAGGAGGAGGAGGTGGAGGAGCTGCAGAACTAGTGGAATTAGGCAAAGGAGGTGGTAAAGGGGTTTTGGAAGAAGTAATGGGCGGAGGTAGAGGAGGTGGCGGAGGAGGGCTTCTAGTAGAGATAACAAGAGGGGGTGGTGGCGGTGGTGGCGGTGGTGGTGGTGGTTGGTCCCTACCAGAAGCAACT
>NW_010729204_1:506287_to_506021	ENTIKNWKCK;ILKSGAERYSK	>NW_010729204_1	ATA	ILKSGAERYSKKIDRKEESRNICREKRVRMDMAKREYDKLAYKEEIKWRQRSRCLWLQKGVSNTKFFHKMASARRRENTIKNWKCKE	506021	506281	-	ATATTAAAGAGTGGAGCAGAGAGATATTCCAAGAAAATTGATAGGAAAGAGGAAAGTAGAAATATTTGCAGAGAGAAAAGAGTAAGAATGGACATGGCAAAAAGGGAGTATGACAAACTAGCATATAAAGAGGAAATTAAGTGGAGGCAGAGGTCAAGATGTTTATGGCTGCAAAAGGGGGTTAGCAACACAAAGTTCTTCCATAAAATGGCTAGTGCAAGAAGGAGAGAGAACACAATAAAAAACTGGAAGTGCAAGGAG
>NW_010729127_1:2198397_to_2198053	EEGLTNGIIR;LGLAGAGPTK	>NW_010729127_1	TTG	LGRRSKHEEKEEGLTNGIIRKKLCNLRSHNIVHATKIYSRLKLGLAGAGPTKNI	2198053	2198214	-	TTGGGTCGAAGGAGTAAACATGAAGAGAAGGAAGAGGGTCTGACTAATGGGATAATCCGCAAGAAACTGTGCAACTTGAGATCTCACAATATTGTTCATGCGACAAAGATCTATTCAAGGCTAAAACTCGGCTTGGCAGGGGCAGGACCTACAAAAAACATT
>NW_010729371_1:355542_to_355814	KGGQFKR;RKGGQFK	>NW_010729371_1	ATG	MTWLTPLGPRRKGGQFKRKIHSFLTPVKVSLLAPPNSYHPSSHGAFLIASCSNL	355653	355814	+	ATGACCTGGTTGACACCTCTAGGTCCAAGACGAAAAGGAGGCCAATTCAAGAGAAAAATACACAGCTTCCTTACACCTGTGAAGGTCTCTCTTCTTGCTCCTCCCAACTCATACCATCCATCCTCACATGGAGCCTTCTTGATTGCTTCTTGTTCCAACCTA
>NW_010729087_1:5007337_to_5007777	CSGTDQDSVR;DAGPQGNQGGPRAR;EGGAGPGTRQTK	>NW_010729087_1	ATT	IGECCRRPERSERHLGTREGGAGPGTRQTKGRGERALSWSRSPKARGGKPQNGPEGFTARDAGPQGNQGGPRARGGISQGRYQGEDGNISRCSGTDQDSVRHRLCQVLEVRQCNVKGLPQGSSSADGG	5007394	5007777	+	ATTGGAGAGTGTTGCCGCCGCCCAGAAAGGTCTGAACGACACCTTGGCACTAGAGAGGGAGGAGCTGGCCCGGGAACGAGACAGACTAAAGGCAGAGGTGAACGGGCTCTGAGTTGGTCAAGAAGCCCTAAAGCTCGAGGTGGAAAGCCTCAAAATGGCCCAGAAGGCTTCACAGCTCGAGATGCAGGCCCTCAAGGGAACCAAGGAGGCCCTAGAGCGCGAGGTGGAATCTCTCAAGGCCGATATCAAGGAGAAGACGGAAATATTTCACGATGCTCTGGAACAGACCAAGATTCAGTCCGTCATCGACTATGTCAAGTCCTCGAGGTTCGACAATGTAATGTCAAAGGCCTACCGCAGGGTTCAAGCTCGGCCGATGGTGGA
>NW_010729173_1:125429_to_125761	DASGNGGWGEGR;IGSVTAGK	>NW_010729173_1	ATT	IGSVTAGKDASGNGGWGEGRLFNLGLSLEEDLEGVPYFFLHLLEFFKPSLKAGLELIYLVREYFDVNLIGCLHFELILHPWVGILKDFVRFFRDGCKVDSTGCHSL	125444	125761	+	ATTGGAAGCGTAACGGCTGGCAAGGACGCCAGCGGGAATGGCGGCTGGGGTGAAGGGAGACTATTCAACTTGGGCTTATCGTTGGAGGAGGATCTAGAGGGAGTTCCTTATTTCTTCTTGCATCTGCTTGAGTTTTTCAAACCGAGCCTCAAAGCGGGCCTCGAACTCATATACCTTGTTAGAGAGTATTTCGATGTCAACTTGATTGGTTGCCTCCATTTCGAATTGATTCTCCACCCCTGGGTTGGTATTCTCAAGGATTTTGTCAGGTTCTTCAGAGATGGGTGTAAGGTTGATTCTACGGGTTGCCATTCTTTA
>NW_010729232_1:1138653_to_1139162	KKRKAKKKPQKKATKSKKQKKDR;QFMTAQISKGQQVHDHCFR	>NW_010729232_1	ATG	MYEEHNRSTQQKVLKQFMTAQISKGQQVHDHCFRMMGYINELEALGFGLDHATQIDAFLNYLPPSFNPLIMNYNVNKLNVSVQELSNLLQRAEELIKKDEPITMLVKTSKSGKKKRKAKKKPQKKATKSKKQKKDRASNACHFYKQTDHWKRNCPQY	1138692	1139162	+	ATGTACGAAGAACATAATCGTTCTACTCAACAAAAGGTCTTGAAGCAGTTCATGACCGCACAGATTTCCAAGGGGCAACAAGTTCATGACCATTGTTTTCGGATGATGGGTTACATCAATGAGCTTGAGGCTCTTGGATTCGGACTGGATCATGCAACCCAGATAGATGCCTTCCTGAATTATTTGCCTCCTTCCTTCAATCCGTTAATCATGAACTATAACGTGAATAAGCTCAATGTCAGCGTTCAGGAACTCAGCAATTTGTTGCAGAGGGCCGAAGAACTGATAAAGAAGGATGAGCCTATTACTATGCTTGTCAAAACTAGCAAGTCGGGCAAGAAAAAGAGGAAGGCAAAGAAGAAACCCCAAAAGAAAGCCACCAAGTCCAAGAAACAGAAG…
>NW_010729091_1:2742876_to_2742655	KTKGMNSNQK;TKGMNSNQKMSMYQKKAK	>NW_010729091_1	ATA	ITTILPNRKTKGMNSNQKMSMYQKKAKQKTKESNTSAKWGEFLNSQSSIKISSHLIIASQNTISTPFFGKTP	2742655	2742870	-	ATAACAACCATCTTACCAAATAGAAAAACAAAAGGAATGAATTCCAATCAAAAGATGAGCATGTACCAAAAAAAAGCAAAACAAAAAACAAAAGAATCCAATACATCAGCAAAATGGGGGGAATTTCTTAATAGTCAATCAAGCATCAAAATAAGTTCTCATCTCATCATTGCATCCCAAAACACCATTTCAACACCTTTCTTTGGAAAGACCCCT
>NW_010729088_1:603360_to_603671	KKAITSQGLLHHYQK;KTAISSDKGVRK	>NW_010729088_1	CTG	LKDRNGQFGKKHSSKTTRKTAISSDKGVRKRTEGPKWSVRQKTQLEDNQHLTKKPFHFRCVHSKKKAITSQGLLHHYQKPLRQHPKDLPPPRSPVRHPQH	603372	603671	+	CTGAAGGACCGAAATGGTCAGTTCGGCAAAAAACACAGCTCGAAGACGACCAGAAAAACAGCCATTTCATCAGATAAAGGTGTCAGAAAACGAACTGAAGGGCCGAAATGGTCAGTTCGGCAAAAAACGCAGCTCGAAGACAACCAGCACTTGACCAAAAAGCCATTTCATTTCAGATGTGTACATTCAAAAAAAAAAGCCATTACAAGCCAGGGGCTACTTCATCATTATCAGAAGCCACTTCGACAACACCCGAAGGACCTGCCTCCCCCTCGGAGTCCGGTTCGGCATCCGCAGCAT
>NW_010729076_1:9900124_to_9899918	MGTGKSSLKFR;MGTGKSSLKFRK	>NW_010729076_1	TTG	LLPLHYEKYTYGISKNINSSIIYPITARNTERMGTGKSSLKFRKETEGE	9899918	9900064	-	TTGCTTCCGCTGCATTACGAAAAATACACATACGGAATATCAAAAAACATCAATTCTTCTATAATCTATCCAATTACAGCAAGAAATACTGAAAGGATGGGAACAGGGAAGTCCAGCCTGAAATTTAGAAAAGAAACAGAAGGTGAA
>NW_010729193_1:1389374_to_1390093	EKIADSGGNTVRNGR;HSCGEISWPFLPRGRK;IADSGGNTVRNGR	>NW_010729193_1	ATG	MIKSSGSNLEEEKDVGKKVVKEKIADSGGNTVRNGRSKNSLETEVQDKSGEERREEEREIEGTKAEGIFKVNSSEKGKVGIDQLVDRHSCGEISWPFLPRGRKIGKKGNQTL	1389758	1390093	+	ATGATAAAGTCCTCTGGAAGTAATTTGGAGGAAGAGAAAGATGTCGGGAAGAAGGTTGTGAAGGAGAAGATTGCTGATTCAGGGGGGAATACAGTGAGAAATGGAAGGTCAAAAAATTCTTTGGAAACTGAAGTCCAGGATAAGTCTGGAGAGGAAAGAAGAGAAGAGGAGAGGGAGATAGAGGGGACTAAAGCTGAAGGAATCTTCAAGGTAAATAGCTCCGAGAAAGGAAAAGTGGGCATTGATCAACTAGTAGACAGACATAGCTGTGGGGAAATCTCTTGGCCTTTTCTTCCTAGGGGGAGAAAAATTGGTAAGAAAGGCAATCAAACACTT
>NW_010729138_1:2780844_to_2780695	KMGPSAPIYNQYIR;MGPSAPIYNQYIR	>NW_010729138_1	GTG	VKKMGPSAPIYNQYIRESTVEIHTIQRLLGKPVACFPMLESV	2780695	2780820	-	GTGAAGAAAATGGGCCCTTCAGCCCCTATTTATAACCAGTATATTCGGGAATCAACGGTCGAGATCCACACAATCCAACGGCTCCTAGGAAAACCGGTTGCATGCTTCCCGATGTTGGAATCAGTT
>NW_010729376_1:361182_to_360838	AERERALRSTWCR;ERAAAATCSGSGGGGKTGERGR	>NW_010729376_1	GTG	VGRQARERERKREKTGGESKREGRERERAAAATCSGSGGGGKTGERGREGEREKTGERESCRCNLQRRWREDRAERERALRSTWCRMPQSPPLSFTKLKQKPN	360838	361146	-	GTGGGAAGACAGGCGAGGGAGAGAGAGAGAAAGAGAGAGAAGACAGGGGGAGAGAGCAAGAGAGAAGGCAGGGAGAGAGAGAGAGCCGCCGCTGCAACTTGCAGTGGCAGTGGCGGTGGTGGGAAGACAGGGGAGAGAGGGAGGGAGGGAGAGAGAGAGAAGACAGGGGAGAGAGAGAGCTGCCGCTGCAACTTGCAGCGGCGGTGGCGGGAAGACAGGGCGGAGAGAGAGAGAGCATTGAGAAGCACGTGGTGTCGCATGCCTCAGTCCCCGCCGCTCTCTTTTACAAAACTGAAACAAAAACCAAAC
>NW_010729126_1:1805290_to_1805664	RNKADLGLRLRLKLR;RNTKLGSSANHR	>NW_010729126_1	ATG	MRRNTKLGSSANHRKRNKADLGLRLRLKLRLRPVFLFLLSSINYIFVFPQLSLSDQLRQQRWQVKRLRVIQRRRRCSLQEEIAAASGRDIAAQESVAARRHRGGGPQQGSRVRLA	1805320	1805664	+	ATGAGGAGAAACACAAAACTCGGAAGCAGCGCAAATCACAGGAAAAGAAACAAGGCAGACCTGGGGCTCAGGCTCAGGCTCAAGCTCAGGCTTAGACCCGTGTTCCTTTTCTTGCTTTCTTCAATTAATTATATTTTTGTCTTCCCCCAACTAAGCCTTAGCGACCAGCTCAGACAACAGCGATGGCAAGTCAAGCGATTGAGAGTTATACAGAGAAGGCGGAGATGCTCTCTGCAAGAAGAAATCGCTGCAGCTTCTGGAAGAGATATTGCTGCCCAAGAGTCTGTTGCCGCTAGACGGCACAGAGGAGGTGGGCCACAACAGGGAAGCCGGGTTCGTCTGGCT
>NW_010729134_1:1201086_to_1201235	RVGSGGRHSK;YVFGASWRMRLPESRR	>NW_010729134_1	ATT	IHRYVFGASWRMRLPESRRVGSGGRHSKGKAIEHPKAICGRRLQTGD	1201095	1201235	+	ATTCATCGCTATGTTTTCGGGGCCAGTTGGAGAATGAGACTCCCTGAGAGCAGAAGAGTTGGAAGTGGTGGAAGGCATTCAAAAGGCAAAGCAATTGAACATCCAAAAGCTATTTGTGGAAGGAGACTCCAAACAGGTGAT
>NW_010729104_1:1821821_to_1821645	DQTIYRAEFR;FQILQISSRNK	>NW_010729104_1	GTG	VIPHLNKEDQILSTLPSSYRDLEPIIKKEIKRFQILQISSRNKDQTIYRAEFRNKTNTK	1821645	1821821	-	GTGATCCCGCATCTCAATAAGGAAGATCAAATCCTATCTACATTGCCAAGTTCTTACCGAGATCTGGAACCAATCATTAAGAAAGAGATCAAGCGGTTTCAAATCCTCCAAATATCTTCAAGAAATAAGGATCAAACCATATATAGAGCGGAATTCAGAAACAAGACAAACACAAAA
>NW_010729241_1:70929_to_71093	ENTEIIKNTVNEK;KMLTKNMEDEKNRNCR	>NW_010729241_1	ATG	MKINSKNYRKMLTKNMEDEKNRNCRENTEIIKNTVNEKN	70977	71093	+	ATGAAGATAAATAGCAAAAATTACAGAAAAATGCTAACAAAAAACATGGAAGATGAAAAAAATAGAAATTGCAGAGAAAATACAGAAATTATAAAAAACACAGTAAATGAAAAAAAC
>NW_010729089_1:5226322_to_5226720	QDPVVQLVAAK;RCPRTEESIFGVVQREGESIR	>NW_010729089_1	GTG	VQVFTAHFITSKRCPRTEESIFGVVQREGESIRGYIRWFNDACLQILRQDPVVQLVAAKRGVTHKEFKWHMVASQPTTVAEFLKLADKFMRTEEEINQRTESGIEKRKKEGEPSNPYDRRKNPARETKPT	5226331	5226720	+	GTGCAGGTCTTCACCGCACACTTCATTACCAGCAAACGGTGCCCCAGAACCGAGGAAAGCATCTTCGGAGTAGTCCAGAGGGAAGGAGAGTCCATCCGGGGCTACATCAGGTGGTTCAATGACGCGTGCTTGCAGATACTGCGACAGGACCCCGTGGTGCAGCTCGTGGCGGCCAAGAGAGGAGTGACACACAAGGAGTTCAAATGGCACATGGTAGCTAGCCAGCCCACGACTGTAGCCGAATTCCTCAAGCTCGCGGATAAGTTCATGAGAACAGAGGAGGAGATCAACCAAAGGACCGAAAGCGGAATTGAGAAAAGGAAGAAGGAAGGCGAGCCCTCCAACCCATATGACAGAAGAAAAAACCCAGCCCGGGAGACGAAGCCGACC
>NW_010729142_1:646506_to_646700	CPLSPFLYLFNEKK;MNRGVVEFVLMTSR	>NW_010729142_1	ATG	MGEREGVPTFTLLNWENKMNRGVVEFVLMTSRKCPLSPFLYLFNEKKSKCLVEKK	646536	646700	+	ATGGGAGAGAGAGAGGGCGTCCCAACCTTCACACTTCTGAATTGGGAAAACAAAATGAATAGGGGAGTGGTGGAGTTTGTACTAATGACAAGTAGAAAATGCCCTTTATCCCCTTTTTTATACCTTTTTAATGAGAAGAAATCAAAGTGTTTAGTAGAGAAGAAG
>NW_010729127_1:239190_to_239032	EAAPAAAACIHRK;EGSGSRVEDSGK	>NW_010729127_1	ATG	MTKEAAPAAAACIHRKEGSGSRVEDSGKCPG	239032	239124	-	ATGACAAAAGAAGCTGCTCCTGCTGCTGCTGCTTGTATACACAGAAAAGAAGGATCGGGTAGTCGGGTAGAAGACTCGGGTAAGTGTCCGGGG
>NW_010729299_1:555281_to_555075	QNPLLANRGR;VQIGSVMKMPK	>NW_010729299_1	ATG	MQKPISYRQNPLLANRGRGVSLCTTQTYLTSGKSWITIRVQIGSVMKMPKHVSLLLYNKRSLPSSLA	555075	555275	-	ATGCAAAAACCTATCAGTTATAGGCAAAATCCTCTACTTGCAAACAGGGGGAGAGGAGTCTCTTTGTGTACTACTCAGACTTATCTTACATCTGGAAAGAGCTGGATCACTATTAGAGTGCAGATTGGAAGTGTGATGAAGATGCCAAAGCATGTAAGTCTCTTGCTTTACAACAAACGGTCTTTGCCTTCCTCCTTGGCC
>NW_010729077_1:2270991_to_2271230	IAAGNSGR;IAAGNSGRSKR	>NW_010729077_1	ATT	IAAGNSGRSKRERKGKPHVDVVPKCTNDDSSQKEVTLKSCHSVDHLSPFPSPHHLSLSLLVSSTCRPKSYSITN	2271009	2271230	+	ATTGCTGCGGGAAACTCGGGAAGAAGTAAACGTGAAAGAAAAGGGAAGCCCCATGTCGATGTCGTCCCCAAATGCACAAATGATGATTCAAGCCAAAAAGAGGTTACCCTGAAATCATGTCACTCGGTGGATCATCTATCTCCATTCCCCAGTCCCCACCATCTCTCTCTCTCTCTTCTAGTCTCTTCTACTTGTAGACCCAAAAGCTATTCCATCACTAAC
>NW_010729148_1:162834_to_162493	RSCMNGGSIEMCICFK;SCMNGGSIEMCICFKN	>NW_010729148_1	ATG	MSTVPSESCFSAGTRVLDNKRSCMNGGSIEMCICFKN	162493	162603	-	ATGTCTACAGTTCCATCAGAGTCTTGTTTTAGTGCAGGTACTAGGGTGTTGGACAACAAGAGAAGTTGTATGAATGGTGGAAGTATAGAAATGTGTATTTGCTTTAAAAAT
>NW_010729100_1:1005580_to_1005362	HHKVRNNCQICQRR;RRHHKVRNNCQICQR	>NW_010729100_1	ATG	MQGNGKIKIRRRRHHKVRNNCQICQRRRNWRRSRYLSMCIHMPNK	1005362	1005496	-	ATGCAAGGCAATGGGAAGATCAAGATAAGACGAAGAAGGCATCACAAGGTTAGGAATAACTGTCAGATCTGTCAACGGAGAAGAAACTGGAGGAGGAGCCGGTACCTGTCGATGTGTATACACATGCCTAATAAG
>NW_010729148_1:1795612_to_1795328	QGPVGAQGPK;QGPVGAQGPKR	>NW_010729148_1	ATG	MSSCLRHDGRTLRKLRQQSRQGLELRRQPRLARRSALLPLQAPKVVSPPPSLSPEGHGRARSPKQGPVGAQGPKRGPAEDRVQG	1795328	1795579	-	ATGTCGTCGTGTTTGCGGCACGATGGGCGGACCCTTCGGAAGCTTCGGCAGCAGTCCCGGCAGGGTTTGGAACTTCGGCGGCAGCCCCGACTGGCTCGGCGATCGGCTCTGCTGCCACTTCAGGCCCCCAAGGTGGTAAGTCCCCCTCCAAGTCTATCACCGGAGGGGCATGGGAGAGCTCGGTCCCCAAAACAGGGGCCTGTGGGAGCTCAGGGCCCGAAGAGGGGGCCTGCGGAAGATCGGGTTCAGGGG
>NW_010729420_1:203135_to_203584	EYRGGDNNGCWGK;NDLAGQGSPSMR	>NW_010729420_1	ATG	MVAGARNDLAGQGSPSMRTENREYRGGDNNGCWGKNRSTGARFTANENREVATAIVIYSSSSSDKNKEAATRTTVVAFLMTAALMVVAAAEAVGAWSSAL	203285	203584	+	ATGGTTGCTGGAGCAAGAAACGATTTGGCGGGGCAAGGTTCACCGTCGATGAGAACAGAGAACAGAGAATATAGAGGCGGTGACAACAATGGTTGCTGGGGCAAGAACCGATCTACCGGGGCAAGGTTCACCGCCAATGAAAACAGAGAGGTAGCGACAGCAATAGTTATCTATTCATCATCTTCCTCCGACAAAAACAAAGAGGCGGCGACGAGAACAACAGTGGTTGCCTTCCTCATGACTGCCGCTTTGATGGTTGTCGCAGCGGCGGAGGCAGTGGGAGCGTGGTCTTCGGCTTTG
>NW_010729104_1:4858408_to_4858575	RGGGGGGGQRTYCR;RRGGGGGGGQRTYCR	>NW_010729104_1	GTG	VFGLLKKENRKPFVRRRGGGGGGGQRTYCRSSRHQCPMVRVTVRCDMLAGVWGRVQ	4858408	4858575	+	GTGTTCGGTCTGTTGAAAAAAGAAAACAGGAAACCCTTTGTAAGAAGAAGAGGAGGAGGAGGAGGAGGAGGCCAGAGAACGTATTGTCGGAGCTCTCGCCACCAATGCCCAATGGTTCGAGTCACCGTCCGTTGTGATATGCTTGCTGGTGTGTGGGGTAGGGTTCAG
>NW_010729090_1:6370638_to_6370033	EDQEPDRQNVDSSKVK;ESCFHHSSKTSETKEDQMFK	>NW_010729090_1	ATG	MVLLENQIPFFVIEQLFNLINSTLNCNKSLIEIVFLPFNGFFFFFLQKEDQEPDRQNVDSSKVKHLLDLLRNFHFPSKGIDEQKDENPSLSQLCGRLRESCFHHSSKTSETKEDQMFKLPPTVAELHEAEVKFEMIRSNSWLDIKFRSNGVLQIPHVRIENRTETSFRNFLAFEQ	6370033	6370557	-	ATGGTGCTACTTGAAAACCAAATTCCCTTTTTCGTTATTGAGCAGTTATTCAATCTAATTAATTCCACCCTTAATTGCAATAAATCCCTTATTGAGATTGTTTTCTTGCCATTTAATGGTTTTTTTTTTTTTTTTTTGCAAAAGGAAGATCAAGAACCAGATCGCCAAAACGTTGATAGCTCCAAAGTAAAACATTTGCTTGACTTACTACGAAATTTCCACTTTCCATCAAAAGGAATTGATGAGCAAAAAGATGAGAATCCAAGCTTATCCCAACTATGTGGTCGGCTACGTGAATCCTGTTTCCACCACTCATCAAAAACCAGTGAAACAAAAGAGGATCAAATGTTTAAATTACCTCCTACTGTGGCAGAACTTCATGAGGCCGAAGTCAAGTTT…
>NW_010729128_1:902759_to_903259	EPGPPAPNDYK;EPGPPAPNDYKKKK	>NW_010729128_1	ATG	MPPKKRRREPGPPAPNDYKKKKDQARGASSVQPFRAPAVERVFTPLNTKRADILMAIKDAPYVKWPPWIKADPNVRNKNLYCSFHRDHSHNTENCNNLRNEIEELIHRGYFRNFVQNDNNNKQVGTGGRLKKPPSLADRQSNRRDNPQTRDQSEGPST	902786	903259	+	ATGCCCCCCAAAAAAAGAAGAAGGGAACCGGGACCCCCGGCTCCCAACGACTACAAGAAGAAGAAGGATCAAGCTCGGGGGGCGAGCTCGGTTCAGCCTTTCCGAGCTCCAGCGGTAGAAAGGGTGTTTACACCCCTCAACACAAAGCGGGCAGACATCCTCATGGCGATCAAGGACGCCCCATATGTAAAGTGGCCACCTTGGATCAAGGCCGATCCTAATGTTAGGAACAAGAACTTGTACTGTAGTTTCCATAGAGATCACAGTCACAACACCGAAAATTGTAATAACCTCCGCAATGAGATAGAAGAGCTCATCCATCGTGGATATTTCAGAAATTTTGTACAGAATGACAATAATAATAAGCAGGTCGGCACGGGGGGCAGATTAAAGAAACCC…
>NW_010729082_1:8882624_to_8882139	GLGGGFGR;GQGANGGVHLQK	>NW_010729082_1	TTG	LKGQGANGGVHLQKGNRTREKPVKKIREKRRGKKETYHHSIGGSLGTELTGSEISPLADLPRVCSQLALLQAALGVQDGLTPLTLRARCHHLYITSGTLRGLGGGFGRMSPGSSPCSTSLDNALSSRFSGPNDRLRYHLGPLRHCPSFQVNDRLRYHLGLWS	8882139	8882624	-	TTGAAGGGTCAAGGCGCGAATGGTGGAGTTCACCTACAAAAGGGAAACCGGACAAGAGAGAAACCAGTAAAAAAAATAAGAGAAAAAAGAAGGGGGAAAAAAGAGACTTACCACCATAGTATAGGTGGCAGCTTGGGCACCGAGCTGACCGGGAGTGAGATCAGCCCACTCGCTGACCTCCCCCGGGTATGCAGCCAGCTTGCTCTTCTTCAGGCTGCACTAGGGGTTCAGGACGGTTTGACTCCTCTGACCCTCCGAGCTAGATGCCATCATCTCTACATCACGAGTGGAACTCTCAGAGGCCTCGGTGGCGGCTTCGGCAGGATGAGCCCCGGCAGCAGCCCCTGCAGCACAAGCCTCGACAACGCTCTCAGCAGCAGGTTCAGTGGGCCTAACGAC…
>NW_010729119_1:233205_to_232972	RPRRATRSREGRR;RREGLPKSCPRGMCR	>NW_010729119_1	ATG	MPSRRPRRATRSREGRRREGLPKSCPRGMCRRRSPPRGPFNNKSPQAEGTRGRDRPRGPRSRLR	232972	233163	-	ATGCCAAGCAGAAGGCCTAGGCGAGCAACAAGAAGTAGGGAGGGCAGACGCCGAGAAGGCCTGCCGAAGTCGTGCCCAAGAGGGATGTGCAGGCGTCGATCCCCACCAAGGGGGCCATTCAACAACAAGTCCCCTCAAGCCGAGGGGACAAGGGGAAGAGATCGCCCGAGGGGGCCAAGAAGCCGATTGAGG
>NW_010729092_1:5157428_to_5157634	KCKKTSMILQK;KTSMILQKFRNK	>NW_010729092_1	ATA	ISYAKKCKKTSMILQKFRNKKKNANITRKCMKLQQNADILLKMQKLHKFGRNFRKNA	5157464	5157634	+	ATAAGTTATGCAAAAAAATGCAAAAAGACAAGTATGATTTTGCAGAAGTTTCGGAACAAAAAAAAAAATGCAAACATTACCCGAAAATGCATGAAATTGCAACAAAATGCAGACATTTTGCTGAAAATGCAGAAATTACATAAATTTGGCAGGAATTTCAGAAAAAATGCA
>NW_010729193_1:86462_to_86211	AEWVKRAFSHSQYYK;PAGAAAGGRRGPK	>NW_010729193_1	TTG	LCSQREPRARAEWVKRAFSHSQYYKETSLPPPYPDLHDQEEIQEASYSLTSGRPAGAAAGGRRGPKP	86211	86411	-	TTGTGCTCTCAAAGGGAGCCACGAGCCAGAGCGGAGTGGGTAAAAAGGGCATTCTCTCATTCTCAATATTATAAAGAAACCTCCCTTCCTCCTCCCTATCCCGATCTCCATGACCAAGAAGAGATACAGGAGGCCTCGTACTCGCTCACAAGTGGAAGACCTGCAGGAGCAGCAGCAGGAGGAAGACGAGGTCCAAAACCC
>NW_010729265_1:1001665_to_1001228	EGTKGQGARGGQSK;EGTKGQGARGGQSKK	>NW_010729265_1	TTG	LPNKEWDCGRGPRGREGTKGQGARGGQSKKVKREKSKIMRYDFKHHVCSLFLCNGNPYRDYYQLTILMSIKGADLIMPFHTLHPLWPTILYRMSITFKVQTSV	1001228	1001536	-	TTGCCCAACAAGGAGTGGGACTGTGGGAGAGGTCCGAGAGGAAGGGAAGGGACGAAGGGTCAAGGGGCAAGGGGGGGACAAAGTAAAAAGGTGAAAAGAGAGAAGAGCAAGATAATGAGATATGATTTCAAGCACCATGTGTGTTCTCTCTTTCTTTGCAACGGCAATCCCTATCGTGATTATTACCAGCTAACAATCTTGATGTCCATTAAGGGTGCAGATTTAATCATGCCTTTTCACACGCTACACCCTCTATGGCCCACCATCTTGTACCGAATGTCAATAACCTTCAAAGTTCAAACCAGTGTT
>NW_010729074_1:914508_to_915047	DTFSQSATPQLCNYGR;FFSRLCFHFFLYLSR	>NW_010729074_1	ATG	MADILQNTTRALVSRFFSRLCFHFFLYLSRRTKNRDTFSQSATPQLCNYGRSKEIVGFPQQLDRRFCWGAASGRTTSLSPSLSMFYYSLSFSISAPSHSCHALSHHRTSCCPPSPVRLHHLRPFFPSVQRTIEQDSVKSAGF	914622	915047	+	ATGGCTGACATTCTGCAGAACACGACGAGAGCACTGGTCTCTAGATTCTTTAGCAGGCTCTGCTTTCATTTTTTTTTATACCTAAGCCGAAGAACCAAGAATAGGGATACTTTCTCTCAATCTGCAACTCCTCAGCTGTGTAACTATGGACGAAGCAAGGAGATTGTTGGGTTCCCGCAGCAACTGGATCGGCGGTTTTGTTGGGGGGCAGCGTCTGGACGAACCACCAGCCTCTCTCCCTCTCTCTCCATGTTTTATTATTCGCTTTCTTTTTCTATTTCTGCTCCTTCCCACAGTTGCCACGCCCTCTCTCACCACCGAACCAGTTGCTGCCCCCCCAGCCCAGTTCGTCTCCATCATCTTCGCCCATTCTTCCCATCAGTCCAACGGACAATAGAA…
>NW_010729085_1:2578738_to_2578941	KNNTNFMKNK;KNNTNFMKNKK	>NW_010729085_1	ATG	MLVLQGKKNNTNFMKNKKKKEFKVALYP	2578858	2578941	+	ATGCTGGTTCTACAAGGAAAAAAAAACAATACAAACTTTATGAAGAACAAAAAAAAAAAAGAATTTAAAGTTGCACTTTACCCT
>NW_010729211_1:427819_to_427643	KNKGAATQHSCTK;NKGAATQHSCTK	>NW_010729211_1	TTG	LQGIIRSTWRKNKGAATQHSCTKSKPLMHKQGPVSKTCREREPIKRLLSW	427643	427792	-	TTGCAGGGCATTATTCGCTCAACCTGGAGAAAAAACAAGGGTGCAGCGACTCAACATTCCTGCACGAAATCTAAGCCTCTCATGCATAAGCAAGGCCCTGTCTCAAAAACATGCCGAGAAAGGGAACCCATCAAGAGGCTACTGTCATGG
>NW_010729075_1:4795230_to_4795469	DVSSGGGFQLK;MSMISNAQLK	>NW_010729075_1	TTG	LGICRRDVSSGGGFQLKSPREWRSTSVRTTLIRLVARALKMSMISNAQLKWCQDKLNNIEFKDGRVVRVCTDCLFPYS	4795236	4795469	+	TTGGGGATCTGCAGAAGAGATGTTAGTTCAGGAGGAGGATTCCAATTGAAGAGTCCCAGAGAGTGGAGATCAACTTCAGTGAGAACGACCTTAATTAGACTTGTGGCCAGGGCGCTCAAGATGTCCATGATTTCCAATGCTCAACTCAAATGGTGCCAAGACAAGCTCAACAACATAGAGTTCAAAGATGGAAGAGTTGTGAGAGTTTGCACTGACTGCTTATTTCCATACTCG
>NW_010729307_1:470745_to_470425	KRGGGGKKGR;RGGGGKKGR	>NW_010729307_1	TTG	LFQKKRGGGGKKGRRPCFCSKKMKRKGRNPCFFVPAALQQQQQKKKKKKKKKKKKKKRGGGKNKRWSPCFCSKTRKRRGGAPVFCC	470425	470682	-	TTGTTCCAGAAGAAGAGAGGAGGAGGAGGAAAGAAGGGGCGGAGGCCCTGTTTTTGTTCCAAAAAAATGAAAAGGAAGGGGCGGAACCCCTGTTTTTTTGTTCCAGCAGCACTGCAACAGCAGCAGCAGAAGAAGAAGAAGAAGAAGAAGAAGAAGAAGAAGAAGAAGAAGAGAGGAGGAGGAAAAAATAAGAGGTGGAGCCCCTGTTTTTGTTCCAAAACAAGAAAAAGAAGGGGTGGAGCCCCTGTTTTTTGTTGC
>NW_010729127_1:2130891_to_2131079	IQNVYDMSRITHISYQFLLINLKRFIKK;WQWYQTQPYHWK	>NW_010729127_1	ATG	MIADKKIQNVYDMSRITHISYQFLLINLKRFIKKWQWYQTQPYHWKQYFSLLPIYTCGN	2130903	2131079	+	ATGATTGCTGATAAAAAAATTCAAAATGTTTATGATATGTCACGGATAACTCATATTTCATACCAATTTCTATTGATCAATCTCAAACGTTTCATCAAGAAATGGCAGTGGTATCAAACACAACCATATCATTGGAAACAGTATTTCTCTCTACTTCCCATTTACACTTGTGGAAAC
>NW_010729077_1:9416419_to_9415991	KKKKNEGRSSNRCGCR;KKNEGRSSNRCGCR	>NW_010729077_1	TTG	LGKKKKKKNEGRSSNRCGCRTGGTGNLSVPEPPLSPEHSSGKGRLCRFAIQEQVLRLPPHSPAQAILRAPPHVISFQFAHVCTQERFHPLLGRLRLSFQGESSLPSIRRVGHLRPSDPEMARQGQEYSLRRDGGLRF	9415991	9416401	-	TTGGGAAAAAAGAAGAAGAAAAAAAATGAGGGAAGAAGTAGTAATCGTTGTGGGTGCCGGACCGGCGGGACTGGCAACCTCAGCGTGCCTGAACCTCCACTCAGTCCCGAACATAGTTCTGGAAAGGGAAGACTGTGTAGGTTCGCTATTCAGGAACAAGTCTTACGATTGCCTCCACATTCACCTGCCCAAGCAATACTGCGAGCTCCCCCACATGTCATTTCCTTCCAATTCGCCCATGTATGTACCCAGGAGCGATTTCATCCGTTACTTGGACGACTACGCCTCTCGTTTCAAGGTGAATCCAGTCTACCATCGATCCGTCGAGTCGGCCACCTTCGACCAAGCGACCCAGAAATGGCACGTCAAGGCCAGGAATACAGTCTCCGGCGAGACGGA…
>NW_010729165_1:2424117_to_2423233	ESGSSSAAASAVSRAR;KEKETGPNSPGIHQQSRKK	>NW_010729165_1	ATA	IKKKPGLTAQEYFNKAERKEKETGPNSPGIHQQSRKKRKRTGLSRPGETTSRETFFQKKKESNQPQGSTSSTSSSLSSRESGSSSAAASAVSRARSLIVTPSRLRPKNFFQTSYQQSLNSRAVRLRAVFDLKVVELLGLFEVLHRLSPLCLHRGVEVAGPLMERGLQALDLWAKKLPLRRHPRRILPIMSTFLRQSGDPCFLVPNEQLLGLAPLLSLEKLIPGMVELVLEALHVRPLVDGVLEENGSLTGHGVDSGVQLPIKSRGKWERKREKRGGEKGEKRALTTM	2423233	2424093	-	ATAAAAAAGAAACCGGGCCTAACAGCCCAGGAATACTTCAACAAAGCAGAAAGAAAAGAAAAAGAAACCGGGCCTAACAGCCCGGGAATACATCAACAAAGCAGAAAGAAAAGAAAGAGAACCGGGCTCAGCCGCCCGGGAGAAACCACTTCAAGAGAAACATTTTTTCAGAAGAAAAAAGAGAGCAACCAGCCTCAAGGCTCCACCTCCTCTACATCCTCGTCACTCTCCTCCAGGGAGTCGGGCTCCTCCTCCGCCGCCGCGTCCGCCGTCTCTAGGGCCAGGTCTCTCATTGTTACACCCTCAAGGTTAAGGCCGAAGAACTTCTTCCAGACCAGCTACCAGCAAAGCTTGAACTCCCGAGCTGTAAGACTTAGAGCCGTATTCGACCTGAAGGTC…
>NW_010729074_1:9893203_to_9892709	RVLGGAYELK;YYNDRVKKRNFR	>NW_010729074_1	TTG	LRTNHDLLDEVRDLAYIWTAAYQQKVARYYNDRVKKRNFRVGDLVLHKIMAPEPGVGKVGPNWEGPYRVKRVLGGAYELKTLEGKKVPRAWNVVNLRRYYL	9892709	9893011	-	TTGCGTACCAACCACGACCTACTGGACGAGGTAAGAGACCTCGCATACATCTGGACCGCTGCTTACCAGCAAAAGGTAGCTCGGTACTACAACGACAGAGTAAAAAAGCGGAACTTCCGCGTCGGCGACCTGGTTCTCCATAAGATCATGGCACCCGAGCCCGGCGTGGGTAAAGTTGGACCAAATTGGGAAGGGCCCTACCGAGTAAAGAGAGTGCTCGGGGGGGCATACGAGCTCAAAACTTTAGAGGGCAAAAAAGTACCCCGAGCTTGGAACGTCGTTAACTTGAGACGATACTACCTA
>NW_010729123_1:1181295_to_1181146	QKERGREREAQR;QKERGREREAQRR	>NW_010729123_1	CTG	LQQTITRQKERGREREAQRRKGREREKRDKSQGITPYSKLAREL	1181146	1181277	-	CTGCAACAAACTATCACAAGACAGAAAGAGAGAGGAAGAGAGAGAGAAGCACAAAGGAGAAAGGGTAGAGAAAGAGAAAAGAGAGATAAATCCCAAGGAATCACTCCATACAGCAAACTTGCAAGAGAACTC
>NW_010729099_1:2847837_to_2847664	LGDSDIQFTTVK;LGDSDIQFTTVKSFCQITR	>NW_010729099_1	TTG	LLHRLGDSDIQFTTVKSFCQITRVKKFLTNPFSQEGLHQFITTKGPLTTKG	2847664	2847816	-	TTGCTACATCGATTGGGGGATTCCGATATTCAATTTACTACAGTCAAAAGCTTCTGTCAAATTACTAGAGTCAAAAAATTTTTGACAAACCCTTTCAGCCAAGAAGGCCTCCATCAATTTATTACAACCAAGGGACCTCTTACAACTAAAGGT
>NW_010729135_1:1653872_to_1653690	KMRENEHNYATENKR;MRENEHNYATENKRTNQIDR	>NW_010729135_1	GTG	VSQTYTGCSCCRKMRENEHNYATENKRTNQIDRMICTCSHAIKTLNNLQAKM	1653690	1653845	-	GTGTCACAAACGTATACAGGTTGTTCATGTTGTCGAAAGATGAGGGAGAATGAACACAACTACGCCACAGAAAATAAGAGAACAAATCAGATAGACAGAATGATATGCACGTGTAGCCATGCAATAAAAACACTCAACAACCTGCAAGCTAAAATG
>NW_010729420_1:58711_to_58869	RTGGSDELR;RTGGSDELRQMR	>NW_010729420_1	ATG	MRTGGSDELRQMRRQCVQRRLRMVKLAARYTTNGLVVGGSHGLWLMSQKIKAS	58711	58869	+	ATGCGTACAGGAGGGAGTGATGAGTTAAGACAAATGAGACGTCAGTGCGTCCAAAGGAGACTCCGAATGGTCAAGTTGGCCGCTCGTTACACCACCAATGGGCTGGTGGTGGGTGGGTCACATGGGCTTTGGTTAATGTCTCAAAAGATAAAAGCCTCG
>NW_010729272_1:123397_to_123167	EASGGAFAK;EASGGAFAKR	>NW_010729272_1	ATG	MTSPSNEKEASGGAFAKRTCKSMPKYPASNHPIRSKPEKGP	123167	123289	-	ATGACATCCCCAAGCAATGAGAAAGAAGCATCAGGTGGAGCATTTGCTAAGCGAACCTGCAAATCTATGCCAAAATATCCAGCCTCAAACCATCCAATAAGATCAAAACCAGAGAAAGGGCCT
>NW_010729224_1:1368365_to_1368162	DGGGGGLSVTK;TRFRKKENQMRSNANQSTKINQK	>NW_010729224_1	GTG	VDKDGGGGGLSVTKTRFRKKENQMRSNANQSTKINQKNKSWSKSTSTIRILLLIIDAKIYQFTL	1368162	1368353	-	GTGGACAAAGATGGAGGGGGGGGGGGTTTGAGTGTAACGAAAACCAGATTTAGAAAGAAAGAAAATCAAATGAGAAGCAATGCAAATCAAAGTACCAAAATTAATCAAAAGAACAAGTCTTGGTCTAAGTCAACATCCACCATCAGAATTTTGCTACTGATCATCGATGCAAAGATATATCAATTCACACTT
>NW_010729083_1:1920001_to_1919693	EGEGGSSGEGQK;EGEGGSSGEGQKGIK	>NW_010729083_1	ATG	MWKETGSLGQKGKEGEGGSSGEGQKGIKKEVRMKILSWNVKGLGSARKRATTKEVIKRFDPGIVLLQESKRMEFNNSWARSVWKARGISWVAAHLGVHQGG	1919693	1919995	-	ATGTGGAAGGAGACAGGAAGTTTGGGGCAAAAGGGGAAAGAAGGAGAGGGGGGAAGTAGTGGTGAAGGGCAGAAGGGAATTAAGAAAGAAGTGAGAATGAAGATACTAAGTTGGAATGTGAAGGGGTTAGGAAGTGCGAGGAAAAGAGCAACAACAAAAGAGGTAATAAAGAGGTTTGACCCAGGCATAGTACTATTACAGGAATCCAAGAGAATGGAGTTTAATAATAGCTGGGCACGGAGTGTATGGAAAGCCAGGGGGATCAGTTGGGTGGCTGCCCATCTTGGGGTGCATCAGGGGGGA
>NW_010729141_1:1794974_to_1794798	QIMNSDMKNLR;RQIMNSDMKNLR	>NW_010729141_1	ATG	MVQRRQIMNSDMKNLRVLYR	1794798	1794857	-	ATGGTTCAAAGGAGGCAGATAATGAATAGTGATATGAAAAATTTAAGAGTTTTATATAGG
>NW_010729367_1:264883_to_265101	CCNMNSHNCHR;CCNMNSHNCHREK	>NW_010729367_1	TTG	LELGRCCNMNSHNCHREKKGFDKLSLGLLMWQIVFTNKINYVVKHSPKRSICIPSLFASKGVNGPVLD	264898	265101	+	TTGGAACTTGGAAGATGCTGTAATATGAATAGTCACAACTGTCATCGAGAAAAAAAAGGATTTGACAAGTTATCTCTCGGTTTGCTGATGTGGCAAATTGTTTTTACAAATAAAATCAATTATGTTGTCAAACACTCCCCTAAAAGATCAATATGTATTCCATCACTGTTTGCAAGTAAGGGTGTCAATGGACCGGTTTTGGAT
>NW_010729220_1:41225_to_41941	KFVQNSNNNSNKTGR;NKNLYCSFHRYHSHSTENCK	>NW_010729220_1	ATG	MAIKDTPYVKWPPRLRGIPNGRNKNLYCSFHRYHSHSTENCKNLRDEIEELICHGYLRKFVQNSNNNSNKTGRQGEHGKEAPESSSRPAEQSQRQPPKERQVRGTIHVIVGGEAAREEQNPLKWPRTEEPIFFTEDDARGVHYPHDDALVINLRINDFEVRRILVDSGSSADILFKAAFDQLQL	41390	41941	+	ATGGCGATCAAGGACACCCCGTATGTGAAGTGGCCACCCCGTTTGAGGGGAATTCCCAATGGGAGAAATAAGAATCTGTACTGTAGTTTTCATAGATATCACAGTCATAGCACCGAAAATTGTAAAAACCTCCGCGACGAGATTGAGGAGCTCATCTGTCACGGATATTTAAGGAAATTTGTACAAAATAGTAATAATAATAGTAATAAGACAGGTCGGCAAGGGGAGCACGGTAAGGAGGCTCCCGAGTCCAGCAGCAGGCCGGCCGAACAGTCACAAAGGCAACCTCCGAAAGAGAGGCAGGTTCGGGGCACCATCCACGTGATAGTGGGAGGTGAAGCCGCCCGGGAAGAACAGAATCCTCTGAAGTGGCCGAGGACAGAAGAGCCAATTTTCTTT…
>NW_010729105_1:4138949_to_4139488	GGARGAQSGRGGSSGPAYGR;SGGGGPTYNR;SRGARGGARGAQSGR	>NW_010729105_1	GTG	VLRSRGARGGARGAQSGRGGSSGPAYGRSGGGGPTYNRCGGRTGGRDSGGAHGRGRGSSPRRCTHCGMDGHTINYCYDLHGPPSTWANHAMTSDTSSSFRQENRSSYQIPSTPTDGPVKEMVSVPHDEYERFIQSTSQ	4139075	4139488	+	GTGTTGAGAAGCCGTGGTGCTAGAGGTGGAGCTCGGGGGGCTCAGTCTGGCCGTGGTGGTAGTAGTGGTCCGGCGTATGGCCGAAGTGGCGGTGGTGGGCCTACTTATAACCGTTGTGGTGGTCGTACTGGAGGTAGAGATTCAGGGGGAGCCCATGGTAGAGGACGTGGCTCGAGTCCAAGGAGGTGTACTCATTGTGGTATGGATGGACATACCATTAACTATTGCTATGATCTACATGGTCCACCCTCAACCTGGGCCAATCATGCCATGACTAGTGACACCAGTTCCAGTTTTAGACAGGAGAATCGTTCATCTTATCAGATACCTTCTACACCCACAGATGGTCCCGTGAAGGAGATGGTGAGTGTTCCCCATGATGAGTATGAGAGGTTTATC…
>NW_010729132_1:3298400_to_3298576	TLNQPTNINPK;TLNQPTNINPKEK	>NW_010729132_1	ATG	MHLPPLETFVSTKCETEPQKCRSRPSFWHPSHENNPKSPIKTLNQPTNINPKEKQS	3298409	3298576	+	ATGCATCTCCCACCACTTGAAACATTTGTAAGCACCAAGTGTGAAACAGAACCCCAAAAATGTAGATCTAGACCAAGCTTTTGGCACCCATCTCACGAAAACAACCCAAAATCACCCATCAAAACCTTAAACCAACCCACAAATATCAACCCAAAAGAAAAACAAAGT
>NW_010729220_1:992069_to_992401	EQTGGNGKGGYGIK;TGLNNQGLDGCGGGREQTGGNGK	>NW_010729220_1	GTG	VRRGGHGGTRVGRGNTSDGRTGLNNQGLDGCGGGREQTGGNGKGGYGIKKCTYCRKDSHKLTTIMTFTHFLAGKIMQ	992171	992401	+	GTGAGAAGGGGAGGTCATGGTGGAACTAGAGTTGGACGTGGGAATACAAGTGATGGCAGGACTGGCCTGAATAATCAAGGACTCGATGGATGTGGTGGTGGACGTGAACAAACAGGAGGTAATGGAAAAGGTGGCTATGGAATAAAAAAGTGTACTTATTGTAGGAAGGATAGTCATAAATTAACTACTATTATGACCTTCACCCACTTCCTAGCTGGGAAAATCATGCAG
>NW_010729240_1:1112299_to_1112114	KRPGGGGGEEERAGK;RPGGGGGEEER;RPGGGGGEEERAGKK	>NW_010729240_1	ATA	IENLPTKSTDLEWDWLTLNSSQKKRPGGGGGEEERAGKKISHVKDPEFIHVQTL	1112114	1112275	-	ATAGAAAACCTCCCAACAAAGAGCACTGATCTCGAGTGGGATTGGCTTACACTAAATAGCTCTCAGAAGAAAAGGCCTGGAGGTGGGGGTGGGGAGGAGGAAAGGGCAGGAAAAAAAATAAGTCATGTAAAGGACCCAGAATTCATACATGTCCAAACTCTG
>NW_010729089_1:6053813_to_6053631	HYSFIKWNQYFMCRKSMSR;WNQYFMCRK	>NW_010729089_1	TTG	LHTGRHYSFIKWNQYFMCRKSMSRHPHIMTEGFLLNFLNISFKQ	6053631	6053762	-	TTGCACACAGGTAGACACTATTCATTCATCAAATGGAATCAGTATTTCATGTGCAGAAAATCCATGTCACGACATCCCCATATAATGACAGAAGGATTCCTTCTGAATTTTTTAAACATCTCATTCAAACAA
>NW_010729122_1:1899447_to_1899085	GGGGTGVTMVR;RGGGGTGVTMVR	>NW_010729122_1	ATA	IEVAEKSFKQTSQKKAAQKPKLKDESTLYGSAKTKRGGGGTGVTMVRISIDSSPGIDMIPGFDLGSLYPVGEETHLSTAFNLLLSLLSGIKSRV	1899085	1899366	-	ATAGAAGTCGCAGAAAAGAGCTTCAAACAGACAAGCCAAAAAAAAGCAGCTCAAAAACCAAAATTAAAAGATGAATCCACATTATATGGTTCTGCAAAGACGAAAAGGGGGGGGGGGGGGACTGGAGTTACCATGGTGAGAATAAGTATAGATAGCTCTCCAGGTATAGATATGATCCCCGGCTTTGATCTGGGTTCTCTCTACCCTGTTGGAGAGGAGACCCATCTGTCAACCGCTTTCAATCTCTTGCTTTCTCTGCTCTCTGGAATAAAGAGTAGAGTA
>NW_010729087_1:6807744_to_6807902	ENGNGVLGMK;ENGNGVLGMKKSKEQR	>NW_010729087_1	ATT	IHRKENGNGVLGMKKSKEQRENSSSDGRKDNKRWEFWQVKEGFEENGSDLV	6807750	6807902	+	ATTCATAGAAAAGAAAACGGAAATGGGGTTTTGGGAATGAAGAAAAGTAAGGAACAGAGGGAGAATTCTAGCTCAGACGGTAGGAAAGATAACAAAAGATGGGAGTTTTGGCAAGTCAAGGAGGGATTCGAAGAGAATGGGTCAGATCTCGTC
>NW_010729479_1:102948_to_103097	KTSSGNNPRDR;KTSSGNNPRDRWR;MHLGSSLGINSGGRQR	>NW_010729479_1	ATA	IEAAPGRKTSSGNNPRDRWRIDRSKMHLGSSLGINSGGRQRRTKSPKAA	102951	103097	+	ATAGAAGCAGCCCCCGGAAGAAAGACCAGTTCGGGGAATAATCCACGTGATCGTTGGAGGATCGATCGTAGCAAGATGCACCTCGGCAGCAGCTTGGGCATCAACTCGGGAGGCCGCCAAAGAAGAACAAAATCCCCCAAAGCGGCC
>NW_010729080_1:7714885_to_7714676	RQGGPMKFK;RQGGPMKFKIR	>NW_010729080_1	ATG	MSLLFINLTWHKRQGGPMKFKIRMLASFRQRTKEDST	7714676	7714786	-	ATGTCATTGCTATTTATTAATCTGACGTGGCATAAGAGACAAGGTGGACCAATGAAATTTAAGATAAGGATGCTTGCGTCTTTTCGTCAACGAACCAAGGAAGACTCGACC
>NW_010729297_1:85862_to_84822	EGGLGIGNTRNR;KEGGLGIGNTR	>NW_010729297_1	ATG	MRDFLWTLGEEKDHRVRWEVVCTSKKEGGLGIGNTRNRNLALLGKWLWIFSLEKERLWVKIVGSIHGVAENGWDFRILSRTTRASPKKAIQAILPLLSPYIKYDLHSSNFIKFWGHVWVGDSFSKDQIPTLFAFSTLKSEPVSSFLVPSNSPYGFS	84822	85289	-	ATGAGAGATTTTCTATGGACGCTGGGGGAGGAGAAGGACCATAGGGTTAGGTGGGAGGTGGTGTGTACGAGTAAGAAGGAGGGAGGTTTGGGAATTGGGAACACAAGGAATAGGAACCTAGCACTACTAGGGAAATGGTTATGGATATTTTCATTGGAAAAAGAAAGACTTTGGGTTAAGATAGTGGGTAGTATTCATGGGGTGGCAGAAAATGGGTGGGACTTTAGGATTCTATCAAGGACTACAAGAGCATCTCCCAAGAAAGCCATTCAAGCTATTTTGCCCTTGCTCTCTCCCTATATCAAGTATGATTTGCACTCAAGCAACTTCATTAAATTTTGGGGTCATGTTTGGGTTGGGGATTCCTTTTCGAAAGATCAAATTCCAACCCTTTTTGCT…
>NW_010729163_1:1216411_to_1216121	GLSWAVPPSLVK;WVVSCRHSMAHRR	>NW_010729163_1	ATT	IVNRGVKWVVSCRHSMAHRRPMQSAGHAMLVRGLSWAVPPSLVKILGADPQPKPAQTWSMPQAGLPMGQALAQVGPWTGPKLILPIYLKKMKKS	1216121	1216402	-	ATTGTCAATAGAGGTGTAAAATGGGTTGTGTCATGCCGGCACAGCATGGCCCACAGGCGGCCCATGCAAAGTGCGGGCCATGCCATGTTAGTCCGTGGGCTGTCATGGGCCGTTCCTCCCTCCCTGGTGAAAATTTTAGGGGCCGACCCACAGCCCAAGCCCGCACAGACCTGGTCCATGCCACAGGCCGGGCTGCCCATGGGCCAAGCCTTGGCCCAAGTTGGGCCATGGACTGGGCCAAAGCTAATTTTGCCTATTTATTTAAAAAAAATGAAAAAATCA
>NW_010729144_1:995872_to_996054	KNSLFMRAHPNMCNCR;KNSLFMRAHPNMCNCREK	>NW_010729144_1	CTG	LSGKKKNSLFMRAHPNMCNCREKKNSLQSSSHFIRPQSGCKNDAQQTLTANA	995899	996054	+	CTGTCCGGAAAAAAGAAGAATAGCCTTTTCATGAGAGCTCATCCCAATATGTGCAATTGCAGAGAAAAGAAGAATAGCCTTCAGAGCTCATCCCACTTCATCAGGCCTCAATCAGGATGCAAGAATGATGCTCAACAGACCCTAACTGCAAATGCC
>NW_010729132_1:365553_to_363838	KGGNTSRKNR;KNREMMRLIWGLNDR	>NW_010729132_1	ATG	MERGKLAAKKGGNTSRKNREMMRLIWGLNDRTGSYERGVRINK	363838	363966	-	ATGGAAAGGGGAAAGTTGGCTGCGAAGAAGGGGGGTAATACTTCAAGAAAAAACAGAGAAATGATGAGGCTGATCTGGGGCTTAAATGACAGGACGGGAAGCTACGAAAGGGGAGTAAGAATCAATAAG
>NW_010729082_1:7809622_to_7809455	NGGAGYLSK;RNGGAGYLSK;RNGGAGYLSKR	>NW_010729082_1	CTG	LRRNGGAGYLSKRGNHLYFSRWIGINGLMRRMRMVGYEVLGFYSIPILVYLKFP	7809455	7809616	-	CTGAGAAGAAATGGTGGGGCAGGCTACTTAAGCAAGAGGGGAAACCACCTGTATTTCTCAAGGTGGATTGGGATAAATGGGTTGATGAGGAGGATGAGAATGGTAGGTTATGAAGTTTTAGGTTTTTATAGTATCCCTATACTTGTATACCTCAAATTCCCT
>NW_010729367_1:198181_to_198429	NKPARERRQSEDSMR;QGGQQKNKR	>NW_010729367_1	ATG	MDGVEYTLPNEVIERTIHTLLPFLLTRSHDAQARGRKIKQGGQQKNKRKAKEETRKRNKPARERRQSEDSMRVTVLL	198199	198429	+	ATGGATGGGGTCGAATATACCCTCCCTAACGAAGTCATAGAAAGGACAATCCATACCCTTCTCCCCTTTCTTTTGACGAGGAGCCATGACGCACAGGCAAGAGGAAGAAAAATAAAACAAGGAGGTCAACAGAAAAACAAACGAAAGGCAAAGGAAGAAACACGAAAGCGAAACAAGCCAGCAAGAGAAAGAAGACAAAGTGAGGATTCAATGCGGGTCACAGTCCTTTTA
>NW_010729080_1:2979577_to_2979783	GGRGGKAPNQR;LKGGRGGK	>NW_010729080_1	TTG	LKGGRGGKAPNQRDRGQTTFFPLIFSSLPFPFLSFFLFFLYFSFPSLPFLFFSFPLKFFFFQSFYMRCA	2979577	2979783	+	TTGAAAGGGGGGCGGGGGGGCAAAGCCCCCAACCAAAGGGACCGGGGGCAGACCACTTTCTTTCCCCTTATCTTTTCTTCCCTTCCCTTTCCTTTTCTCTCTTTTTTTCTTTTCTTTCTTTATTTTTCTTTCCCTTCCCTTCCCTTTCTTTTCTTTTCCTTTCCTTTAAAATTCTTTTTTTTTCAGTCTTTTTATATGAGGTGTGCA
>NW_010729206_1:246352_to_246026	KEIENQRNKK;KEIENQRNKKNR	>NW_010729206_1	ATG	MIRPIWGVLIVSLGSRYLFTGVFGGPIFLNNIYIYIFKKEIENQRNKKNRGSIYKYRYTSTNTQRCINTVNHGFNTVVSNVALIKS	246026	246283	-	ATGATACGCCCCATATGGGGTGTATTGATTGTATCTTTGGGGTCCCGATACCTGTTTACAGGTGTTTTTGGGGGACCCATTTTTTTAAATAATATATATATATATATATTTAAAAAAGAAATTGAAAACCAAAGAAATAAAAAAAATAGGGGGAGTATTTATAAGTACCGATACACTTCTACCAATACACAGAGGTGTATCAATACTGTGAACCATGGGTTCAATACAGTAGTTAGCAATGTTGCATTGATTAAATCC
>NW_010729179_1:498031_to_498201	KLASNGGGQAPYKK;LASNGGGQAPYK	>NW_010729179_1	TTG	LHFAFYKKLASNGGGQAPYKKLAKAKKKTRVVRGG	498097	498201	+	TTGCACTTTGCGTTTTACAAAAAATTGGCCTCGAATGGGGGAGGTCAAGCCCCTTACAAAAAGTTAGCAAAAGCAAAAAAGAAAACTAGAGTTGTACGAGGAGGA
>NW_010729086_1:1165005_to_1164427	KKDPTWGPKPSQSFR;TEEINQGGIEK	>NW_010729086_1	ATG	MVVNQPATVAEFLKLANKFIRTEEINQGGIEKMKREGKPSNLDDRRKKDPTWGPKPSQSFRAPLAGRTDYMPLNAKRAEILMTIKDASYVKWRPRLKGNPNERNKNLYCSFHRNHGHSTYEILYSIKIIVISQVGRESVAETLPSPAVGQQNCRTSPQRKYQFGEQST	1164427	1164930	-	ATGGTAGTTAACCAGCCCGCAACCGTGGCTGAATTCCTCAAGCTCGCAAACAAATTCATAAGAACAGAGGAGATCAACCAAGGCGGGATCGAAAAAATGAAGAGGGAAGGCAAGCCCTCCAACTTAGATGACAGGAGAAAGAAAGACCCAACTTGGGGCCCGAAGCCAAGCCAGTCGTTCCGAGCTCCCTTAGCAGGTCGGACAGACTACATGCCCTTAAACGCGAAGCGGGCCGAGATCTTAATGACGATCAAAGATGCCTCGTATGTGAAGTGGCGACCTCGTCTGAAGGGAAACCCGAACGAGAGGAATAAAAACTTATACTGCAGCTTCCATAGGAACCACGGTCATAGCACCTACGAAATTTTGTACAGCATAAAAATAATAGTAATAAGTCAG…
>NW_010729080_1:1852024_to_1851851	KQRMMTQSQVCR;KTMRKQRMMTQSQVCR	>NW_010729080_1	ATG	MQRRRNLNLTLKKTMRKQRMMTQSQVCRVVRI	1851851	1851946	-	ATGCAACGACGACGGAACCTCAACCTTACGTTGAAGAAGACGATGAGGAAGCAACGGATGATGACCCAAAGCCAGGTGTGCCGAGTTGTAAGAATT
>NW_010729322_1:217753_to_217508	EWSVHGCHYEGHVQAR;REWSVHGCHYEGHVQAR	>NW_010729322_1	CTG	LVGHWGHNQRFNKGCSNRRREWSVHGCHYEGHVQARNPVHREGDNELSDTDSGELGLLSRSVLVGTMSSVAGGGHEC	217508	217738	-	CTGGTTGGTCACTGGGGGCACAACCAAAGGTTTAACAAAGGTTGCTCCAACCGTAGAAGGGAGTGGAGCGTTCACGGGTGCCACTATGAGGGGCACGTTCAAGCTAGGAATCCCGTCCACAGAGAGGGGGACAATGAACTGTCCGATACAGACAGTGGGGAGCTGGGGTTGCTCTCCAGAAGCGTTCTGGTTGGCACCATGTCTAGTGTTGCTGGAGGAGGCCATGAATGC
>NW_010729265_1:496407_to_496228	MYYWVSHLMFYMCIK;YYWVSHLMFYMCIK	>NW_010729265_1	ATG	MYYWVSHLMFYMCIKHMFIHHWTLPNDLHVFLAFYNICYNYCNQMIFGLCRSTYCGLMGL	496228	496407	-	ATGTATTATTGGGTCTCACACTTGATGTTTTACATGTGTATTAAGCACATGTTTATTCATCACTGGACTTTGCCAAACGATCTTCATGTCTTCCTAGCTTTCTATAATATCTGTTACAATTACTGCAACCAAATGATCTTCGGACTTTGTAGATCTACTTATTGTGGTCTTATGGGTCTT
>NW_010729098_1:4328488_to_4328661	EAAGGGLTR;EAAGGGLTRAVNNR	>NW_010729098_1	ATG	MNTTAYNRVSDSERKEAAGGGLTRAVNNRERGRERTESIRKKKGRERGGGGGG	4328503	4328661	+	ATGAATACCACCGCCTACAACAGGGTTTCTGACAGCGAGAGGAAAGAAGCTGCCGGTGGCGGTCTAACCAGAGCAGTGAACAATAGAGAAAGAGGGAGGGAGAGGACTGAATCCATCAGGAAAAAGAAGGGGAGAGAGAGAGGGGGAGGAGGTGGAGGG
>NW_010729302_1:341755_to_341922	NRKGPPFGQQR;RRKKKKKRRRR	>NW_010729302_1	ATA	IKKNRKGPPFGQQRRRKKKKKRRRRKKKRKGASPFTVFG	341806	341922	+	ATAAAGAAAAATAGAAAGGGACCTCCATTCGGCCAACAAAGAAGAAGGAAGAAGAAGAAGAAGAGGAGAAGAAGAAAGAAGAAAAGGAAAGGAGCAAGTCCCTTCACAGTTTTTGGC
>NW_010729083_1:5197582_to_5198040	VIPLLGENLIR;WNPGSDIFYTKNR	>NW_010729083_1	CTG	LDGAPPRSWEGPLLGVTNHKVIPLLGENLIRQLMQELIAAAGGEVVKAPLRWNPGSDIFYTKNRSKNIKVQGKTILMTQRYSPNHVPNGVGMKLVNSDIEVV	5197735	5198040	+	CTGGATGGCGCCCCTCCAAGAAGTTGGGAAGGGCCACTCCTCGGGGTTACGAACCATAAAGTAATCCCGCTTCTAGGCGAGAATCTTATTCGGCAGCTCATGCAAGAGCTTATAGCCGCGGCGGGGGGAGAGGTAGTAAAAGCGCCTCTTCGGTGGAACCCCGGGAGTGACATTTTTTATACAAAGAATAGAAGCAAAAATATCAAGGTTCAAGGGAAGACAATACTCATGACACAAAGATATAGTCCCAACCATGTTCCGAATGGTGTTGGGATGAAGCTGGTCAATAGTGACATTGAAGTGGTT
>NW_010729103_1:5273222_to_5273031	QYFNNQNRIQTRKFR;QYFNNQNRIQTRKFRSRER	>NW_010729103_1	CTG	LIPSCFEKQYFNNQNRIQTRKFRSRERT	5273031	5273114	-	CTGATTCCATCTTGTTTTGAAAAACAATATTTCAATAATCAAAACAGAATACAAACTAGAAAATTTAGATCAAGGGAGAGAACA
>NW_010729085_1:6385810_to_6385454	HGAGSTVR;HGAGSTVRKR	>NW_010729085_1	TTG	LNLPIDTLFFGRHGAGSTVRKRLHTVQGHYSRILGIFSMNPTEMFPMYDCGSVLSFSYRARSKSRSKFWLFDNDIAMRLCGTNGRFLKSVFLRK	6385454	6385735	-	TTGAACCTTCCGATCGATACCCTTTTCTTCGGGAGACATGGAGCCGGATCCACTGTACGCAAACGCTTGCACACGGTACAAGGACATTACAGCCGCATATTGGGAATATTTTCTATGAACCCAACAGAGATGTTCCCGATGTACGACTGTGGTAGTGTATTATCTTTTTCATACCGTGCGCGCAGCAAATCCCGATCCAAATTTTGGCTGTTTGACAATGACATAGCCATGCGTCTGTGTGGAACCAATGGCCGTTTCCTGAAAAGTGTTTTTCTGAGGAAA
>NW_010729112_1:1785824_to_1785988	EKKKENNNNNDKTNKQTK;KEKKKENNNNNDK	>NW_010729112_1	ATG	MIYSHTQEKKKKEKKKENNNNNDKTNKQTKERKKSKVW	1785875	1785988	+	ATGATCTATTCACACACACAAGAAAAAAAAAAAAAAGAAAAAAAAAAAGAAAACAACAACAACAACGACAAAACAAACAAACAAACAAAAGAAAGAAAGAAATCCAAAGTTTGG
>NW_010729074_1:5733306_to_5733103	GRNQRKERKGNKHEMEHFR;KERKGNKHEMEHFR;KERKGNKHEMEHFRQRKAR	>NW_010729074_1	ATG	MTPEEGVCSEPCGSFTRKGRNQRKERKGNKHEMEHFRQRKARKRNGIKKINIAVRYTCT	5733103	5733279	-	ATGACCCCTGAGGAAGGGGTCTGTTCAGAACCTTGTGGAAGTTTCACAAGAAAAGGAAGAAATCAGAGAAAGGAGAGGAAGGGAAATAAGCATGAAATGGAACATTTTCGCCAAAGAAAAGCAAGAAAAAGAAATGGGATAAAGAAGATTAATATTGCTGTGAGATATACATGTACA
>NW_010729077_1:1096612_to_1097064	QGLGSLLTK;RGAPGGNSQR;RGAPGGNSQRGQTR	>NW_010729077_1	ATG	MAQSEPVEVKQGLGSLLTKPGPLLSDPRDYLNGHMGRGKGRSIDTMIDTCNGHHRPKREWRSETLTSNYARIRQESYSRSVVGTWKRGAPGGNSQRGQTRDTRGREPKRERRLMKIGSCVATTKMTQMKGRRWHQYR	1096654	1097064	+	ATGGCTCAATCCGAGCCGGTTGAGGTGAAACAAGGGTTGGGCAGTTTGTTAACTAAACCGGGGCCTCTTTTAAGTGACCCACGTGACTACTTAAATGGTCACATGGGTCGGGGGAAGGGGAGGTCAATCGACACAATGATTGACACATGTAATGGTCATCATCGTCCCAAAAGAGAATGGAGGTCTGAAACTCTTACCAGCAACTACGCGCGAATTCGTCAGGAGAGTTACAGTAGGTCCGTCGTCGGAACTTGGAAGAGGGGAGCTCCGGGCGGCAACTCTCAGAGAGGCCAAACCCGAGATACTCGAGGGAGAGAGCCGAAGAGAGAGAGGAGGCTGATGAAGATTGGGTCATGTGTAGCGACGACGAAGATGACTCAGATGAAGGGTAGAAGATGG…
>NW_010729207_1:915661_to_915810	KGAGANLR;KGAGANLRPR	>NW_010729207_1	ATA	ISARRKKGAGANLRPRRGTCLFDERHKITKKMLKNKKKSENSKKKY	915673	915810	+	ATAAGCGCAAGGCGCAAAAAAGGCGCAGGGGCCAATTTGCGCCCAAGGCGAGGCACGTGTCTTTTTGATGAAAGGCACAAAATTACAAAAAAAATGCTAAAAAATAAAAAAAAGTCTGAAAATTCAAAAAAAAAATAT
>NW_010729135_1:1928396_to_1928160	KMGPSAPIYNQYIR;MGPSAPIYNQYIR	>NW_010729135_1	ATG	MTSDPGIADTELRDLNVTSRTLDSWFVAKKMGPSAPIYNQYIRESKAKIYTIQRLLGKPATRLPRLISV	1928160	1928366	-	ATGACCTCGGACCCAGGAATAGCTGACACCGAGCTGAGAGACTTGAACGTGACCTCAAGGACTCTGGATTCGTGGTTTGTAGCAAAGAAAATGGGCCCTTCAGCCCCTATTTATAACCAGTATATCCGAGAATCAAAGGCCAAGATCTACACAATCCAACGGCTCCTAGGAAAACCGGCTACACGCCTCCCGAGGTTGATATCAGTT
>NW_010729074_1:10666775_to_10666392	ANSRPQKCLIK;KAGDGGKRR;KTRGSSNGQPVHVTK	>NW_010729074_1	ATG	MVFDFDRKAGDGGKRRVETDPSLTNSENHKVEDLRKTRGSSNGQPVHVTKVFHRLKEGLIGNGPCCRFKRIYKRKGPKANSRPQKCLIKSNGANSSEVDAGRKSQGIESSSQDKEAFTGERRKATR	10666392	10666769	-	ATGGTCTTCGATTTTGATAGGAAAGCTGGGGATGGAGGCAAGAGAAGAGTCGAAACCGACCCGAGTCTGACTAACTCTGAGAACCACAAGGTAGAAGACTTGAGAAAAACAAGAGGATCCAGTAACGGGCAGCCTGTTCATGTAACCAAGGTTTTTCATCGTCTCAAGGAAGGATTGATCGGGAATGGTCCATGTTGCAGATTTAAGAGAATTTACAAAAGGAAAGGACCTAAGGCTAATTCTAGACCTCAGAAATGCCTGATAAAGAGCAATGGTGCAAACAGTTCAGAAGTTGATGCAGGCAGGAAGTCTCAAGGCATCGAGTCTAGTAGTCAAGATAAGGAAGCATTCACAGGGGAGAGGAGGAAAGCAACAAGA
>NW_010729461_1:107533_to_107384	EDTNTIQKFFCCK;FFCCKYLDNKTYTHR	>NW_010729461_1	ATG	MYVPEVREDTNTIQKFFCCKYLDNKTYTHRCQSKISNLI	107384	107500	-	ATGTATGTCCCTGAGGTTCGGGAAGATACAAATACAATTCAAAAATTCTTTTGTTGTAAATATTTGGACAACAAAACCTATACCCATAGATGTCAGTCAAAAATCTCTAACCTAATT
>NW_010729270_1:11536_to_11802	GGGGGGGSQYNK;LSGNSHKGHFSNAIFETQDSRHR	>NW_010729270_1	ATG	MRFLSQLNHLKLSGNSHKGHFSNAIFETQDSRHRGGGGGGGSQYNKFSGGIPVEFGQLSELRYLDIAAANLTGLLHSLVT	11563	11802	+	ATGCGGTTCTTATCTCAATTGAACCACCTCAAACTCAGCGGAAATTCCCATAAAGGGCATTTTTCCAATGCCATTTTTGAAACTCAGGACTCTAGACATCGGGGGGGGGGGGGGGGGGGGGGTTCGCAGTACAACAAGTTCTCTGGAGGGATACCGGTGGAGTTCGGGCAGTTATCTGAACTCCGATATCTTGACATTGCTGCTGCAAATTTAACTGGTCTTCTGCATAGCTTGGTAACT
>NW_010729271_1:55700_to_56605	QVQQEAQEAQEAQEMAEQRTMMDYAK;TPEVAHALIEKMAANNYQWYSERTQTR	>NW_010729271_1	CTG	LEEILYDPEIERTLRVRLSAARQVQQEAQEAQEAQEMAEQRTMMDYAKPTLTGAASSIIRPNIAANNFEIKPSIIQMIQNTVQFCGLAHEDPNAHISNFLEICDTFKHNGVSDDTIRLRLFPFSLKDKAKAWLNSLPVGSIATWDEMASCFLSKYFPPSKTGKMRNDITTFFQQEGESLYESWERYKELLRRVPHHGLPIWLQVQTFYNGLIDSNMTILDAAAGESINNKTPEVAHALIEKMAANNYQWYSERTQTRKQQGLHNVDTYTTLSAQLGALSKKIEEMQIAAMHV	55730	56605	+	CTGGAGGAAATCCTCTACGACCCGGAGATTGAAAGAACTCTCCGTGTCCGACTAAGCGCAGCCAGACAAGTCCAGCAAGAAGCTCAAGAAGCTCAAGAAGCTCAAGAAATGGCTGAGCAGAGGACTATGATGGACTATGCCAAACCCACTCTCACTGGAGCTGCCTCCAGTATTATCAGGCCCAATATTGCTGCTAACAACTTTGAGATCAAACCTTCCATCATACAAATGATTCAAAACACGGTGCAATTCTGTGGATTGGCCCACGAAGATCCCAATGCACACATTTCTAACTTTTTAGAAATTTGTGACACCTTCAAACACAATGGGGTAAGTGATGATACCATTAGGCTGAGGTTATTCCCATTTTCTTTGAAGGATAAAGCCAAAGCATGGCTG…
>NW_010729090_1:2198928_to_2199113	KRAMYFRR;RAMYFRRRNSAPALPHGCMSK	>NW_010729090_1	ATG	MACTSFSFSLRKRAMYFRRRNSAPALPHGCMSKWVVELWNFYNL	2198982	2199113	+	ATGGCATGCACCTCCTTTTCCTTCTCACTAAGGAAGAGGGCCATGTATTTTCGGCGACGAAACTCGGCCCCAGCCTTACCCCATGGGTGTATGAGCAAATGGGTTGTTGAGTTATGGAATTTCTACAACTTG
>NW_010729194_1:458171_to_458491	KNILGENINLGTSQQVTRVHK;WTNVVFIHKNKGR	>NW_010729194_1	ATG	MSLKKWTNVVFIHKNKGRVSFENKKHINNQPYFFLHYYYYYFVLRRICFQITWFSFGYKTCTKKNILGENINLGTSQQVTRVHKTLNHGNNNE	458213	458491	+	ATGTCCTTAAAAAAATGGACCAACGTAGTTTTTATTCATAAAAATAAAGGACGTGTTAGTTTTGAAAACAAAAAACACATAAATAACCAACCTTATTTTTTTTTGCATTATTATTATTATTATTTTGTTTTGAGAAGAATTTGTTTTCAAATCACATGGTTTTCATTTGGTTACAAAACTTGCACAAAGAAAAACATTTTAGGAGAAAATATCAATTTAGGGACATCCCAGCAAGTAACGAGAGTTCATAAAACCCTAAACCATGGAAATAACAATGAG
>NW_010729244_1:624905_to_625183	FQFQTPISANQTGSK;WGSDSTQPNSWNQNSSFR	>NW_010729244_1	ATG	MVFNSQERGREWPFQQECKWGSDSTQPNSWNQNSSFRFQFQTPISANQTGSKTIKMLILSVMLSQLKKTFKRLIACR	624953	625183	+	ATGGTATTTAATTCCCAAGAGAGGGGCAGAGAATGGCCATTCCAGCAGGAATGTAAATGGGGTTCCGATTCTACCCAACCAAACAGTTGGAATCAGAATAGCTCATTCCGATTCCAATTCCAAACCCCTATTTCTGCAAACCAAACGGGGTCTAAAACCATCAAAATGTTAATATTGTCCGTTATGTTGTCACAACTCAAAAAGACCTTCAAGAGATTAATAGCGTGCAGA
>NW_010729273_1:556150_to_555944	GNGPGKKR;QGGYRCPSNR	>NW_010729273_1	ATA	IRQGGYRCPSNRREQTPFESPLLYIVEKPMSAVNFKPSYRYMYGCSFCFQKDRGWKGNGPGKKRDPKWL	555944	556150	-	ATACGCCAAGGAGGTTATAGATGCCCCTCTAACAGAAGAGAACAAACACCTTTTGAATCACCGTTGTTGTATATTGTAGAAAAACCCATGTCAGCAGTAAATTTTAAGCCTTCCTACAGATACATGTATGGCTGTAGCTTTTGCTTCCAAAAGGATCGTGGATGGAAGGGGAATGGCCCAGGCAAAAAAAGAGACCCAAAATGGTTG
>NW_010729144_1:1938173_to_1938006	VGGSGAGTR;VGGSGAGTRTYK	>NW_010729144_1	ATT	IYSRRVGGSGAGTRTYKVGLRRRKQSKATIVRAMFARRGNKQG	1938006	1938134	-	ATTTATTCCCGTCGAGTAGGAGGCAGCGGAGCTGGAACCAGGACTTATAAGGTCGGTCTAAGAAGGCGGAAGCAGTCTAAGGCAACGATAGTGAGGGCGATGTTTGCACGAAGAGGGAATAAGCAAGGT
>NW_010729196_1:146811_to_146593	KQFSCTERNQKLCRFEER;QFSCTERNQKLCR	>NW_010729196_1	GTG	VGNLGTGPLRLLKDKSLSKTQNEKRREDNPLLEFVQKKQFSCTERNQKLCRFEERELILTRK	146593	146778	-	GTGGGAAACTTGGGGACAGGACCTCTGAGGTTGTTAAAAGACAAGTCTCTGAGCAAAACACAAAACGAGAAAAGAAGAGAAGACAACCCCTTACTTGAGTTTGTTCAAAAGAAGCAATTTTCTTGTACAGAACGCAATCAGAAACTGTGCAGGTTTGAAGAAAGAGAATTAATTCTCACAAGAAAG
>NW_010729132_1:1354552_to_1354758	FRDGNFLRK;FRDGNFLRKTGAPPR	>NW_010729132_1	ATG	MNTIDRFRDGNFLRKTGAPPRSGGFSPTLNNDGAGTGKIIFPQTGYWAGTGFVYNSPNPKVN	1354573	1354758	+	ATGAACACGATAGATAGATTTAGGGATGGCAATTTCCTCCGTAAAACTGGGGCCCCGCCCCGATCGGGAGGGTTTTCCCCGACCCTAAACAATGACGGGGCAGGGACAGGGAAAATAATTTTTCCCCAAACTGGGTACTGGGCGGGAACGGGTTTTGTATATAATTCCCCGAATCCGAAGGTAAAT
>NW_010729117_1:225732_to_225523	EVNASSQARSK;QHMNLTILWVGR	>NW_010729117_1	ATG	MKKFKWVRQHMNLTILWVGREVNASSQARSK	225523	225615	-	ATGAAGAAATTCAAATGGGTAAGACAACATATGAATTTGACTATACTATGGGTGGGAAGGGAGGTTAATGCATCTAGCCAAGCAAGGAGTAAG
>NW_010729110_1:2403072_to_2402596	EGPGPTGQR;NQASPMTDGRDR	>NW_010729110_1	ATG	MQQFQQLQLYQQHVLHQVSQYQYQQQFPQLPQPQLQQPQLQPQHLASQQAKSRRQSEHSDRGEAPQNLPKNQASPMTDGRDRLPRSRRGWTGREGPGPTGQRRLDSRSSEPRSLKTGSRSWQQTLGRSFLSAAITSRPSYSRCKPLWIAQR	2402596	2403048	-	ATGCAACAGTTCCAACAACTTCAGCTCTATCAACAGCACGTGCTGCACCAGGTCTCCCAGTACCAGTATCAGCAGCAGTTTCCCCAGCTGCCCCAACCCCAGCTTCAACAGCCTCAGCTCCAGCCTCAGCACCTGGCCTCGCAGCAAGCCAAATCTCGCCGCCAGAGCGAGCACTCCGACCGAGGAGAGGCCCCCCAAAATCTCCCAAAAAACCAGGCCTCCCCCATGACAGACGGGAGAGACCGACTACCCCGATCTCGCCGCGGGTGGACAGGTCGGGAGGGCCCCGGCCCGACAGGTCAACGTCGCCTCGATAGTCGAAGTTCGGAACCCAGATCCTTGAAAACCGGTTCAAGATCCTGGCAACAAACTCTAGGCAGGTCTTTTCTGTCCGCAGCC…
>NW_010729093_1:5280673_to_5280900	KLIQPANSTQPNPK;KQGQGLIFSYPNGK	>NW_010729093_1	GTG	VKARSGKKLIQPANSTQPNPKKQGQGLIFSYPNGKMTRPHPIRKKMGWVGLWVNPLTRLSSLIGIIYALLEVSTL	5280676	5280900	+	GTGAAAGCTAGATCTGGCAAAAAGTTGATCCAACCCGCCAACTCGACTCAACCCAACCCGAAAAAACAGGGCCAGGGTCTCATATTTAGCTACCCTAATGGGAAAATGACCCGACCCCACCCAATCCGAAAAAAAATGGGTTGGGTTGGGTTATGGGTCAATCCACTGACCCGATTGTCAAGTCTAATTGGGATTATTTATGCATTGTTAGAAGTTTCTACTCTT
>NW_010729076_1:2725467_to_2725072	ERESHCKLQRRWREDRR;YSGGGEKTR	>NW_010729076_1	GTG	VEGRQGRERERERVIASCSGGGGKTGERERESHCKLQRRWREDRRERETSLQFVAGRQGERERHRYSGGGEKTRGEREREMYEDDREMSNGDGYF	2725072	2725356	-	GTGGAGGGAAGACAGGGGAGAGAGAGAGAGAGAGAGAGAGTCATTGCAAGTTGCAGCGGCGGTGGCGGGAAGACAGGGGAGAGAGAGAGAGAGAGTCATTGCAAGTTGCAGCGGCGGTGGCGGGAAGATAGGAGAGAGAGAGAGACGTCGTTGCAATTCGTAGCGGGAAGACAGGGGGAGAGAGAGAGACACCGCTACAGCGGCGGTGGCGAGAAGACAAGGGGAGAGAGAGAGAGAGAGATGTATGAAGACGATAGAGAGATGTCGAATGGGGATGGGTATTTT
>NW_010729091_1:2692398_to_2692198	QKDFPQELENTNWAK;QKDFPQELENTNWAKK	>NW_010729091_1	ATG	MIQSREKRRQFCQHILTTSIFIINLSTVSSTFRNKKQKDFPQELENTNWAKKCCDENGHQ	2692198	2692377	-	ATGATACAAAGCAGAGAAAAAAGAAGACAGTTCTGCCAACATATCCTCACCACATCAATCTTTATTATAAATCTCAGTACTGTGAGCTCCACTTTCAGGAATAAGAAGCAAAAAGACTTTCCCCAGGAATTGGAAAACACAAATTGGGCCAAAAAATGTTGTGATGAAAATGGTCATCAA
>NW_010729095_1:2342833_to_2343144	IRRRQQHCRLGEIEDQNK;IRRRQQHCRLGEIEDQNKER	>NW_010729095_1	ATT	IRRRQQHCRLGEIEDQNKERCGGYPRRERRCFVRFGEGRDGASAKNCITLHKSQPGRQTVHEGRRVDAARSQAQKEDSGQPGRWRR	2342887	2343144	+	ATTCGGAGACGGCAACAGCATTGTCGACTGGGTGAGATCGAAGATCAAAACAAAGAACGATGTGGCGGATATCCTAGACGAGAACGCCGGTGCTTCGTGCGCTTCGGTGAGGGAAGAGATGGTGCTAGTGCTAAGAATTGCATTACTTTGCACAAGTCGCAACCCGGCCGACAGACCGTCCATGAGGGACGTCGTGTCGATGCTGCAAGAAGCCAAGCCCAAAAGGAAGATTCCGGGCAGCCTGGGCGGTGGCGGAGA
>NW_010729234_1:1201064_to_1200855	QLGAAERPK;QLGAAERPKR	>NW_010729234_1	ATG	MKGNLARPRNHLTRGKSKQLGAAERPKRAPKVTNSPSSPLSPNSTKPDSLLRARAPC	1200855	1201025	-	ATGAAGGGAAATTTGGCCCGACCTCGCAATCACCTGACACGTGGCAAAAGCAAGCAGCTCGGGGCAGCAGAGCGCCCAAAACGAGCACCGAAAGTAACCAACAGTCCAAGCTCACCACTAAGCCCGAACTCTACCAAACCGGATTCCCTACTACGAGCCCGAGCTCCCTGC
>NW_010729082_1:4214868_to_4214602	QKSGVDIMTMYQK;QKSGVDIMTMYQKEK	>NW_010729082_1	GTG	VFRVNWRFRRWIKQKSGVDIMTMYQKEKEKLYNFIMPFIL	4214602	4214721	-	GTGTTTAGGGTAAATTGGAGGTTCAGGCGATGGATCAAGCAAAAATCGGGTGTTGACATTATGACAATGTACCAAAAGGAGAAAGAAAAACTTTATAATTTTATTATGCCCTTTATTCTA
>NW_010729224_1:829667_to_830350	EITKGSGGEDDFK;QLKLTCSMVTMSTRVFYSK	>NW_010729224_1	ATG	MTAATSIQSSARQLKLTCSMVTMSTRVFYSKLLSSRQLREITKGSGGEDDFKLPLWGGIDVGLHSLVSITSDSLIVFFLFTDYTSFSSSSLLMLELLLLTYFVSSLSFYFIFSICSFAIVGTSRFSFPLLFPGPWFLSRPMSESRNQNYKCFWTINTLTSLLFLFHCVVPYFQLSNILFLNLVIDYMVLLS	829778	830350	+	ATGACAGCTGCGACCTCGATCCAATCGTCGGCAAGGCAGCTGAAACTAACGTGTTCAATGGTGACAATGTCAACGAGGGTTTTCTATTCGAAGCTGCTGTCCTCGAGACAGTTGAGAGAAATCACCAAGGGAAGTGGTGGTGAGGATGATTTTAAGCTGCCATTATGGGGTGGCATTGATGTAGGGCTTCATTCGTTAGTATCCATCACAAGTGACTCTCTCATCGTTTTCTTCCTTTTCACTGATTACACTTCTTTTTCTTCTTCCTCTCTGTTGATGCTGGAGCTGCTGCTGCTCACGTACTTCGTATCTTCACTTTCATTTTATTTTATTTTTTCCATTTGCTCTTTTGCGATTGTAGGGACTTCTCGTTTTTCATTTCCCCTCCTCTTCCCTGGT…
>NW_010729359_1:237388_to_237630	KMGGGGKKK;MGGGGKKK	>NW_010729359_1	ATG	MEQRKKKMGGGGKKKKREGGERES	237559	237630	+	ATGGAACAGAGAAAGAAAAAAATGGGGGGGGGGGGGAAGAAGAAGAAGAGAGAAGGAGGAGAGAGAGAGAGC
>NW_010729077_1:7458043_to_7457855	KLGNNNDKSMK;LGNNNDKSMK	>NW_010729077_1	GTG	VNLKEEEATKEGPKKLGNNNDKSMKRAPWSKQSNWIKDVQKERK	7457855	7457986	-	GTGAACTTGAAAGAAGAGGAAGCAACGAAGGAAGGACCAAAAAAACTTGGAAACAATAATGATAAAAGCATGAAGAGGGCTCCATGGTCAAAACAATCTAATTGGATCAAAGATGTTCAAAAAGAAAGAAAA
>NW_010729145_1:1469167_to_1469487	RELEGPFER;VKEWWSEQQLRMEWEGQKFMK	>NW_010729145_1	ATG	MWLTLLVFKQRVKEWWSEQQLRMEWEGQKFMKKLQRLKAKVKEWTKLIFGRLEEKDTILILQIEDIDRRELEGPFERGRHNS	1469242	1469487	+	ATGTGGCTAACACTTCTTGTATTCAAACAAAGAGTGAAGGAATGGTGGAGTGAACAACAATTGAGGATGGAATGGGAGGGGCAGAAATTTATGAAGAAGTTACAGAGGTTGAAGGCAAAAGTAAAAGAATGGACTAAGCTGATTTTTGGTAGACTAGAAGAGAAGGACACAATTCTAATTCTACAAATTGAGGACATAGATAGAAGGGAATTAGAAGGGCCTTTTGAGAGAGGAAGACATAACTCA
>NW_010729089_1:8073821_to_8074336	RAHVNQPFQTK;TNPTSLIGPKSK	>NW_010729089_1	ATG	MLTSVLRRAHVNQPFQTKYMQPTDFSNPMLTRSFAHITLGGKTNPTSLIGPKSKKPPYQIYTLSGLKPRLTMSIMITLGLNRLNHVKPTHSPSSTTYLTPWPNSFRGHKCRVNSSICTLGINRFNRIRLTHNLLKPVQ	8073923	8074336	+	ATGTTAACTAGTGTCTTGCGGCGGGCCCATGTCAACCAGCCATTCCAGACCAAGTACATGCAGCCAACAGATTTTTCCAACCCAATGCTAACCCGTTCTTTCGCCCATATAACCCTGGGTGGGAAAACCAACCCAACTTCACTTATAGGGCCCAAGTCCAAGAAACCACCCTACCAGATATACACTCTCAGTGGTCTGAAGCCCAGACTCACTATGAGTATAATGATAACCCTGGGACTCAACCGGCTCAACCATGTCAAACCTACACACAGTCCCAGTAGTACCACCTATCTAACTCCATGGCCCAACAGTTTTAGAGGCCACAAGTGTAGAGTCAATTCCAGCATATGTACCCTAGGAATCAACCGGTTCAACCGTATCAGGCTTACCCACAATCTC…
>NW_010729205_1:932396_to_932557	EKGVSTNK;RNQKKEGEGDQRVINYSTWK	>NW_010729205_1	ATG	MNSEEKEKGVSTNKMGFSIFYIEEKRNQKKEGEGDQRVINYSTWKSRKG	932411	932557	+	ATGAATTCTGAGGAAAAAGAAAAAGGGGTCTCAACTAACAAAATGGGGTTTTCTATTTTCTATATTGAAGAAAAAAGAAACCAAAAAAAGGAGGGGGAAGGAGATCAAAGGGTGATCAATTATTCAACTTGGAAATCAAGGAAAGGG
>NW_010729092_1:6934281_to_6933952	RTLGGAPPGKALPK;TLGGAPPGK	>NW_010729092_1	CTG	LDQCFKRHGRRTLGGAPPGKALPKPPEAYARGADTSEAYASCAFFMRRARDIRLMRLMHIQYKKTEKKEKRKKERKGKEKKGKGKKKKEKKKREKERKGKEREGKKR	6933952	6934272	-	CTGGACCAGTGTTTTAAAAGGCATGGGAGGCGTACGCTTGGAGGCGCGCCTCCAGGCAAGGCGCTCCCAAAACCCCCTGAGGCATATGCCAGAGGTGCTGACACCTCTGAGGCGTACGCCTCTTGCGCTTTTTTCATGAGGCGGGCTAGAGACATACGCCTCATGCGCCTCATGCACATCCAATATAAAAAGACAGAAAAAAAAGAAAAAAGAAAAAAGGAAAGGAAAGGAAAGGAAAAGAAAGGGAAGGGAAAGAAAAAGAAAGAGAAGAAAAAAAGAGAAAAGGAAAGAAAAGGAAAGGAAAGGGAAGGGAAGAAAAGA
>NW_010729083_1:1972903_to_1972736	ERVRVYVLENFLFYDHFR;MERVRVYVLENFLFYDHFR	>NW_010729083_1	ATG	MERVRVYVLENFLFYDHFRNLHIIGLEYGGNIILVKMVLITIYVYCHELSTKLSDY	1972736	1972903	-	ATGGAACGAGTTCGTGTCTATGTATTGGAGAATTTCCTATTTTATGACCATTTTAGGAATTTGCATATAATAGGTTTAGAATACGGTGGCAATATTATTTTGGTAAAGATGGTTTTGATCACAATATATGTCTATTGTCATGAGTTATCTACTAAATTAAGTGATTAT
>NW_010729113_1:2667581_to_2667114	ATHNPQSMNLYKMYK;HNRMSTSSSYLNDKQLK	>NW_010729113_1	ATG	MSFTGKHNRMSTSSSYLNDKQLKNVKHLSGTKTLFQHGEKGEENFSFIKNCVCIVLYEILMNIKLPEKNSDKYKAHYSVPKATHNPQSMNLYKMYKIAINLVMKKEE	2667114	2667434	-	ATGTCCTTCACGGGTAAGCACAACAGAATGAGTACCTCCAGCAGCTACCTGAATGATAAGCAGTTGAAGAATGTTAAGCACTTATCTGGAACTAAGACACTTTTTCAACATGGAGAAAAGGGGGAAGAAAATTTTTCATTTATTAAGAATTGTGTATGCATTGTATTATATGAAATATTAATGAATATAAAGCTTCCAGAGAAAAATAGTGATAAATACAAAGCTCACTACTCTGTGCCCAAGGCTACCCATAACCCTCAAAGCATGAATCTATACAAAATGTACAAAATAGCCATCAACTTGGTAATGAAGAAAGAGGAA
>NW_010729154_1:153792_to_153974	QEGRAPGSQIR;QEGRAPGSQIRHNR	>NW_010729154_1	CTG	LQCRQEGRAPGSQIRHNRWTVVPKILHAPLPALLAASRSRACTPRHS	153834	153974	+	CTGCAATGCCGCCAGGAAGGTAGAGCACCAGGCAGCCAAATACGTCATAATAGATGGACGGTTGTACCGAAAATCCTACACGCTCCCCTACCTGCGCTGCTTGCGGCCTCCCGAAGCCGAGCTTGTACTCCACGACATTCA
>NW_010729081_1:7593977_to_7594411	LSDSMTDCSQKCK;NRLSDSMTDCSQKCK	>NW_010729081_1	ATG	MLSCSNRNRLSDSMTDCSQKCKLNTNILRTTTVFGYINHNKFCSLLYHCQLFAFALLTLLSANKKFIYFGGIYHTHGCRKRHDREKESEKYNLLKHIMISCTCPKILLKTQDL	7594073	7594411	+	ATGTTATCATGCAGCAATAGAAACAGACTTTCTGATTCTATGACAGACTGCTCGCAAAAGTGCAAACTAAACACCAACATTCTCAGAACCACAACTGTATTTGGATATATAAACCACAATAAGTTCTGTTCTCTTTTGTATCACTGCCAGCTGTTTGCTTTTGCATTACTTACTCTGCTAAGTGCTAACAAGAAATTTATTTATTTTGGTGGTATTTATCACACACATGGATGCAGAAAGAGACATGACAGAGAAAAAGAATCTGAGAAATACAATCTCTTAAAACACATTATGATCTCTTGTACATGTCCAAAAATTTTGCTAAAAACTCAAGACCTC
>NW_010729077_1:3440878_to_3440150	EKNGTLDDSGRR;SLYSKESQCIFRLSR	>NW_010729077_1	ATG	MFTELDELDVKEKNGTLDDSGRRRTELRKSWEKVVRKEEIYWRQRSRVRLLKGDNKSRFFHVYASGRRRKKLHFQNKKVENLEEMTEAFLSYFKSLYSKESQCIFRLSRWKGSTLSLDKKAWTERSFEEIEIKGAIFSMDGDRAHGLDGFPLFFLQKCWKIVKEDLLTFFREFKSSAIVNKGLNSTFLCLFLKKGRILEAKDHRPISLVGCVYKILARVLARRFKKFCFVCVCRQGFRLG	3440150	3440869	-	ATGTTCACGGAATTGGATGAATTAGATGTAAAAGAGAAAAATGGCACTTTAGATGATTCAGGAAGAAGAAGAACTGAGCTGAGGAAATCTTGGGAAAAGGTAGTCAGAAAAGAGGAAATTTATTGGAGGCAGAGATCAAGAGTGAGATTGCTGAAAGGAGACAACAAATCCAGGTTTTTCCACGTTTATGCATCGGGAAGACGTAGGAAAAAACTTCATTTCCAAAATAAAAAAGTGGAAAATCTTGAAGAAATGACAGAAGCCTTCCTCTCCTACTTTAAGAGCCTATACTCTAAGGAAAGCCAGTGCATATTCAGATTGAGCAGATGGAAAGGATCAACCTTGTCGTTAGATAAGAAAGCCTGGACGGAAAGAAGCTTTGAAGAGATAGAAATCAAA…
>NW_010729334_1:325456_to_325683	EQEKNSMTAEVQR;WSKMHSHQKKRKKRKKR	>NW_010729334_1	GTG	VRWSKMHSHQKKRKKRKKRKKKEQEKNSMTAEVQRDKNIVGNSIKCIERFETKLEMMVNYGSQGAAIHIERT	325468	325683	+	GTGAGATGGAGTAAAATGCACTCACACCAAAAAAAAAGAAAAAAAAGAAAAAAAAGAAAAAAAAAAGAACAAGAAAAGAATTCGATGACGGCTGAGGTTCAAAGGGACAAAAATATAGTTGGAAATTCAATTAAGTGCATTGAAAGATTTGAGACCAAGCTCGAGATGATGGTTAATTATGGCAGTCAAGGAGCTGCTATACATATTGAACGGACT
>NW_010729080_1:6338217_to_6338510	GWPCLALTMQR;RGWPCLALTMQRRR	>NW_010729080_1	TTG	LVWGTKRGWPCLALTMQRRRRTLPRRSSRRNERSSRRQLSPPRTSTRSSERRSWTSNQFGHLEIQLKEA	6338304	6338510	+	TTGGTTTGGGGGACTAAACGAGGCTGGCCATGTCTCGCATTGACAATGCAGAGAAGGAGAAGAACTCTGCCAAGGAGAAGCTCTAGAAGGAACGAGAGAAGTTCTAGAAGGCAGCTGTCGCCGCCGAGGACAAGTACTAGAAGTTCTGAAAGGCGTTCCTGGACGAGCAATCAGTTTGGTCACCTCGAGATTCAGCTGAAGGAGGCA
>NW_010729080_1:193418_to_194029	IQAGGPIHR;KGGVHGGK	>NW_010729080_1	ATG	MLLELLHLGLHCPHALHQVVQLVRTGRQGDSSWFIKGCFDRERKGGVHGGKVYGRHCSWRIQAGGPIHRKGDGELSDAHHGGLKLFLGGVHLRATSGIARRSHECWGFLEKRGYESFRGKLLEAFPQTASIDGAQSGGS	193613	194029	+	ATGTTGCTGGAATTGTTGCATTTGGGCTTGCATTGCCCGCATGCATTGCATCAGGTCGTCCAACTGGTTCGAACTGGTCGCCAGGGGGACAGCAGTTGGTTCATTAAAGGTTGTTTCGACAGGGAGAGGAAAGGGGGCGTTCATGGCGGAAAGGTTTACGGGCGCCACTGTTCGTGGCGCATTCAGGCTGGGGGTCCCATCCACCGGAAGGGAGATGGTGAACTGTCCGATGCACACCACGGGGGCTTGAAGTTGTTCCTCGGTGGTGTTCATCTCCGTGCCACGTCCGGCATTGCTAGAAGAAGCCATGAGTGTTGGGGTTTTTTGGAAAAAAGAGGTTATGAGAGTTTTAGAGGGAAGCTTTTAGAAGCGTTCCCACAGACGGCGTCAATTGATGGT…
>NW_010729106_1:3308767_to_3308561	LHLGNGEDLDPRTR;RKTSSRSNQHDYWRVHCRR	>NW_010729106_1	ATA	IAARRKTSSRSNQHDYWRVHCRRLHLGNGEDLDPRTRMRRTKPSKATKAQRSYILHRRQRAWDSIPS	3308561	3308761	-	ATAGCCGCCCGAAGAAAGACCAGTTCGCGGAGTAATCAACACGATTACTGGCGGGTCCATTGTCGCAGGCTGCACCTCGGCAACGGGGAAGACCTCGATCCGCGAACTAGAATGAGAAGAACAAAACCCTCTAAAGCAACCAAGGCCCAAAGATCCTATATTCTTCACAGAAGACAACGCGCGTGGGATTCAATACCCTCA
>NW_010729117_1:2742254_to_2742448	ENPKNNNLSCK;RNDRNSWNISKIHSR	>NW_010729117_1	ATT	INKDVEKKENPKNNNLSCKEIIIIIERLSTIKLVAIALDDRRNDRNSWNISKIHSRPHKL	2742269	2742448	+	ATTAATAAAGATGTAGAGAAGAAAGAAAACCCTAAAAATAACAACCTTTCCTGCAAAGAAATTATCATAATAATCGAAAGATTATCAACAATTAAGCTAGTAGCCATAGCCCTAGATGACCGAAGAAATGACAGAAATAGCTGGAATATCAGCAAAATACATTCCAGACCTCATAAATTA
>NW_010729081_1:450909_to_450715	MDTNEIYENTWMR;RMDTNEIYENTWMR	>NW_010729081_1	ATG	MIKVSVLGIVSDNLDTDANTLWKRMDTNEIYENTWMRYENIYNFRKYINYTSFKVKIATENINR	450715	450906	-	ATGATCAAAGTATCGGTGTTGGGTATCGTATCGGACAACTTGGATACGGATGCGAATACGCTTTGGAAACGCATGGATACAAACGAAATATATGAAAATACATGGATGCGCTATGAAAATATATACAATTTTCGCAAATACATTAATTACACCAGCTTTAAGGTCAAAATAGCCACAGAAAATATAAATAGA
>NW_010729088_1:3254167_to_3253307	ERSKQQIMDYALAR;NWSAVASSSLQK	>NW_010729088_1	ATG	MWRCAKAAVVWTLWEERNAKIFQEKERSKQQIMDYALARTIHWLQMVDLCKSFSFDDMWRNWSAVASSSLQKTKLRLTWTPPMEGFMKLNFDGSSRGNPGLSRIGGTIRDKDGNLRALYSGPMEIGDSIRAELYAVLQGVQIAREIEVEYLVIEGDSKVVVGWLRDSDSVIWCYINKLKKFKWETQHMNLVIQWVGREANSFADCLAKQGVTRDQLYWAQL	3253307	3253969	-	ATGTGGAGATGTGCTAAAGCAGCAGTGGTTTGGACATTGTGGGAAGAAAGAAATGCCAAAATCTTCCAAGAGAAGGAGAGAAGTAAGCAGCAAATTATGGACTATGCTTTGGCTAGAACTATACATTGGCTACAAATGGTGGATCTGTGTAAAAGTTTCTCCTTTGATGACATGTGGAGGAATTGGTCTGCAGTAGCTTCTAGTTCATTGCAAAAGACTAAGCTACGATTGACTTGGACACCACCCATGGAAGGATTCATGAAGCTGAATTTTGATGGGAGTAGTCGAGGCAATCCGGGGCTTTCTAGAATTGGAGGAACCATCAGAGACAAGGATGGGAATCTGAGAGCACTCTACTCAGGACCGATGGAGATTGGAGACTCTATAAGGGCAGAACTG…
>NW_010729083_1:4320435_to_4320283	LTGGGGRMR;MREMEGFRKRSER	>NW_010729083_1	TTG	LTGGGGRMREMEGFRKRSERRAKRGRGRQEGITPRDFPRLSFRREELVLIN	4320283	4320435	-	TTGACGGGGGGGGGGGGGAGGATGAGAGAAATGGAAGGGTTCAGGAAGAGATCAGAGAGGAGAGCAAAGAGAGGGAGAGGGAGACAAGAAGGAATAACGCCCAGGGACTTCCCAAGGTTGTCTTTTAGAAGGGAGGAGTTGGTATTGATAAAC
>NW_010729079_1:1128794_to_1129051	EKGGGGGRRR;EKGGGGGRRRK	>NW_010729079_1	GTG	VREREKGGGGGRRRKRRRERERSLALQLEGLTGLAFFFILGPLWLSLRRWVQICRCNQLQWR	1128866	1129051	+	GTGAGGGAAAGAGAGAAAGGGGGGGGGGGAGGGAGAAGAAGAAAAAGAAGAAGAGAGAGAGAGAGATCACTCGCACTGCAGCTGGAGGGGCTGACTGGACTAGCATTTTTCTTTATTCTGGGTCCTCTCTGGCTCTCCCTTCGTAGGTGGGTTCAGATTTGCCGCTGCAACCAATTGCAATGGCGG
>NW_010729259_1:1033027_to_1032848	QIGGGSSLGRR;QIGGGSSLGRRQVSR	>NW_010729259_1	GTG	VEVDRQIGGGSSLGRRQVSRSPGRRNFDSPVCHNHTLSQSLLILKDIHNHILSRMP	1032848	1033015	-	GTGGAAGTAGATCGCCAGATCGGTGGGGGCAGCTCGCTAGGTCGGAGGCAGGTCTCCAGGTCTCCAGGTCGGCGGAATTTTGACAGTCCAGTCTGTCACAACCATACTTTATCACAATCCCTACTAATATTGAAAGACATACACAACCATATTTTATCTAGAATGCCC
>NW_010729161_1:864580_to_864419	EDQQNEREREFWR;QRQREDQQNEREREFWR	>NW_010729161_1	GTG	VQHLETRTKRKREGRCRARSSKRQRQREDQQNEREREFWRISLTLNDSFL	864419	864568	-	GTGCAACATCTGGAGACCCGAACGAAGAGAAAGAGAGAGGGACGGTGCAGAGCTAGAAGTTCTAAGCGACAAAGGCAAAGAGAAGATCAACAAAATGAGAGAGAGAGAGAATTTTGGAGAATAAGTCTAACCCTAAATGATTCTTTTCTC
>NW_010729118_1:1879378_to_1879199	EEIEMVSLYPMHFSPQNKENNINNKKK;KQRNTQAFTK	>NW_010729118_1	ATA	ISYPFPLLHNRKEEIEMVSLYPMHFSPQNKENNINNKKKQRNTQAFTKKKKIIKISIPC	1879199	1879375	-	ATATCTTATCCATTCCCCCTACTTCACAATAGAAAGGAGGAAATAGAAATGGTGTCTCTTTATCCTATGCACTTTTCTCCTCAAAATAAAGAAAACAATATAAATAACAAAAAAAAACAAAGAAATACACAAGCATTTACAAAAAAAAAGAAAATAATAAAAATTTCTATACCATGC
>NW_010729157_1:1461524_to_1461676	NENGDGSNDR;QSKGGGGHRNR	>NW_010729157_1	ATT	IGCCFDLGEGDGKEGCKQSKGGGGHRNRDKNENGDGSNDREQQSASYS	1461533	1461676	+	ATTGGATGCTGTTTTGACTTAGGTGAGGGAGACGGCAAAGAAGGATGCAAGCAAAGCAAAGGTGGAGGCGGACATAGAAACAGAGACAAAAACGAAAATGGAGACGGAAGCAATGACAGAGAGCAACAATCTGCTTCCTATTCT
>NW_010729197_1:157426_to_157025	RCNLQWRWQEYR;RERESESESGRERAR	>NW_010729197_1	GTG	VGRQGRERESRRCNLQWRWQEYRAKRERESESESGRERAREREGERERVRVREDRGRESCCCKLQRRWREDKGGERETEREREGERERKIGQMLRFSRLGVSGVTRVIYENL	157025	157360	-	GTGGGAAGACAGGGGAGAGAGAGAGAGAGTCGTCGCTGCAACTTGCAGTGGCGGTGGCAGGAATACAGGGCGAAGAGAGAGAGAGAGAGCGAGAGCGAGAGCGGGAGAGAGAGGGCGAGAGAGAGAGAGGGCGAGAGAGAGAGAGTGAGAGTGAGAGAAGACAGGGGGAGAGAGAGTTGCTGCTGCAAGTTGCAGCGGCGGTGGCGGGAAGACAAGGGCGGAGAGAGAGAGACCGAAAGAGAGAGAGAGGGAGAGCGAGAGAGAAAGATAGGTCAAATGCTTAGGTTTTCTAGGTTAGGGGTATCAGGGGTAACTCGGGTCATTTATGAAAATTTG
>NW_010729173_1:1779066_to_1779578	KGDNISKVEQK;KGDNISKVEQKDK	>NW_010729173_1	ATA	ISSYLHHLKNKKGDNISKVEQKDKQQQQRTGASVLGRAVFSLLSPFEQVNSGHIVLGSRGVRIIRTQALCDLSDVGESTQNPVTEEIEPCLKGTRGEVIDFVLILHRAPKLSNNLLTCPGLPISILLQLLPHNLQVINMPLQIVDGVRPLRNAMLKLGHLGF	1779093	1779578	+	ATATCGAGCTATTTACATCATCTAAAGAATAAGAAGGGAGACAACATCAGCAAAGTAGAACAAAAAGACAAGCAGCAGCAGCAACGAACAGGCGCATCAGTCCTCGGTAGGGCGGTCTTCAGCCTCCTTAGCCCCTTCGAGCAGGTCAACAGTGGCCACATTGTCCTTGGCAGTAGGGGTGTCAGGATCATAAGGACCCAAGCTTTGTGCGACCTCAGTGATGTTGGGGAGTCGACGCAGAATCCTGTTACAGAAGAGATTGAACCTTGTCTCAAAGGAACACGCGGCGAAGTCATTGATTTCGTGTTGATACTCCATCGAGCCCCTAAACTGAGCAACAACCTCCTCACTTGCCCGGGCCTCCCTATCAGCATCCTCCTTCAACTGCTCCCACACAAC…
>NW_010729157_1:1273214_to_1272765	ERNGRKKGPR;KEVLRVSVVAKKKKIMK;RDCETLSTQR	>NW_010729157_1	ATT	IFQTRSCRERKKEVLRVSVVAKKKKIMKKKKKERKEKKKKNKRKGKKKKRKKKRGKPSKRRERNGRKKGPRKRDCETLSTQRFNRDGKRRVIVMLIFSGIPVNNHFRQLLGSSRYRHDTILRLCPRGVGGWKR	1272765	1273163	-	ATTTTCCAAACTCGAAGTTGCAGAGAGCGAAAGAAAGAGGTTCTTAGGGTTTCAGTTGTAGCAAAGAAGAAGAAGATAATGAAGAAGAAGAAGAAAGAAAGAAAAGAAAAGAAAAAGAAAAACAAAAGAAAAGGGAAAAAAAAAAAAAGAAAAAAAAAAAGGGGGAAACCCTCGAAGCGGAGGGAACGAAACGGGAGAAAGAAAGGCCCTCGTAAAAGGGATTGTGAAACCCTCTCGACCCAGAGATTTAATAGAGATGGAAAGAGAAGGGTAATTGTGATGTTAATTTTTTCAGGAATACCAGTAAACAATCATTTTAGGCAACTCTTGGGTTCTTCGCGCTACAGACATGATACGATACTACGATTATGTCCTCGGGGTGTCGGAGGATGGAAAAGG
>NW_010729074_1:10935557_to_10935886	KDNSKDNISPKFNRNMR;KDNSKDNISPKFNRNMRCK	>NW_010729074_1	ATG	MYITGAPKNSKRKREEILIRKEKAKWGFENQNLGRHTINKKDNSKDNISPKFNRNMRCKKEGSSNLNHIAVLPFRHSILLWSVGIKTLMNNPKSLKVG	10935593	10935886	+	ATGTACATAACAGGTGCACCCAAAAACTCGAAGAGGAAGAGAGAAGAGATCCTCATCCGGAAAGAGAAGGCTAAATGGGGTTTCGAAAACCAGAACCTAGGAAGGCATACGATTAATAAAAAAGATAACAGTAAGGACAACATCTCCCCAAAATTTAATAGGAACATGAGATGCAAAAAGGAGGGATCTAGCAACCTCAACCACATAGCAGTTCTTCCTTTCCGTCATTCCATTCTGTTGTGGAGTGTAGGAATAAAAACTTTGATGAATAACCCCAAAAGTCTCAAAGTAGGA
>NW_010729427_1:74161_to_74628	KGAGGTGGR;KGAGGTGGRSPPAK	>NW_010729427_1	ATT	IGLHRKGAGGTGGRSPPAKGAGGKPLSFPLSFLPFPFLFFPFLFFFLLFLFLSLSFLFLSFFFSFFFFLSFFILDVHEAYASSMPHEKSARGIHLWHLRRTPQRCQCLWHTPQGVLGAPRLEAHTSHAF	74242	74628	+	ATTGGGCTACATCGAAAGGGGGCAGGAGGGACTGGGGGGAGAAGCCCCCCAGCCAAAGGGGCAGGGGGCAAACCACTTTCTTTCCCCTTATCCTTTCTTCCCTTTCCTTTCCTTTTCTTTCCTTTTCTCTTTTTTTTTCTTCTCTTTCTTTTTCTTTCCCTTTCCTTTCTTTTCCTTTCCTTTTTTTTTTCTTTTTTCTTTTTTTTGTCTTTTTTTATATTAGATGTGCATGAGGCGTACGCCTCTAGCATGCCTCATGAAAAAAGCGCAAGAGGCATACACCTTTGGCACCTGAGGCGTACGCCTCAGAGGTGTCAGTGCCTCTGGCATACGCCTCAGGGCGTTTTGGGAGCGCCTCGCCTGGAGGCACACACCTCCCATGCCTTT
>NW_010729081_1:8038086_to_8037691	FSAAVAR;LSDGVRSGSTSNRQGK	>NW_010729081_1	ATG	MALSEVTRFSAAVARERAPAIFLQPTFCFSPFFFLYVLAISMIYDLTFSLLYTFVVYRGRLSDGVRSGSTSNRQGKNTH	8037691	8037927	-	ATGGCGTTGAGTGAGGTCACAAGATTCTCTGCCGCAGTAGCCAGAGAAAGAGCTCCCGCCATTTTTCTCCAACCTACGTTTTGTTTTTCACCTTTTTTCTTTCTTTACGTTTTGGCGATTTCTATGATATACGACTTAACCTTTTCCCTTTTATATACTTTTGTAGTGTACCGTGGGCGGTTATCTGATGGAGTCCGATCAGGATCGACCAGTAACCGGCAAGGCAAAAACACACAC
>NW_010729114_1:2882028_to_2882360	KNVKQRNCVFNNYQHNR;QRNCVFNNYQHNR	>NW_010729114_1	ATG	MTAKGKKLRNERKNVKQRNCVFNNYQHNRVFLVRVCLLASAKVVFLLLLEFNFAWFRNCNLIY	2882172	2882360	+	ATGACAGCCAAAGGAAAGAAACTGCGAAATGAGAGGAAAAACGTAAAACAGAGAAATTGTGTATTCAACAATTACCAACACAACCGAGTATTTCTTGTACGAGTATGTTTGCTTGCAAGTGCAAAAGTGGTGTTTCTATTACTCTTGGAATTCAATTTTGCTTGGTTTCGAAATTGTAATCTCATTTAT
>NW_010729284_1:738373_to_738801	IAHNQLAPSVGNASK;QTPPGNNFK	>NW_010729284_1	GTG	VAIKGSLPPRTRYANFTLSGFILPLKDSNLSFGASTLGSPRSFLIFFVLGSPQFRLEARSLTAKTSRIAHNQLAPSVGNASKSLPLNSHNLFLQKTQHSWLLPATLDVARRQTPPGNNFKSPWCASDSSPSPFRWMGSPA	738382	738801	+	GTGGCTATAAAAGGCTCCCTACCCCCAAGAACAAGGTATGCAAACTTTACGTTATCTGGTTTTATCTTGCCTTTGAAGGATTCTAACTTGAGCTTCGGAGCCTCCACACTGGGTTCCCCCCGGAGCTTCCTCATCTTCTTCGTTTTAGGTTCCCCGCAATTCCGTTTAGAGGCAAGGTCATTGACAGCTAAGACCAGCCGGATTGCGCACAATCAATTGGCGCCGTCTGTGGGAAACGCTTCAAAAAGCCTCCCTCTAAACTCTCATAACCTCTTTCTTCAAAAAACCCAACACTCATGGCTTCTTCCAGCAACGCTGGACGTGGCACGGAGACAAACACCACCGGGGAACAACTTCAAGTCCCCGTGGTGTGCGTCGGACAGTTCACCATCCCCCTTT…
>NW_010729076_1:8306239_to_8306087	QLSGRTASNREGMR;REEKQRQFRWWWR	>NW_010729076_1	CTG	LRHRQLSGRTASNREGMRREEKQRQFRWWWRFGLCGESGSVLNRGGGWL	8306087	8306233	-	CTGCGGCACCGACAGTTGTCTGGAAGAACTGCGAGTAACAGAGAGGGAATGAGAAGAGAAGAGAAGCAGCGCCAGTTCCGATGGTGGTGGAGATTCGGGTTGTGTGGGGAGAGCGGTTCGGTGCTGAATAGGGGCGGCGGTTGGTTG
>NW_010729087_1:1058035_to_1057871	DGSGGVGVGHGNK;KDGSGGVGVGHGNKK;KDGSGGVGVGHGNKKR	>NW_010729087_1	ATG	MPRLGRKDGSGGVGVGHGNKKRKPGSLQAILRTQVAFSPPHHRVPPRRGQ	1057871	1058020	-	ATGCCGCGCCTTGGGCGGAAAGACGGGTCGGGCGGTGTCGGGGTGGGACATGGGAATAAGAAGCGTAAACCTGGCTCCCTCCAAGCTATTCTCCGCACTCAAGTTGCCTTCTCGCCTCCCCATCATCGAGTGCCACCGAGACGAGGTCAG
>NW_010729095_1:4447835_to_4448044	IWRNHPEWPDFPR;KRIWRNHPEWPDFPRRSNDGR	>NW_010729095_1	ATG	MDFTHAYKSKTEEKVSIRGIIPSSWRKRIWRNHPEWPDFPRRSNDGRPY	4447898	4448044	+	ATGGATTTTACGCATGCATACAAGTCAAAAACAGAAGAAAAGGTAAGTATACGAGGAATAATACCTTCGTCTTGGAGGAAGAGAATATGGAGGAATCATCCTGAGTGGCCAGACTTTCCCAGACGGAGTAATGATGGCCGTCCATAC
>NW_010729232_1:607614_to_608207	KTFKHHQSKK;QGTTHSRMDLK	>NW_010729232_1	ATT	INSTYKWLEDTKPRKTFKHHQSKKGKREHLQPTLTVCTLQNNRCAGERELLKPQNTTIQIVRSEFGVRSTKQGTTHSRMDLKPQQQKNTEETPQTQKLIIQREKTAKTITLLVLTKRKRRITENTYLISSLSDFEISVKSRGNLSGRKGKKKIQSSTSINPALIPSRTAEKKKEYLLEKCQWQLPH	607650	608207	+	ATTAACAGCACCTACAAGTGGCTAGAAGACACAAAACCTAGAAAAACCTTCAAACACCACCAGTCCAAAAAAGGAAAGAGAGAACACCTCCAGCCGACCCTCACAGTCTGTACGCTGCAAAACAACAGATGTGCAGGGGAAAGAGAACTCCTCAAGCCCCAAAACACCACAATACAGATTGTCAGGTCTGAATTTGGTGTGAGATCCACAAAACAGGGCACAACACACAGCCGAATGGATCTCAAACCTCAACAACAAAAGAACACTGAAGAAACTCCTCAAACTCAAAAACTCATCATACAAAGGGAGAAAACAGCCAAAACAATAACCCTTTTGGTTCTAACCAAAAGGAAAAGAAGAATAACAGAAAACACTTACTTGATCAGTTCTCTTTCAGAT…
>NW_010729124_1:517343_to_517597	VEQNQQCSSK;WRVGEHDSQSVFHQNLISR	>NW_010729124_1	ATG	MTQCKVEQNQQCSSKEPNPSPRIRWRVGEHDSQSVFHQNLISRTLLDRSYNNGDRTGYGDN	517415	517597	+	ATGACACAGTGTAAGGTGGAGCAGAATCAGCAGTGCTCTTCCAAAGAACCAAATCCTTCACCAAGAATTCGTTGGAGGGTAGGTGAGCACGACTCCCAATCAGTTTTTCACCAAAATCTGATATCAAGAACGCTTCTTGATCGCTCCTACAACAATGGAGATCGAACTGGCTATGGCGACAAC
>NW_010729252_1:614732_to_614980	IRIPLSMGMSCQGRGNWK;YMRRIQYLARNTK	>NW_010729252_1	ATT	IRIPLSMGMSCQGRGNWKCKSVIISGIEEEIQYLRKILYLARKYMRRIQYLARNTKNKNR	614801	614980	+	ATTAGAATTCCATTATCAATGGGTATGTCATGCCAGGGAAGAGGGAATTGGAAATGTAAGTCAGTAATAATCAGTGGTATTGAAGAAGAAATACAATATTTGAGGAAAATACTGTATTTGGCAAGAAAATATATGAGGAGAATACAGTATTTGGCAAGAAACACAAAAAATAAAAATAGA
>NW_010729277_1:980319_to_980080	KTHKEKLQNNNNK;NKSSNSNSFKR	>NW_010729277_1	CTG	LRKTHKEKLQNNNNKVRRHLLVVREWFTLALFFCFGFNLDMHNWLTYLFGNCRNKSSNSNSFKRQELCKL	980080	980289	-	CTGAGGAAGACTCATAAAGAGAAATTGCAGAACAACAATAATAAGGTCAGAAGACATCTATTAGTGGTCAGGGAGTGGTTCACATTGGCTTTGTTTTTTTGTTTTGGTTTTAATCTTGATATGCATAATTGGCTCACATATTTGTTTGGCAATTGCAGGAACAAGAGTAGCAATAGCAACAGTTTCAAAAGACAAGAGCTCTGCAAACTC
>NW_010729080_1:6224127_to_6223957	PPGGSGKCEK;WGSGSMWGGNHLHFCFIWGK	>NW_010729080_1	ATA	IKWGSGSMWGGNHLHFCFIWGKPPGGSGKCEKLSSLSLINNSI	6223957	6224085	-	ATAAAGTGGGGATCGGGATCCATGTGGGGGGGAAATCATCTCCATTTCTGTTTCATTTGGGGTAAACCCCCAGGAGGATCAGGGAAATGTGAAAAATTGTCATCTTTAAGTTTGATAAATAATTCTATC
>NW_010729099_1:3936538_to_3937242	DQGGAGFSK;RTLGGGSSEREPR	>NW_010729099_1	ATG	MEIQSLNKDQGGAGFSKEALKETTLECLKELDWMPSKQEHQRGGPLNLASPVGRRTLGGGSSEREPRVISGESYSTPNGLSNPIETSTQLVSPQALLGSREGGRTWPQGPNWLVSTEKIFLVERDNCARSKASVERRCSRDPQRPLHKQKMPSRVSNTSVVMGEDVQVAAATTETGLED	3936706	3937242	+	ATGGAGATTCAAAGTTTGAATAAGGACCAAGGAGGAGCGGGATTTTCGAAAGAAGCCTTAAAAGAAACTACTTTGGAATGCTTAAAAGAATTGGATTGGATGCCATCTAAGCAAGAGCACCAAAGGGGGGGACCATTGAATTTGGCAAGCCCAGTAGGAAGAAGGACCCTTGGGGGTGGTTCAAGCGAAAGAGAACCAAGGGTAATTAGTGGGGAGAGCTACTCCACCCCAAACGGTCTAAGCAACCCGATTGAGACCTCGACCCAACTAGTTTCTCCTCAAGCCCTTCTGGGATCTCGGGAGGGTGGGCGAACCTGGCCACAGGGGCCAAACTGGTTAGTCTCAACAGAGAAGATCTTCCTTGTAGAAAGGGATAACTGTGCTCGATCAAAGGCTAGT…
>NW_010729208_1:237593_to_237991	CFKFLNFIQIDWEQMNR;FLNFIQIDWEQMNR	>NW_010729208_1	TTG	LFGDLAKRKCFKFLNFIQIDWEQMNRSYKIATKSKIPQRKSKFNFHRTLDKKGSRVVTTLTREGSNPISSSASLSAVSLSFASPSSAFPPGKATSPKTKTSTSFHKIQEESQLDPSQSLRNYEFISYPLT	237602	237991	+	TTGTTCGGAGATCTAGCAAAAAGAAAATGTTTCAAGTTCTTGAATTTCATCCAGATTGATTGGGAACAGATGAATAGATCATACAAAATTGCAACTAAAAGCAAAATCCCCCAAAGGAAATCGAAATTCAACTTCCACCGTACCTTAGACAAGAAGGGTTCAAGAGTAGTGACAACATTGACAAGGGAAGGATCTAATCCTATCTCTTCCTCGGCTTCTCTCAGCGCTGTCTCGCTGTCATTTGCATCACCCTCCTCCGCTTTCCCTCCTGGTAAAGCAACTTCACCTAAAACAAAGACATCGACATCGTTTCATAAAATTCAGGAAGAAAGCCAGCTGGATCCGTCGCAATCTCTACGGAACTACGAATTCATCTCGTATCCTCTGACC
>NW_010729096_1:2652188_to_2652388	MLTQLDVHCQRR;NRMLTQLDVHCQR	>NW_010729096_1	TTG	LNGKNRMLTQLDVHCQRRKREREQVRTNLITISKIKSSFTIAMCEQQKNHVLPLLFLYI	2652212	2652388	+	TTGAATGGAAAAAACCGAATGCTCACCCAGCTAGATGTGCATTGCCAGAGAAGGAAGAGAGAAAGAGAGCAGGTGAGAACCAATTTAATTACAATCTCCAAAATTAAATCCTCATTCACCATTGCTATGTGTGAGCAACAGAAGAACCACGTGCTTCCCCTACTCTTTCTATATATT
>NW_010729159_1:1746938_to_1747144	DGLIGAGPCNK;DGLIGAGPCNKFK	>NW_010729159_1	ATG	MVFSHLKDGLIGAGPCNKFKYGVKVKANQKNCGKCASSDQINRPLRTLEIIQGL	1746983	1747144	+	ATGGTCTTCTCCCATTTAAAGGATGGTCTTATTGGTGCAGGCCCTTGCAATAAATTTAAATATGGGGTGAAAGTCAAAGCAAATCAAAAAAATTGTGGAAAGTGTGCATCATCAGATCAGATTAATAGACCACTGAGGACACTGGAAATAATTCAGGGATTG
>NW_010729169_1:1608813_to_1608391	DFLEPNGAIGNQNGR;QNGSCTYGCIVRNHR	>NW_010729169_1	ATG	MKDFLEPNGAIGNQNGRVTRILNWIMWTQPEPSAIKINFAASSKQNGSCTYGCIVRNHRGEMDTIIPPEPSAIKINFAASDKQNGSCPYGCVGRNYPSKKGKIGIATISVAKMWVAFEAHKLGLQVNDCLSS	1608391	1608786	-	ATGAAAGATTTCTTAGAACCAAATGGAGCCATTGGCAACCAAAATGGAAGGGTCACAAGAATTTTAAACTGGATCATGTGGACCCAACCTGAACCTAGCGCCATCAAAATTAATTTTGCTGCATCATCCAAGCAAAATGGGAGTTGCACGTATGGTTGCATTGTGAGAAATCATAGAGGAGAAATGGATACCATCATACCACCTGAACCTAGTGCCATCAAAATTAATTTTGCTGCATCAGACAAGCAAAATGGGAGTTGCCCGTATGGTTGCGTTGGGAGAAATTATCCAAGCAAAAAAGGCAAAATTGGCATCGCAACCATTTCAGTGGCTAAAATGTGGGTTGCGTTTGAGGCCCACAAACTTGGTTTACAGGTAAATGACTGTTTATCATCA
>NW_010729119_1:3771148_to_3771360	RVGSGNSQR;RVGSGNSQRR	>NW_010729119_1	ATG	MSDRRVGSGNSQRRRLAVGGRRSTNRRRRRS	3771268	3771360	+	ATGTCCGACAGGCGAGTGGGCAGTGGCAACAGTCAGCGACGGCGGTTGGCAGTTGGCGGTCGGCGGTCGACGAATCGACGACGAAGACGAAGC
>NW_010729236_1:1227015_to_1226827	LVATGGNNMR;LVATGGNNMRK	>NW_010729236_1	CTG	LRGSNRLVATGGNNMRKKNDSRKDDDKDKLFCTHCRRSRHTRDTCWELQGRPKWAVKNQE	1226827	1227006	-	CTGAGGGGGAGCAACAGGTTAGTTGCAACGGGTGGAAATAATATGAGAAAGAAAAATGACTCCAGGAAAGATGATGATAAGGATAAGTTGTTCTGCACCCATTGCCGTCGTTCAAGACATACACGTGACACATGTTGGGAGCTCCAAGGGAGACCAAAGTGGGCTGTAAAGAACCAAGAA
>NW_010729207_1:1256108_to_1255797	KNSISGGGERER;NSISGGGERER	>NW_010729207_1	ATG	MQLRNIINRETRKNSISGGGERERFFPFSSLHLMFEMVKPVKLLSINFSQSLVDRVQFFFLQVFVHTLKIIMQSVLGLSDTRVCHEGNAAPFTKELIICS	1255797	1256096	-	ATGCAATTAAGAAATATTATAAATCGTGAAACCAGGAAAAACAGTATTTCTGGCGGGGGAGAGAGAGAGAGATTCTTCCCATTTTCATCATTGCATCTTATGTTTGAGATGGTAAAACCTGTTAAGTTACTGAGTATAAATTTTTCTCAGAGTCTTGTCGATCGGGTACAGTTTTTTTTTCTACAAGTCTTCGTTCATACTCTTAAAATAATTATGCAATCAGTTCTGGGGTTGTCGGATACTAGGGTTTGCCATGAAGGGAATGCAGCCCCCTTCACTAAAGAATTGATTATTTGCTCC
>NW_010729237_1:1061253_to_1061414	KMTERQHFDHQIK;MTERQHFDHQIK	>NW_010729237_1	ATG	MDNQEVQTVKSMAFGRKMTERQHFDHQIK	1061328	1061414	+	ATGGACAATCAAGAAGTACAAACAGTCAAGTCTATGGCGTTTGGCAGAAAAATGACAGAACGGCAACACTTTGATCATCAAATCAAG
>NW_010729098_1:4666519_to_4666878	HTLPNNGASTNMVMK;HTLPNNGASTNMVMKLER	>NW_010729098_1	TTG	LKVKHTLPNNGASTNMVMKLERPTKFVQLQQVKTSKMRLSFAITEQKRRTRDVVVLVLFILILFNSFSAFLRLYNVSYGEQTLNKLVLLFLLSTLQMLGTTTSCERKTISLLFYILP	4666528	4666878	+	TTGAAGGTCAAACATACTTTACCCAATAATGGGGCTTCCACAAATATGGTGATGAAACTTGAAAGGCCTACAAAATTTGTGCAATTGCAACAAGTCAAGACTTCTAAAATGAGACTATCTTTTGCTATAACAGAACAGAAAAGGAGAACTAGGGATGTTGTGGTTCTGGTCCTGTTCATCCTTATCCTCTTTAATTCCTTTTCTGCTTTTCTAAGACTTTATAATGTTTCTTATGGAGAACAAACTTTAAATAAGCTTGTCCTCTTGTTCTTGTTATCTACTCTCCAAATGTTAGGTACTACTACAAGTTGTGAAAGAAAAACAATCTCTCTTTTGTTCTATATTCTTCCT
>NW_010729100_1:4162176_to_4162520	KMEKTMMMKMKMMMRTMRTMMMVGMR;MEKTMMMKMKMMMR;MEKTMMMKMKMMMRTMR;QWMLKEMKMMTTMK	>NW_010729100_1	CTG	LKAEETIANRTHQRQWMLKEMKMMTTMKMETVALEKVKKSSLQKMEEIMMKILMAIKATLRRGLKEVQVELKRMEKRKRTRKKMEKTMMMKMKMMMRTMRTMMMVGMRVMKL	4162185	4162520	+	CTGAAAGCAGAGGAGACAATCGCAAACAGAACCCATCAGAGGCAGTGGATGCTGAAGGAGATGAAGATGATGACAACGATGAAGATGGAGACGGTGGCTTTGGAGAAGGTGAAGAAGAGCTCTCTTCAGAAGATGGAGGAGATTATGATGAAAATCCTAATGGCAATAAAAGCAACTCTAAGAAGGGGCCTGAAGGAGGTGCAGGTGGAGCTGAAGAGAATGGAGAAGAGGAAGAGGACGAGGAAGAAGATGGAGAAGACCATGATGATGAAGATGAAGATGATGATGAGGACGATGAGGACGATGATGATGGTGGGGATGAGGGTGATGAAGTTG
>NW_010729169_1:983831_to_983998	EESGGSGFGQEWRR;REESGGSGFGQEWR	>NW_010729169_1	GTG	VEGGGLRFPCRREESGGSGFGQEWRRKMKSTEFGIEGQRNGELTL	983864	983998	+	GTGGAGGGAGGGGGGCTACGGTTTCCTTGCCGAAGAGAAGAGTCAGGGGGTAGTGGGTTTGGGCAGGAATGGAGAAGAAAAATGAAAAGCACTGAATTTGGTATCGAGGGCCAACGGAATGGAGAGCTAACGTTG
>NW_010729082_1:4920124_to_4919876	KQLSAINNCDKHK;VSRFQNKFCPSELK	>NW_010729082_1	TTG	LKTTNSTKTKKPKVSRFQNKFCPSELKNQAEILKKQLSAINNCDKHKSFLWTSAKQNFK	4919876	4920052	-	TTGAAGACTACAAATTCGACCAAAACTAAGAAACCCAAAGTCTCAAGATTTCAAAATAAATTCTGCCCATCTGAGCTTAAGAACCAAGCTGAAATCTTGAAGAAACAATTGAGTGCAATCAATAACTGTGACAAACATAAAAGTTTTTTATGGACCTCAGCCAAGCAAAACTTTAAA
>NW_010729085_1:3013589_to_3013822	CRIFHCMRNRQANR;QANRRIMSKLVLK	>NW_010729085_1	CTG	LINFDLSDTTIAEARCRIFHCMRNRQANRRIMSKLVLKNLSSHIEVPCIDRKYVPSTKVDSPCWLRSK	3013619	3013822	+	CTGATTAATTTTGACCTTTCTGATACCACCATAGCTGAGGCACGATGCAGGATCTTCCATTGTATGAGAAATAGACAAGCCAACAGAAGGATCATGTCCAAATTGGTCCTCAAAAACCTTTCTTCCCATATTGAGGTGCCCTGTATTGACAGAAAGTATGTTCCTAGCACCAAAGTTGATAGCCCTTGCTGGCTCAGATCCAAA
>NW_010729383_1:337607_to_337786	QREDRDMPRNNVRQK;RQREDRDMPRNNVRQK	>NW_010729383_1	ATG	MRIFLQLKVRPKKYWAGLGRHKFRERKRQREDRDMPRNNVRQKSDPRIEE	337637	337786	+	ATGAGGATATTCTTGCAATTGAAAGTCAGACCAAAGAAATATTGGGCAGGGTTAGGAAGACATAAGTTTAGGGAGAGAAAGAGACAAAGGGAAGATAGAGACATGCCTAGGAACAATGTAAGGCAAAAAAGCGATCCACGGATTGAGGAG
>NW_010729205_1:603624_to_603322	GEGHKAQRSKWWWK;KGEGHKAQRSKWWWK	>NW_010729205_1	ATA	IKKKRKGEGHKAQRSKWWWKGSFPFSLLILKYIEIMRDDIIDFGKGKIFKEKEEEERENRIKPDLVTGYYKPKIMQQKSIWPIFNGFLCTPLLLSVR	603322	603612	-	ATAAAGAAGAAGAGAAAGGGCGAAGGCCATAAGGCACAGAGATCAAAGTGGTGGTGGAAGGGTTCGTTCCCCTTTTCTCTCTTGATTTTAAAATACATTGAAATTATGAGAGATGACATCATCGATTTTGGAAAAGGTAAGATATTTAAAGAAAAAGAAGAGGAGGAGAGAGAGAACCGTATAAAACCAGATCTCGTTACTGGCTACTACAAACCGAAAATCATGCAACAAAAATCGATATGGCCGATCTTCAATGGGTTTCTGTGTACTCCTCTTCTTCTAAGTGTGAGA
>NW_010729107_1:3257720_to_3258097	IGAGTGSGSGNDNQNK;IGAGTGSGSGNDNQNKR;TGAGTGSCSCNDNGNKRGKK	>NW_010729107_1	ATT	ISTKIGAGTGSGSGNDNQNKRGKTGAGTGSCSCNDNGNKRGKKREKRRKRIKETETARIFAARTATFNLHHWNLWCPVRNPRVHFQIICSLKLLQ	3257813	3258097	+	ATTTCCACCAAGATCGGTGCTGGTACCGGAAGCGGTAGCGGCAACGACAACCAGAATAAAAGAGGGAAAACCGGTGCTGGTACCGGAAGCTGCAGCTGCAACGACAATGGAAATAAAAGAGGGAAAAAGAGAGAAAAGAGAAGGAAGAGAATAAAAGAAACTGAAACCGCTAGAATCTTCGCTGCTAGAACCGCCACTTTTAACCTTCACCATTGGAACCTCTGGTGCCCAGTTAGAAACCCCAGAGTCCACTTTCAAATCATTTGTTCATTGAAACTCCTCCAA
>NW_010729277_1:781946_to_781500	KQLKRQVSITTKVRNNLARIK;NFSFSNFQQNFNNNRR	>NW_010729277_1	ATG	MRWRLENLLSTIKAAILNAETTSPTDPEIIDWLAKLKKQLKRQVSITTKVRNNLARIKVHRLFPISKRKVRDSVSRLIPYNIKMVHRIKKIEKRFAKIANNRRNFSFSNFQQNFNNNRRKREKERTLTHTYLHPMLPEGVKRKSI	781500	781934	-	ATGCGTTGGAGACTCGAGAATCTACTGTCTACCATCAAAGCTGCAATTCTGAATGCAGAAACAACAAGTCCAACAGACCCTGAGATCATAGATTGGCTGGCCAAGCTTAAAAAACAATTGAAGCGTCAAGTTAGCATCACAACAAAGGTACGCAATAATCTCGCGAGAATAAAGGTACACAGACTCTTCCCCATATCCAAAAGAAAGGTGCGGGACTCAGTTTCACGTTTAATTCCATATAACATTAAGATGGTTCATAGGATCAAGAAAATTGAGAAGAGGTTTGCTAAGATTGCAAACAACAGAAGAAATTTCAGTTTCTCTAATTTCCAGCAGAATTTTAATAATAACAGGAGAAAAAGAGAAAAAGAGAGGACACTCACTCATACGTACCTGCAC…
>NW_010729076_1:9434085_to_9433723	ENDMKSEKYERIK;TIPAERENDMKSEK	>NW_010729076_1	ATG	MSKTLPSIVHTASSNGVNVSLYRTIPAERENDMKSEKYERIKKMKLNENKIPKRKLGILIQRGNARATVEGKTLEGCTAFLRFGATPFCRPLRFRNEHAIFAVLFLPHCSVGSLK	9433723	9434067	-	ATGTCGAAAACACTGCCGTCAATTGTACACACTGCATCCTCGAACGGAGTAAATGTGAGCCTATATCGAACGATTCCCGCAGAGAGAGAAAACGATATGAAATCAGAAAAGTATGAAAGGATAAAAAAGATGAAATTGAACGAGAATAAAATACCAAAAAGAAAATTAGGGATCCTGATACAGAGAGGGAACGCACGCGCAACAGTAGAAGGGAAGACGCTTGAAGGGTGTACCGCCTTCCTTAGATTTGGCGCCACCCCATTCTGTCGCCCACTCCGTTTTCGTAATGAACATGCGATCTTTGCTGTGTTGTTTCTTCCCCATTGCTCTGTTGGCAGTCTAAAA
>NW_010729142_1:1667615_to_1667373	YMNQDGVTENR;YMNQDGVTENRLQIWSR	>NW_010729142_1	ATA	IKNWAKKRKKTLLLYRSFGCTSVHDDNSGNRYMNQDGVTENRLQIWSRNFKNYRPSILFFFPFSSLSIYYRPSARR	1667373	1667600	-	ATAAAAAATTGGGCGAAAAAGAGGAAAAAAACGCTTCTTCTTTATAGAAGCTTTGGTTGTACTTCTGTACATGATGACAATTCAGGGAACAGATACATGAATCAAGATGGTGTAACAGAAAACAGATTACAAATCTGGAGTAGGAACTTTAAAAATTATCGCCCATCCATTTTGTTTTTCTTTCCTTTTTCCTCTCTTAGCATATATTACAGGCCTTCAGCGAGAAGA
>NW_010729234_1:99261_to_98629	ESGLIPRQEGK;RASDHGAGK	>NW_010729234_1	ATG	MTSAPYRLHWPVHCTPLRGRSPYPKRASDHGAGKCSTPLASRDDLCRTVNSPGGRTEPAGKPGILQASYASSNAAGPSVSIVPAANAPPRLPTIVPAAVSTAASASTASSTSTPRCTAGPAPPSQRASPPPRRDLPNSESSRESGLIPRQEGKTSYSPHLAACSQIGGLLADQTHITPAFVVRDPAHQKPVRGPDRGL	98629	99222	-	ATGACTTCAGCTCCCTACCGTTTGCATTGGCCAGTTCACTGTACCCCTCTCCGCGGACGGAGTCCCTACCCTAAGCGCGCCTCAGATCATGGTGCCGGTAAGTGCTCCACTCCCCTCGCCAGTAGAGACGACCTTTGCAGAACCGTCAATTCTCCCGGTGGCCGGACAGAACCAGCTGGAAAACCTGGTATACTGCAAGCGAGCTATGCAAGCTCAAATGCAGCAGGTCCATCAGTTTCAATTGTACCAGCAGCAAATGCTCCACCACGTCTACCAACAATAGTACCAGCAGCAGTTTCCACCGCTGCCTCAGCATCAACAGCAAGTTCCACCTCAACACCCCGCTGCACTGCAGGCCCAGCCCCGCCGTCGCAGCGAGCGTCTCCCCCGCCGAGGAGA…
>NW_010729085_1:934894_to_935214	NGSAGKRK;NGSAGKRKEK	>NW_010729085_1	ATG	MRIVEDVEKNGSAGKRKEKGKEVKKRGGLRLGFLGLVIDWARLYWKISSPAQIYCGPGFLGLSPRAHMRVQARPGAKPGHEQVYLQLATLAS	934939	935214	+	ATGAGAATTGTGGAGGATGTGGAGAAGAATGGTTCGGCTGGAAAAAGAAAGGAAAAAGGCAAAGAGGTGAAAAAAAGAGGGGGTCTTCGACTAGGGTTTTTAGGTTTAGTTATAGATTGGGCCAGGCTATATTGGAAAATCTCGAGCCCGGCTCAAATTTATTGCGGGCCGGGATTTTTGGGGTTAAGCCCGCGGGCCCATATGCGTGTTCAAGCCCGTCCGGGGGCCAAGCCGGGCCATGAACAGGTCTACTTACAACTAGCCACTTTGGCTTCA
>NW_010729079_1:2522292_to_2521939	LASNAGTSVQDK;LASNAGTSVQDKSTPGSSVYGSSVDCR	>NW_010729079_1	GTG	VGDPELLSGPELFLPKKGAPWPLAKCLEGETPRGSTVEIPVRTYSRLASNAGTSVQDKSTPGSSVYGSSVDCREICLTSVPTGSGGSAQIPCQAAFCLPSLKKHGMPVEVHTLQ	2521939	2522280	-	GTGGGAGATCCCGAACTCCTCTCAGGGCCTGAGCTCTTCCTTCCTAAGAAGGGAGCACCCTGGCCTTTGGCTAAGTGTCTCGAGGGAGAAACACCTCGGGGCAGCACCGTAGAGATTCCTGTTCGAACTTACTCAAGGCTCGCCTCCAATGCGGGCACCTCGGTGCAAGACAAATCTACCCCAGGTAGTTCGGTGTACGGTAGCTCGGTAGACTGCAGGGAGATCTGCCTGACATCCGTACCTACCGGATCCGGTGGCAGTGCTCAGATCCCTTGCCAGGCGGCGTTCTGCCTGCCGTCTCTAAAAAAGCATGGCATGCCTGTCGAAGTCCATACCTTGCAG
>NW_010729130_1:2113522_to_2113671	KRKSKGNHCQCQTDLMHK;LVLIASTAKLLARR	>NW_010729130_1	ATA	ILHYGGQKLVLIASTAKLLARRKKRKSKGNHCQCQTDLMHKSVLY	2113537	2113671	+	ATACTACACTATGGAGGTCAAAAACTAGTCCTAATTGCCTCAACAGCTAAACTGCTTGCTCGAAGAAAAAAGCGGAAAAGCAAAGGAAACCATTGTCAATGCCAAACTGATTTGATGCACAAGTCTGTTTTATAC
>NW_010729134_1:649448_to_649158	LQLQHRCEAREDTR;LQLQHRCEAREDTRRRK;RAPESHDPRQRRK;SIWNSVFQYSGHRSVAK	>NW_010729134_1	ATG	MHLCRLQLQHRCEAREDTRRRKSPSISDGLGRRSIWNSVFQYSGHRSVAKLEQSLCHGDTRRAPESHDPRQRRKKGGDELCCAVASWNKKNGT	649158	649436	-	ATGCATTTGTGCAGGCTGCAACTGCAACATCGCTGCGAAGCTAGAGAAGATACGAGAAGAAGAAAGAGTCCATCAATTTCTGATGGGCTTGGACGACGCAGTATATGGAATAGTGTGTTCCAATATTCTGGGCATCGATCCGTTGCCAAACTTGAACAAAGTCTATGCCATGGTGATACAAGAAGAGCGCCTGAGAGCCATGACCCGCGGCAAAGAAGAAAAAAGGGAGGCGATGAGCTTTGCTGTGCAGTCGCAAGTTGGAACAAAAAGAACGGGACA
>NW_010729147_1:1691705_to_1690608	LVVKGYTRK;QEIVLDEGSSGAMGGVPQVPGIDQPR	>NW_010729147_1	ATG	MVRSLLVHLELPTSFWGYALETAIYVLNRVPTKSVLNTPYELWTRKKLSVRHLKIWGCPAHVKRTSADKLESKTSRCLFVGYPKGSVGYLFYDPREQEVFCSRNTQFLENEYILNNHRQEIVLDEGSSGAMGGVPQVPGIDQPRRSTRVSRPPVHFDYDQDSYLVEALTSEKDPVTYAEAMLDIDSLKWVDAMRAEMDSMETNGVWTLVDPPPGIKAIGCKWIYKRKKGSDGKVETYKARLVVKGYTRKEGIDYEETFSPVAMLKSIRFLLSVATYNDYEIWQMDVKTAFLNGNLTEDIYMQQLQGFIVAGQEHKVCKLNRSI	1690608	1691576	-	ATGGTCCGGTCACTTCTCGTACACTTAGAGTTACCCACATCCTTTTGGGGTTACGCATTAGAGACTGCGATATATGTGCTGAATCGGGTTCCAACCAAATCGGTTCTGAATACTCCATACGAACTTTGGACCAGAAAGAAACTAAGTGTCAGACACTTGAAGATTTGGGGTTGTCCAGCGCACGTTAAAAGAACGAGTGCGGACAAATTGGAATCCAAGACCAGCCGTTGCCTATTTGTAGGCTACCCCAAGGGCTCTGTGGGTTACCTATTCTATGACCCAAGAGAGCAGGAGGTGTTCTGTAGTCGGAATACCCAGTTCTTGGAAAATGAATATATCCTGAACAACCATCGTCAGGAAATAGTTCTTGATGAGGGGAGCTCGGGAGCAATGGGAGGT…
>NW_010729117_1:4138580_to_4138191	NKGGASLKIR;QRNWKELRTQEGK	>NW_010729117_1	ATG	MLKVEAKEFLLEELKNKGGASLKIREGKKATVMLQGMEVIKWFKEYVNEACLKGKQRNWKELRTQEGKRYVVECRRNSKGGYLALSEYFGKGRRQLV	4138191	4138481	-	ATGCTGAAGGTTGAAGCCAAGGAGTTTCTGCTTGAAGAGCTGAAAAACAAAGGAGGGGCAAGCTTGAAAATTAGGGAAGGGAAGAAGGCCACAGTGATGTTGCAAGGTATGGAAGTGATTAAATGGTTCAAGGAGTATGTGAATGAAGCATGCCTCAAAGGTAAACAAAGAAATTGGAAGGAATTGAGAACTCAAGAAGGGAAGAGGTATGTTGTAGAATGCAGAAGAAACAGTAAAGGGGGTTATTTAGCTCTTTCCGAATATTTCGGGAAAGGAAGGAGGCAACTAGTC
>NW_010729133_1:3197265_to_3197429	ERGGAGGTCR;ERGGAGGTCRGRGR	>NW_010729133_1	GTG	VESKKERGGAGGTCRGRGRGRDCVRWNKEEQGKERTREA	3197313	3197429	+	GTGGAGAGTAAGAAGGAAAGGGGTGGTGCTGGAGGTACATGTCGAGGGAGAGGGAGAGGGAGGGATTGTGTACGGTGGAACAAGGAAGAGCAAGGCAAGGAGAGAACGAGAGAGGCG
>NW_010729243_1:1163193_to_1163690	IGDNNNNNNNNNNNNNNNNNNNNK;IGDNNNNNNNNNNNNNNNNNNNNKKK	>NW_010729243_1	ATT	IGDNNNNNNNNNNNNNNNNNNNNKKKKKKKKKKKKKKKKKMIDITAFTVPFRHYEWNVMPFGLKNAPSEFQRIMNEIFTPYTQFIIMYMDDMLIYSPSIRSHLKHLNIFLRAMKENGLAASAKKMKIFQTEIRFLGYQITKGKLALIQRAIDFASKIPNEIKDKT	1163196	1163690	+	ATTGGAGATAATAATAATAATAATAATAATAATAATAATAATAATAATAATAATAATAATAATAATAATAAGAAGAAGAAGAAGAAGAAGAAGAAGAAGAAGAAGAAGAAGAAGAAGAAAATGATAGATATAACAGCATTCACAGTACCTTTCAGACACTATGAATGGAATGTGATGCCTTTCGGGCTAAAAAATGCCCCATCTGAGTTTCAAAGGATTATGAATGAGATCTTCACTCCATACACACAATTCATAATAATGTATATGGATGATATGTTAATCTATTCTCCATCTATAAGATCCCACTTGAAACACCTGAATATATTCCTAAGGGCAATGAAGGAAAACGGATTAGCAGCATCTGCTAAAAAAATGAAAATCTTTCAAACAGAAATCAGA…
>NW_010729389_1:19112_to_19783	KENFTEMLKKMVSKMKGWK;KYLGLNLSMGRKKKENFTEMLK	>NW_010729389_1	ATG	MLHIKECAIPKKYLGLNLSMGRKKKENFTEMLKKMVSKMKGWKRQLLTQAGRETLIKLVVTASPSYQMSHFKIPSYLIQKIHSKCSSFFGGKREDERKITWMSWKKLCGNKTSGGLGFQNLSIFNLALLAKLAWKLLRDGDSLWGKSTKARYFPHTDFLSVPIGSNPSWG	19274	19783	+	ATGCTCCATATCAAAGAATGTGCCATCCCAAAAAAATACTTAGGGCTCAATCTATCAATGGGAAGGAAGAAGAAGGAAAACTTTACTGAAATGCTGAAAAAAATGGTGTCCAAAATGAAGGGCTGGAAACGTCAACTATTGACTCAAGCTGGAAGAGAAACCTTAATTAAATTAGTGGTCACTGCTTCTCCATCCTACCAAATGAGTCATTTTAAAATTCCTTCCTACTTGATTCAGAAAATTCATAGTAAGTGCTCATCTTTCTTCGGGGGGAAAAGAGAAGATGAAAGGAAAATTACTTGGATGAGCTGGAAGAAGCTTTGTGGTAATAAAACATCAGGAGGCCTTGGTTTTCAGAATCTATCTATTTTTAATCTCGCTTTGCTTGCAAAATTAGCA…
>NW_010729095_1:2550619_to_2550281	DLSGYVLDTYAYRKK;MPIGPIFSENR	>NW_010729095_1	TTG	LGRWTGILLGVGLVLISSILNCHVRMPIGPIFSENRCSHVNLNSESMLRSSFKVLETLILSKVILRDLSGYVLDTYAYRKKKLR	2550281	2550532	-	TTGGGTAGGTGGACTGGAATTCTTTTAGGTGTTGGGCTAGTACTCATCTCCTCAATTCTGAATTGTCATGTCAGAATGCCCATTGGGCCTATCTTCTCCGAGAATCGTTGTTCTCACGTCAACCTCAATTCCGAAAGCATGCTGAGATCAAGTTTTAAAGTATTGGAGACGTTAATTCTATCAAAAGTAATTTTAAGAGACTTATCAGGATACGTCTTGGATACATATGCATATCGAAAAAAAAAATTAAGA
>NW_010729140_1:1731511_to_1731230	FLVGAFK;FLVGAFKQR	>NW_010729140_1	TTG	LDVANSQKIYFTKVRFLVGAFKQRRIAHDASTRAAVWVLMVIPCGGSISSPSTERTGGFGFSPQVIHLACFA	1731230	1731445	-	TTGGATGTTGCAAATTCCCAAAAGATATATTTTACCAAGGTAAGATTCTTAGTTGGTGCTTTCAAGCAGCGTAGGATAGCCCATGATGCATCTACAAGAGCAGCAGTGTGGGTCCTAATGGTGATTCCATGTGGTGGTAGCATATCTAGTCCATCCACAGAGAGAACAGGTGGCTTTGGATTCTCTCCACAAGTCATCCATTTGGCTTGCTTTGCA
>NW_010729084_1:1003527_to_1003216	LGVPGSCR;LLGASRGR	>NW_010729084_1	GTG	VPFVANKELVSSRLGVPGSCRIRDCFDGAEMGIETRIELILESGSGTGNMIPALLPFLVRIRLLGASRGRGVHRSGWVGLVGFSQPTRPGRVT	1003216	1003494	-	GTGCCGTTCGTTGCCAACAAGGAGCTAGTCAGCAGTCGGCTAGGAGTGCCCGGATCGTGCCGCATCAGGGATTGTTTTGACGGGGCGGAAATGGGAATCGAGACGAGGATAGAATTAATTTTAGAATCGGGGTCGGGGACAGGGAATATGATCCCCGCCCTGTTGCCATTCTTAGTCAGGATCAGGCTTTTGGGTGCATCTAGAGGTAGGGGTGTTCACAGGTCGGGTTGGGTCGGTTTAGTGGGATTTTCCCAACCGACCCGACCTGGTCGGGTTACC
>NW_010729257_1:287732_to_288490	KREGDNSNNSGSKR;KREGDNSNNSGSKRR	>NW_010729257_1	ATG	MNQKSENLAEKRKREGDNSNNSGSKRRKSKSPTRGGNNFGS	288368	288490	+	ATGAACCAGAAGAGCGAAAATCTAGCGGAGAAGAGGAAAAGAGAAGGTGACAACTCAAATAACAGTGGCAGTAAACGAAGAAAAAGCAAGTCCCCGACCAGGGGAGGAAACAATTTCGGGAGC
>NW_010729078_1:1357292_to_1357020	KLLCQCRYR;KRKLLCQCRYR	>NW_010729078_1	TTG	LGLSVFLKKKRKLLCQCRYRCGGPGHPPIPDLIDFKSSPHNVLQHILALYWEHLLMISSFLVYHWEMFPTHRGDVLWDAVGG	1357020	1357265	-	TTGGGCCTGTCTGTATTTCTCAAAAAAAAAAGGAAACTACTATGTCAATGCCGGTATAGGTGCGGTGGGCCAGGGCATCCACCAATACCCGACTTAATTGATTTCAAATCATCCCCTCACAACGTCCTACAACACATTCTCGCCTTGTATTGGGAACATCTCCTGATGATATCATCATTTCTGGTATATCATTGGGAGATGTTCCCAACACACCGTGGGGATGTGCTGTGGGACGCCGTGGGGGGC
>NW_010729177_1:977468_to_977644	FYYCWNVWLRQR;KFYYCWNVWLRQRESLK	>NW_010729177_1	ATG	MEDIPKYITLFVFQAKSFQSFLLKKRKFYYCWNVWLRQRESLKW	977513	977644	+	ATGGAAGACATACCAAAGTATATAACATTATTTGTGTTTCAGGCAAAAAGCTTCCAGAGTTTCCTGCTCAAGAAGAGGAAGTTCTATTACTGCTGGAACGTGTGGCTGAGGCAAAGAGAATCTCTCAAATGG
>NW_010729150_1:1867280_to_1867128	KNQVFQMYR;KNQVFQMYRFK;NQVFQMYRFKMQMIR	>NW_010729150_1	GTG	VNWSRILKKNQVFQMYRFKMQMIRFEPITVFSCILSYYH	1867128	1867244	-	GTGAACTGGTCCCGGATTCTTAAAAAAAACCAGGTCTTTCAAATGTATAGATTCAAAATGCAAATGATAAGATTTGAACCCATAACCGTTTTTTCATGTATATTGAGTTATTACCAT
>NW_010729448_1:139079_to_139792	KVYFGQDNSTR;NRGGVVQFEK	>NW_010729448_1	ATG	MEAKISVNFVFLDTTKGIWDHAKKVYFGQDNSTRVYRLYQEYFSLQQGNQTLEEYYANMRNLKNELNVYHPLTSNVKIQPQQRGPLDVTRFLVGLKSEYEPVKAQILGGSTLPTLEEVFARFCRISLGPTESTTTFDGLMFVVAKGGGRRNRGGVVQFEKVVETPCLVMVVEVVEVVI	139259	139792	+	ATGGAAGCCAAGATAAGTGTAAACTTTGTGTTCTTAGATACAACAAAGGGAATATGGGATCATGCTAAGAAAGTTTACTTTGGACAAGACAATAGTACAAGAGTATATCGGCTCTATCAAGAGTATTTTAGTTTGCAACAGGGAAATCAGACACTTGAAGAGTATTATGCTAATATGAGGAATCTCAAGAATGAACTTAATGTCTATCATCCCTTAACCTCAAACGTCAAAATTCAGCCACAACAAAGGGGGCCACTTGATGTAACTAGGTTCTTGGTGGGGCTGAAATCGGAGTATGAACCAGTCAAAGCACAAATATTGGGTGGATCTACCCTTCCTACTCTCGAGGAAGTATTTGCTCGTTTCTGTAGGATCTCTCTAGGACCCACAGAGAGTACC…
>NW_010729090_1:1513182_to_1513511	EAPEAGFGCRGLGSR;QGGLRTR	>NW_010729090_1	GTG	VLTDLLLSGELRRARLDPSVREAPEAGFGCRGLGSRSPYRSEGSSRPNPSTGEQCFSSEERYRSTNGGERRVGTREGRAEEQGECPQGRQGGLRTRGERP	1513212	1513511	+	GTGCTAACCGACCTTCTCTTGTCAGGTGAACTCCGTCGTGCACGCCTTGACCCTTCAGTCCGAGAGGCACCAGAAGCGGGCTTTGGCTGCCGAGGACTCGGCTCGCGCAGCCCATACCGATCTGAGGGCAGCTCGCGACCAAATCCATCGACTGGAGAGCAATGCTTCAGCTCAGAAGAACGTTATCGAAGCACTAATGGCGGAGAAAGAAGAGTTGGCACGCGAGAGGGACGGGCTGAGGAGCAAGGTGAATGCCCTCAAGGCAGACAAGGGGGCCTTAGAACTCGAGGTGAAAGGCCT
>NW_010729097_1:648759_to_648493	KRLWQYRFQTKNNR;QNHCFLKKRLWQYR	>NW_010729097_1	GTG	VLKTLFNSGTKQNHCFLKKRLWQYRFQTKNNRFLEFYLNTIFLRKRCNVPSTDAKHENLLNYSNGHGFEVSSSFPCRVGTIKVREH	648493	648750	-	GTGTTGAAAACATTGTTCAATAGTGGTACTAAACAAAATCATTGTTTTCTCAAAAAACGCCTATGGCAGTACCGGTTCCAAACAAAAAATAACCGTTTTCTGGAGTTTTATCTCAACACTATTTTTCTCAGAAAACGCTGCAATGTTCCCAGCACCGATGCTAAACATGAAAACCTACTAAACTACTCTAATGGCCATGGTTTTGAAGTTTCTAGCTCATTCCCTTGTCGTGTTGGAACAATTAAAGTTAGGGAGCAC
>NW_010729100_1:930725_to_930901	LIGAGPPNK;RGDNADPDKRR;RGGGASSCR;RGGGASSCRR	>NW_010729100_1	CTG	LIGAGPPNKYKRMYKRKRLKGLEAKKKGDERRGGGASSCRRGDNADPDKRRAGG	930740	930901	+	CTGATTGGGGCAGGTCCTCCCAATAAATATAAGAGAATGTACAAGAGGAAGAGATTAAAAGGCTTGGAAGCAAAGAAAAAGGGTGATGAAAGGAGGGGGGGAGGAGCTTCAAGTTGTCGTAGGGGAGATAACGCCGACCCTGACAAACGAAGGGCTGGAGGT
>NW_010729152_1:1723867_to_1724034	LAGAAPLDK;LAGAAPLDKR	>NW_010729152_1	CTG	LAGAAPLDKRCGSSLTGMVLSDKKFPEDSGLLNSELLRSELLCSELQ	1723894	1724034	+	CTGGCAGGTGCTGCACCGCTAGACAAGAGATGTGGGAGCAGTCTGACAGGCATGGTCTTATCGGATAAGAAGTTTCCTGAAGACTCCGGGTTACTTAATAGCGAGCTCCTTCGTAGCGAGCTCCTTTGTAGCGAGCTCCAA
>NW_010729074_1:10049525_to_10049343	LNYPYSAHLNNCNRPSEPLRRADR;PSEPLRRADRGK	>NW_010729074_1	ATA	INRRRLNYPYSAHLNNCNRPSEPLRRADRGKIMTILVAENRWGRYIKLSRWEGTSRT	10049343	10049513	-	ATAAACAGAAGAAGACTAAACTACCCCTATTCGGCACATCTTAACAACTGCAATAGGCCTTCTGAGCCACTGAGACGAGCGGACAGGGGAAAGATAATGACCATCCTAGTTGCAGAAAATAGATGGGGAAGATATATCAAACTAAGCCGATGGGAAGGAACAAGCAGAACG
>NW_010729204_1:1088271_to_1088420	RKNNQSFRPSSR;RKNNQSFRPSSRYR	>NW_010729204_1	ATG	MWQRLYSINARDSDQSLFCRKKEIFKRKNNQSFRPSSRYRAL	1088295	1088420	+	ATGTGGCAGCGTTTATATTCAATAAACGCCCGCGATTCGGATCAGTCTCTTTTTTGCCGAAAAAAAGAAATATTTAAAAGGAAAAATAATCAGTCATTCAGACCAAGCAGCCGTTATCGAGCGCTT
>NW_010729084_1:6728738_to_6728974	FQFTCYIMKQCFR;FQFTCYIMKQCFRR	>NW_010729084_1	TTG	LLLDTVLSPFTKNKFQFTCYIMKQCFRRHVGLTSRRSIRKISQGSTLRFMPRSIMHISHTFRCFMSISCFEYIN	6728753	6728974	+	TTGCTATTAGATACTGTCCTCAGCCCATTTACAAAAAACAAGTTTCAATTCACTTGTTATATTATGAAGCAATGTTTTAGAAGGCATGTAGGTCTTACTTCAAGGCGAAGCATAAGGAAAATATCCCAAGGATCAACCTTGAGGTTCATGCCTAGAAGTATAATGCACATTAGTCACACTTTTAGGTGTTTTATGTCAATATCATGTTTTGAATACATTAAT
>NW_010729084_1:8861206_to_8861054	FGGSGDKIGR;QRFGGSGDKIGR	>NW_010729084_1	TTG	LVGEVGKKQRFGGSGDKIGRSGLRFQKLSNEMRGPKVEGASLKGRS	8861054	8861191	-	TTGGTAGGAGAGGTAGGGAAGAAACAGAGATTTGGTGGGTCTGGAGATAAAATCGGGAGAAGCGGTCTAAGATTCCAAAAACTTTCAAATGAAATGAGGGGGCCGAAGGTGGAGGGGGCCTCTCTGAAAGGAAGAAGT
>NW_010729157_1:328210_to_328398	MCGNSGVSFWPR;QSVGQINGFR	>NW_010729157_1	TTG	LANVVLKMCGNSGVSFWPRASGKQSVGQINGFRCVDNRGELTYSGRIGVYGLTSAS	328231	328398	+	TTGGCAAATGTAGTCTTAAAGATGTGCGGGAATAGTGGTGTGTCGTTTTGGCCGAGAGCTAGTGGAAAGCAAAGTGTTGGGCAGATTAATGGGTTCAGATGTGTCGACAACAGAGGTGAGTTGACTTATAGTGGTAGGATTGGTGTTTATGGGCTTACAAGTGCTAGT
>NW_010729100_1:2217637_to_2217470	NKNKQGLITSRRYFCGK;QGLITSRRYFCGK	>NW_010729100_1	ATG	MEFESEESAYCFYNSYAKRKGFTIRKDWKNKNKQGLITSRRYFCGKQGFRKVDK	2217470	2217631	-	ATGGAATTCGAAAGTGAAGAAAGTGCATATTGTTTTTATAATAGCTATGCTAAAAGAAAGGGGTTCACTATTAGAAAAGATTGGAAAAATAAAAACAAGCAAGGGTTGATAACAAGTAGGAGGTATTTTTGTGGCAAGCAAGGTTTTAGAAAGGTAGATAAG
>NW_010729118_1:2909561_to_2909755	VYYHLVDYMFRLPSNK;YLDGCMSMKLTVRKK	>NW_010729118_1	GTG	VILTLPFCYKYLDGCMSMKLTVRKKVYYHLVDYMFRLPSNKTYPLGLVPF	2909606	2909755	+	GTGATCTTAACCCTTCCATTCTGTTACAAGTATTTGGATGGCTGTATGTCAATGAAATTGACTGTAAGGAAGAAGGTCTATTATCATCTGGTTGATTACATGTTCCGTCTTCCATCAAATAAAACATATCCACTTGGTCTGGTTCCTTTT
>NW_010729217_1:539105_to_538905	KLVMWSCELHLEK;KLVSNFEARYMEYWMQSRWR	>NW_010729217_1	ATG	MHLEKKLVMWSCELHLEKKLVSNFEARYMEYWMQSRWREV	538905	539024	-	ATGCATCTGGAGAAAAAACTGGTAATGTGGAGCTGTGAACTACATCTGGAGAAAAAACTGGTCAGTAATTTTGAGGCAAGATACATGGAATATTGGATGCAATCTAGATGGAGGGAGGTC
>NW_010729176_1:2069634_to_2069864	HPASRQARSRRQDER;QARSRRQDER	>NW_010729176_1	CTG	LPQLQPQLPPRHPASRQARSRRQDERPSRQGEASQNPPKSQASSRDRKERPATPVSPRAVRSGGPQLARSTSP	2069646	2069864	+	CTGCCTCAGCTTCAACCTCAGCTCCCTCCTCGGCACCCAGCCTCACGACAAGCTAGGTCTCGCCGTCAGGATGAACGCCCTTCTCGCCAAGGAGAGGCTTCCCAGAACCCCCCTAAGAGCCAAGCCTCCTCTCGAGACAGAAAGGAAAGACCAGCCACTCCGGTCTCGCCGCGGGCAGTCAGGTCGGGAGGACCCCAACTCGCCAGGTCTACGTCACCT
>NW_010729320_1:239743_to_239552	RGGASGEEGK;RGGASGEEGKK	>NW_010729320_1	TTG	LKEGRGGRKRGGASGEEGKKQGRREVIGEGGWMEWKEQRWDQGRGRTGRWAEMEGFL	239552	239722	-	TTGAAGGAGGGAAGGGGAGGAAGGAAGAGGGGAGGGGCTAGTGGAGAGGAGGGAAAGAAACAGGGAAGGAGGGAAGTAATAGGAGAGGGAGGTTGGATGGAGTGGAAAGAACAAAGGTGGGACCAGGGGAGAGGAAGAACAGGCAGATGGGCAGAGATGGAGGGGTTTCTG
>NW_010729106_1:2078942_to_2078631	HFHPMHQKERCCR;HFHPMHQKERCCRK	>NW_010729106_1	TTG	LIEVGSPYFLSKHFHPMHQKERCCRKKLLIKCENSRDREGGERGEKKLKGFRYLGKILIQYAPYQVYRIGIAKGRYEIRHD	2078631	2078873	-	TTGATAGAAGTCGGTTCTCCTTACTTTCTCTCTAAACATTTTCATCCTATGCACCAAAAGGAAAGGTGTTGTAGAAAAAAACTTTTAATTAAGTGTGAGAACTCAAGAGACAGAGAGGGAGGAGAAAGAGGGGAGAAGAAATTGAAAGGCTTTCGGTATCTCGGTAAAATATTGATACAATACGCCCCGTATCAGGTGTATCGTATCGGTATCGCCAAGGGAAGATACGAGATACGTCACGAC
>NW_010729376_1:394965_to_395129	KYAGAEGNGR;YAGAEGNGR	>NW_010729376_1	CTG	LLVDLSSNGFSGSILLCKKYAGAEGNGRVAE	395037	395129	+	CTGCTTGTTGACTTATCCAGCAATGGCTTTTCTGGTTCCATTTTACTCTGCAAAAAATACGCAGGTGCTGAAGGTAATGGAAGAGTGGCGGAA
>NW_010729138_1:1629902_to_1629651	ERWRMQVGEFQPAMRWKR;RERWRMQVGEFQPAMRWK	>NW_010729138_1	ATG	MLDFDTKVGCRRERWRMQVGEFQPAMRWKRELEKRLEMLVQPNV	1629651	1629782	-	ATGCTAGATTTCGATACCAAAGTTGGCTGTAGGAGAGAAAGATGGAGAATGCAAGTGGGGGAGTTTCAACCAGCGATGAGATGGAAAAGGGAGTTGGAGAAGAGGTTGGAAATGCTAGTTCAACCAAATGTC
>NW_010729165_1:1626788_to_1627381	QAGSGSRVK;QAGSGSRVKK	>NW_010729165_1	TTG	LYSIIIIIIIIIIIIIIIIIIKQAGSGSRVKKPSSFSRQAEHPQKQPLDERPVQGTIHVIVGGSIVAGCTLAATQSSAREAAREELNPPKRPRMEGPIFFIEDDARGVHYPHDDAHVIKIKINDFEVRRVLVDSGSSADILFKAAFDQLQLQESDLKPTNTPLVGFSGEEVRPLGRVTVPMEVSTWPSMVRLNHEQ	1626794	1627381	+	TTGTACAGCATAATAATAATAATAATAATAATAATAATAATAATAATAATAATAATAATAATAAAGCAAGCAGGCTCGGGGAGCAGGGTAAAGAAGCCCTCGAGTTTCAGCAGACAAGCAGAACATCCACAGAAGCAACCTCTTGACGAGAGACCAGTTCAGGGGACCATCCATGTCATTGTCGGGGGATCAATCGTCGCGGGCTGCACTTTGGCAGCAACTCAGTCATCAGCCCGCGAGGCCGCCAGGGAAGAGCTTAACCCCCCAAAGCGGCCAAGGATGGAGGGACCAATCTTCTTCATTGAGGACGATGCGCGAGGGGTCCATTACCCCCATGATGACGCGCACGTCATAAAGATTAAGATCAACGACTTCGAAGTCAGGCGCGTCCTAGTCGAC…
>NW_010729224_1:793105_to_793317	AGAGLSVSGVK;ILSRMRCYR	>NW_010729224_1	TTG	LSKAGAGLSVSGVKSGKQGMRLDLGFRDFRILSRMRCYRSWKTALLLSFFPSLGASLRFPLFSPS	793123	793317	+	TTGAGCAAGGCGGGAGCTGGGTTGAGCGTTTCTGGTGTTAAGTCTGGAAAGCAAGGGATGAGGCTTGATCTTGGCTTTAGGGATTTCAGGATTTTAAGTAGAATGAGGTGTTACAGAAGTTGGAAAACTGCCCTCCTCCTCTCTTTTTTTCCCTCTCTAGGGGCCTCTCTTAGGTTTCCTCTCTTCTCCCCCTCT
>NW_010729085_1:4562998_to_4562798	KKKRKKKRRRRR;KKKRKKKRRRRRRK	>NW_010729085_1	ATG	MVTASTSASLDFSCSRKILVSNAATITRTRKRRKKKRKKKRRRRRRKRRVYQNLMVIPFSRPP	4562798	4562986	-	ATGGTGACAGCCTCCACAAGTGCTTCCCTGGATTTTTCTTGCTCTAGGAAGATCCTTGTTTCAAATGCTGCTACAATAACCCGAACCAGGAAGAGAAGGAAGAAGAAGAGGAAGAAGAAGAGAAGAAGAAGAAGAAGGAAAAGAAGGGTCTATCAAAATCTCATGGTCATCCCATTCAGTCGACCCCCT
>NW_010729129_1:1999958_to_1999482	KGGGKRTCK;KKGGGKRTCK	>NW_010729129_1	ATG	MARARSKTAWRASIGTSTNKVKPSVRQEKKKEKRREKKKGGGKRTCKKTARSLLLRGAGLSPTKTSRTSSSTKGWARTIPRSSNYARSSFFSLVSTRTLFSVACLTSPHPNLKDQPLGHDRKKNFPF	1999482	1999862	-	ATGGCGCGAGCACGTTCCAAAACAGCCTGGCGGGCATCCATTGGCACCTCTACAAACAAAGTGAAGCCATCAGTAAGGCAGGAAAAAAAAAAAGAGAAGAGAAGAGAGAAGAAAAAGGGAGGGGGAAAAAGGACGTGTAAAAAGACTGCAAGGTCTCTCCTACTGAGGGGAGCAGGGCTAAGCCCCACAAAAACTAGTAGGACCTCCTCCTCCACCAAGGGCTGGGCTCGGACTATCCCCAGGTCGAGCAACTATGCGAGGTCATCGTTCTTCTCACTTGTGAGCACAAGGACACTCTTCTCCGTAGCCTGCCTAACTTCTCCCCACCCCAACTTGAAGGACCAACCTTTGGGGCATGATAGAAAGAAGAATTTTCCCTTT
>NW_010729102_1:2528571_to_2528407	CFLQNNNCFK;KCFLQNNNCFKLKR	>NW_010729102_1	CTG	LLGEKISRKCFLQNNNCFKLKRTTRLRMAYQGLQLKVCPLTLLTG	2528407	2528541	-	CTGCTTGGAGAGAAGATATCTAGAAAATGCTTCTTACAGAACAATAATTGCTTCAAGTTAAAGCGGACAACAAGATTGAGAATGGCATACCAAGGACTGCAACTGAAAGTTTGCCCATTGACGCTTTTGACTGGT
>NW_010729099_1:3206781_to_3206632	EGKKASNGVPFSQKR;KASNGVPFSQK	>NW_010729099_1	GTG	VVKEGKKASNGVPFSQKRKEKKKE	3206632	3206703	-	GTGGTCAAGGAAGGAAAGAAAGCATCAAATGGAGTGCCTTTTTCTCAAAAAAGAAAAGAAAAGAAAAAAGAA
>NW_010729094_1:977564_to_977824	RGSHGGCRQR;RGSHGGCRQRCQRKK	>NW_010729094_1	ATG	MGRREGVEERERERERVKERRGSHGGCRQRCQRKKLDGDRAEEESRCFLFTPMVSSIEFYIEKIDVNNIQNEVLHQSWCSFTF	977576	977824	+	ATGGGTAGGCGTGAAGGAGTGGAAGAGAGAGAGAGAGAGAGAGAGAGAGTGAAAGAGAGAAGAGGGTCACATGGAGGATGCCGGCAGAGATGCCAGCGAAAGAAGCTCGATGGTGACAGAGCAGAGGAAGAGAGCCGCTGCTTTCTTTTTACACCGATGGTCAGTTCGATCGAGTTTTACATCGAAAAAATCGATGTAAACAACATTCAAAATGAAGTGTTACACCAGTCTTGGTGTTCTTTTACATTC
>NW_010729124_1:3119969_to_3119787	KKLKKIKKKMSKFKKIPKIQK;QGAKIQKKKLKKIK	>NW_010729124_1	GTG	VHAFLKQGAKIQKKKLKKIKKKMSKFKKIPKIQKK	3119787	3119891	-	GTGCACGCCTTTTTGAAGCAAGGCGCAAAAATACAAAAAAAAAAGCTAAAAAAAATAAAAAAAAAAATGTCAAAATTCAAAAAAATACCAAAAATTCAAAAAAAA
>NW_010729080_1:94514_to_94353	QLMWIWDCR;QLMWIWDCRCYNNR	>NW_010729080_1	CTG	LHYFHHKQLMWIWDCRCYNNRGANGLELWMMIQSYLVRFGYPLGIR	94353	94490	-	CTGCACTACTTTCACCATAAACAATTAATGTGGATATGGGACTGCAGATGTTACAACAATAGGGGTGCAAATGGTTTGGAACTTTGGATGATGATCCAATCCTATCTTGTTAGATTCGGATATCCCCTTGGGATCAGA
>NW_010729103_1:5602539_to_5602375	KRGAASGFMQK;RGAASGFMQK;RGAASGFMQKMGTPR	>NW_010729103_1	GTG	VNWAHQPLLKGPWGPFYREGWTKLGLERKRGAASGFMQKMGTPRV	5602375	5602509	-	GTGAACTGGGCTCATCAACCCCTTCTCAAGGGCCCCTGGGGTCCTTTTTATAGAGAAGGGTGGACAAAACTGGGATTAGAGAGAAAGAGAGGGGCGGCTAGTGGGTTTATGCAGAAAATGGGCACCCCTAGGGTT
>NW_010729087_1:3884128_to_3884316	EKQRSQRLEDFK;NWEKEKQRSQRLEDFKR	>NW_010729087_1	ATA	IHGCRPNLKNWEKEKQRSQRLEDFKRPHNNWIGSYWTWAIQGGIWRI	3884176	3884316	+	ATACACGGCTGTAGGCCCAATCTTAAGAATTGGGAAAAGGAAAAGCAAAGGAGTCAAAGACTTGAAGACTTTAAGAGGCCCCATAACAATTGGATTGGTTCATATTGGACTTGGGCCATTCAAGGTGGGATATGGCGTATT
>NW_010729085_1:2255160_to_2254945	QGSGGGSLGSGYLR;RLYYPCTADSNINPHQK	>NW_010729085_1	ATA	IKRLYYPCTADSNINPHQKLIICIYVSLIKQCYIYINLDWDNIRQGSGGGSLGSGYLRVRPKPSLKNKKA	2254945	2255154	-	ATAAAAAGACTGTACTACCCTTGTACAGCCGACTCTAACATTAACCCACACCAAAAATTAATTATATGCATATATGTATCACTTATTAAACAATGCTATATATATATAAACCTAGATTGGGATAATATCAGGCAGGGCTCGGGCGGAGGTAGCCTGGGTTCAGGCTACCTAAGAGTTAGGCCTAAACCCAGCCTCAAAAATAAAAAAGCG
>NW_010729083_1:9552435_to_9552914	LEGDSGGSIQNLEK;RLEGDSGGSIQNLEK	>NW_010729083_1	GTG	VRAEEGYISQARGKRLEGDSGGSIQNLEKMALLIPFDEKRATLDVGDVALDFTLVQMKEGLVTIENWCPSCNTKVLDGGCIWLKLLGLPFNIWRNPIFVKITRALGGVLISFKKLNLRAANLRMTGVKSEAAPRFLDLLVEGVWSKTWITLKVEAMF	9552444	9552914	+	GTGAGAGCAGAAGAAGGTTATATCAGCCAAGCAAGGGGTAAAAGACTGGAAGGGGATTCTGGAGGAAGTATACAAAACCTTGAAAAAATGGCATTACTTATTCCATTTGACGAGAAAAGAGCCACACTAGATGTGGGGGATGTAGCGCTAGATTTCACCTTGGTTCAAATGAAGGAAGGCTTAGTAACAATAGAAAATTGGTGCCCGTCATGCAATACGAAGGTATTGGATGGAGGATGCATATGGTTGAAACTCCTAGGATTACCTTTCAATATTTGGAGGAATCCCATCTTTGTGAAGATTACAAGGGCATTGGGAGGAGTCCTTATATCCTTCAAGAAACTAAATTTGAGGGCAGCAAACTTGAGAATGACGGGAGTTAAATCAGAAGCAGCCCCT…
>NW_010729128_1:1935232_to_1934801	MYNWGDNGDDCCR;MYNWGDNGDDCCRWK	>NW_010729128_1	ATG	MVVEVSLLYYYFSCLLLLCYLQFGGCQAQAQAQEGYHYCVEKERVALLQLRDSAFNHHPDASSKMYNWGDNGDDCCRWKGVECDLSSSPFTVVGISILGERGSEGLGIWYPNATIL	1934801	1935148	-	ATGGTGGTGGAGGTGTCCTTATTGTATTATTATTTTAGCTGCCTTCTTCTTCTCTGTTACTTGCAATTTGGTGGATGCCAAGCCCAAGCCCAAGCCCAAGAAGGGTATCACTACTGTGTGGAGAAGGAAAGGGTGGCTCTTTTACAACTCAGAGACTCAGCATTCAATCATCATCCAGATGCGTCCTCCAAAATGTATAACTGGGGGGATAATGGAGATGATTGTTGTAGATGGAAAGGGGTGGAGTGCGACTTATCTTCTTCCCCATTCACAGTGGTTGGAATAAGCATTTTGGGTGAAAGGGGAAGTGAAGGATTAGGAATATGGTACCCAAATGCTACCATTTTG
>NW_010729079_1:893891_to_893577	YNSAPKAR;YNSAPKARAPKR	>NW_010729079_1	GTG	VAKATARYNSAPKARAPKRRTSGPNSLLRARTPFKEFEVLARSPNSPLGPEPYKHKGQQLELACPMSVRDTPLSELKTSHRSPLQHFASRMLN	893577	893855	-	GTGGCAAAGGCAACAGCTCGGTACAACAGCGCGCCCAAGGCGCGAGCTCCGAAAAGAAGAACCAGCGGTCCGAACTCCCTACTAAGAGCCCGAACTCCCTTCAAGGAGTTCGAAGTCCTCGCAAGGAGCCCGAACTCTCCCTTAGGCCCCGAGCCTTACAAACACAAAGGGCAACAACTCGAACTGGCCTGCCCCATGTCAGTTCGGGACACTCCTCTATCCGAACTCAAGACTTCACATCGCTCACCACTCCAGCACTTCGCCTCCAGGATGCTGAAC
>NW_010729079_1:6600052_to_6599387	NQEQGKGQGQK;QSVMVTAEGEQQVPLAAMNNNFTGK	>NW_010729079_1	TTG	LPSVHKVYSLVQSEESRQSVMVTAEGEQQVPLAAMNNNFTGKKSDTKKTDDKDKLFCTHCRRSRHTRDTCWDIHGKPKWAVKNQEQGKGQGQKKMNTTQNAAHVATQDTQVADTTRDHLNNSDPKEDIMNSFREHLESYGRALRQMDSSITISLNCSVTFFLGSCVFQDLTSGRTIGRGSLVDGLYILDNKVGLSVSSSESHSLSNKSQFFCGIVV	6599387	6600034	-	TTGCCGTCGGTTCACAAGGTATACTCGCTTGTTCAATCGGAAGAAAGTAGGCAGAGTGTGATGGTTACAGCTGAGGGGGAGCAACAAGTTCCTTTGGCTGCAATGAATAATAACTTTACGGGGAAGAAAAGTGACACCAAGAAGACTGATGATAAAGACAAGTTGTTTTGTACCCACTGTCGGCGTTCACGGCATACACGGGACACATGTTGGGACATCCATGGGAAACCCAAGTGGGCAGTGAAGAACCAAGAACAGGGTAAAGGTCAAGGTCAGAAGAAGATGAACACAACACAGAATGCAGCACATGTGGCAACCCAAGATACTCAGGTTGCCGATACTACCCGGGACCACCTTAATAATTCTGACCCCAAGGAAGATATAATGAATTCCTTCAGA…
>NW_010729109_1:1050403_to_1050615	ESSGPGEERR;KKGTGDGESGRVEEIQR	>NW_010729109_1	ATG	MTSKFKKKKGTGDGESGRVEEIQRAHRRERESSGPGEERRRKLIFGSAEGRRPLVR	1050448	1050615	+	ATGACTTCAAAATTTAAAAAAAAAAAAGGAACTGGAGACGGGGAGAGTGGGAGAGTGGAAGAAATACAGAGAGCTCACAGACGAGAGAGAGAGAGCTCAGGGCCTGGGGAAGAACGAAGAAGAAAATTGATTTTTGGGAGCGCCGAAGGCCGTCGCCCGTTGGTCCGT
>NW_010729088_1:8411899_to_8412192	KSCQTQEQK;KSCQTQEQKKYR	>NW_010729088_1	ATG	MSLCLCLLKLANRARKRGRQRSLRKSCQTQEQKKYRASDACHFYKQTGHWKRNCPKYLESKKGNFESCVIETNLLVASASWCIDSGASTHACNSL	8411908	8412192	+	ATGAGCCTATGTCTATGCTTGCTGAAGCTAGCAAATCGGGCAAGAAAAAGAGGAAGGCAAAGAAGTCTCAGAAAAAGCTGCCAAACCCAAGAGCAGAAGAAATACAGAGCATCGGATGCGTGTCACTTCTACAAACAGACCGGCCACTGGAAGAGGAATTGTCCTAAATACCTGGAATCCAAGAAGGGTAATTTCGAATCTTGTGTCATAGAAACCAATTTATTGGTGGCTTCTGCGTCCTGGTGTATTGACTCCGGGGCTTCAACTCATGCGTGTAACTCACTA
>NW_010729076_1:8585835_to_8586248	NDQRANNLWMEEDFK;QFKNDQRANNLWMEEDFK	>NW_010729076_1	ATG	MWCSQGICRLLLSRKSRVDLLWVKRCRQRLEQRQFKNDQRANNLWMEEDFKLVIDCIDSVNYAPRTLSLNVQFISMFYFLSLSLFSDNCSFDCESANCKVFCIESFYLFIFSSYFLKIYITLHFYMVGML	8585859	8586248	+	ATGTGGTGTTCACAGGGTATTTGCAGGCTTTTGCTGTCAAGGAAATCTCGTGTCGATTTATTGTGGGTCAAGAGATGTAGGCAGCGATTAGAGCAACGACAGTTTAAAAATGATCAAAGAGCAAACAATCTATGGATGGAAGAAGATTTCAAATTAGTCATAGATTGCATCGACAGTGTCAATTATGCACCACGGACATTATCCTTGAACGTACAATTCATTTCAATGTTTTATTTTCTTTCTCTAAGTCTATTTTCTGACAATTGTAGCTTTGATTGCGAGTCTGCAAATTGTAAAGTATTTTGTATTGAATCGTTTTATTTATTTATTTTTTCTTCGTACTTTCTGAAAATTTATATTACCCTGCATTTTTATATGGTTGGTATGTTA
>NW_010729346_1:497447_to_497259	NKPCNEQEGNR;QIGGVAYR	>NW_010729346_1	TTG	LQPAQKRAKITTSNRFATPCHHRQIGGVAYRCTTNTEPKNKPCNEQEGNRPRHHTADHHPQEH	497259	497447	-	TTGCAGCCCGCCCAGAAGAGAGCAAAGATAACTACATCAAACAGATTTGCGACCCCATGTCATCATAGACAAATTGGCGGAGTAGCCTATCGGTGCACTACTAACACTGAGCCAAAGAACAAGCCATGCAACGAGCAAGAGGGTAATCGACCTCGACATCACACTGCTGATCACCATCCTCAAGAACAT
>NW_010729225_1:572656_to_572432	QCFKRCVKR;RTPGGAPPK	>NW_010729225_1	ATT	IHQKQCFKRCVKRTPGGAPPKCLEAYAKGIDIKRHIFTSHTLHIKKTEKKRIKKRKESKVKGKKKKEKEREGK	572432	572650	-	ATTCACCAAAAGCAGTGCTTTAAAAGGTGTGTGAAGCGTACACCTGGAGGTGCGCCACCAAAATGCCTAGAGGCATATGCCAAAGGCATTGACATCAAGAGGCATATATTCACCTCACACACACTTCATATAAAAAAGACAGAAAAAAAAAGAATAAAGAAAAGAAAGGAAAGTAAAGTAAAGGGAAAGAAAAAGAAAGAAAAGGAAAGAGAAGGAAAG
>NW_010729232_1:619723_to_619508	PPINRTNQPMNTDR;TNQPMNTDRECSR	>NW_010729232_1	TTG	LTTHFSRADVSSLVVCFPPFRHLKRKILLFQKPRVEKANQRPPINRTNQPMNTDRECSRV	619508	619687	-	TTGACCACTCACTTCTCTCGCGCTGACGTCTCCAGTCTCGTCGTCTGCTTTCCTCCTTTCCGCCATTTAAAAAGAAAAATTTTATTATTTCAAAAACCTAGAGTAGAAAAGGCAAACCAGCGACCACCAATCAACCGAACCAACCAACCAATGAATACGGATCGCGAATGCAGTAGGGTT
>NW_010729131_1:1490188_to_1489955	RRRWNRNRRCR;RRWNRNRRCRR	>NW_010729131_1	ATG	MTSRRRRWNRNRRCRRRGTLHGNGSNYRRLNTRFNRSWQRKGRRKQLRRALPLKRMTIKGI	1489955	1490137	-	ATGACTAGCAGGAGGAGGAGGTGGAATAGGAATAGGAGATGTAGAAGGAGAGGAACCCTCCACGGGAATGGGAGTAACTATAGAAGGCTCAACACAAGATTCAACCGGAGCTGGCAAAGGAAGGGACGAAGAAAACAGCTCAGGAGGGCTCTCCCCCTCAAAAGGATGACTATAAAAGGGATT
>NW_010729201_1:1013759_to_1013439	MIWRCLWNLWPFK;MPGRGKVNNR	>NW_010729201_1	ATG	MIWRCLWNLWPFKGCIHPLCLELLVRKCLFIGQTYLILKILGSLLTYFETNFLILTLRTRLDFGWRVMIGPQLTLRMPGRGKVNNRLRGEIIEQLNTWGQL	1013439	1013741	-	ATGATATGGAGATGCTTGTGGAACTTGTGGCCGTTCAAGGGGTGCATCCATCCACTATGCCTGGAGTTACTGGTTCGGAAGTGCTTATTCATTGGCCAGACCTACCTGATTTTGAAGATTCTTGGGAGCCTTTTGACTTACTTCGAAACCAATTTCCTCATTTTAACCTTGAGGACAAGGTTAGACTTTGGGTGGCGGGTAATGATAGGCCCCCAATTAACCTTACGTATGCCAGGAAGAGGAAAGGTCAACAATCGGCTAAGGGGGGAAATAATTGAACAATTGAACACATGGGGGCAATTA
>NW_010729083_1:1740874_to_1740677	EKQIDDGEFLMMR;QIDDGEFLMMR	>NW_010729083_1	ATG	MNVLFLHSFERSFSAVFTIFSFRLCLVYQKIREKQIDDGEFLMMRLSHLFS	1740677	1740829	-	ATGAATGTACTCTTCCTCCATTCCTTTGAAAGAAGTTTCAGTGCTGTCTTCACAATCTTTTCCTTTAGGTTGTGTTTAGTCTATCAGAAAATAAGAGAGAAACAGATTGATGATGGAGAGTTCTTAATGATGAGACTGTCTCATTTATTTAGT
>NW_010729092_1:3513320_to_3513150	KKSEENVNTNMNGWKTRNNK;MSKKKSEENVNTNMNGWKTRNNK	>NW_010729092_1	ATT	IEQSVGQLKSKMSKKKSEENVNTNMNGWKTRNNKIRNEFIYRNLGLGSSFNR	3513150	3513305	-	ATTGAGCAAAGTGTTGGACAATTAAAAAGCAAAATGTCAAAAAAAAAGAGTGAAGAAAATGTAAATACTAACATGAATGGATGGAAAACGAGAAACAATAAGATTAGAAATGAATTCATCTATAGAAACTTAGGACTTGGGAGTAGCTTTAATAGG
>NW_010729132_1:2663225_to_2664097	KSGHVAATGVK;QPELIEEEAR	>NW_010729132_1	ATG	MLQWLGRSKLEGDDDVARWVTVGRFEQRKSGHVAATGVKVSLNEEAEKSKAKSKEAFVEKFSNMFENQNNSTVVLSYADLVKGVTRSDQGGGVWPKTKFELHTTLLEPTGPFPGRVVLTELKGHNQLLDSCEWSRESNLYSAVDRQEYGSIFFFMWLNPWEPNFFFKQPELIEEEARLVTGDKT	2663546	2664097	+	ATGTTGCAGTGGCTGGGGAGGTCGAAGCTTGAGGGAGATGATGATGTGGCAAGATGGGTTACAGTTGGCAGGTTTGAGCAAAGGAAGTCTGGACATGTGGCAGCCACTGGAGTGAAGGTTTCTCTGAATGAGGAAGCTGAAAAGTCGAAGGCCAAAAGCAAAGAGGCATTTGTGGAAAAGTTTTCAAATATGTTTGAAAACCAAAACAACTCTACCGTTGTTTTGTCCTATGCGGACTTGGTCAAAGGGGTAACCAGGTCAGACCAGGGAGGGGGGGTTTGGCCCAAGACTAAGTTCGAGCTACACACCACACTCTTAGAACCAACTGGTCCATTTCCGGGTCGGGTGGTTCTCACCGAGCTTAAGGGCCACAATCAGCTTTTGGACTCATGTGAGTGG…
>NW_010729119_1:197543_to_197869	RRKRRNTKRRMKQR;RRMKQRNQRRRTKQR	>NW_010729119_1	ATG	MRSTRRRTRRRRRKRKRRKRRNTKRRMKQRNQRRRTKQRNQKRTQRRKRIKSQ	197711	197869	+	ATGAGGAGCACAAGGAGAAGGACAAGGAGAAGGAGAAGAAAAAGAAAAAGGAGAAAGAGGAGAAACACAAAGAGAAGGATGAAACAAAGGAATCAAAGGAGAAGGACAAAGCAAAGGAATCAAAAAAGGACACAGAGAAGAAAAAGGATAAAGAGTCAA
>NW_010729321_1:683650_to_683856	DPSASSIVVKGR;LHKELLHCCWR	>NW_010729321_1	ATT	IRDPSASSIVVKGRVGTLALPRAKLHKELLHCCWRVQHKLLAQVRVPNFIDRHSKLNSWVGVGDL	683662	683856	+	ATTCGGGACCCTAGCGCTTCCTCAATAGTAGTGAAAGGTAGGGTCGGGACCCTAGCGCTTCCTCGTGCCAAACTACACAAGGAACTGCTCCATTGCTGTTGGAGGGTTCAACACAAGCTCCTAGCACAAGTCAGGGTGCCAAACTTCATTGATCGTCATAGTAAACTGAATAGCTGGGTCGGGGTTGGGGATTTG
>NW_010729075_1:4538373_to_4538161	FQKIQNFVENSIQCR;LQIFAENNIKMAYNCR	>NW_010729075_1	TTG	LQIFAENNIKMAYNCRFLQNRVEILLNSRKFQKIQNFVENSIQCRKSTILRKTADFFAGILQKITKFYEKL	4538161	4538373	-	TTGCAGATTTTTGCAGAAAATAACATAAAAATGGCATACAATTGCAGATTTTTGCAAAATAGAGTAGAAATTTTGTTAAATAGTAGGAAATTTCAGAAAATCCAAAATTTTGTAGAAAATAGCATACAATGCAGAAAATCCACAATTTTAAGGAAAACAGCAGATTTTTTTGCAGGAATATTGCAGAAAATAACAAAATTTTATGAAAAATTG
>NW_010729358_1:29500_to_29772	KRSRVENNKSNYCLGR;SRVENNKSNYCLGRLGR	>NW_010729358_1	GTG	VHLFDSSFFQQPKKRSRVENNKSNYCLGRLGRKK	29671	29772	+	GTGCACCTTTTTGACTCAAGCTTCTTTCAACAACCAAAGAAGAGAAGTAGGGTGGAGAACAACAAGAGCAACTATTGTTTGGGACGTTTGGGAAGAAAGAAA
>NW_010729183_1:452944_to_452657	KGNFHSKEKGRMYMRK;KGNFHSKEKGRMYMRKCTSRGLK	>NW_010729183_1	ATG	MWFSYLSFFFFLRKGNFHSKEKGRMYMRKCTSRGLKTRSKTHSRKRIEICTIQKNPFPTQILLKSDNVVLSSSLQDSTSLFLSVLFLLSLPI	452657	452932	-	ATGTGGTTCTCTTATCTTTCTTTTTTTTTTTTTTTGAGAAAAGGTAACTTTCATTCAAAAGAGAAGGGAAGGATGTACATGAGAAAATGTACAAGCAGGGGCTTGAAAACAAGATCAAAAACCCACTCAAGAAAAAGGATAGAAATTTGCACTATACAAAAAAATCCCTTCCCAACCCAGATTTTGCTGAAGTCTGATAATGTAGTCCTCTCATCATCCCTTCAGGATAGTACATCTCTTTTCCTGTCAGTTTTGTTTCTTCTCTCATTGCCTATT
>NW_010729182_1:1133576_to_1133373	QWSLDICTVMNCFK;QWSLDICTVMNCFKTFCR	>NW_010729182_1	ATG	MASTFATWSSPDPRASSSLLLPIIRRQWSLDICTVMNCFKTFCRVERFYSSYIVLRLSKISLDNSI	1133373	1133570	-	ATGGCATCCACCTTCGCGACATGGTCAAGCCCGGATCCAAGAGCCTCAAGTTCACTACTATTACCCATCATCCGAAGACAATGGTCATTGGACATCTGCACAGTCATGAACTGCTTCAAGACCTTTTGTCGAGTAGAACGATTCTACTCTTCGTACATCGTCCTTAGACTATCCAAGATATCCTTGGACAATTCGATC
>NW_010729083_1:1412600_to_1412439	KKSFRYKLLFKLNLTLNFWKKK;KSFRYKLLFKLNLTLNFWKKK	>NW_010729083_1	ATG	MQILKKKSFRYKLLFKLNLTLNFWKKKSEQL	1412439	1412531	-	ATGCAAATATTAAAAAAAAAAAGTTTCAGATACAAACTTTTATTCAAATTGAATTTAACATTGAATTTTTGGAAAAAAAAATCAGAACAACTT
>NW_010729206_1:645292_to_646605	EGDNTSNGSNKRRK;KREGDNTSNGSNKRR	>NW_010729206_1	ATG	MNQKTKNPTEKRKREGDNTSNGSNKRRKSKSPTRGGNKSGSRSPSRSHKSGRRSQTPSVERANYTPLNVKQGEILMAIKDSSYVMWPPRLRGDPTTKNRNVYCHFHKDHGHSTENCINLHDEIEELIHRGYLKNFIQKEDRNQADSHIDRQGEQRRNAPESSSRQSEKPPRQLPEERPICGVINMITGGSIIAVCTSTAGSVHELENEEHNPPKWPRLEDPIYFTEDDARGIQYPHDDALVINLRINDFEVKRVLVDSGSSVDILFKDVFDKLQLQESDLKPTDTPLVGFSGEEVRPLGRVSVPVEVSMWPNIVRFEHTFLVATTPSPYNAIVGRPITHALRAVVTTYYLAMKFPTDYGVGVVRGDQQKRRFTSQSQRIQLRLSRSAL	645442	646605	+	ATGAACCAGAAGACTAAAAATCCAACAGAAAAGAGAAAAAGAGAAGGTGACAACACAAGTAATGGCAGCAATAAACGAAGAAAGAGCAAGTCCCCGACCAGGGGAGGAAACAAGTCCGGAAGCCGATCTCCTTCGCGATCTCATAAGTCAGGTCGGCGTTCCCAAACTCCGTCGGTTGAGAGAGCGAACTACACACCCCTCAACGTGAAGCAAGGAGAAATCCTTATGGCGATCAAAGACTCCTCCTACGTGATGTGGCCACCTCGGTTGAGGGGAGATCCCACCACCAAAAATAGAAATGTCTATTGTCACTTCCACAAAGACCATGGACATAGTACAGAAAATTGCATAAACCTCCACGACGAGATTGAGGAGCTCATCCATCGCGGATATCTGAAA…
>NW_010729358_1:212080_to_211784	EDSQSNERDTQEPK;IREDSQSNERDTQEPK	>NW_010729358_1	ATG	MKSLAFSISPLKLAGNSPEPAASPAFSRRLLSLDSLSIFTSFFSLSTQVFCLEQQLRILQSTYRIREDSQSNERDTQEPKKKERERDLYQNDYNALNF	211784	212077	-	ATGAAGTCTCTTGCATTTTCGATTTCGCCACTCAAACTCGCCGGAAACTCGCCGGAACCTGCAGCTTCACCAGCATTTTCCCGGCGACTTCTCTCTCTAGATTCTTTATCTATTTTTACTTCGTTTTTCTCTCTCTCTACTCAAGTCTTTTGCCTCGAGCAGCAGCTGAGAATCCTACAATCTACATACAGAATCAGAGAAGATAGCCAAAGCAACGAGAGAGATACCCAAGAACCCAAAAAGAAAGAGAGAGAGAGAGATTTATACCAGAATGACTATAATGCTCTTAACTTT
>NW_010729208_1:250310_to_250564	RSKGGRVQVARSGGK;WGSGGALGLCSFCK	>NW_010729208_1	GTG	VDAVRERRWGSGGALGLCSFCKPCVCSVACLAWFSRRYVRIMDGENGRRRSKGGRVQVARSGGKGKMKKHKLVSREGQIRT	250322	250564	+	GTGGACGCCGTCAGAGAAAGGAGGTGGGGTTCAGGTGGCGCGCTTGGCCTCTGTTCGTTCTGCAAACCCTGTGTTTGTTCGGTAGCTTGCTTGGCCTGGTTTAGCCGCCGGTATGTGAGAATAATGGACGGAGAAAATGGACGCCGGCGGAGCAAAGGAGGTAGGGTTCAGGTAGCTCGCTCGGGCGGGAAGGGAAAAATGAAAAAACACAAGTTGGTTTCCAGGGAAGGTCAGATTCGCACA
>NW_010729407_1:291983_to_292132	KREEKKNNKCSNRAK;KREEKKNNKCSNRAKQLGK	>NW_010729407_1	TTG	LSKKKREEKKNNKCSNRAKQLGKGLIITGHDRPTENL	292022	292132	+	TTGTCAAAAAAAAAAAGAGAAGAAAAGAAAAATAACAAGTGCAGTAACAGAGCTAAACAGCTCGGGAAAGGTTTGATTATCACAGGGCACGACCGCCCAACCGAAAACTTG
>NW_010729215_1:1459913_to_1459533	KKNLLSNFNSQSNNK;KNLLSNFNSQSNNKNK	>NW_010729215_1	ATG	MKFQKKWELKRKKNLLSNFNSQSNNKNKLSVRATKCSPASNAMCCNRIISFIKWNLRRRYHSLSSSYIFTLCISRTATLPNPFLTNPEPPKP	1459533	1459808	-	ATGAAATTCCAAAAAAAGTGGGAATTAAAGAGAAAGAAAAACTTGTTAAGCAATTTCAATTCTCAATCCAATAACAAAAACAAACTTTCCGTTCGAGCCACCAAATGTTCACCTGCTTCCAATGCGATGTGCTGTAATCGAATCATAAGTTTCATTAAATGGAATCTCCGACGTCGTTATCACTCACTATCGTCGTCATACATATTCACACTGTGCATATCACGTACAGCTACTCTTCCCAATCCATTTCTCACCAACCCAGAACCTCCAAAACCC
>NW_010729230_1:776712_to_776449	ERDGMGMFEMKR;WNIVASPFLLSCCRR	>NW_010729230_1	ATG	MSVVSGEDDSCCRRWNIVASPFLLSCCRRRRLLLHHLCHFFNRVRRERDGMGMFEMKRKVGVE	776449	776637	-	ATGAGTGTTGTTTCCGGAGAAGATGACTCTTGTTGTCGTCGCTGGAACATTGTTGCATCTCCTTTTTTACTCAGCTGTTGTCGAAGAAGACGACTCTTGTTGCATCACCTATGTCATTTCTTCAACCGAGTTCGAAGAGAAAGGGATGGAATGGGCATGTTCGAAATGAAGAGAAAGGTCGGAGTTGAG
>NW_010729105_1:984189_to_983671	DGGGGGGLR;DGGGGGGLRMER;ERDGGGGGGLRMER	>NW_010729105_1	ATG	MQLNQQQYFKVFTKSINCFSSHCCAYTLGYPSPKAPRDHLSLVICWRFLTIFHFENLKENKEKATTSSDVFAFDVVLLEVTCRRRTIEPKAFPEEQFQVEVERERDGGGGGGLRMERE	983671	984024	-	ATGCAACTCAATCAACAACAATATTTCAAGGTATTTACAAAAAGCATTAATTGTTTTAGTTCTCATTGTTGTGCTTACACGTTAGGCTACCCTTCTCCAAAAGCTCCGCGGGACCACCTATCACTAGTCATCTGCTGGAGGTTCTTAACAATCTTTCATTTTGAAAATTTGAAAGAGAATAAAGAGAAGGCCACGACGAGCTCTGACGTGTTTGCTTTCGATGTTGTGTTATTGGAAGTAACGTGCAGGCGGAGAACCATTGAGCCGAAAGCATTTCCGGAAGAGCAATTCCAGGTGGAGGTTGAGAGAGAGAGAGACGGAGGTGGAGGGGGAGGTCTTAGAATGGAGAGAGAG
>NW_010729099_1:2420642_to_2420469	AVGGGGAARNGR;KAVGGGGAAR;KAVGGGGAARNGR	>NW_010729099_1	TTG	LFFLTRKAVGGGGAARNGRITDITFINFF	2420469	2420555	-	TTGTTTTTTTTAACAAGGAAAGCTGTAGGTGGAGGTGGAGCTGCTAGGAATGGCCGAATTACCGATATAACCTTCATAAATTTTTTT
>NW_010729168_1:1862467_to_1862649	KGGGGGGGEKGR;KGGGGGGGEKGREKK	>NW_010729168_1	ATG	MDQTALVLFYTRSEEEKKGGGGGGGEKGREKKMKKIPHLHLNHSLFVTPHQLWVYSNLL	1862473	1862649	+	ATGGATCAGACTGCTCTTGTTTTGTTCTACACCAGAAGTGAAGAAGAAAAAAAAGGAGGAGGAGGAGGAGGAGGAGAAAAAGGAAGAGAGAAAAAAATGAAAAAAATCCCCCATCTTCATTTGAATCACAGTTTGTTTGTCACCCCTCATCAGCTATGGGTCTATTCAAATCTCTTG
>NW_010729123_1:2956624_to_2957052	RSGGVGVCR;RSGGVGVCRR;TGGVGIFR	>NW_010729123_1	ATG	MHGTLTDCYRSRRAVSRWNRCRRRSRVGIDRRTGGVGIFRTRRTGGVGVSRTRRTGGGCVSRR	2956864	2957052	+	ATGCATGGGACCTTGACTGACTGCTACCGGAGTCGGCGGGCTGTAAGTAGGTGGAACCGCTGTCGTCGCCGGAGTCGGGTTGGGATAGACCGGAGGACTGGGGGGGTTGGAATTTTCCGGACTCGGAGGACTGGGGGAGTTGGAGTATCCCGGACTCGGAGGACTGGGGGAGGTTGTGTCTCCAGGAGG
>NW_010729135_1:83746_to_84174	GCQPTKHCRHSFK;LSNLECKGCQPTKHCRHSFK	>NW_010729135_1	ATG	MLVGGNELEPVGQFILWHNWLRHLPFGSLRFLFPKLFESIKLSNLECKGCQPTKHCRHSFKASNEKCFSIFDIAHTDVRRRYHVPSMGGYRYFLMLLDDYSRYSWVYLMRSHDEVPGWYNSSMSIKWC	83791	84174	+	ATGTTAGTAGGAGGTAATGAGTTAGAGCCAGTGGGTCAGTTTATTCTTTGGCATAATTGGTTAAGACATTTGCCTTTTGGTTCTTTGCGTTTTTTATTTCCAAAGTTGTTTGAGTCTATTAAGTTGTCCAATTTGGAGTGCAAGGGTTGTCAACCTACAAAACATTGTAGACATTCTTTTAAGGCAAGTAATGAAAAATGTTTTTCAATTTTTGACATTGCTCATACTGATGTTCGGAGACGATATCATGTTCCTTCTATGGGTGGTTACCGTTATTTTCTTATGCTTTTGGATGATTATTCACGATATTCATGGGTATATTTGATGAGATCTCATGATGAGGTACCTGGCTGGTACAATAGTTCCATGTCCATCAAATGGTGT
>NW_010729139_1:2144597_to_2145742	EAQRMMSEQERVLRR;KSGNQGFACK	>NW_010729139_1	ATG	MWLTHPDFVHLIGEWWREDLRGVKWKGVRFRKRLKRLRSKIKEWNKEQFGRIEEQKSNLLSRIEELDSKEAQRMMSEQERVLRRNLKKDLEDVLLREEISWRQKSRHKWIKEGDGNTKFFHALANGRRRKKFVAKLEVNGEEVTNQDEIARLFVDHFKSIYRKPLNNRPILEDLEWTRLSEEQINWLERDFNEEEIRQAVFSMDRSKDLGPDGFTMAFYQDCWDVIKEDLVGVFQEFANTNKVSPGTNATFLALIPKKIDAKDPKDFRPISLVNSIYKILAKMLSLRIRVILPSIISQAQGAFVQDRQITYQILIVNECVEDMRKSGNQGFACKLDLEKAYDLVDWSFLLKILGCCGLEFFTKDP	2144648	2145742	+	ATGTGGCTAACTCACCCAGATTTTGTGCATTTGATTGGAGAGTGGTGGAGAGAAGATTTAAGAGGAGTGAAGTGGAAGGGAGTGAGATTCCGCAAAAGGCTAAAAAGGTTGAGGTCCAAGATCAAGGAGTGGAACAAAGAACAATTTGGAAGAATAGAGGAACAAAAAAGTAACTTGTTGTCTAGGATCGAGGAATTAGATTCTAAAGAAGCCCAAAGGATGATGAGTGAGCAAGAAAGGGTGTTGAGAAGGAACTTAAAGAAGGATTTGGAAGATGTCCTATTGAGAGAGGAAATTTCTTGGAGGCAAAAGTCAAGACATAAATGGATTAAGGAAGGAGATGGAAACACAAAATTTTTCCATGCGTTGGCTAATGGGAGGAGAAGAAAAAAATTTGTG…
>NW_010729309_1:208358_to_208636	EKGGGETGK;EKGGGETGKK	>NW_010729309_1	GTG	VDSGVQLPIKSRGKRERKREKGGGETGKKRALTTMQ	208529	208636	+	GTGGATAGCGGAGTTCAACTGCCAATAAAAAGCCGAGGTAAGCGGGAGAGAAAGAGAGAAAAGGGAGGGGGAGAAACGGGGAAGAAACGGGCACTTACCACCATGCAG
>NW_010729141_1:2999724_to_2999476	MNKIKRCR;QRAPNIKMNK	>NW_010729141_1	ATG	MRQRAPNIKMNKIKRCRINKITYSKRQRMIFERGHETQSKCVVLTGPKHPLQIKDPNLEVKM	2999476	2999661	-	ATGAGGCAAAGGGCCCCAAATATCAAAATGAATAAGATCAAAAGGTGCAGAATAAACAAAATCACTTATAGTAAAAGGCAAAGAATGATTTTTGAAAGAGGACATGAAACACAATCAAAGTGTGTTGTTTTAACAGGACCAAAACATCCATTACAAATTAAAGATCCTAATTTAGAGGTAAAAATG
>NW_010729084_1:4180250_to_4180882	FMGYIVNRRGIEANSDK;GLNGPKIVSSR	>NW_010729084_1	ATG	MKLNPNKCVFGITSGKFMGYIVNRRGIEANSDKIKAILDMRPPRKMKEVQMLNGRIAALSHFMSESADRCLLFFKAIKSKGLNGPKIVSSRLTSSKSTSLAYWS	4180571	4180882	+	ATGAAGTTGAACCCGAATAAGTGTGTATTTGGCATCACCTCGGGTAAATTTATGGGATACATTGTAAATCGGCGTGGCATTGAGGCCAACTCGGACAAAATAAAGGCCATCCTAGACATGAGACCACCCCGGAAAATGAAGGAGGTTCAGATGTTGAATGGCAGAATAGCCGCTCTAAGTCACTTCATGTCCGAGTCGGCAGATCGCTGCCTACTTTTCTTCAAGGCAATTAAAAGCAAAGGGTTGAATGGACCCAAGATTGTCAGCTCACGTTTGACGAGCTCAAAAAGTACCTCGCTAGCATACTGGTCT
>NW_010729083_1:483745_to_484122	KNLHRGNPKKYCK;NLHRGNPKKYCKFYR	>NW_010729083_1	TTG	LKKNLHRGNPKKYCKFYRGTGYDTEDCYDLKNEVVSHSLRSPQAVRQRRGQCLILSTIAAPALASYRHCRCHSGRHDIGWSLDFGSQSQHQAVKHPGVGPHEAEARTPLLQRQGPEGGSSPP	483757	484122	+	TTGAAGAAGAACCTTCATCGGGGGAATCCTAAAAAGTATTGCAAGTTTTACCGAGGTACGGGCTACGACACTGAGGACTGCTATGATCTAAAAAATGAGGTAGTCTCTCATTCATTGAGGTCACCTCAAGCAGTACGTCAGAGGCGAGGCCAGTGCCTAATCCTCTCAACAATAGCAGCACCAGCACTAGCAAGCTACAGGCATTGTCGATGTCATAGTGGGAGGCACGACATCGGGTGGAGCCTCGACTTTGGCTCGCAAAGCCAACACCAGGCAGTTAAACATCCAGGGGTCGGCCCCCATGAAGCAGAAGCGAGAACCCCTCTACTTCAAAGACAAGGACCTGAAGGGGGTAGCAGTCCCCCA
>NW_010729137_1:208822_to_207968	HTRVHGGQWARR;QCRQIRSLPRRSQER	>NW_010729137_1	GTG	VEHRFSLYRPDRRQRLPNGAHRKGVRRSALLPRNPPHPPLHPTSHRQCRQIRSLPRRSQERNLLDPNLQRCHRSGLLSGGVWVSLLHVPVHGRVHAAIRLGWELREAVPRGMRVPFRHTRVHGGQWARRVGTSEWGRGCGRHDQRDRARTGRAVDESIGECLVCWGGSDSSHGDRGPVRGIIRDRRGRWIHRPGDEGWCREDV	207968	208576	-	GTGGAGCACCGCTTCTCTCTATACCGACCAGACCGGCGCCAACGTCTCCCGAACGGTGCTCATCGCAAAGGAGTACGTCGATCAGCTTTACTCCCAAGGAACCCACCTCACCCGCCTCTCCATCCAACAAGTCATCGGCAATGCCGTCAAATCCGCTCCCTTCCCCGTCGATCACAAGAACGGAATCTACTTGATCCTAACCTCCAGCGATGTCACCGTTCAGGACTTCTGTCGGGCGGTGTGTGGGTTTCACTACTTCACGTTCCCGTCCATGGTCGGGTACACGCTGCCATACGCCTGGGTTGGGAACTCCGGGAAGCAGTGCCCAGAGGTATGCGCGTACCCTTTCGCCACACCCGGGTACATGGCGGGCAGTGGGCCAGGCGCGTTGGCACCTCC…
>NW_010729436_1:161523_to_161362	NNSATVGAVNGCDR;NNSATVGAVNGCDRGR	>NW_010729436_1	CTG	LSNTIELGSPCRRIISRRNNSATVGAVNGCDRGRK	161362	161466	-	CTGTCTAATACAATTGAGCTAGGGAGCCCATGTAGGCGCATAATTTCCCGGAGGAATAATTCAGCAACTGTGGGTGCTGTAAATGGGTGTGATAGAGGTAGGAAA
>NW_010729521_1:25058_to_23394	QPATIAEFLK;REGEPSSQGDSRKR	>NW_010729521_1	ATG	MVVKQPATIAEFLKLANRFITTEEEINQKGKDAPKKRKREGEPSSQGDSRKRKDLACETKPSQLFRAPMADRTDYTPLNAKRAEILMAIKDAPYVKWPPHMRRNPNERNKNLNYSFQKDHGHSTENCKNLRNEIKELIRRRYLRNFVHNNNYKMAGRQGEQAKDAPESSSRLAEQAPKQPPEGRPVRGTIHVIVGGSIVAGCTSAVARTSAHEAAKEEQNLPKRPRTKDPILFTEDDVRGVHYPHNDALVVMVKINDFEVRPVLVDSGSSADILFKAAFDKLQLREGDLKPASTPLVGFSGEEVRPLGRITLPVEVATWHSIVRLNHEFLVVATPSPYNAIRGRPITHALRAVVSTYYLVMKFPIDFGVGVARGDQLESRKCYVAALKGKTKVVDDLDL…	23394	24845	-	ATGGTTGTCAAGCAGCCCGCAACCATAGCCGAGTTCCTTAAGCTTGCAAACAGGTTTATAACAACGGAGGAGGAGATCAATCAGAAGGGCAAAGACGCGCCCAAGAAGAGAAAGAGGGAAGGTGAACCCTCAAGCCAAGGAGACAGTCGGAAGAGGAAGGACCTAGCTTGTGAAACAAAGCCAAGTCAGCTGTTCCGAGCTCCTATGGCAGATCGGACTGACTATACTCCATTGAATGCGAAGCGGGCCGAAATCCTGATGGCAATCAAGGATGCCCCGTATGTAAAGTGGCCACCCCATATGAGAAGAAACCCCAATGAAAGAAATAAAAACTTAAATTATAGCTTTCAAAAAGATCACGGTCATAGTACCGAAAACTGTAAAAATCTCCGCAACGAG…
>NW_010729111_1:2047675_to_2047109	AGPSGSGGLGEFR;TRGGHLFQGMKRRKRVAKRTHIELPR	>NW_010729111_1	ATG	MDSGRTRGGHLFQGMKRRKRVAKRTHIELPRDAEPEVPNNPSKDLPREPEMTPPMQEAAGGLYAKTTYTGAPTYSGAPACSGSAHTRAGPSGSGGLGEFRSVLSPTHALQKSKEDIFPEEVAAWTDLPLHQVACRAVTHAMVVSQTFYQALLLLSFLLSFI	2047109	2047591	-	ATGGACTCAGGAAGGACTCGTGGTGGACACTTGTTTCAAGGCATGAAGAGGAGGAAGCGAGTCGCCAAGCGAACTCACATCGAGCTGCCCCGGGATGCGGAGCCCGAGGTACCAAACAACCCATCAAAGGATTTGCCCAGGGAGCCCGAGATGACTCCTCCAATGCAAGAAGCGGCAGGGGGCCTGTATGCTAAGACTACTTACACGGGGGCTCCCACCTACTCTGGTGCTCCTGCTTGCTCTGGGTCTGCTCATACGCGAGCTGGGCCTTCAGGCTCGGGGGGCCTAGGGGAATTCAGGAGTGTGCTGTCGCCGACCCATGCTCTTCAGAAGAGTAAGGAGGACATTTTCCCCGAGGAGGTCGCGGCGTGGACTGATCTCCCTCTGCATCAGGTGGCC…
>NW_010729077_1:4540312_to_4540115	IRLFYISITIQANAR;VQNIFEECRVGSCWWVAPWR	>NW_010729077_1	ATG	MIAVSKVQNIFEECRVGSCWWVAPWRIRLFYISITIQANAREKHSEIKHLNILD	4540115	4540276	-	ATGATTGCCGTCTCAAAAGTACAAAACATATTCGAGGAGTGCCGAGTTGGAAGCTGTTGGTGGGTAGCACCGTGGCGGATCCGACTCTTCTACATCTCAATTACAATTCAAGCAAATGCAAGGGAAAAACACTCTGAGATAAAGCATCTGAACATCCTTGAT
>NW_010729082_1:2793820_to_2794068	GVGHASGCFFK;TPSSVLGPTDNQRR	>NW_010729082_1	GTG	VGEPSRGVGHASGCFFKSPHDNLSHHMGRDKHGTTINGGQCKKTPSSVLGPTDNQRRAKTRL	2793883	2794068	+	GTGGGTGAGCCTTCACGTGGGGTGGGGCATGCTTCGGGATGTTTTTTTAAAAGCCCACATGACAACTTAAGTCATCACATGGGGCGCGACAAGCATGGGACGACGATAAATGGCGGGCAATGCAAAAAGACGCCGTCCTCTGTGTTGGGTCCAACGGACAACCAACGACGTGCGAAAACACGTCTC
>NW_010729081_1:1257225_to_1257440	MVGPGLIMK;VGPGLIMK	>NW_010729081_1	ATG	MVGPGLIMKCAMLDEVGRGLERLLLAEDLSSKRSTIRGKFTLVNCCYYFYDKFTHWLCIHDATLRWYGLQIL	1257225	1257440	+	ATGGTGGGTCCAGGTCTCATAATGAAATGTGCGATGTTAGATGAAGTTGGTAGAGGGTTAGAGCGTCTTTTATTGGCAGAAGATCTCAGCTCAAAACGGTCTACTATACGAGGCAAATTTACTCTAGTGAATTGTTGTTATTATTTTTATGACAAATTTACCCATTGGTTATGTATACACGATGCAACATTGAGGTGGTATGGGTTGCAAATATTA
>NW_010729470_1:187589_to_187365	KLISRSDLDFYHNCRSNWQTR;RQEQGGGKKEFCR	>NW_010729470_1	GTG	VSIASYQFFLKKLISRSDLDFYHNCRSNWQTRRQEQGGGKKEFCRVA	187365	187505	-	GTGAGCATAGCTTCTTATCAATTCTTTCTCAAAAAACTGATTTCAAGATCGGATCTTGATTTCTACCACAACTGCAGATCGAACTGGCAAACAAGGCGGCAAGAACAAGGAGGCGGCAAGAAAGAATTCTGCAGGGTTGCT
>NW_010729266_1:947242_to_947406	RSGGGASTGK;RSGGGASTGKR;SGGGASTGKR	>NW_010729266_1	ATG	MGSWKATSDRRSGGGASTGKRGSSEDPLHFPLSH	947305	947406	+	ATGGGAAGCTGGAAAGCCACTAGTGATCGAAGAAGTGGAGGTGGCGCCTCCACAGGCAAACGAGGTTCGTCTGAAGATCCTCTACACTTCCCTCTGTCACAC
>NW_010729111_1:4311459_to_4311770	CTGYLNPDSNKLRKSQQTTMCMK;KSQQTTMCMK	>NW_010729111_1	ATG	MKHDFSLLTNWPDLCNSNLVYQALVEWPVRCTGYLNPDSNKLRKSQQTTMCMKGPRLLYL	4311591	4311770	+	ATGAAGCATGATTTCTCCTTGTTGACCAATTGGCCTGATTTATGCAATTCAAATCTTGTTTATCAAGCACTAGTAGAATGGCCCGTGCGATGCACCGGATATTTGAACCCAGACTCAAATAAATTAAGAAAATCTCAACAAACTACCATGTGCATGAAAGGACCAAGGCTGCTATATTTG
>NW_010729088_1:1210876_to_1211616	KTSGAGTSRGK;RPADGGQQR;RPADGGQQRETGQK	>NW_010729088_1	ATG	MPLEITLEKKKTSGAGTSRGKMPRPIEGTLVPTRWTLAPTEGTPWPQVLVGEGDDQGKRPADGGQQRETGQKRLPRMPYTPPAKRLAHKDHPAKGGEQRKEAPIALRGASAKGPATGPSSTPPSSEPAKEGEHLMRVFCPK	1211194	1211616	+	ATGCCGTTGGAGATCACTCTAGAGAAGAAGAAGACCTCAGGCGCGGGCACGTCCAGGGGCAAAATGCCAAGACCCATAGAGGGCACACTTGTGCCGACCAGGTGGACGTTAGCGCCTACCGAAGGGACACCTTGGCCTCAGGTCCTTGTTGGGGAAGGGGACGACCAAGGAAAGAGGCCAGCTGACGGGGGCCAGCAGCGGGAGACCGGCCAGAAGAGGCTACCAAGGATGCCTTACACACCTCCGGCGAAGAGACTAGCACACAAGGACCACCCTGCCAAGGGCGGTGAGCAAAGAAAGGAGGCCCCCATTGCTTTAAGGGGGGCTTCTGCAAAGGGGCCCGCCACTGGGCCTTCATCTACCCCTCCTTCATCGGAGCCAGCCAAGGAGGGGGAACAC…
>NW_010729154_1:653151_to_653465	GAQGGEEGSTRK;RGAQGGEEGSTR	>NW_010729154_1	ATG	MKRLKQRRGAQGGEEGSTRKGAQGQRLPNAGIWRRVQANRIKNFKEQSNLVKLRIS	653298	653465	+	ATGAAAAGGCTGAAGCAAAGAAGAGGAGCACAAGGAGGCGAAGAAGGAAGCACAAGAAAAGGAGCCCAAGGACAAAGGCTTCCAAATGCGGGTATCTGGAGAAGGGTCCAAGCAAACAGGATCAAAAATTTTAAGGAGCAAAGCAATCTAGTCAAGCTCAGAATCTCT
>NW_010729345_1:316331_to_315975	EQPLQENHFLEEEK;KETGPNNLGEYISK	>NW_010729345_1	ATG	MTIVEKPHFGCLSLAVRVKWSLRQKRESHKYLARKRNISILVLKKETGPNNLGEYISKAERKEREPDSAAREQPLQENHFLEEEKREQPASRTHLLYLLVTLLQGVRLLLLRRVHHL	315975	316325	-	ATGACGATAGTCGAGAAACCCCACTTTGGGTGCTTATCCCTAGCAGTTCGGGTGAAATGGTCACTTCGGCAAAAGAGAGAATCGCACAAATACTTAGCAAGAAAAAGAAACATTTCAATACTAGTTTTAAAAAAAGAAACTGGGCCTAACAACCTGGGAGAGTACATCAGCAAAGCAGAAAGAAAAGAAAGAGAACCGGACTCAGCCGCCCGGGAGCAACCACTTCAAGAGAATCATTTTTTAGAAGAAGAAAAAAGAGAGCAACCAGCCTCAAGGACCCACCTCCTCTACCTCCTCGTCACTCTCCTCCAGGGAGTCAGGCTCCTCCTCCTCCGCCGCGTCCACCATCTC
>NW_010729198_1:1397022_to_1397192	QGGLGGLPR;QGGLGGLPRLSR;RQGGLGGLPRLSR	>NW_010729198_1	ATG	MPKRQGGLGGLPRLSRQAVLHTV	1397124	1397192	+	ATGCCTAAGCGACAAGGTGGCCTTGGAGGCTTGCCTCGCCTTAGTCGCCAAGCAGTTTTGCATACTGTG
>NW_010729163_1:29019_to_29294	KNCSINSTAER;NCVINTQKKNCSINSTAER	>NW_010729163_1	TTG	LFVPIFRKKPVVVSSTSRNNASKNCVINTQKKNCSINSTAERNRKNHFYAFSLDYMQGGVGLQP	29103	29294	+	TTGTTTGTACCGATTTTTCGAAAGAAGCCAGTAGTTGTAAGTTCTACTTCAAGGAACAATGCATCTAAGAATTGTGTCATTAATACTCAAAAAAAGAATTGTTCCATTAATTCAACAGCTGAAAGAAATAGGAAGAACCATTTTTATGCCTTTTCCTTGGACTACATGCAGGGGGGTGTTGGTTTGCAACCA
>NW_010729080_1:8914449_to_8914685	KYCMRNAEQYNMR;KYCMRNAEQYNMRK;YCMRNAEQYNMRK	>NW_010729080_1	ATA	ILETLKKYCMRNAEQYNMRKFFFLQCVIRTTCYQGPHCKLNMDSLRIQGVHVYWTTGRCFPRIAGKTHGKML	8914470	8914685	+	ATACTTGAAACTCTCAAAAAGTATTGTATGAGAAATGCTGAACAATATAACATGAGAAAGTTTTTTTTCTTACAATGTGTAATTAGGACAACATGCTATCAAGGTCCACATTGCAAGTTAAATATGGATTCTCTTAGAATTCAAGGGGTACATGTGTACTGGACGACTGGGAGATGTTTCCCTAGAATTGCTGGTAAAACCCATGGCAAAATGCTA
>NW_010729077_1:8743869_to_8743708	KTQDTQVSNQR;TQDTQVSNQRQRHLK	>NW_010729077_1	ATG	MKIQNNVNRLIKSCQISGKKTQDTQVSNQRQRHLKTILFSLAQ	8743708	8743836	-	ATGAAAATCCAAAATAACGTAAATAGACTGATAAAAAGTTGTCAGATTTCAGGGAAAAAAACTCAAGACACCCAAGTCTCAAATCAACGCCAAAGGCACCTAAAAACAATTCTGTTCTCCTTAGCACAG
>NW_010729075_1:10110256_to_10109795	GVVGAGAGTR;GVVGAGAGTRSR;KMNKTKTTKNMKTR	>NW_010729075_1	TTG	LVKVSLIEDIRDGCSRPGGRGVVGAGAGTRSRLRVKTRKSLSIEEVVVSSESKSCKIEMEGVDNLATPAKKEICSRNTIPGNPNTTDSRIIAQKSFVVRTISHKGTHSKLSSEFRSFTNRKMNKTKTTKNMKTREIWGMTKRFLEGRSVA	10109795	10110244	-	TTGGTTAAGGTATCACTTATAGAGGATATCAGAGATGGATGCTCTAGACCGGGTGGAAGGGGGGTTGTAGGCGCAGGAGCTGGGACACGTAGCCGCTTGCGGGTGAAGACGAGAAAATCTCTCTCAATTGAGGAAGTAGTAGTGTCATCTGAATCAAAGTCCTGCAAAATAGAGATGGAAGGAGTAGACAATCTAGCAACCCCAGCAAAGAAGGAGATATGTTCAAGAAACACCATTCCGGGAAATCCGAATACGACGGATAGTAGGATCATAGCACAAAAATCCTTTGTGGTCAGGACTATATCCCACAAAGGTACACATAGCAAACTGAGCAGTGAATTTAGATCGTTCACGAACAGGAAGATGAACAAAACAAAGACAACCAAAAACATGAAGACT…
>NW_010729081_1:10064534_to_10065253	KSTVVGGQKENR;LHDHMHQIEKIGYR;RRPPEREEPQSGR	>NW_010729081_1	CTG	LPLIHDKVAPSKNPRTWCHERCPKLHDHMHQIEKIGYRTEERNNYPKTEVHLQAGWASNRRKIEIQGIEEERDHTRNEEYMIPSCNKLATWIENLILPWLLFVGDGRRRPPEREEPQSGRWITSIHLPWRRERVFESCENLGERMTPCSKEQKENRTTWKKSTVVGGQKENRTTWKKRTVVGGFIRCEIRGKPEKMPTCRRVAISISHHPPCPCACGKSAGNL	10064585	10065253	+	CTGCCGCTCATCCATGACAAGGTCGCCCCTTCCAAAAACCCTAGAACTTGGTGCCACGAACGCTGTCCGAAACTTCATGATCATATGCACCAAATAGAAAAGATCGGCTACCGTACGGAAGAACGTAACAACTACCCCAAGACCGAAGTCCATCTTCAAGCAGGCTGGGCCTCCAATAGAAGGAAGATAGAAATACAGGGGATCGAGGAAGAGCGCGATCATACAAGAAACGAGGAATACATGATTCCATCGTGTAACAAGCTCGCCACCTGGATCGAGAATTTGATATTGCCATGGCTTCTGTTCGTCGGGGATGGGCGGAGAAGACCGCCGGAAAGGGAGGAACCTCAAAGCGGGAGATGGATCACTAGTATTCATCTTCCATGGCGTAGAGAGCGA…
>NW_010729095_1:6349761_to_6349922	KQCCICSIDAKYILNR;RCFQPTHQQHRYLRK	>NW_010729095_1	TTG	LAAPFPKKRHYFLKKRCFQPTHQQHRYLRKQCCICSIDAKYILNRPCIRL	6349773	6349922	+	TTGGCAGCACCATTCCCAAAAAAAAGACACTATTTTCTCAAAAAACGATGCTTCCAACCCACACATCAACAACACCGTTATTTGAGAAAACAGTGTTGTATCTGTAGCATCGATGCCAAATATATACTTAATCGACCTTGCATTAGATTA
>NW_010729088_1:4983759_to_4983118	EGDNSNNGGSKRRK;KREGDNSNNGGSK	>NW_010729088_1	ATG	MNQKSENPAEKRKREGDNSNNGGSKRRKSKSPTRGGNKSGSRSPKLGWRFRTPPVERTSYTPLNAKREEILMAIKDASYVKWLPRLRGDRRVQKCILSFS	4983118	4983417	-	ATGAACCAAAAGAGCGAAAACCCAGCGGAGAAGAGAAAAAGAGAAGGTGACAACTCGAATAACGGTGGCAGTAAACGAAGAAAAAGCAAGTCCCCGACCAGGGGAGGAAACAAGTCCGGGAGCCGATCTCCTAAGTTAGGTTGGCGTTTCCGAACTCCGCCGGTCGAAAGAACGAGCTACACGCCCCTCAACGCGAAGCGGGAAGAGATTCTTATGGCGATCAAAGACGCCTCCTATGTGAAGTGGCTACCTCGGTTGAGGGGAGATCGAAGAGTACAAAAATGTATACTGTCATTTTCA
>NW_010729160_1:2101134_to_2100403	DYTPLNSTRTQILMQIR;RNPKRENPTKYCK	>NW_010729160_1	ATG	MHAAINRLRPGSTLKCSVAKTPPKTKLEFLKKSQKYIATEEALVEDNQERAAELHDGPSEKKWKGGDQRHPCNHGGKGNRKPPAPALAYKDYTPLNSTRTQILMQIREGKFVKWPTKLKRNPKRENPTKYCKYYHNTGHDTKDLYDLKIEIESLIRRGHLKQFVGGEADALSSQL	2100403	2100927	-	ATGCACGCAGCCATCAACAGACTCCGCCCTGGCTCGACTCTCAAGTGCTCGGTCGCTAAGACCCCGCCGAAGACTAAACTCGAATTCCTCAAAAAATCCCAAAAATACATCGCGACCGAAGAGGCTTTGGTCGAGGACAACCAAGAAAGGGCAGCTGAGCTCCATGACGGGCCCTCGGAGAAGAAGTGGAAAGGTGGGGACCAACGCCACCCCTGCAACCATGGCGGCAAAGGCAACAGGAAGCCACCGGCTCCGGCCTTGGCCTACAAGGACTACACGCCACTCAACTCCACCCGCACCCAGATACTGATGCAGATCAGGGAAGGGAAGTTTGTGAAGTGGCCAACAAAGCTGAAGCGGAACCCCAAGAGGGAGAACCCTACGAAGTACTGCAAGTAC…
>NW_010729103_1:3057164_to_3056973	ILMTTSQMAMKMK;RILMTTSQMAMKMKTSK	>NW_010729103_1	ATG	MWKKKWKRILMTTSQMAMKMKTSK	3056973	3057044	-	ATGTGGAAGAAGAAATGGAAGAGGATTTTGATGACTACAAGTCAGATGGCAATGAAGATGAAAACTTCCAAG
>NW_010729226_1:892915_to_893619	LGLAGAGPTK;NELFNGVNGKK	>NW_010729226_1	GTG	VKVGRLGVDLGRRSKSEEKNELFNGVNGKKSCSLRNSNVVHVTKIFSRLKLGLAGAGPTKNYKWFYKRRKRGNLSPGDESKGTTMKVRSLDSHSDKDDQVNKEGGEGPDSSTSMKVQSNEFKGIASSGVTLQQLVDREVTIGKSLGLCFLGGEEFTRRAFEEFERRKREEKLKKKALVKGGKVWDEEFLDQEDKIVDED	893023	893619	+	GTGAAGGTTGGAAGGTTGGGTGTTGACTTGGGTCGAAGAAGCAAGAGTGAAGAGAAAAATGAGTTGTTCAACGGAGTGAATGGCAAGAAATCATGCAGCCTAAGAAACTCTAATGTAGTGCATGTGACGAAAATCTTCTCAAGGTTGAAGCTTGGTCTGGCAGGGGCAGGACCCACAAAAAACTACAAATGGTTTTACAAGAGAAGGAAAAGAGGCAATTTGTCTCCTGGAGATGAGTCTAAAGGAACGACGATGAAGGTGCGGTCACTGGATTCTCATTCGGACAAGGATGATCAAGTCAACAAGGAGGGTGGTGAGGGTCCAGATTCTAGTACAAGCATGAAGGTGCAAAGTAATGAGTTTAAGGGTATTGCTTCAAGCGGTGTGACTCTCCAACAG…
>NW_010729134_1:1494029_to_1494208	CRKCMKTYHKNMAK;KCMKTYHKNMAKTGWRK;KCRKCMKTYHKNMAKTGWR	>NW_010729134_1	ATG	MQKKQKKCRKCMKTYHKNMAKTGWRKAQPLLRNIQLEQRLSNF	1494080	1494208	+	ATGCAAAAAAAACAAAAAAAATGTAGAAAATGCATGAAAACATACCATAAAAACATGGCAAAAACTGGTTGGAGGAAGGCTCAACCTTTACTCAGAAACATTCAACTTGAACAGAGACTTTCGAATTTT
>NW_010729257_1:641377_to_640991	ENQMRSNANQSTEINQK;KENQMRSNANQSTEINQKNK;MEGGLSIMKTR	>NW_010729257_1	ATG	MEGGLSIMKTRFKKKENQMRSNANQSTEINQKNKSWSKSTSTIRISLLIIDAKIYQKNILTPLFDLRCWITFLLKTVLLNRLQFKRHHLQWKLVLEISLGVNYLFGSYICRICIRYTSPFLLVSNLV	640991	641371	-	ATGGAGGGGGGTTTGAGTATAATGAAAACCAGATTTAAAAAGAAAGAAAATCAAATGAGGAGCAATGCAAATCAAAGTACTGAAATTAATCAAAAGAACAAGTCTTGGTCTAAGTCAACATCCACCATAAGAATTTCACTACTGATCATTGATGCAAAAATATATCAAAAGAACATACTCACTCCCTTGTTCGATCTAAGGTGTTGGATCACATTTTTGCTTAAAACTGTATTGCTGAATCGACTTCAATTCAAGCGGCACCATCTTCAGTGGAAGCTGGTTTTGGAAATTTCTTTGGGTGTGAACTACTTATTTGGGAGCTATATTTGTAGAATTTGTATCAGGTATACTTCTCCCTTTCTTTTGGTTTCAAATCTGGTA
>NW_010729277_1:948970_to_949248	QGEGARRR;QREGIREVEDGKAK	>NW_010729277_1	ATG	MRVGRKRQREGIREVEDGKAKPPLPRVAAAVVEKKRKQGEGARRRRRRRRIREEERDR	949075	949248	+	ATGAGAGTCGGGAGAAAAAGACAGAGAGAGGGAATCAGAGAAGTGGAAGATGGGAAGGCCAAACCGCCGCTGCCGAGAGTTGCAGCGGCGGTGGTTGAGAAGAAACGAAAACAGGGAGAGGGGGCAAGAAGAAGACGAAGAAGAAGAAGAATCAGAGAGGAAGAGAGAGATCGG
>NW_010729102_1:1339407_to_1340174	NGVMEVKDFR;REWLERDFEEQEIR	>NW_010729102_1	ATG	MEDAEEITQAFLNHFKNLYSKGSGRKLYLRNWEGPTLAEDKREWLERDFEEQEIREAVFEMDGDRAPRPNGFPIFFFQICWEIVRMDLMEVFKEFHSTAVINKGHNSTFIYLIPKKNGVMEVKDFRPISLVGSVYKILAKVLAKRIREVLKELVSPNQFAFMKGRQIVDSILIANEVIEDRRKSGRKGLLVKLDLEKAYDKVDWDCFLQILKLRGFGTKWLQWMKSCISSTWFSILINGEPKG	1339446	1340174	+	ATGGAAGATGCTGAAGAAATCACACAAGCATTTCTTAACCACTTCAAAAATCTCTACTCCAAGGGAAGTGGTAGGAAGTTGTATTTAAGAAATTGGGAAGGACCAACTCTAGCAGAAGATAAGAGAGAATGGCTCGAAAGGGATTTTGAGGAGCAAGAAATAAGAGAAGCAGTTTTCGAGATGGATGGTGATAGAGCCCCCAGACCCAATGGCTTCCCCATCTTCTTTTTTCAAATATGCTGGGAAATTGTAAGAATGGATCTTATGGAGGTCTTTAAGGAATTCCACTCCACGGCAGTTATAAACAAAGGACATAACTCTACATTTATCTACCTAATCCCAAAGAAAAATGGTGTCATGGAAGTGAAAGACTTCAGACCAATAAGTCTAGTAGGGAGT…
>NW_010729085_1:718707_to_718919	KVGSGGGGLVR;VGSGGGGLVR	>NW_010729085_1	ATA	IKKKVGSGGGGLVRSYHLMMMHFLQKHLKAGLFHGTSYFVWQRQSFAWHLAREIRGGFLLSMVCSLALLSK	718707	718919	+	ATAAAAAAAAAGGTTGGGAGTGGGGGAGGGGGTTTGGTCAGGTCATATCATTTGATGATGATGCATTTTCTCCAAAAACATTTGAAGGCCGGATTATTCCATGGGACTTCATATTTTGTTTGGCAGCGTCAGAGCTTTGCATGGCACTTGGCGCGTGAAATCCGTGGGGGGTTTCTACTTTCTATGGTGTGCTCTCTCGCGCTTTTGTCCAAA
>NW_010729077_1:7090361_to_7090137	RWYVYGPNDYRQR;RWYVYGPNDYRQRKK	>NW_010729077_1	TTG	LASRRWYVYGPNDYRQRKKLWEKLSDIRGLWKGPWCLGGDFNVVTLIEETNNPRQRVTTSMRRFNQFVDSFELK	7090137	7090358	-	TTGGCAAGTAGAAGATGGTATGTTTATGGGCCCAATGACTATAGGCAGAGAAAGAAACTGTGGGAAAAGTTGAGTGATATTAGGGGCCTTTGGAAAGGACCATGGTGTCTGGGAGGGGACTTTAATGTAGTGACACTCATAGAGGAAACCAACAACCCAAGACAGAGAGTCACAACAAGTATGAGGAGGTTCAATCAGTTTGTCGATTCGTTTGAGCTTAAA
>NW_010729123_1:1906313_to_1906564	KWEHQTTLYRCR;QAVVEDEGMEIVEAK	>NW_010729123_1	ATG	MTNPAELKSSGTRNTGRIETEVKQAVVEDEGMEIVEAKELRPMPFKAEQVLSLKKWEHQTTLYRCRPSRKPNLIV	1906340	1906564	+	ATGACAAATCCCGCTGAGTTGAAATCATCGGGTACCCGAAACACTGGAAGAATTGAAACGGAGGTAAAGCAGGCCGTGGTCGAGGACGAGGGAATGGAAATCGTGGAGGCAAAGGAGCTACGGCCAATGCCATTCAAGGCCGAGCAGGTGTTGTCACTGAAGAAGTGGGAGCATCAAACAACACTATACAGATGTCGTCCCTCACGCAAGCCCAACTTGATCGTT
>NW_010729097_1:5193553_to_5193747	EKTNKQCPMR;QCPMRQSHIR	>NW_010729097_1	ATT	IAKEKTNKQCPMRQSHIRIFNVENLSNVKRKIMRNQPKKLLLSTRIMWLQLTREKQIQETIKFFK	5193553	5193747	+	ATTGCAAAGGAAAAGACTAATAAGCAATGTCCAATGAGACAAAGCCACATTAGAATTTTTAACGTGGAAAACCTCTCCAATGTGAAGAGGAAAATCATGAGGAACCAGCCCAAAAAACTTCTACTATCAACAAGAATAATGTGGTTACAACTTACTAGAGAAAAACAAATTCAAGAGACAATAAAGTTTTTTAAA
>NW_010729096_1:1729176_to_1729541	KNTNKYTNR;KNTNKYTNRK	>NW_010729096_1	TTG	LRQSPPSLTLLIRFFEYIYIYIASFSFLIISKKKLKKNTNKYTNRKKYDKSNNTRSPRRGLPSCRMTYVLRRFGS	1729317	1729541	+	TTGCGCCAAAGCCCACCCTCATTAACGCTGTTAATTCGATTTTTTGAATATATATATATATATATTGCCTCTTTTTCATTTCTAATAATTTCAAAAAAGAAGCTCAAGAAAAACACAAACAAATACACAAATAGAAAAAAGTATGATAAATCAAACAATACCAGAAGTCCAAGAAGAGGGCTGCCTTCCTGTCGAATGACGTATGTCCTGAGAAGGTTTGGATCC
>NW_010729077_1:3954164_to_3954334	GKGGGGGAYR;GKGGGGGAYRR;GKGGGGGAYRRK;KGKGGGGGAYR;KGKGGGGGAYRR	>NW_010729077_1	ATG	MGLWKKDYQKKGKGGGGGAYRRKPSNSGIFTLTSAPYRILVIARYNKQNLESRD	3954173	3954334	+	ATGGGCTTATGGAAGAAAGATTATCAAAAGAAAGGAAAGGGGGGAGGGGGGGGGGCATATAGAAGGAAACCATCAAATTCTGGCATTTTCACCCTGACATCAGCCCCTTACAGGATACTAGTCATAGCTCGATACAACAAACAAAACCTAGAAAGCAGAGAT
>NW_010729214_1:931123_to_930965	EESSFGPQNKLPPGKVSMSCRVSK;LPPGKVSMSCR	>NW_010729214_1	GTG	VDKEESSFGPQNKLPPGKVSMSCRVSKAH	930965	931051	-	GTGGATAAAGAAGAGAGTTCTTTTGGGCCCCAAAACAAGTTGCCACCTGGAAAGGTTTCAATGTCGTGCAGGGTCAGCAAAGCTCAT
>NW_010729082_1:8616770_to_8616600	EEASNILMNEQNK;SKEEASNILMNEQNKFR	>NW_010729082_1	ATG	MRKLNAGFLFIFKSKEEASNILMNEQNKFREPYLRIGRWSPLVGAFRDMVL	8616600	8616752	-	ATGAGGAAGCTAAATGCTGGTTTCTTGTTCATCTTCAAAAGCAAGGAGGAGGCAAGCAACATCCTGATGAATGAACAAAATAAGTTTCGAGAACCTTATCTCAGAATCGGGAGATGGAGTCCTTTAGTTGGAGCATTCAGGGATATGGTCCTC
>NW_010729203_1:213994_to_214416	FSVTMDINNGGR;KDVCRCCPFQEDVGQSR	>NW_010729203_1	GTG	VRRRALAFRQFRKDVCRCCPFQEDVGQSRLGSRGRAVSATVGRRIGFDLSRRFSVTMDINNGGRGPQSLLLLHLSSLCPSFSSCLGFFSSRPGFFSSSSCGLLQPLSG	214093	214416	+	GTGAGGAGACGTGCGCTGGCATTCCGTCAGTTTCGAAAAGACGTGTGCCGGTGCTGTCCGTTTCAGGAAGACGTGGGTCAATCACGTCTTGGTTCCAGGGGACGTGCGGTCAGTGCGACTGTGGGCCGTCGAATTGGCTTTGATCTGAGCCGTCGCTTTTCGGTCACTATGGATATAAATAACGGGGGGAGGGGACCTCAGTCGCTGTTACTTCTGCATCTCTCGAGCTTGTGTCCAAGTTTCAGCTCGTGTCTGGGCTTTTTCAGTTCGCGTCCGGGTTTTTTCAGTTCGAGCTCCTGTGGTTTACTCCAACCTCTTTCCGGG
>NW_010729172_1:45871_to_46401	ITQEMADATDGELDSK;REQAAEEASR	>NW_010729172_1	GTG	VNSIHALAAQAERSSRREQAAEEASRTAEEASRATEAASRAAQARLARSQRDTEAMGVVVKHMADLRLDLQHQVEYLQEDIRERTEIFSQGIEDSKKKAVEDYITSPRFDDLMVGSYRRGFKLSRWMIRNTYLELDISAITTSRITQEMADATDGELDSKDEVGPSNIVDVPSEGED	45871	46401	+	GTGAACTCCATCCATGCCTTGGCGGCCCAAGCGGAAAGGAGCTCGAGGCGAGAACAAGCTGCTGAAGAGGCTTCCCGCACTGCCGAAGAGGCTTCTCGGGCTACCGAAGCGGCTTCTCGCGCTGCACAGGCCAGGCTGGCGAGGTCTCAGAGAGACACCGAGGCCATGGGAGTGGTGGTGAAGCACATGGCGGACCTGAGGCTGGACTTGCAGCATCAGGTCGAATACCTTCAAGAGGATATTAGGGAGAGGACAGAGATCTTTTCTCAGGGCATCGAGGATTCCAAGAAGAAGGCCGTTGAAGACTATATCACCTCGCCGCGTTTTGACGACCTGATGGTGGGCTCGTACAGAAGGGGTTTTAAACTGAGCCGGTGGATGATCAGGAATACATACCTC…
>NW_010729157_1:2511969_to_2511811	AENGGQSLSSDLSFR;GARIWEMSFR	>NW_010729157_1	ATG	MGAEIRDRAENGGQSLSSDLSFRGARIWEMSFRGRAPAPLNWFWG	2511811	2511945	-	ATGGGAGCGGAGATCCGAGATCGGGCAGAGAACGGGGGTCAGAGCCTCTCCTCCGATTTGAGCTTCAGAGGGGCGCGAATATGGGAAATGAGCTTCAGGGGGCGCGCTCCAGCACCTTTGAATTGGTTTTGGGGC
>NW_010729091_1:5397722_to_5397447	LAVAGSGSR;LAVAGSGSRRKTR	>NW_010729091_1	CTG	LAVAGSGSRRKTRKKGGTPTLKSNPGIRRATVGKRNHVMCTTGGGGGRTSGVELQGTCTDGLLVSGLAWVRVVFIFCGEKERYILTIFNPTV	5397447	5397722	-	CTGGCAGTAGCAGGTAGTGGGAGTAGACGAAAGACGAGAAAGAAAGGAGGGACTCCCACTCTAAAATCTAATCCGGGAATACGACGGGCAACGGTGGGCAAGCGAAACCATGTCATGTGTACAACAGGAGGAGGAGGAGGACGGACTAGTGGAGTGGAACTACAGGGGACTTGCACGGACGGACTCCTAGTTTCGGGATTGGCATGGGTTAGGGTGGTATTTATCTTTTGCGGGGAGAAAGAGCGGTACATCCTAACAATTTTTAACCCCACAGTA
>NW_010729143_1:1469378_to_1469220	EGALAGIRLR;QPEPSDKPMR	>NW_010729143_1	CTG	LKASRQPEPSDKPMRRISQKEGALAGIRLRP	1469220	1469312	-	CTGAAAGCGTCTCGTCAACCAGAACCAAGCGATAAACCAATGAGAAGAATATCTCAGAAAGAAGGGGCCCTGGCCGGTATCCGACTCCGTCCA
>NW_010729102_1:4397995_to_4398144	QNQNNNNPYGIWLKR;QNQNNNNPYGIWLKRRER	>NW_010729102_1	ATA	IKKKQNQNNNNPYGIWLKRRERGCELLDRSRLDMWAYMSGSIV	4398016	4398144	+	ATAAAGAAAAAACAAAATCAGAACAATAATAATCCATATGGTATATGGTTGAAGAGGAGAGAAAGGGGATGTGAATTGTTGGATCGATCAAGATTGGATATGTGGGCATACATGTCTGGTAGTATTGTG
>NW_010729236_1:54772_to_54981	QTAAGEQMTKR;RQTAAGEQMTK	>NW_010729236_1	TTG	LPEAKAGGGSGGRRQTAAGEQMTKRIR	54901	54981	+	TTGCCGGAGGCGAAGGCAGGCGGCGGCAGTGGCGGGCGACGGCAAACAGCTGCTGGTGAACAAATGACAAAAAGAATACGA
>NW_010729144_1:1560246_to_1560410	QGAATTRRQGER;TLLLKQGAATTRRQGER	>NW_010729144_1	GTG	VYIRTLLLKQGAATTRRQGEREGGRGKSIVVVENCNGSGRKTWREREYRK	1560261	1560410	+	GTGTACATTCGAACTTTGTTGTTGAAACAGGGCGCTGCAACTACGAGAAGACAGGGGGAGAGAGAGGGAGGGAGAGGAAAATCGATCGTCGTTGTTGAGAATTGCAACGGCAGTGGCAGGAAGACATGGAGAGAGAGAGAGTACCGGAAA
>NW_010729132_1:1189903_to_1190193	HPASRQARSRRQDER;QARSRRQDER	>NW_010729132_1	CTG	LPQLQPHLPPRHPASRQARSRRQDERPSRQGEASQNPPKSQASSRGRKERPATPVSPRAVRSGGPQLGLHHPSNRSSKPHFWRTSSRS	1189930	1190193	+	CTGCCTCAGCTTCAACCCCATCTCCCTCCTCGACACCCAGCCTCACGACAAGCTAGGTCTCGCCGCCAGGATGAACGCCCTTCTCGCCAAGGAGAGGCTTCCCAGAACCCCCCTAAGAGCCAAGCCTCCTCTCGAGGCAGAAAGGAAAGACCAGCCACTCCGGTCTCGCCGCGGGCAGTCAGGTCGGGAGGACCCCAGCTCGGTCTACATCACCCTAGCAATCGAAGTTCGAAGCCCCACTTCTGGAGAACCAGTTCGAGATCC
>NW_010729143_1:2547377_to_2547213	ETEGAGNLTICSK;ETEGAGNLTICSKK	>NW_010729143_1	GTG	VESKLCSKETEGAGNLTICSKKNMCLRKMMLREILIPWALKS	2547213	2547338	-	GTGGAATCAAAGCTATGTAGCAAAGAGACAGAAGGAGCAGGAAATTTAACAATATGCTCAAAGAAAAATATGTGCTTAAGAAAGATGATGTTACGAGAAATCTTGATACCATGGGCTTTGAAATCA
>NW_010729086_1:7537930_to_7537595	KQEENEWKETSQIQIGHR;QEENEWKETSQIQIGHR	>NW_010729086_1	TTG	LLSHKKQEENEWKETSQIQIGHRVFGTFKYSQEKMRQELAKYIIHVEQLFLLAKDTKLERFL	7537595	7537780	-	TTGCTCTCCCATAAGAAACAAGAAGAAAATGAATGGAAGGAAACATCTCAAATTCAAATTGGGCATAGGGTTTTTGGTACTTTTAAATATTCTCAAGAAAAAATGAGGCAAGAGTTAGCAAAATATATTATACATGTTGAACAACTATTTTTATTAGCTAAAGATACTAAACTTGAAAGATTTTTA
>NW_010729092_1:2672601_to_2672759	QNQPIMSCVTMQKFTSYR;QNQPIMSCVTMQKFTSYRQNR	>NW_010729092_1	ATG	MRYGNKQNQPIMSCVTMQKFTSYRQNRPLVNKGRDAFLCTIQT	2672631	2672759	+	ATGAGATATGGGAACAAGCAAAATCAACCTATTATGAGTTGCGTCACTATGCAAAAATTTACCAGTTACAGGCAGAATCGTCCACTTGTAAACAAGGGGAGAGATGCTTTTCTGTGTACTATTCAGACT
>NW_010729102_1:3670644_to_3670480	CNVRILKEVTFWKDQPHEK;KEDMEITLINCCIWNRRCNVR	>NW_010729102_1	TTG	LLARKEDMEITLINCCIWNRRCNVRILKEVTFWKDQPHEKILIFHLNTSWCFIHR	3670480	3670644	-	TTGTTAGCCAGGAAAGAAGACATGGAAATCACTCTTATCAACTGTTGCATCTGGAATAGAAGATGCAATGTGAGAATTCTCAAAGAGGTGACATTCTGGAAGGACCAACCCCATGAGAAAATCCTCATTTTCCATCTGAACACCTCCTGGTGCTTCATCCATCGG
>NW_010729123_1:1479481_to_1479882	KQNLARSGGK;KQNLARSGGKR	>NW_010729123_1	ATG	MPGIDPELITHKLNTDPVVRPVRQKKQNLARSGGKRSTRRSRNSSQLTS	1479736	1479882	+	ATGCCCGGTATAGACCCCGAACTCATAACTCACAAGCTGAATACTGATCCTGTAGTTAGGCCCGTTAGACAGAAGAAACAAAACCTAGCCCGGAGCGGTGGAAAGCGGTCGACGAGGAGATCGAGAAACTCCTCGCAGCTGACTTCA
>NW_010729350_1:263516_to_262977	KEDKRDLVCVYCKK;RDLVCVYCKK	>NW_010729350_1	ATG	MVSAVKSKQNDNENKKEDKRDLVCVYCKKPKHTRDTCWKLHPHLVLTRLKNKKGNAHMAVTGDTPAPLLQLLWSPL	262977	263204	-	ATGGTAAGTGCTGTGAAATCTAAACAAAATGACAATGAAAACAAGAAGGAAGACAAAAGGGACTTGGTCTGTGTCTACTGTAAGAAGCCTAAGCATACAAGAGATACTTGTTGGAAGCTTCACCCACATCTTGTGCTGACCAGATTGAAGAATAAGAAAGGAAATGCGCACATGGCAGTTACTGGTGACACTCCGGCCCCCCTACTACAATTGCTTTGGAGTCCGTTG
>NW_010729127_1:1130168_to_1129701	EVLGSINQRAPQR;SMPGIFSATCRRGRRGR	>NW_010729127_1	GTG	VANLLFLQSPCQRSMPGIFSATCRRGRRGRRRSLAGRSALQPLPRPRSTSRSRSLLISPRRRSALTLPWWIWRKKREVLGSINQRAPQRLSRKLLSLPSRRSLLDLHTSLRRGLSCLISSGFVRVRRPSSLRRSRIGPKCLRLSLWLGLPVTAWW	1129701	1130165	-	GTGGCAAACCTTTTGTTCTTGCAATCGCCATGCCAGAGGTCGATGCCAGGAATCTTTTCAGCAACATGCAGAAGGGGAAGAAGAGGAAGGCGAAGAAGCCTCGCCGGGAGGTCAGCCCTTCAACCCCTGCCCCGCCCGAGGTCCACATCACGGAGCCGATCTCTGCTGATCTCCCCTAGGAGGAGGTCCGCCCTCACCCTCCCATGGTGGATCTGGAGGAAGAAGAGGGAAGTGCTCGGCAGCATAAACCAGAGAGCACCCCAGCGCCTGAGCCGGAAGTTGCTCAGCCTCCCGAGCCGACGTTCTCTCCTAGACCTCCACACGAGCCTCCGAAGAGGACTATCTTGTCTTATAAGTTCAGGATTCGTAAGAGTGAGGAGGCCATCTTCTCTGAGGAGG…
>NW_010729139_1:816645_to_817235	QLVCFPTGKQNQGWR;RFVEVGRWRRNLK	>NW_010729139_1	ATG	MEKRFVEVGRWRRNLKVEAKVFLFEEEKGRGKLSLKIREARRAMVLLSGTKVVEWLQKFVEGANLKGKQNNSQELAVDEGKKYTVESRKNVKGCYIALAEFFGGGKKQLVCFPTGKQNQGWRDVNKVLQEFLLRGVT	816825	817235	+	ATGGAGAAAAGGTTCGTGGAGGTAGGAAGATGGAGAAGAAATTTGAAGGTTGAAGCTAAGGTTTTCCTGTTTGAGGAAGAGAAAGGTAGAGGAAAGCTAAGTCTGAAGATAAGGGAAGCAAGGAGGGCTATGGTTCTATTGTCTGGAACAAAAGTAGTGGAATGGTTACAGAAGTTTGTGGAAGGGGCTAATTTGAAAGGTAAGCAAAATAACAGTCAAGAGCTTGCAGTTGATGAAGGTAAGAAATATACTGTTGAGAGCAGAAAGAATGTGAAAGGGTGCTACATAGCTCTGGCTGAGTTCTTCGGTGGAGGAAAGAAACAGTTGGTTTGTTTCCCAACAGGAAAACAAAACCAGGGGTGGAGGGATGTGAATAAGGTGCTTCAAGAATTTTTGCTC…
>NW_010729096_1:492557_to_492721	DANMGGGGGDGSTTKK;RDANMGGGGGDGSTTK	>NW_010729096_1	ATG	MLRRDANMGGGGGDGSTTKKGWRISCSLQQKVFHDTPFLTLQLCGKIKNPQKH	492563	492721	+	ATGTTGAGAAGAGATGCGAATATGGGAGGAGGAGGGGGGGATGGTTCAACCACCAAAAAAGGTTGGCGAATCAGCTGCAGCCTGCAGCAGAAAGTATTTCATGATACGCCATTCTTGACTCTTCAACTGTGTGGTAAAATTAAAAATCCTCAAAAACAT
>NW_010729089_1:6899730_to_6899416	KKNPCTMRTCTMER;KNPCTMRTCTMERYK	>NW_010729089_1	ATG	MVHKKKKKTPCIYVHCVLYLCYYICVYYVFTLYCILSRVYLNYVFDWHRPIFIFLNKVKYCIRKKNPCTMRTCTMERYKKLNQKKVQHAKKRLVGCP	6899416	6899706	-	ATGGTTCACAAAAAAAAAAAAAAAACTCCATGTATATATGTGCATTGTGTACTATATTTATGCTATTATATATGTGTATACTATGTATTTACACTATATTGTATCCTCTCTAGAGTATATCTAAACTATGTATTTGATTGGCATAGGCCTATATTCATTTTTTTGAACAAGGTAAAGTATTGTATTAGAAAAAAGAACCCATGTACGATGAGGACCTGTACAATGGAAAGATACAAGAAGCTCAATCAAAAAAAGGTCCAACATGCAAAAAAGAGATTAGTTGGATGTCCT
>NW_010729175_1:1132243_to_1131347	CNTDLKLNNR;ESQDENTKMQAKMAEMGLAVSAGLKR	>NW_010729175_1	ATG	MAVLRRCNTDLKLNNRVSPREKKPNEPVTDENQRLRRELSASMAARKSLERMFSGLGKEKEIIAGELSRKVHELKDTKEHLSDVKAQNKMLLAKVKACTAGNKDCNCRRGYDEGNAAALQERNKLLSENLLRSLDGYRFLTKKLKESQDENTKMQAKMAEMGLAVSAGLKRIQYFRQLVGECNERQRRIEKEMAELENIFQRLEMKVCRR	1131347	1131976	-	ATGGCCGTTCTGCGACGGTGCAACACCGATCTTAAGCTTAACAACAGGGTATCACCAAGAGAAAAGAAGCCAAACGAACCGGTGACAGACGAGAACCAGAGGCTACGGAGGGAGCTCAGTGCGAGCATGGCGGCACGGAAGAGCCTGGAACGGATGTTCTCAGGCTTGGGGAAGGAGAAGGAGATAATAGCAGGGGAGCTTTCTCGAAAGGTTCACGAACTGAAAGACACGAAGGAACACCTCAGCGATGTTAAAGCACAGAACAAGATGTTATTGGCCAAGGTCAAAGCTTGCACTGCCGGAAACAAAGACTGCAACTGTAGAAGAGGATACGACGAAGGGAACGCTGCTGCGCTGCAAGAGCGTAACAAGCTTCTCTCGGAGAATCTCCTCAGGTCC…
>NW_010729086_1:8071505_to_8071768	MKAGYSAMKEK;RMKAGYSAMK	>NW_010729086_1	CTG	LKREKRRMKAGYSAMKEKKNRRTFLMMVLAWAV	8071670	8071768	+	CTGAAGAGAGAGAAGAGAAGGATGAAGGCTGGGTACAGTGCAATGAAGGAGAAGAAGAATCGGAGGACTTTTCTGATGATGGTACTAGCATGGGCAGTG
>NW_010729220_1:517248_to_517676	NMEVEGDCQTLICWMK;NMEVEGDCQTLICWMKK	>NW_010729220_1	ATG	MRLKDLKNMEVEGDCQTLICWMKKQDLIPWKVRPLVRQAQYLGSLLNSSFNWVPRRVLMAWLTLARAGVERKISWNGAAWDRVVIYNICFFSYVLMMLVLCAFESCFYESPFILCFCLLLFEKTKNKRTRMAAL	517275	517676	+	ATGAGGTTAAAGGACCTAAAGAACATGGAGGTGGAAGGTGACTGTCAAACTCTTATCTGTTGGATGAAGAAACAGGACCTAATACCTTGGAAGGTTAGGCCATTGGTAAGACAGGCACAATACTTGGGTTCCTTATTGAATTCTTCATTCAATTGGGTGCCTAGGAGAGTGCTAATGGCCTGGCTGACTCTTGCTAGGGCTGGGGTAGAGAGAAAAATCAGCTGGAATGGGGCTGCCTGGGACCGGGTGGTGATTTATAATATCTGTTTTTTCTCTTATGTTTTAATGATGTTAGTGCTCTGTGCCTTTGAGAGCTGTTTTTATGAAAGCCCATTTATACTTTGCTTTTGCCTGCTGCTTTTTGAGAAAACAAAAAACAAAAGAACAAGGATGGCTGCA…
>NW_010729231_1:523305_to_522970	KKNTGNNEHRR;QNQQHQQQLR	>NW_010729231_1	ATG	MHIHSQHEEELIFNLRWSIISFKARHTEPTQKKKNTGNNEHRRSSISPRRQNQQHQQQLRPHPQLPQRTLAENWDQRHPSLATQRLTPGDGEGSFIGKG	522970	523266	-	ATGCATATACATAGTCAACATGAAGAAGAGCTGATATTCAACTTAAGATGGTCTATTATATCGTTTAAGGCTCGGCATACCGAGCCAACACAAAAAAAAAAAAACACAGGAAATAATGAACATAGGAGGTCGTCGATCAGTCCTCGGCGGCAGAATCAACAACACCAACAGCAGCTTCGGCCTCATCCTCAGCTACCTCAGCGGACCCTTGCGGAGAATTGGGATCAAAGGCATCCCAGCCTTGCGACTCAACGGCTAACTCCGGGTGATGGCGAAGGATCCTTCATCGGAAAAGGT
>NW_010729111_1:3765936_to_3766187	NRGGGGDFSR;RTNNKRNRGYRFDHWEREQK	>NW_010729111_1	ATT	ILEKSNQFSVPFQRGPTSKRTNNKRNRGYRFDHWEREQKNRGGGGDFSRERERSCNLEAKTRSDRAGRGRQSGTRAAYASR	3765945	3766187	+	ATTTTAGAGAAGAGCAATCAGTTTTCAGTTCCCTTTCAGAGAGGACCGACCAGTAAAAGAACCAACAATAAAAGGAATCGGGGTTACCGTTTTGACCACTGGGAGAGGGAACAAAAGAACCGTGGAGGTGGAGGAGACTTTAGTAGAGAGAGAGAGAGAAGTTGTAACTTGGAAGCAAAAACAAGAAGCGACCGCGCCGGCCGCGGCCGTCAAAGCGGCACCAGAGCCGCGTATGCTTCGCGT
>NW_010729097_1:6292934_to_6293263	VGAASSGTVR;VGAASSGTVRSERR	>NW_010729097_1	ATG	MLKCCYFVCLVPQGYFSPFSLSYFKLCRPSINNNKVGAASSGTVRSERRDRAHLPCLLHLLDPDPDLDSDRTEVLSLPSLFFFLVVCQNRTCNRFRLLM	6292967	6293263	+	ATGTTGAAATGCTGTTATTTTGTATGTTTAGTACCGCAGGGGTACTTTAGTCCTTTCAGCCTGTCTTATTTTAAGTTGTGTCGCCCTAGTATAAATAACAACAAAGTTGGCGCCGCCAGCAGCGGTACTGTTAGGTCCGAAAGAAGAGATCGAGCACACCTTCCCTGTCTTCTCCATTTGCTAGATCCAGATCCAGATCTAGATTCAGATCGGACTGAAGTACTCTCTCTCCCTTCTCTTTTTTTTTTTCTGGTCGTGTGCCAGAACAGAACCTGTAATAGGTTCAGATTGTTAATG
>NW_010729097_1:3488529_to_3488350	KDRYRVMVEQSNMNPARSTR;VMVEQSNMNPARSTRRR	>NW_010729097_1	GTG	VRERKDRYRVMVEQSNMNPARSTRRRAAAYRDGYGQTISKQIRSPTHISYQRPYPQNKN	3488350	3488526	-	GTGCGTGAGAGAAAAGACAGATATCGAGTGATGGTCGAACAGTCGAATATGAACCCGGCGAGAAGTACTCGCAGACGAGCTGCAGCTTACAGGGACGGCTATGGCCAAACTATTTCCAAACAAATCAGATCTCCTACCCACATTTCCTACCAACGTCCCTACCCACAAAATAAAAAT
>NW_010729096_1:4334752_to_4334916	QTLMTHLVCR;TSGVLNQRNK	>NW_010729096_1	TTG	LRTSGVLNQRNKHNNTSEYRQTLMTHLVCRRTLKPAELAFFFSFT	4334782	4334916	+	TTGAGAACCTCCGGTGTATTAAACCAAAGAAATAAACATAACAACACGTCCGAATACCGGCAAACACTCATGACTCATCTCGTTTGCAGACGCACACTGAAACCAGCAGAATTGGCTTTTTTTTTTTCCTTTACT
>NW_010729180_1:1103685_to_1102630	DQMKCQADQHRRK;VARDQMKCQADQHR	>NW_010729180_1	ATG	MTPFEAVYGIPPPSLLAYVLGTARIGAVDEYLRDWDIILCESQHNLRVARDQMKCQADQHRRKASFDVGDYVYVKLQPYRQTSVAFRRSMKLAPRYFGPYLIIEKVGLVAYRLALPLGSQIHNVFHVSLLQKHLGPVTPTSTQLPPISDTSTILPQPEAVLDCRIIRKGKYHPKSEILVK	1102630	1103169	-	ATGACACCCTTCGAAGCAGTTTACGGTATCCCACCCCCAAGTCTACTGGCTTATGTACTAGGAACGGCTCGCATTGGGGCCGTTGATGAATACTTGCGTGACTGGGACATCATTCTATGTGAGTCGCAACACAACCTTCGGGTAGCGCGGGATCAGATGAAATGTCAAGCAGACCAACACCGAAGGAAAGCTTCATTCGACGTGGGTGATTATGTGTATGTGAAATTGCAGCCATACCGACAGACTTCTGTGGCTTTTCGGCGCTCTATGAAGCTCGCCCCACGTTACTTTGGGCCATACCTAATCATTGAGAAGGTAGGATTGGTGGCCTACCGATTGGCCTTGCCTCTTGGCTCTCAAATCCATAATGTGTTCCATGTCAGCTTGCTACAGAAGCAT…
>NW_010729077_1:3829414_to_3829223	EGGAGNGHSLK;EGGAGNGHSLKR	>NW_010729077_1	ATG	MNRISSPREGGAGNGHSLKRGNAILAGMGMRF	3829223	3829318	-	ATGAACAGGATTTCATCCCCAAGGGAAGGAGGAGCAGGGAATGGCCATTCCCTCAAACGGGGGAATGCCATTCTAGCAGGAATGGGAATGAGATTC
>NW_010729074_1:10983816_to_10983568	EDKPQLVRKDMMSR;EDKPQLVRKDMMSRSK	>NW_010729074_1	ATG	MTSIKLNGENYVPWAKSVEVFLKAKKKVKHVREDKPQLVRKDMMSRSKRMRKL	10983568	10983726	-	ATGACATCTATCAAACTGAATGGTGAGAATTATGTGCCTTGGGCTAAATCTGTTGAAGTTTTTTTGAAAGCTAAGAAGAAAGTGAAGCATGTGAGGGAAGATAAACCCCAACTGGTTCGCAAGGATATGATGAGTAGGAGCAAGAGGATGCGCAAATTA
>NW_010729079_1:275767_to_276324	EEGGGGGARSK;EEGGGGGARSKR	>NW_010729079_1	ATA	INDGKEEGGGGGARSKRRNKKEMHSLSLKLFTGFNTGTRRPWPGGQRNCRDIPRTCKIIASSSENSGSGKASETTSSFVSRSQTYAFLKQQMEVAAKSEVGISTPMLSFFFFCWNKCLNSMKRLHPFLYVLIFDDSSAWSMDSLNIF	275884	276324	+	ATAAACGACGGCAAGGAAGAAGGAGGAGGAGGAGGAGCTCGCAGCAAAAGAAGAAACAAGAAGGAAATGCATTCCCTGAGCTTAAAACTTTTCACAGGATTTAACACAGGAACGAGGAGACCTTGGCCGGGTGGCCAACGGAATTGTAGAGATATTCCAAGAACATGTAAGATCATTGCTTCATCCTCCGAGAACAGTGGAAGCGGAAAAGCAAGTGAGACCACTAGTTCTTTTGTTTCCCGTAGTCAAACCTATGCCTTTTTGAAGCAGCAGATGGAAGTCGCAGCGAAATCCGAGGTGGGTATTTCCACACCCATGCTTTCTTTTTTTTTTTTTTGTTGGAATAAATGTTTAAATTCCATGAAAAGGTTGCATCCTTTTCTTTATGTATTGATATTT…
>NW_010729359_1:390166_to_389921	KQCFQPTHQQRK;KQCFQPTHQQRKR	>NW_010729359_1	ATG	MGTNAENGHGALVPNRKCCCCSRKCPTWQQATFLSKKKKRHYFLRKQCFQPTHQQRKRCCICSIDAKHIPNFPLTIQ	389921	390151	-	ATGGGTACCAATGCTGAAAACGGACATGGAGCACTGGTACCAAACAGAAAATGTTGCTGTTGCTCTAGGAAATGTCCTACTTGGCAGCAAGCAACGTTTCTAAGCAAAAAAAAAAAAAGACACTATTTTCTCAGAAAGCAGTGCTTCCAACCCACACATCAGCAGAGAAAACGGTGTTGTATCTGTAGCATCGATGCCAAACATATACCAAATTTCCCCCTTACAATCCAA
>NW_010729289_1:244948_to_245421	KNKMVNITPNNTSMEK;MQWKKNKMVNITPNNTSMEK;SEFLKMQWKK	>NW_010729289_1	ATG	MIGNNSLLEQLKKVPLLRISNFNFTNEISNSLDLENLLLQQEEVIVQKAAKSEFLKMQWKKNKMVNITPNNTSMEKKASQI	245179	245421	+	ATGATTGGGAATAACTCTCTTCTTGAGCAACTCAAGAAAGTCCCTTTGCTTAGAATATCAAACTTTAATTTTACCAATGAAATTTCTAATTCATTAGATCTTGAAAACCTCCTTCTCCAACAAGAGGAAGTGATTGTTCAAAAGGCAGCAAAGTCGGAGTTTCTTAAAATGCAATGGAAGAAAAATAAAATGGTAAATATCACACCAAACAACACTAGTATGGAAAAGAAGGCAAGTCAAATA
>NW_010729128_1:2252121_to_2251870	KIMCNSEQLICNSKKLMCNSGK;NSCAITEKLMYNSRK	>NW_010729128_1	GTG	VPYRRISCVIAQTKASCAREWKNSCAITEKLMYNSRKKIMCNSEQLICNSKKLMCNSGKNHVQL	2251870	2252061	-	GTGCCATATCGGAGAATCTCATGTGTAATAGCGCAGACAAAAGCTTCATGTGCTAGAGAGTGGAAAAACTCATGTGCAATAACGGAAAAACTCATGTACAATAGCAGGAAAAAAATTATGTGCAATAGTGAACAACTCATTTGCAATAGCAAAAAACTCATGTGCAATAGCGGAAAAAATCATGTGCAATTG
>NW_010729094_1:5595218_to_5595039	QLVPCSGVNEVVYPRQR;RGGLSSAK	>NW_010729094_1	GTG	VHLYLIVSGEGIHEAKQLVPCSGVNEVVYPRQRKTSLGAGSIKRGGLSSAKENCPWGKLD	5595039	5595218	-	GTGCATCTTTATCTGATTGTATCCGGAGAAGGCATCCATGAAGCTAAGCAGCTCGTACCCTGCAGTGGCGTCAACGAGGTGGTTTATCCTCGGCAAAGGAAAACTTCCCTTGGGGCAGGCTCGATTAAACGAGGTGGTTTATCCTCGGCAAAGGAAAACTGCCCTTGGGGCAAGCTCGAT
>NW_010729327_1:440707_to_440868	GRGGENPVVGTR;IKNKMISIIKKSLGVGISTLRGR	>NW_010729327_1	ATA	IKNKMISIIKKSLGVGISTLRGRGGENPVVGTRIEIFVGTRMESGSLSNCSCHS	440707	440868	+	ATAAAAAACAAAATGATTAGTATCATTAAAAAATCACTAGGAGTGGGGATCTCCACCCTGAGGGGACGGGGAGGGGAAAACCCAGTGGTGGGGACAAGGATAGAGATTTTTGTGGGGACAAGAATGGAAAGTGGCTCTTTGTCCAACTGTTCCTGCCATTCC
>NW_010729205_1:1682078_to_1682389	ERMCVCERELERKVR;KRKRERERERMCVCER	>NW_010729205_1	GTG	VAAIVEWEIRQRRKRKKQDRERERKRKRKRKRERERERMCVCERELERKVRSSHLLPDSLGRLSISQICKEPLMRTGAQTL	1682147	1682389	+	GTGGCTGCAATCGTAGAATGGGAGATACGTCAAAGGAGGAAGAGAAAAAAACAAGATAGAGAGAGAGAAAGAAAAAGAAAAAGAAAAAGAAAAAGGGAGAGAGAGAGAGAGAGAATGTGTGTGTGTGAGAGAGAATTAGAGAGAAAGGTAAGAAGCTCTCATCTTCTTCCTGACTCACTCGGCCGGCTGAGTATCTCTCAGATCTGCAAGGAGCCATTGATGAGAACAGGAGCCCAAACCCTG
>NW_010729124_1:2474275_to_2474508	VWRAMAWMAEFTYR;WSRALTRWMRVWR	>NW_010729124_1	TTG	LAARWSRALTRWMRVWRAMAWMAEFTYRQKKEIRKQRKKREKREGKREKGYLPLCSGRRRTQRDPRAPCLPIERSRHY	2474275	2474508	+	TTGGCAGCACGTTGGTCGAGAGCGTTGACACGATGGATGCGCGTCTGGAGAGCCATGGCATGGATGGCAGAATTTACCTATCGACAAAAAAAGGAGATCAGAAAACAGCGAAAAAAAAGGGAAAAACGAGAGGGAAAAAGGGAAAAGGGCTACTTACCACTATGCAGTGGGCGGAGGCGAACGCAGAGAGATCCCCGGGCTCCATGTTTACCCATTGAGCGATCTCGTCATTAC
>NW_010729245_1:1103921_to_1103646	KREGEPSNQGDNRKK;RKREGEPSNQGDNR	>NW_010729245_1	ATG	MHEKRKREGEPSNQGDNRKKKDVARGAKPGQSFRAPVADRTDYTPLNAKRAETLMAIKDAPYVKWPPRFEGKSQ	1103646	1103867	-	ATGCACGAAAAGAGGAAAAGGGAAGGAGAGCCTTCCAATCAAGGGGACAACCGAAAGAAAAAGGATGTAGCTCGGGGGGCAAAGCCGGGTCAGTCGTTCCGAGCTCCAGTAGCGGACCGAACTGATTACACCCCACTGAACGCGAAGCGGGCCGAAACCCTGATGGCGATCAAGGATGCCCCGTATGTGAAGTGGCCACCCCGTTTTGAGGGGAAATCCCAA
>NW_010729094_1:5234488_to_5234159	HAAIVSTR;QNMRKNYEMKRR	>NW_010729094_1	ATG	MEEEVVPIENAQNKQNMRKNYEMKRRVSITAKEAYGITIAPRSEIARPVAPFPLSWGIKSPFITSEELGFAYPSSAKKHAAIVSTRNAIKNSSFLTCKLRNNMKSLMSLC	5234159	5234488	-	ATGGAGGAAGAGGTTGTGCCTATAGAAAATGCACAAAACAAACAAAATATGAGAAAAAATTATGAAATGAAGAGACGAGTAAGTATAACTGCAAAAGAAGCTTACGGCATAACCATAGCACCAAGGAGTGAAATTGCAAGGCCAGTAGCTCCATTTCCCTTAAGTTGGGGAATAAAAAGCCCCTTTATAACTTCGGAAGAATTGGGTTTTGCATATCCAAGCTCCGCAAAGAAGCATGCAGCAATTGTAAGTACTAGAAATGCAATCAAGAACTCAAGTTTCCTCACCTGTAAATTGAGAAATAATATGAAAAGCTTAATGTCTTTATGT
>NW_010729076_1:8968758_to_8968567	QLGGVEAAGNSSQR;QLGGVEAAGNSSQRR	>NW_010729076_1	ATG	MHSKQLGGVEAAGNSSQRREPSSRLAGGERFYHNDLGYVVLVDALSGSFSRSV	8968567	8968725	-	ATGCACAGTAAACAGCTCGGAGGTGTTGAGGCTGCTGGCAACAGTTCACAGAGAAGGGAACCAAGCAGCAGACTGGCTGGAGGAGAGAGATTTTATCACAACGACTTGGGTTATGTTGTCTTAGTAGATGCTTTAAGTGGCAGTTTCTCTAGGTCAGTT
>NW_010729141_1:1958347_to_1958577	TLSGQPK;VGVALPR	>NW_010729141_1	ATG	MVFTFIASPSRRRKCIRKTLSGQPKEKQKLKVGVALPRIIFPHSFSRHCLPGYLNL	1958410	1958577	+	ATGGTTTTCACTTTTATTGCTTCCCCCTCTCGGAGGAGAAAATGCATAAGAAAAACTCTTTCTGGTCAACCAAAGGAAAAGCAGAAACTGAAGGTAGGTGTAGCATTGCCTAGAATAATTTTTCCCCATTCCTTTTCTCGACATTGCCTACCTGGCTACCTCAACCTA
>NW_010729137_1:1842360_to_1842211	KNVFAMISSQIQER;WNRQENRIWQSCFK	>NW_010729137_1	ATA	ISAIKWNRQENRIWQSCFKKKNVFAMISSQIQERRHFLNRQIDVS	1842211	1842345	-	ATATCAGCAATTAAATGGAATCGGCAAGAAAATCGCATTTGGCAATCCTGTTTTAAAAAAAAAAATGTTTTTGCAATGATTAGTTCTCAGATTCAGGAAAGGAGGCATTTCTTGAATCGTCAAATTGATGTTTCT
>NW_010729080_1:4563945_to_4563406	QSGMNHRRR;QVLPMNKHFQTNNSR	>NW_010729080_1	ATG	MRELVSKQVKRLPRIFKIRQVLPMNKHFQTNNSRHSGWAHTAHGSRFHKHLHISRQSGMNHRRRDMVANRLLELRDMKNWVNPCIWRKLKFISDSANSFHNSKWSIKTRGKLFIDSAS	4563406	4563759	-	ATGAGGGAATTGGTCTCAAAGCAAGTCAAAAGGCTCCCAAGAATCTTCAAAATCAGGCAGGTCCTGCCAATGAATAAGCACTTCCAAACCAATAACTCCAGGCATAGTGGATGGGCGCACACCGCACACGGCAGCAGGTTCCACAAGCATCTCCATATCAGTAGACAGAGTGGAATGAATCACAGGAGAAGAGATATGGTTGCCAACCGCCTTCTTGAGTTGCGAGACATGAAAAACTGGGTGAATCCGTGCATCTGGAGGAAGTTGAAGTTTATCAGCGACAGCGCCAATTCTTTCCACAATAGCAAATGGTCCATAAAAACGAGGGGCAAGCTTTTCATTGACTCGGCGAGC
>NW_010729151_1:2806517_to_2806837	KAASGGEAR;MPPSPAAGQPNR	>NW_010729151_1	TTG	LYSIIIRIIIIIIIIIIIIIIIIIIIIIIIIIIIRQVSKGSTVRMPPSPAAGQPNRRKAASGGEARSGNHPRDSGRFSGSGLYFGSSPGVSSRSCPRRTEPHTMP	2806523	2806837	+	TTGTATAGCATAATAATAAGAATAATAATAATAATAATAATAATAATAATAATAATAATAATAATAATAATAATAATAATAATAATAATAATAATAATAATAAGACAGGTTAGCAAGGGGAGCACGGTAAGGATGCCCCCAAGTCCTGCAGCAGGCCAGCCGAACCGTCGCAAAGCAGCGTCCGGAGGAGAGGCCCGTTCGGGGAACCATCCACGTGATAGTGGGAGGTTCAGTGGTAGCGGGTTGTACTTTGGCAGCAGCCCGGGCGTCAGTTCGCGAAGCTGCCCGAGAAGAACAGAACCCCATACAATGCCA
>NW_010729086_1:6787132_to_6786974	IAGSSSLGSK;KIAGSSSLGSK	>NW_010729086_1	ATG	MRGGVRKIAGSSSLGSKLILKIDSLELKYIPLKEE	6786974	6787078	-	ATGAGAGGAGGGGTAAGAAAAATTGCTGGAAGTAGTTCATTGGGTTCCAAACTCATCTTAAAAATTGATTCTTTGGAGCTAAAATATATCCCCTTAAAGGAAGAA
>NW_010729390_1:245175_to_245762	KWLQISEATMQCK;WLQISEATMQCKNR	>NW_010729390_1	ATG	MEDQQIFPFLVIPRICQASIQALTEAGIHQLNFRFLKKWLQISEATMQCKNRWFTNSVSPPKKLHLMSLQLKPFLTSISLVRHFSKAAPHTKKHYFRGSHCPPNGPAWEGGFKTSPYGIVEGFN	245391	245762	+	ATGGAAGACCAGCAAATTTTTCCTTTCTTAGTCATCCCTCGGATCTGCCAAGCCTCCATACAGGCTTTAACTGAGGCTGGCATACACCAACTTAACTTCAGATTTCTTAAGAAATGGCTCCAGATCTCTGAGGCAACAATGCAGTGTAAAAACAGATGGTTTACTAATTCTGTTTCCCCACCAAAGAAGCTACACCTCATGTCATTACAGTTAAAACCTTTTCTTACCAGCATCTCTTTGGTGAGACATTTCTCTAAGGCTGCCCCCCATACAAAAAAACATTACTTTAGAGGGAGCCACTGTCCCCCAAATGGCCCGGCTTGGGAAGGAGGTTTCAAAACCTCCCCTTATGGCATTGTAGAAGGATTTAAC
>NW_010729286_1:267731_to_268450	NPGAAGIGGLFRR;NPGAAGIGGLFRRR	>NW_010729286_1	GTG	VFRNPGAAGIGGLFRRRDGTVIWAFSGPIGIASSTKAEIMAALTGIRTARDLGFQNITIKEDSANTIRWLADSGSRPWALAHFLTEARDILLNLNAQGWIPKELNTDADGLAKAGAHKDVLFSDSSLPT	268064	268450	+	GTGTTTAGAAACCCAGGTGCAGCAGGAATTGGTGGACTTTTTAGAAGAAGAGATGGCACAGTTATTTGGGCTTTTAGTGGACCGATAGGGATAGCCTCTTCAACAAAGGCTGAAATTATGGCAGCACTAACTGGAATCAGGACTGCGAGAGATCTGGGTTTTCAGAACATCACCATAAAAGAAGATTCAGCAAATACAATCAGGTGGCTAGCTGACTCTGGCAGTAGGCCATGGGCTTTAGCTCATTTTTTGACTGAAGCAAGGGATATCCTTCTCAACCTAAATGCACAGGGTTGGATCCCCAAGGAGCTAAACACTGATGCGGATGGTCTAGCAAAAGCTGGTGCTCACAAGGATGTCTTGTTTAGTGATAGTTCTCTTCCTACT
>NW_010729450_1:160252_to_160100	MPPSPAAGRPNNR;MPPSPAAGRPNNRR	>NW_010729450_1	TTG	LYKIIIITIVIEQVGKGSTVKMPPSPAAGRPNNRRGSFQRRGQFGGPST	160100	160246	-	TTGTACAAAATAATAATAATAACAATAGTAATAGAACAGGTCGGCAAGGGGAGCACAGTAAAGATGCCCCCGAGTCCAGCAGCAGGCCGGCCAAACAACCGTAGAGGCAGCTTCCAGAGGAGAGGCCAGTTTGGGGGACCATCCACA
>NW_010729232_1:656672_to_657517	LEQEEPGLSWGQFK;YEQFFCNQRTDDK	>NW_010729232_1	TTG	LEAFLSNKEISFEGTATTNNRRPDGAETSSKQQTTAPTAAVIPKYSQLEFPSYSGTGDPLGWLYRYEQFFCNQRTDDKDKVSLATFHLSEEAQLWFYRLEQEEPGLSWGQFKSYCLLRFGPPLTRNPLSELINLKQTGTVAEYQRQFQTLLARATSVRADQQVDMFTTGLAEALRVDVEMQHPPNLVTAMNLARAFKRKLQLSHMTVSMGRPPSAWASLEPIGVTPYSAANQERKP	656810	657517	+	TTGGAAGCGTTCCTCTCCAACAAAGAAATAAGCTTTGAGGGAACCGCCACCACCAACAACCGTCGTCCAGACGGGGCAGAGACGTCCAGCAAACAGCAGACCACTGCCCCAACAGCCGCTGTTATTCCCAAGTATAGCCAGCTGGAATTTCCATCTTACAGCGGCACCGGAGATCCGTTAGGATGGCTGTATCGCTACGAACAGTTCTTCTGTAACCAGCGTACTGATGACAAGGATAAAGTCAGTCTGGCCACCTTCCACCTATCAGAAGAGGCGCAACTCTGGTTTTACAGACTGGAGCAAGAAGAACCCGGTCTCAGTTGGGGGCAGTTTAAATCATATTGTCTCCTCAGGTTCGGACCACCGTTGACAAGAAACCCACTGAGCGAGTTAATCAAC…
>NW_010729227_1:988818_to_988982	EDNGGGSGGKTGERER;QGGEREDNGGGSGGKTGERERR	>NW_010729227_1	ATA	IINKIIIIIHRTTTTTCCNGGGGKTGGERERRQGGEREDNGGGSGGKTGERERR	988821	988982	+	ATAATTAATAAAATCATTATTATTATTCACCGAACCACCACTACTACTTGTTGCAACGGTGGTGGCGGGAAGACAGGGGGAGAGAGAGAGAGAAGACAGGGGGGAGAGAGAGAAGACAATGGCGGTGGCAGTGGTGGGAAGACAGGGGAGAGAGAGAGAAGA
>NW_010729235_1:1004270_to_1004082	GLVGAGPPNK;SPNHEDPVGESQDLQDFDRK	>NW_010729235_1	TTG	LKGLVGAGPPNKHKKLYKRDGVNFRSPNHEDPVGESQDLQDFDRKKNLSMSLLERGGEL	1004082	1004258	-	TTGAAAGGACTTGTTGGGGCAGGTCCGCCCAACAAACACAAAAAGCTTTACAAAAGAGACGGGGTAAACTTCAGATCTCCAAATCATGAAGACCCTGTTGGGGAGAGTCAAGACTTGCAAGATTTTGATAGGAAGAAGAACCTTTCGATGTCCCTTCTAGAGAGGGGGGGGGAGTTG
>NW_010729077_1:850678_to_850469	QRRGRRMTDLSVASDCMVR;RMTDLSVASDCMVRMR	>NW_010729077_1	ATG	MQNIGIFITKKIIFKQNIALKIIIKQRRGRRMTDLSVASDCMVRMRELPPPKY	850469	850627	-	ATGCAAAATATTGGCATTTTTATCACTAAAAAAATCATTTTTAAGCAAAATATTGCACTAAAAATAATTATAAAGCAAAGACGAGGGAGGAGGATGACTGACCTAAGTGTCGCCAGTGATTGCATGGTGAGAATGCGTGAACTCCCCCCCCCAAAATAC
>NW_010729091_1:699207_to_699518	LRGGGGAGRER;LRGGGGAGRERMGK	>NW_010729091_1	ATG	MSCFHCRLRGGGGAGRERMGKK	699453	699518	+	ATGAGCTGTTTCCATTGCCGCCTCAGAGGAGGAGGAGGAGCGGGGAGAGAGAGAATGGGGAAAAAA
>NW_010729387_1:37543_to_37800	RNWSAACSSCYHR;RNWSACIQQR	>NW_010729387_1	ATG	MTTCGQWTYCGRVNFTSRERDHWINVFKRNWSACIQQRRRNWSAACSSCYHRWFEL	37633	37800	+	ATGACTACATGTGGGCAATGGACGTATTGTGGCAGAGTCAATTTCACCAGTAGGGAGAGGGACCATTGGATTAATGTTTTTAAAAGGAATTGGAGTGCCTGTATCCAGCAACGGAGACGGAATTGGAGTGCTGCTTGTTCGAGTTGCTATCACCGCTGGTTTGAGTTG
>NW_010729075_1:8334412_to_8334044	KVGGGGGGVR;KVGGGGGGVRNGIGGK	>NW_010729075_1	ATG	MPGNLGGNGNGGKGKRKVGGGGGGVRNGIGGKLNEGGVGWNGFGGSSEGGVGCNGFGGSNGGGWNGFGGSGRPKGGDGDGRKGNEGGEKKDIVFSDFRPDREFVSESL	8334044	8334367	-	ATGCCAGGGAATCTGGGTGGGAATGGAAATGGAGGGAAAGGAAAACGGAAGGTCGGTGGTGGTGGTGGTGGAGTTAGAAACGGTATTGGTGGAAAACTAAACGAAGGTGGTGTTGGCTGGAATGGGTTTGGAGGCAGCAGCGAAGGTGGTGTTGGCTGCAATGGGTTTGGAGGCAGTAACGGAGGTGGCTGGAATGGGTTTGGCGGCAGCGGAAGGCCAAAGGGAGGTGACGGTGATGGAAGAAAAGGTAATGAGGGAGGGGAAAAGAAGGATATTGTCTTCTCAGATTTTAGACCTGACAGGGAATTTGTGTCCGAAAGTTTA
>NW_010729145_1:1816191_to_1816436	KMQNRQIQECTQR;MQNRQIQECTQR	>NW_010729145_1	ATG	MLRIPLRKNKPKTKVNWQIEKNKKKMQNRQIQECTQRSAYSLRPRAEE	1816293	1816436	+	ATGTTAAGGATTCCGTTGCGGAAGAACAAACCCAAGACCAAAGTCAATTGGCAAATAGAGAAAAACAAGAAGAAAATGCAAAATAGACAAATTCAAGAATGCACACAGAGATCAGCTTATAGCTTACGTCCAAGGGCAGAGGAG
>NW_010729104_1:1454822_to_1455964	LDGTNYPAWSQSVK;RAGSANAAAGQDCDK	>NW_010729104_1	ATG	MNSSEIENKNVAEFGQVPGASANPLLTVTTVKLDGTNYPAWSQSVKIHICSRGKWGFISGSKKAPSEDDPSYEKWMQENYTVIGWLVNSMQPQISQHYLWMNAAKEIWDSVAETYSQRLNVARAYKLRSDVKNLRQGEKPLAVYFSTLKSLWQEIDLIEVVTWDTTNDAETYRKLVERNRVFEFLTGLNPEYDITKQNILSKESVSLSQAYALVSSEESRMIVQVQGAGLSDHFANIGVKPKGVAGTSSGSGKKEVVCEYCKRPKHTKDKCWKLHPDLVPLRFQKKHDSKRAGSANAAAGQDCDKYLTEEMTACAQLAAMKAEYEKFGKMISHLEDVTSSSNPSGNSASSAFAHLGIRASANHATISNNLKIP	1454846	1455964	+	ATGAACTCCTCAGAGATTGAAAACAAGAATGTTGCTGAATTCGGACAGGTTCCGGGAGCTTCTGCTAACCCTTTACTGACTGTGACCACAGTCAAGCTGGATGGAACTAATTATCCGGCATGGTCACAATCAGTAAAGATTCATATATGTAGTAGAGGAAAGTGGGGTTTTATCTCCGGGAGCAAGAAGGCTCCCTCAGAAGATGATCCATCTTATGAGAAGTGGATGCAAGAGAATTATACTGTTATTGGGTGGCTTGTGAACTCAATGCAGCCACAGATTAGCCAGCACTATTTGTGGATGAACGCAGCAAAGGAAATCTGGGATAGTGTTGCAGAAACCTATTCCCAAAGATTAAATGTGGCTAGAGCTTACAAGTTGAGAAGTGATGTGAAGAAT…
>NW_010729116_1:2214124_to_2214336	IHKKNQCKNLFSSLHRCKGSSPTNISLPR;KNQCKNLFSSLHRCK	>NW_010729116_1	ATT	IFTSRKIHKKNQCKNLFSSLHRCKGSSPTNISLPRCCYFSSRCDFLSLSLYPRTTVATASMTSDIWLRSRS	2214124	2214336	+	ATTTTTACATCAAGAAAAATACATAAAAAAAATCAATGTAAAAACCTCTTCTCATCTCTCCATCGGTGTAAAGGTAGTTCTCCCACTAATATATCCCTTCCTCGGTGCTGCTACTTCTCTAGTAGGTGTGATTTTCTCTCTCTATCTCTCTATCCAAGAACAACTGTTGCGACAGCCTCCATGACCTCAGACATCTGGTTGCGATCACGATCA
>NW_010729164_1:448803_to_449147	EGAGGGAPVSSQK;EGAGGGAPVSSQKKK	>NW_010729164_1	CTG	LCLRGWRPCFKLKKWRIVKKKKKKKEEEEEEAEPLFHPKRRRRRRSRRQSPCFIPKEGAGGGAPVSSQKKKKNVPGGLPVIVFSSQLSFSLLFY	448866	449147	+	CTGTGTTTAAGGGGGTGGAGACCTTGTTTCAAGCTAAAAAAATGGAGGATTGTTAAGAAGAAGAAGAAGAAGAAGGAGGAGGAGGAGGAGGAGGCGGAGCCCCTATTTCATCCCAAAAGAAGAAGAAGAAGAAGGAGCAGGAGGCAGAGCCCCTGTTTCATCCCAAAAGAAGGAGCAGGAGGCGGAGCCCCTGTTTCATCCCAAAAGAAGAAGAAGAACGTACCAGGAGGTCTTCCCGTCATCGTTTTCTCTTCTCAGCTCTCGTTTTCTCTTCTCTTTTAT
>NW_010729088_1:7439814_to_7440047	CCHCCCYCCCCLAMK;YRCCHCCCYCCCCLAMK	>NW_010729088_1	CTG	LFRGTCWRGTCGNRYRCCHCCCYCCCCLAMKANLFSQDLSCSVIPCTHCPRSLSCYGLDCRRRHAHIVQYFSWV	7439826	7440047	+	CTGTTCCGAGGTACCTGCTGGAGGGGTACTTGTGGAAATCGTTACCGTTGCTGTCATTGTTGCTGCTATTGTTGTTGTTGTCTGGCCATGAAGGCAAATCTATTTTCCCAAGACCTGAGTTGTTCAGTCATCCCTTGCACGCATTGCCCCAGATCATTGAGCTGCTACGGGCTCGACTGTAGGAGGAGGCACGCTCACATTGTCCAGTACTTCAGTTGGGTG
>NW_010729153_1:1411891_to_1411631	KESFWKGKQIQLR;KESFWKGKQIQLRSSYSKLVGRTPK	>NW_010729153_1	TTG	LVSPHCENERKESFWKGKQIQLRSSYSKLVGRTPKSMHWTWRNMWNINKC	1411631	1411780	-	TTGGTCAGTCCTCACTGTGAAAACGAAAGAAAAGAGAGTTTTTGGAAGGGAAAGCAAATACAGTTGAGATCTAGTTACAGCAAACTAGTTGGGCGGACTCCGAAATCGATGCATTGGACGTGGAGAAATATGTGGAACATTAACAAATGT
>NW_010729101_1:2098601_to_2098194	GDSICNQTKERTNPQIR;RFSTPRGDSICNQTK	>NW_010729101_1	ATG	MVALVILHVILPLLLGCWKKLESKRFSTPRGDSICNQTKERTNPQIRSKMTRNQKMSRCLTIS	2098194	2098382	-	ATGGTTGCTCTTGTTATTCTCCACGTTATCCTGCCTCTTCTCCTTGGTTGTTGGAAGAAGTTAGAGTCAAAAAGGTTCAGCACACCCAGGGGGGATTCCATCTGCAACCAAACAAAGGAGAGAACCAACCCACAAATAAGAAGCAAAATGACAAGAAATCAAAAGATGAGTCGTTGTCTCACCATTTCT
>NW_010729116_1:2382979_to_2382800	CWKMPLKMSLGCLVEK;WCSCRRFVWR	>NW_010729116_1	TTG	LGPEVAPRWCSCRRFVWRCWKMPLKMSLGCLVEKGFSKRFPQSTPIDDAQSGCS	2382800	2382961	-	TTGGGACCTGAAGTTGCCCCCCGGTGGTGTTCATGTCGGCGTTTTGTCTGGCGTTGCTGGAAGATGCCATTGAAGATGAGTTTAGGATGCTTGGTGGAAAAGGGCTTTTCAAAGCGGTTCCCACAGTCGACGCCAATTGATGATGCGCAATCTGGCTGCTCC
>NW_010729152_1:1077674_to_1078189	DGGGIPFPIR;MGNVIPAPKSPR	>NW_010729152_1	TTG	LSHTLSLNLSFSLYHRPHSQSFPRSLWNWVITLSSSGIRVSNGEFIPVGVRDGGGIPFPIRDRGRGVIWRSGSRMGNVIPAPKSPRCHFWIGLTSRTVGQAQEGFLALGSDIEELPRQDELLLRPTPRPT	1077800	1078189	+	TTGTCTCATACTCTGTCTCTCAATCTCTCTTTCTCTCTCTATCATCGACCTCACTCTCAGTCTTTCCCTCGATCTCTTTGGAATTGGGTAATCACTCTCAGCTCGTCGGGGATTCGGGTCTCCAATGGGGAATTCATCCCCGTTGGGGTCAGGGATGGAGGGGGAATTCCTTTCCCCATCAGGGATCGGGGACGGGGAGTGATTTGGAGGTCGGGATCGAGGATGGGGAATGTAATCCCTGCCCCAAAATCACCCCGTTGCCATTTCTGGATTGGCTTGACTTCAAGAACAGTTGGACAAGCCCAAGAAGGCTTCTTGGCCCTTGGGTCCGATATTGAAGAACTCCCTAGACAAGATGAGCTTCTACTAAGGCCCACTCCAAGACCCACT
>NW_010729167_1:1702341_to_1701589	QGAGAGGKGR;QGAGAGGKGRGDQVK	>NW_010729167_1	ATG	MTRTKEEKIEAVAFAAHAGKRQSEGRDKNVVCTHCNKAGHDAESCFQLIDYPEWWGDRPKNNSRGIGQGRGGQKQGAGAGGKGRGDQVKANTTKVSTQGNASQEESVDAAKTGLNGLSSEQWNMLLNLLNT	1701589	1701981	-	ATGACTCGCACAAAGGAAGAAAAGATTGAAGCTGTGGCCTTCGCAGCCCACGCAGGGAAGAGGCAAAGCGAAGGCAGAGACAAGAACGTGGTATGTACTCACTGCAACAAGGCAGGCCACGATGCAGAATCTTGTTTCCAACTGATCGACTACCCTGAATGGTGGGGTGATCGGCCAAAAAATAATTCTCGTGGAATAGGCCAAGGGCGTGGTGGACAGAAACAAGGAGCAGGGGCAGGAGGAAAAGGTCGTGGCGACCAAGTCAAGGCCAATACAACCAAAGTCTCTACGCAAGGCAATGCGTCTCAAGAAGAATCAGTTGATGCAGCCAAGACTGGGTTAAATGGACTGAGTAGTGAGCAATGGAACATGTTACTCAACCTTTTGAACACA
>NW_010729154_1:207468_to_207181	EISGGACHLK;LKGSGGDQSR	>NW_010729154_1	ATG	MVHVEQKKLKGSGGDQSREISGGACHLKNIGKHFKKPNRHKQLQVMRGKFGNLSLVQI	207181	207354	-	ATGGTCCACGTGGAGCAGAAGAAATTAAAGGGGTCAGGTGGAGATCAATCGAGAGAAATTAGTGGTGGGGCCTGCCATTTGAAAAACATCGGTAAACATTTTAAGAAGCCCAACCGGCACAAACAGTTGCAAGTAATGAGGGGTAAATTTGGTAATCTTAGCCTTGTTCAAATC
>NW_010729153_1:2286309_to_2286524	EKPRQTMFNGENMMYNIKK;PRQTMFNGENMMYNIKK;QTMFNGENMMYNIK	>NW_010729153_1	CTG	LPWTREKPRQTMFNGENMMYNIKKMVFPVLFRMKANCTTFRTFWRMLLIKHVK	2286366	2286524	+	CTGCCATGGACCAGAGAGAAGCCCAGACAAACGATGTTCAATGGAGAGAATATGATGTATAACATCAAAAAGATGGTTTTTCCTGTTCTTTTTAGAATGAAGGCCAACTGCACCACTTTTAGGACCTTCTGGAGGATGCTTCTTATTAAACATGTTAAA
>NW_010729231_1:131218_to_131460	GTGPATCPER;QDVGRGTGPATCPER	>NW_010729231_1	TTG	LDPSHIPGRQDVGRGTGPATCPERKLRLHPRGTNLGFLNFGSHEVSQLRLVGRVVRRAGTRTTRGPR	131260	131460	+	TTGGATCCGAGCCATATCCCTGGCCGTCAAGACGTCGGGCGTGGTACCGGTCCGGCGACCTGCCCAGAGAGGAAGCTCCGTCTCCATCCCAGAGGGACCAACCTCGGCTTCCTCAATTTCGGCAGCCACGAAGTCTCTCAGCTTAGGCTCGTAGGTCGAGTTGTGAGAAGAGCTGGAACCAGAACTACTAGAGGACCCAGA
>NW_010729103_1:3859455_to_3859282	IGGKGNR;LSRIGGK	>NW_010729103_1	ATG	MSTLWRIIFKNHLKSQEKGKSYKLSRIGGKGNRVGVTKALFFSLCTRKKMQI	3859282	3859437	-	ATGAGCACATTGTGGAGAATAATTTTTAAAAATCACTTGAAAAGTCAAGAAAAGGGAAAAAGTTACAAACTCAGTAGAATTGGGGGCAAGGGAAATAGAGTTGGAGTTACTAAGGCTCTATTTTTTTCACTTTGTACAAGAAAGAAAATGCAGATC
>NW_010729163_1:2000974_to_2001231	KKREKEERERERER;KTGGHTRLK;MTGGKKK	>NW_010729163_1	ATG	MCILVFIVFPSVVDVFLTKMTGGKKKKNPRKTGGHTRLKKKMKKKREKEERERERERNAKIEEIKQKVFLEIKH	2001010	2001231	+	ATGTGTATCTTAGTATTTATAGTGTTTCCAAGTGTGGTTGATGTATTTTTAACAAAGATGACTGGTGGAAAAAAAAAAAAAAACCCAAGGAAAACGGGAGGACATACTCGACTGAAGAAGAAGATGAAGAAGAAGAGGGAAAAAGAAGAGAGAGAGAGAGAGAGAGAGAGGAATGCCAAAATAGAAGAAATCAAGCAAAAAGTTTTCTTAGAAATCAAACAC
>NW_010729215_1:1326459_to_1326635	KVGGGGSQSLTK;VGGGGSQSLTK	>NW_010729215_1	GTG	VVNWIGFSFLQTGRKVGGGGSQSLTKTYFGSLSNQSIPGKGGRRSMPV	1326492	1326635	+	GTGGTAAACTGGATAGGTTTCTCTTTTCTTCAGACTGGGAGGAAGGTTGGAGGGGGTGGTAGCCAGAGCCTTACCAAGACCTACTTTGGATCATTGTCCAATCAGAGTATTCCAGGAAAGGGTGGGAGGAGGTCCATGCCTGTT
>NW_010729091_1:4903243_to_4903554	KKKNQMYQSK;PHMGMQYQRKKKNQMYQSK	>NW_010729091_1	ATG	MPRITIFCLKILSSGKIVRHPILCLISRDVNHFSSALLYIHIIITFRFINFTLCQLKRLRSRQVCLNQINLKPHMGMQYQRKKKNQMYQSKQMLDNTCS	4903258	4903554	+	ATGCCAAGAATAACTATCTTCTGTCTTAAGATTTTGTCCTCAGGGAAAATAGTACGTCATCCTATCCTATGCTTAATAAGCAGAGATGTTAACCACTTCTCATCTGCACTGTTGTATATACACATAATAATTACATTTAGATTCATAAATTTCACTTTATGCCAACTAAAACGACTCAGAAGCAGACAAGTCTGCCTCAACCAGATTAATTTAAAACCACACATGGGCATGCAATACCAAAGAAAAAAGAAAAATCAAATGTATCAGAGCAAACAAATGTTGGATAATACCTGTAGC
>NW_010729077_1:389776_to_389609	KSTSAGAGQGRPR;STSAGAGQGR	>NW_010729077_1	ATA	IFRKSTSAGAGQGRPRRWWVRLPSLLHFKLKIFNMQLCLVIMILCFCIH	389609	389755	-	ATATTCAGAAAATCCACCTCGGCTGGGGCAGGGCAGGGCAGGCCCCGACGGTGGTGGGTCAGATTGCCATCCCTACTTCATTTCAAGTTGAAAATCTTTAATATGCAACTTTGTTTGGTCATTATGATCTTGTGCTTTTGCATACAT
>NW_010729083_1:872559_to_872711	LCNPIISKGKSMMRKRCGMGR;NGKGSVTNKNMYNR	>NW_010729083_1	ATA	ICKNGKGSVTNKNMYNRLCNPIISKGKSMMRKRCGMGRVLTNQNPPMNFDK	872559	872711	+	ATATGTAAGAATGGAAAGGGATCTGTCACAAACAAAAATATGTACAACAGGCTATGTAATCCAATTATCAGCAAGGGAAAATCTATGATGAGGAAAAGATGTGGTATGGGAAGAGTTTTGACCAATCAAAACCCACCCATGAATTTTGATAAA
>NW_010729106_1:1257563_to_1257354	QLGAAERPK;QLGAAERPKR	>NW_010729106_1	ATG	MKGNLARPCNHPTRGKSKQLGAAERPKRAPKVTNSPSSLLSPNSTRPDSLLGARAPC	1257354	1257524	-	ATGAAGGGAAATTTGGCCCGACCTTGCAATCACCCGACACGTGGCAAAAGCAAGCAGCTTGGGGCAGCAGAGCGCCCAAAACGAGCACCGAAAGTAACCAACAGTCCAAGCTCACTACTGAGCCCGAACTCTACCAGACCGGATTCCCTACTAGGAGCCCGAGCTCCCTGC
>NW_010729074_1:6609690_to_6610082	NPGVTGYACRIGRR;VRLASRHLDFNQIGK	>NW_010729074_1	TTG	LFGFLWNIRGEGQLLRNPGVTGYACRIGRRVRLASRHLDFNQIGKPLREVTPHRGHFDRATSHLQLWTRSPIRFPPNRRRQIAKSDPITLAKESHHLSSIGSHPAVLRYHMSLYHWRAKSALLILS	6609705	6610082	+	TTGTTCGGTTTTCTCTGGAACATTCGGGGCGAGGGCCAACTTCTGAGAAACCCGGGAGTGACGGGATATGCTTGCAGAATTGGTCGGCGAGTACGTCTCGCAAGTCGCCACTTGGACTTCAATCAGATCGGCAAGCCCTTAAGAGAGGTCACTCCTCATCGAGGTCACTTCGATCGTGCAACCAGCCACCTTCAGTTGTGGACGAGATCGCCAATTAGATTTCCACCAAATCGACGGAGGCAGATTGCTAAATCGGATCCCATCACTTTGGCTAAGGAAAGTCATCACCTAAGTAGTATTGGGAGTCATCCAGCTGTTCTGAGATACCATATGTCATTATATCACTGGAGAGCCAAATCCGCCCTATTAATTCTATCC
>NW_010729158_1:441148_to_441423	AIESGAKKIKVSK;IKVSKLVIGQLDGSTIVKELTILPYR	>NW_010729158_1	GTG	VGLTFNGSSTRTLAGAEVTLTLLDGQTSAYSFKLQFPYSHNIAEYEALLLGLVKAIESGAKKIKVSKLVIGQLDGSTIVKELTILPYRTLI	441151	441423	+	GTGGGCTTGACATTCAACGGAAGTAGCACCAGAACCTTGGCCGGCGCCGAGGTCACCCTAACCTTGCTCGACGGACAAACGTCCGCTTATTCTTTTAAGCTCCAATTCCCCTATTCTCACAATATAGCAGAGTATGAGGCCCTACTCCTAGGTTTGGTCAAAGCAATAGAGTCTGGTGCAAAGAAAATCAAGGTATCCAAATTGGTGATTGGTCAACTTGATGGAAGTACAATAGTGAAGGAATTAACTATCCTACCGTACAGAACCCTGATC
>NW_010729114_1:3568551_to_3568931	MAAAGGELLR;MAAAGGELLRRR	>NW_010729114_1	ATG	MNGTDQQSASYTLNPSQEPSGNSKHQIFSVFSAKLISRTDFLISFFFKDQILSERMAAAGGELLRRRWLKLLLFSLECV	3568695	3568931	+	ATGAATGGAACGGACCAACAGAGTGCGTCCTACACACTGAATCCTTCGCAAGAACCCTCTGGAAACTCTAAGCACCAAATCTTTTCAGTCTTTTCTGCAAAACTGATATCAAGAACTGATTTCTTGATTTCTTTCTTCTTCAAAGATCAAATCTTGTCAGAAAGAATGGCAGCGGCTGGAGGAGAACTCCTGAGACGAAGATGGCTGAAATTGCTTCTCTTCTCTCTGGAGTGTGTA
>NW_010729145_1:2064662_to_2064336	VAIAMIGGRNR;WERDREQKGEYNGIR	>NW_010729145_1	ATG	MRWERDREQKGEYNGIREREREREREHNDEVDKLGGRDGKSLLLRVAIAMIGGRNRGGDSGGEWDEEEEREEKKVEGESWRGSPLLLGVGKSTCCRSLNKEDEW	2064336	2064647	-	ATGAGATGGGAAAGAGATAGAGAACAAAAGGGGGAGTATAATGGGATTAGAGAGAGAGAGAGAGAGAGAGAGAGAGAGCATAATGATGAAGTAGATAAACTTGGAGGGAGAGATGGCAAATCACTACTGCTAAGAGTTGCAATAGCGATGATTGGAGGAAGAAACAGGGGCGGTGATAGTGGTGGAGAGTGGGATGAAGAAGAAGAAAGAGAAGAAAAAAAAGTAGAGGGAGAGAGTTGGAGGGGGTCGCCGCTGTTACTTGGTGTTGGAAAGTCTACTTGTTGCCGCTCTCTCAACAAAGAAGATGAATGG
>NW_010729146_1:1776663_to_1777091	TGNWSFKGDSPTQTCFQNFMRLPKCK;VAIGSFFK	>NW_010729146_1	ATG	MSLSALLKPKFHPNPEFEFEKTRKVAIGSFFKVEIANKTGNWSFKGDSPTQTCFQNFMRLPKCKSYLVQGEKRGKTTWMDF	1776849	1777091	+	ATGTCCCTAAGTGCTCTTCTCAAACCCAAGTTCCATCCAAACCCAGAATTTGAATTTGAGAAAACAAGGAAAGTGGCAATTGGTTCATTTTTTAAGGTGGAGATTGCAAATAAAACCGGAAATTGGTCTTTCAAAGGGGACTCCCCAACCCAAACATGTTTCCAAAACTTTATGAGATTACCTAAGTGCAAGTCATACCTGGTCCAAGGAGAGAAAAGAGGCAAAACAACTTGGATGGATTTC
>NW_010729119_1:757500_to_758288	NPNKYCHFHRDVGHDTENCWNLK;YCHFHRDVGHDTENCWNLK	>NW_010729119_1	ATG	MKGNPTTRNPNKYCHFHRDVGHDTENCWNLKSEIEDLIKQGYLRQFIKDEHQPEEQNREAPQASKEQEDAPRNQQQERPAWGVINMITRGSIVVGCTTSVGNNLVKNCNIKTIIRQSALQRKKSSALPKTTCMDYNIHMTTLW	757860	758288	+	ATGAAGGGCAATCCAACCACTAGGAACCCTAACAAATACTGCCACTTCCATCGAGATGTTGGCCATGACACTGAGAACTGTTGGAACCTCAAGAGCGAAATAGAAGACCTGATCAAGCAAGGTTACCTGAGGCAGTTCATCAAAGATGAGCATCAACCTGAAGAACAGAACAGGGAAGCACCCCAAGCAAGCAAGGAGCAAGAGGACGCTCCTAGAAACCAACAACAGGAGCGACCTGCCTGGGGGGTCATCAACATGATCACCAGAGGGTCAATAGTAGTTGGGTGCACCACCTCAGTAGGGAATAATTTAGTCAAGAATTGCAACATTAAGACGATAATCCGCCAAAGTGCCCTTCAAAGGAAGAAGTCATCTGCTTTACCGAAGACCACATGCATG…
>NW_010729111_1:2354189_to_2354428	ITNLDRGLNPFQKR;NPSPLGDQGWR	>NW_010729111_1	TTG	LGIQVPTRNPSPLGDQGWRRTFIPNRDRGQGLRFVSKLRIRNGEYGPHLKPVSLPFLHKTNKKITNLDRGLNPFQKRV	2354195	2354428	+	TTGGGGATTCAAGTTCCCACAAGAAACCCGTCTCCATTGGGGGATCAAGGATGGAGGAGAACTTTTATCCCCAACAGGGATCGGGGCCAGGGACTGAGATTTGTGTCAAAATTGAGGATTAGGAATGGAGAATATGGTCCCCACCTCAAACCTGTCTCATTGCCATTCCTACATAAAACTAACAAGAAAATCACAAATCTAGATAGAGGCTTAAATCCATTTCAAAAGAGGGTT
>NW_010729093_1:1711243_to_1711569	NNAITTTGEQCKTK;YKNIIIIKHIFR	>NW_010729093_1	ATG	MYLQSIKNKWLEERVRASDIWPLSRALLPPKHKKYKNIIIIKHIFRSVILEFFSQIHAGTKGKVEKTPNTVKYGKNNAITTTGEQCKTKYSKYCEIR	1711279	1711569	+	ATGTACCTTCAGAGTATCAAGAATAAATGGTTAGAAGAACGAGTGAGAGCAAGTGATATCTGGCCTCTATCGAGAGCCCTGTTGCCTCCAAAACACAAAAAATACAAAAACATTATTATCATTAAACATATATTCAGATCTGTAATCTTAGAATTTTTTTCCCAAATACATGCGGGAACCAAGGGGAAAGTAGAAAAAACCCCAAATACTGTGAAATACGGCAAAAACAATGCAATAACAACCACCGGTGAACAATGCAAGACCAAATACTCTAAATACTGTGAAATACGG
>NW_010729270_1:813932_to_814288	KIAENAKNTKNCR;KIAENAKNTKNCRKFR	>NW_010729270_1	ATG	MYINVENSRKIAENAKNTKNCRKFRTFVEKIRKYAKKYQRNAEKYQKNEKIVQKSTKKIVGNVEKYQKILENVEKYQFSKNTKITNKLQKMQKIAEKWQKMHNFKEVLS	813962	814288	+	ATGTATATAAATGTAGAAAATAGTAGAAAAATTGCAGAAAATGCAAAAAATACTAAAAATTGCAGAAAATTCAGAACTTTTGTAGAAAAAATTAGAAAATATGCAAAAAAATACCAGAGAAATGCAGAAAAATACCAAAAAAATGAAAAAATTGTGCAGAAAAGCACTAAAAAAATTGTAGGAAATGTAGAAAAATACCAGAAAATTTTAGAAAATGTAGAAAAATACCAATTTTCAAAAAATACAAAAATTACAAATAAATTACAAAAAATGCAAAAAATAGCAGAAAAATGGCAAAAAATGCATAACTTTAAAGAAGTGCTTTCA
>NW_010729226_1:56809_to_56997	LLGGGVAK;LLGGGVAKK	>NW_010729226_1	GTG	VRKEFQFQLQEFLYLSRLLGGGVAKKVVKNAGS	56899	56997	+	GTGAGGAAGGAATTTCAGTTTCAGCTCCAAGAGTTCCTTTACCTGTCCCGGTTACTGGGGGGCGGAGTTGCGAAGAAGGTTGTCAAAAATGCAGGGAGT
>NW_010729098_1:5556867_to_5556598	KLNGPCPNR;KLNGPCPNRCK	>NW_010729098_1	TTG	LRWAFVKKLNGPCPNRCKISTRANPNYTPTKTFLLNRFDPVRPLCPFDSCNNRVEPAACNLHPMIQLNRFRSISRNKWQSS	5556598	5556840	-	TTGCGTTGGGCTTTTGTCAAAAAATTAAATGGACCTTGCCCGAATCGGTGTAAAATATCAACTCGGGCCAACCCGAATTACACTCCTACCAAAACCTTCCTATTGAATCGGTTTGACCCGGTCCGACCCCTTTGTCCTTTTGACTCTTGTAACAACCGAGTCGAGCCTGCAGCTTGCAACTTGCATCCAATGATCCAGCTAAATAGATTTCGTTCCATTTCTAGAAATAAATGGCAGTCATCG
>NW_010729313_1:167573_to_168355	DTSLRGGGGGGGGGGGGGDGCASEEK;SHEWGRGGGMERER	>NW_010729313_1	ATG	MIGTDRKTDLKTRETLAGLCFFLPEGWTRDTSLRGGGGGGGGGGGGGDGCASEEKAALVFSLGSPIIGHSVPILGRSHEWGRGGGMERERVEGRKFGYVLENKRESKGGNLVTH	168014	168355	+	ATGATTGGAACCGATCGGAAAACAGATTTGAAGACGCGAGAGACCTTGGCGGGCTTATGTTTCTTCTTACCGGAGGGTTGGACAAGGGACACCTCCCTGCGGGGCGGCGGTGGTGGTGGTGGTGGTGGTGGTGGCGGTGGTGATGGTTGTGCCTCCGAAGAGAAGGCAGCACTGGTGTTTTCTCTCGGCTCCCCCATTATTGGTCACTCTGTACCAATACTGGGAAGAAGCCATGAATGGGGTAGAGGTGGGGGGATGGAGAGAGAGAGAGTGGAAGGGAGGAAATTTGGTTACGTATTAGAGAATAAGAGAGAGAGCAAGGGAGGAAATTTGGTTACTCAT
>NW_010729074_1:9600136_to_9601044	AAVATFPR;RAAVATFPR	>NW_010729074_1	ATG	MTVHLLRALGTAKTNSGNLPFDFSSSSSLSLSLSFFSILFHHLLLFIATTSPVIISIIATGTPFTFINSQSKRAAVATFPRLLLPFSLFRIFSFFSIFLQHHLLPLLLFVATTSLILPFIAAIDPHVQCLHWHLYCCRTQTFTFLSLSLSLSLYLLLYPLFLPLCPVTVITARQLLQLQAASGVLPESQLSLRPSPFSRTLSLPPFLLFFPLVHCYNKEELMPFVAETTTTLAPPT	9600337	9601044	+	ATGACTGTTCATCTCCTTCGAGCCCTTGGCACAGCAAAAACTAATAGTGGCAACCTTCCCTTTGATTTCTCCTCCTCATCCTCTCTCTCTCTCTCTCTCTCATTTTTCTCTATTCTTTTCCACCATCTTCTTCTCTTCATTGCAACCACCTCCCCTGTTATTATCTCCATCATTGCAACCGGTACACCGTTCACCTTCATAAACTCTCAGTCGAAAAGAGCAGCAGTGGCAACCTTCCCCCGACTTCTTCTCCCTTTCTCTCTCTTTCGCATTTTCTCATTCTTTTCTATTTTTCTCCAACATCATCTTCTTCCTCTTCTTCTCTTCGTTGCAACCACTTCCCTTATTCTCCCTTTCATCGCTGCAATAGACCCCCATGTTCAATGTCTTCACTGGCAC…
>NW_010729135_1:1101332_to_1101147	TPGGAALPK;TPGGAALPKR	>NW_010729135_1	ATT	IPLQCFKRCGRRTPGGAALPKRPEVYARGADTSEAYASGARGVRLMRLMHI	1101147	1101299	-	ATTCCACTCCAGTGTTTTAAAAGGTGTGGGAGGCGTACGCCTGGAGGCGCGGCGCTCCCAAAACGCCCTGAGGTGTATGCCAGAGGTGCTGACACCTCTGAGGCGTACGCTTCAGGTGCAAGAGGCGTACGCCTCATGCGCCTCATGCACATC
>NW_010729171_1:304874_to_304560	EKLGDSMGAREEER;TNSGGALRSR	>NW_010729171_1	ATG	MLREEGREKLGDSMGAREEERVGDITRCVKTNSGGALRSRERVRRRRRKSDLSLSLSLSLFFLWATTAAAATPLKSDLSFSLFFLWATAAVTRSPIFLSSSSG	304560	304868	-	ATGCTAAGAGAAGAAGGCAGAGAGAAATTGGGAGATTCCATGGGAGCAAGAGAGGAAGAGAGAGTAGGCGATATTACACGGTGCGTAAAAACAAACAGTGGGGGTGCTCTGAGAAGTAGAGAACGAGTGAGGCGGCGACGGCGGAAGTCTGATCTTTCTCTCTCTCTCTCTCTCTCTCTCTTCTTCCTCTGGGCGACAACGGCGGCGGCGGCAACCCCTCTGAAGTCCGATCTTTCTTTCTCTCTCTTCTTCCTCTGGGCGACGGCTGCGGTAACTCGAAGTCCGATCTTTCTCTCTTCTTCCTCTGGA
>NW_010729087_1:1719529_to_1719329	GGGSNVAGGGWRQR;RGGGSNVAGGGWRQR	>NW_010729087_1	GTG	VGGGKRGGGSNVAGGGWRQRRFRLRISAHLISRDLGDMESDQPI	1719329	1719460	-	GTGGGCGGAGGCAAAAGAGGCGGCGGCAGCAACGTTGCCGGAGGTGGGTGGAGGCAGAGGCGCTTCCGCCTCCGCATCAGCGCCCACCTCATTTCTAGAGACTTAGGTGACATGGAAAGTGACCAACCAATC
>NW_010729130_1:2864874_to_2865170	HLDLTPNGWVR;RVSGAGCHGK	>NW_010729130_1	ATG	MASLATSLLLLLWWCNICTASLNVVRHLDLTPNGWVRWFRGSARRVSGAGCHGKPRGLLLSPSLEPRADDLHYLDVELADCASRAGWVRAYPSSSLFGK	2864874	2865170	+	ATGGCGAGTCTTGCGACGTCACTGTTGCTGCTTCTTTGGTGGTGCAACATTTGTACTGCTAGCCTCAATGTTGTCAGGCATCTCGATCTTACTCCAAACGGTTGGGTGAGATGGTTCAGGGGTTCTGCTCGTCGTGTGTCCGGTGCTGGTTGTCACGGGAAACCGAGGGGTCTCCTCTTGAGCCCAAGCCTCGAGCCCCGAGCTGACGATCTACATTACCTTGATGTGGAACTTGCTGACTGCGCCTCTCGGGCTGGATGGGTTCGGGCCTATCCCTCGAGCTCTCTCTTTGGGAAA
>NW_010729225_1:91689_to_91871	NIDQKQMYR;QILDGVLVASECIDSRNIDQK	>NW_010729225_1	TTG	LELRAYNCLTFVEGKQILDGVLVASECIDSRNIDQKQMYRFKNRKWKTRLSMQVRH	91704	91871	+	TTGGAGCTAAGGGCATACAACTGTCTAACATTTGTAGAAGGAAAGCAAATTCTGGATGGGGTATTGGTGGCTAGTGAATGTATAGATTCAAGAAATATTGACCAAAAACAAATGTATAGATTCAAGAATAGGAAGTGGAAGACCAGGCTTAGTATGCAAGTTAGACAT
>NW_010729478_1:34193_to_34405	MAWREDVYQRKR;MAWREDVYQRKRCR;QVDTMDHPRWQQR	>NW_010729478_1	ATG	MAWREDVYQRKRCRVYIVFVMTKKQVDTMDHPRWQQRFYKVDFIGLHYSKILMPMYVLLIDANGQVIYQEK	34193	34405	+	ATGGCATGGCGAGAAGATGTATACCAAAGGAAGAGGTGCAGAGTATACATAGTTTTTGTCATGACAAAGAAGCAGGTGGACACCATGGACCATCCAAGATGGCAGCAAAGGTTTTACAAAGTGGATTTTATTGGCCTACATTATTCAAAGATACTTATGCCTATGTATGTTCTTCTGATCGATGCCAATGGACAAGTAATATATCAAGAAAAA
>NW_010729127_1:1675840_to_1676064	QHATVQSASRMPSGTHR;TAQQQDSAARTTRQR	>NW_010729127_1	GTG	VRTAAFLAARPARQHATVQSASRMPSGTHRPTAARTAQQQDSAARTTRQRHAPHDSSTHHTVAAR	1675870	1676064	+	GTGCGCACAGCAGCGTTCCTAGCGGCACGCCCCGCCCGGCAGCACGCCACGGTACAGTCTGCCAGCCGCATGCCTAGCGGCACGCACCGCCCAACAGCAGCACGCACCGCACAGCAGCAGGACTCAGCAGCACGCACCACACGGCAGCGGCACGCACCACACGACAGCAGCACGCACCACACGGTAGCAGCAAGG
>NW_010729095_1:3897994_to_3898143	NQKNSKNNRKKNSR;YKTKIQNKSKKYRIKNQKNSK	>NW_010729095_1	ATA	IHKKYKTKIQNKSKKYRIKNQKNSKNNRKKNSRMLSPKMQKSLT	3898012	3898143	+	ATACATAAAAAATATAAAACTAAAATACAAAACAAATCTAAAAAATACAGAATAAAAAACCAAAAAAATTCAAAAAATAACAGAAAAAAAAACTCTAGAATGTTAAGTCCTAAAATGCAAAAATCCTTGACC
>NW_010729177_1:590188_to_590430	RNMSCWNSLNPFCLTFAGNR;TIQTLGGRRR	>NW_010729177_1	CTG	LKTIQTLGGRRRNMSCWNSLNPFCLTFAGNRTLENKIWIDCSGKTGSL	590287	590430	+	CTGAAAACAATCCAAACCTTGGGAGGAAGAAGACGCAATATGAGTTGCTGGAATAGCCTGAACCCCTTTTGTTTGACTTTCGCTGGGAATAGGACCCTCGAAAACAAGATCTGGATTGATTGCAGTGGCAAAACAGGCAGTTTA
>NW_010729093_1:401972_to_402355	NPEEAMWRYKNEVK;VVVGWLKNPEEAMWR	>NW_010729093_1	ATG	MGVQHLTIEGDSKVVVGWLKNPEEAMWRYKNEVKNFSWLTRNMLVTVQWVGRSTNTLSDVLAKQGVNKEELFWAQL	402128	402355	+	ATGGGGGTACAACACCTAACAATCGAGGGGGATTCCAAAGTGGTGGTGGGTTGGTTGAAAAATCCTGAAGAGGCTATGTGGCGTTACAAGAATGAAGTGAAGAATTTTAGTTGGTTGACAAGGAATATGTTGGTCACTGTACAGTGGGTGGGGAGATCAACAAATACTTTGTCAGATGTGTTAGCTAAGCAAGGGGTAAATAAGGAAGAATTGTTTTGGGCTCAGTTG
>NW_010729177_1:2030745_to_2030446	KPNPNNLIKLNNMFLHLFIFFGFPSK;QNNCRLIYMSIYNTYNRYK	>NW_010729177_1	TTG	LISNHIAIPCSGIFGYKIKKPNPNNLIKLNNMFLHLFIFFGFPSKQNNCRLIYMSIYNTYNRYKTGFKNEMRC	2030446	2030664	-	TTGATTTCAAATCACATAGCAATCCCATGCTCTGGTATTTTTGGCTATAAAATCAAGAAACCCAACCCCAATAATCTTATCAAATTAAACAATATGTTTCTTCATCTTTTTATTTTTTTTGGATTTCCATCAAAGCAAAACAACTGTAGACTCATCTACATGAGTATTTACAACACATATAATAGATACAAAACTGGTTTCAAGAATGAGATGAGATGT
>NW_010729250_1:1087015_to_1086827	DERKQQCHQLMNNK;EKVKVENQWSHR	>NW_010729250_1	GTG	VKEKVKVENQWSHRDERKQQCHQLMNNKQVTYRPLGSPIQEQEMAFNDS	1086827	1086973	-	GTGAAGGAGAAGGTGAAAGTTGAGAATCAGTGGTCCCATCGGGACGAAAGGAAGCAACAATGTCATCAGTTGATGAACAATAAGCAAGTGACATACAGACCCCTTGGTTCTCCAATTCAGGAACAAGAAATGGCCTTCAATGATAGT
>NW_010729151_1:749207_to_749368	NFDSDSNCEPNR;NFDSDSNCEPNRPQR	>NW_010729151_1	ATT	ISKNFDSDSNCEPNRPQRSSYFIFLHIKWRPPLIYFVQTNKSRPKLKQK	749222	749368	+	ATTTCGAAAAATTTCGATTCCGATTCTAACTGTGAACCAAACAGACCCCAACGTTCCTCCTACTTCATTTTCTTACATATAAAGTGGAGACCACCATTGATTTACTTTGTGCAAACAAATAAGAGCAGGCCAAAATTGAAGCAAAAG
>NW_010729118_1:4060527_to_4060718	AGGIGIGNIK;RAGGIGIGNIK	>NW_010729118_1	GTG	VCESRRAGGIGIGNIKTVNKTLLGKWCWRLGKREEQPLEKNHCG	4060587	4060718	+	GTGTGCGAATCAAGGAGAGCTGGTGGTATAGGCATTGGAAATATTAAAACTGTCAACAAGACCCTTCTTGGCAAATGGTGTTGGAGACTCGGCAAAAGAGAGGAGCAGCCTCTGGAAAAGAATCATTGTGGA
>NW_010729292_1:213211_to_213447	LGGGGKKR;LGGGGKKRK	>NW_010729292_1	ATG	MTLRSGRTLEDPYEENKFENISEEEKEQEDHKLGGGGKKRKGKFRKRTYSEPTCSSLSNRTHS	213259	213447	+	ATGACCTTAAGGAGTGGGAGGACTTTAGAGGACCCGTATGAGGAAAATAAATTTGAAAACATCAGTGAAGAAGAAAAGGAGCAAGAAGACCATAAGTTGGGGGGGGGGGGGAAGAAAAGGAAAGGAAAATTTAGAAAAAGAACCTATAGTGAACCGACCTGTAGTTCCCTTTCCAACCGCACTCACAGT
>NW_010729363_1:195963_to_196346	EGAAIGGIVK;KEGAAIGGIVKEKK;KRVIGVPPSLLWFKQRGK;NCSGGSGGMIISGRK	>NW_010729363_1	ATG	MSEWRPSSGLPPLFTVLLPLLLHSDREEEKTLLPSISLVSLLFTSWKNEGRERVEREGVKNTTTFKNCSGGSGGMIISGRKEGAAIGGIVKEKKRRRGERKRVIGVPPSLLWFKQRGK	195993	196346	+	ATGAGTGAGTGGAGACCTTCGTCAGGTTTGCCGCCGCTATTCACTGTTCTACTGCCACTGCTTCTTCATTCAGATAGGGAAGAAGAGAAGACCCTCCTTCCTTCGATTTCTTTGGTTTCTCTCCTATTTACTTCATGGAAGAATGAGGGAAGAGAAAGAGTTGAAAGAGAGGGAGTGAAGAACACTACCACTTTTAAGAATTGCAGCGGCGGATCGGGTGGAATGATAATTTCAGGGAGGAAAGAGGGGGCGGCAATCGGTGGAATAGTAAAGGAGAAGAAGAGGAGGAGAGGAGAGAGAAAGAGGGTGATAGGTGTACCACCATCGCTGCTCTGGTTCAAACAAAGAGGAAAA
>NW_010729101_1:2403185_to_2403400	KMIADGIPNTR;MIADGIPNTR	>NW_010729101_1	ATA	IYSKRKTKKKMIADGIPNTRNWDSMTVKGAPFSPRTGSIRSNLSPASFAHLPSDGSLLLLGIWVNESAVN	2403191	2403400	+	ATATATAGCAAAAGAAAAACGAAAAAGAAAATGATAGCAGATGGAATTCCAAACACAAGAAATTGGGATAGCATGACGGTAAAGGGAGCTCCCTTCAGTCCAAGGACGGGAAGCATAAGATCCAACTTATCTCCCGCATCATTCGCTCATCTACCAAGCGATGGCTCCCTTCTTTTACTTGGTATTTGGGTGAATGAGTCGGCAGTTAAT
>NW_010729288_1:366488_to_366652	MGGLGGFSR;MGGLGGFSRLNKK	>NW_010729288_1	ATG	MGGLGGFSRLNKKLPPLTTGMITHSPEPTVQLREGKSIDHKKGHQNQLIIYAPSN	366488	366652	+	ATGGGCGGATTAGGTGGATTTAGCAGATTGAATAAAAAATTGCCACCCCTAACTACTGGGATGATCACACATAGCCCAGAACCAACAGTACAGTTGAGAGAAGGGAAATCAATTGATCATAAAAAGGGGCACCAGAATCAATTGATCATATACGCACCTTCTAAC
>NW_010729396_1:61860_to_61300	DRGGGGTLQR;DRGGGGTLQRK	>NW_010729396_1	GTG	VKSVQEKEKKKNRGGEEEKKDRGGGGTLQRKPSGRWKKMLNSSQKRRTRGCQFQMLRWLVLVLGELRSGSLKIIAGVEEGKFRRDGLTAAQFFEKNEIFELERINAKKEADIKMEKSTNAVRRFRRQNQRNCAGLKSFCQVKVGSIWSRIKEGEEDKENISDEK	61300	61791	-	GTGAAATCTGTTCAAGAAAAAGAAAAGAAAAAGAACAGAGGAGGAGAAGAAGAGAAGAAAGATAGGGGCGGGGGCGGAACTTTGCAAAGGAAACCTTCAGGGAGGTGGAAGAAGATGCTAAATTCCAGTCAAAAGAGAAGAACAAGGGGATGCCAATTTCAGATGCTAAGGTGGCTGGTTCTGGTTCTGGGAGAACTGAGGAGTGGAAGTTTGAAGATTATTGCAGGTGTAGAGGAGGGGAAGTTTAGGAGGGATGGCCTGACCGCAGCTCAATTTTTTGAAAAGAATGAAATTTTTGAATTAGAAAGAATCAATGCTAAAAAGGAGGCTGATATAAAGATGGAGAAAAGTACAAATGCAGTAAGAAGATTTAGAAGACAAAACCAACGAAACTGTGCA…
>NW_010729224_1:1293774_to_1293352	IKSHIYIVNMSQFR;SLAWCYIIAFLNNPIQR	>NW_010729224_1	ATT	IKSHIYIVNMSQFRLWTNNIPCLLSKIANGQFTKLLDDNKLKGPNYTDCFYNLMLVLTSKKLDKVAKNPTLDRPGDRASEARRKEYQDWEEKKSLAWCYIIAFLNNPIQRQFDQIEVSKDILDSLRMIAKIITLASALVIK	1293352	1293774	-	ATTAAAAGTCATATCTATATAGTAAACATGAGTCAATTTAGGTTATGGACTAATAATATACCTTGCCTTTTATCAAAAATAGCAAATGGACAATTCACCAAGTTATTGGACGATAATAAGCTTAAGGGCCCAAACTATACTGACTGCTTCTATAACCTTATGCTGGTATTAACGTCCAAGAAATTGGACAAGGTTGCTAAGAACCCTACTCTGGATCGTCCGGGTGATAGGGCTTCTGAGGCACGTAGGAAAGAGTATCAAGATTGGGAAGAAAAGAAATCTCTTGCCTGGTGCTACATAATAGCCTTCCTCAACAATCCGATACAGAGACAATTCGATCAGATCGAAGTGTCCAAGGATATCCTGGATAGTCTGAGGATGATAGCTAAAATTATAACC…
>NW_010729079_1:5444946_to_5444785	EKGGGGGGGEER;EKGGGGGGGEERER;REKGGGGGGGEERER	>NW_010729079_1	GTG	VCEAVPVVRFYCRLERREKGGGGGGGEERERGDSD	5444785	5444889	-	GTGTGTGAGGCAGTTCCTGTTGTAAGGTTTTACTGTAGATTGGAGAGAAGAGAGAAAGGAGGAGGAGGAGGAGGAGGAGAAGAAAGAGAAAGAGGAGACAGCGAC
>NW_010729088_1:6418005_to_6417757	EDSTNGSAFNNRTK;REDSTNGSAFNNR	>NW_010729088_1	ATG	MRNSKREDSTNGSAFNNRTKSVRKIHTQYLRNTLCKKLGFIAIHRSIEFLFGLVNPFRTYHIHRGMI	6417757	6417957	-	ATGAGAAACAGCAAGAGAGAGGATAGTACGAATGGTAGTGCGTTTAACAATAGGACTAAAAGTGTCAGAAAAATTCACACCCAATATTTGCGTAATACCCTATGCAAGAAGCTGGGCTTTATAGCGATCCACAGATCCATCGAGTTTTTGTTTGGCCTTGTAAACCCATTTAGAACCTACCACATTCATCGAGGGATGATA
>NW_010730840_1:3279_to_3455	EQGGLGLGSVTCKK;LSLENEKLWQCGNK	>NW_010730840_1	ATT	IGKCFCRSKEQGGLGLGSVTCKKLASLGKLLWRLSLENEKLWQCGNKHTWSFTYFLYII	3279	3455	+	ATTGGGAAATGTTTTTGTAGGAGCAAGGAACAGGGTGGTTTGGGACTAGGAAGTGTTACATGTAAGAAATTAGCTTCGCTAGGCAAATTGTTGTGGAGGTTGTCCTTAGAGAATGAAAAGCTATGGCAGTGTGGTAACAAGCATACATGGTCCTTCACATATTTTCTATATATTATA
>NW_010729102_1:1663524_to_1663162	IDSSVFGLFGGFRSSR;KIDSSVFGLFGGFR	>NW_010729102_1	GTG	VKKIDSSVFGLFGGFRSSRATSRTEVRAAAEVHPTTTEPPTITWMVPRTGLSSGGCRCNRSAGLLLDSGASFSCSPCRPALLLLLLCCTKFLKYPQRMSHSISSRRLLHCSVL	1663162	1663500	-	GTGAAGAAGATTGATTCTTCGGTCTTTGGTCTTTTTGGGGGGTTCCGTTCCTCGAGGGCCACTTCGCGAACTGAAGTCCGGGCTGCTGCCGAGGTACATCCTACTACCACCGAACCTCCCACAATTACATGGATGGTTCCCCGAACTGGCCTTTCTTCCGGAGGCTGTCGCTGCAACCGTTCGGCAGGTCTACTGCTAGATTCGGGAGCATCCTTCTCGTGCTCCCCTTGTCGACCTGCCTTATTGTTATTATTGTTGTGCTGTACAAAATTTCTTAAGTATCCGCAACGGATGAGTCACTCTATCTCGTCCCGGAGATTATTACACTGCTCGGTACTA
>NW_010729102_1:1910625_to_1910470	GGGGGGGGGGGGRK;GGGGGGGGGGGGRKRR;RGGGGGGGGGGGGRKR;RGGGGGGGGGGGGRKRR	>NW_010729102_1	ATG	MRRGGGGGGGGGGGGRKRREEERYGP	1910470	1910547	-	ATGAGGAGAGGAGGAGGCGGTGGCGGTGGCGGTGGCGGTGGCGGGAGGAAGCGCAGAGAGGAAGAGAGGTATGGTCCA
>NW_010729307_1:480502_to_480260	ERGSDCCKVRLQIGENTK;ETERERGSDCCKVR	>NW_010729307_1	ATG	MATVKVLLLKTELGKREKKGRKKRKQRRKETERERGSDCCKVRLQIGENTKKKEKDEKK	480260	480436	-	ATGGCTACCGTTAAGGTTCTATTGCTGAAAACAGAATTGGGGAAGAGGGAGAAGAAAGGAAGAAAGAAAAGAAAACAAAGAAGGAAAGAGACAGAGAGAGAGAGAGGCAGTGACTGTTGTAAGGTTCGGTTGCAGATTGGAGAGAACACGAAAAAAAAAGAAAAGGACGAGAAGAAG
>NW_010729077_1:8646441_to_8646608	LAGGGDASGK;LAGGGDASGKQLR	>NW_010729077_1	ATG	MRRHEAAGERLAGGGDASGKQLRRLTGGGVGGEYSISS	8646495	8646608	+	ATGCGGAGGCATGAGGCGGCAGGAGAGAGGTTGGCGGGGGGTGGGGACGCCAGCGGCAAGCAGCTTCGACGGTTGACGGGTGGTGGGGTTGGTGGAGAGTACTCGATATCGTCG
>NW_010729129_1:1758532_to_1758846	MLSGNVSK;SPAGLGRSTR	>NW_010729129_1	ATG	MLSGNVSKPCTELFPKSQGVLVSYLLDPCGSYRSPAGLGRSTRWTVLCAAVITLTRALFAGLFRASWGLMEDQVRPSSAAYLMLTATCYSSELFYCVGCYGLTLL	1758532	1758846	+	ATGCTGTCTGGTAATGTCTCTAAGCCTTGTACAGAGCTGTTTCCTAAATCCCAGGGTGTATTGGTCAGTTATTTGCTAGATCCATGCGGTAGTTATAGGTCACCTGCTGGTTTGGGGCGGTCAACTCGGTGGACCGTTCTCTGTGCTGCGGTTATAACGCTTACGCGGGCGTTGTTCGCGGGGCTGTTTCGGGCAAGCTGGGGGCTGATGGAGGATCAAGTTCGCCCTAGCTCGGCCGCGTATTTGATGCTGACTGCCACATGTTACTCCAGCGAGCTGTTCTATTGTGTCGGATGTTATGGGCTGACCTTGCTC
>NW_010729347_1:271762_to_271454	GPGGSGGLIR;GPGGSGGLIRR	>NW_010729347_1	ATA	ITVVQRGCIEKGPGGSGGLIRRGRGQTIFFSLIFSSLPFPFLFFPFLFFFFSFLSFSFPFPFPFFSFPFLSFPFLSLSFLFLSFLSFFFLFFFLYFHIRCA	271454	271756	-	ATAACAGTAGTTCAAAGGGGCTGCATCGAAAAGGGGCCAGGGGGGTCTGGGGGGCTCATCCGAAGGGGCAGGGGGCAAACCATTTTCTTTTCCCTTATCTTTTCTTCCCTTCCCTTCCCTTTTCTTTTCTTTCCTTTTCTCTTTTTTTTCTTCTCTTTCCTTTCATTTTCTTTCCCTTTCCCTTTCCCTTTCTTTTCTTTTCCTTTCCTTTCCTTTCCTTTTCTTTCCCTTTCTTTTCTTTTCCTTTCCTTTCTTTCTTTCTTTTTTCTTTTTTTCTTCTTGTATTTTCATATTAGGTGTGCA
>NW_010729082_1:1015081_to_1014536	QGGDRGGSDIKK;QGGDRGGSDIKKEDK	>NW_010729082_1	ATG	MVSTVRPKQGGDRGGSDIKKEDKKDLICDYCKKPKHTRDTCWKFHPHLVPNRLKNKKGNAHMVVTGGIPTPPTQLLWSLLQLLK	1014536	1014787	-	ATGGTTAGCACTGTGAGACCTAAACAAGGTGGAGATCGGGGTGGCAGTGATATCAAGAAGGAAGACAAAAAGGATTTGATTTGTGACTACTGTAAGAAGCCCAAACACACAAGAGATACTTGCTGGAAGTTTCATCCCCATCTTGTGCCGAATAGACTCAAAAACAAGAAAGGAAATGCTCACATGGTAGTCACTGGTGGCATACCGACCCCTCCTACACAGCTACTCTGGAGTCTGTTGCAACTGTTGAAG
>NW_010729137_1:2978258_to_2978680	GAGGLGGKAPSAKGK;KGAGGLGGK	>NW_010729137_1	GTG	VSLLHSLAEAEQDPPNSKENKLGCTKKGAGGLGGKAPSAKGKGANHFLSPYLFFPSLSFLFLSLPFLFLSFPFFFLFSFFSVFVYQMCMRRTPPARLMKKAQEERCQRLWHMPQGVLGTPRLEARL	2978303	2978680	+	GTGAGTTTGCTTCACTCGCTCGCCGAAGCGGAGCAAGACCCCCCTAACTCAAAAGAAAACAAATTGGGCTGCACCAAAAAGGGGGCGGGGGGTCTGGGGGGCAAAGCCCCCTCAGCCAAGGGGAAAGGGGCAAACCATTTTCTTTCCCCTTATCTTTTCTTCCCTTCCCTTTCCTTTCTTTTTCTTTCCCTTCCCTTTCTTTTCCTTTCCTTTCCTTTTTTTTTTCTTTTTTCTTTTTTTTCTGTCTTTGTATATCAGATGTGCATGAGGCGTACACCTCCAGCACGCCTCATGAAAAAAGCGCAAGAGGAGAGGTGTCAGCGCCTCTGGCATATGCCTCAGGGCGTTTTAGGAACGCCTCGCCTGGAGGCGCGTCTA
>NW_010729083_1:7599260_to_7599577	KCDQHRQLPNDICR;QLPNDICRK	>NW_010729083_1	ATG	MIINSSFISVTCERITSINLSHKVNRSRTIIPLIIINVIIKKHKKEKACKLIILTIDLIKEIQSFWSSDILKKCDQHRQLPNDICRKKKCLVEHNFL	7599287	7599577	+	ATGATCATAAATTCTTCCTTTATTTCCGTAACATGTGAAAGAATTACATCTATAAATTTATCCCATAAGGTAAATCGCTCTAGAACCATCATACCATTAATAATAATTAATGTTATAATTAAAAAACATAAAAAAGAAAAAGCATGTAAGTTAATAATACTTACTATTGATCTAATAAAAGAAATTCAATCTTTTTGGAGTTCGGATATACTGAAAAAGTGTGACCAACATAGACAATTACCCAATGACATCTGTAGAAAAAAGAAATGTTTAGTAGAGCATAATTTTTTG
>NW_010729162_1:1886012_to_1885860	HGQSANPNTSAFATSR;QLLNAGMLPLK	>NW_010729162_1	ATA	IKPLSFYKYPNTSWANHNKSRHGQSANPNTSAFATSRQLLNAGMLPLKSR	1885860	1886009	-	ATAAAGCCCCTTTCATTCTACAAATATCCAAATACGTCATGGGCCAATCATAATAAGTCACGTCATGGGCAATCGGCAAATCCAAACACGTCAGCATTTGCAACATCACGTCAATTATTAAATGCTGGTATGCTGCCATTAAAATCCCGT
>NW_010729109_1:4563539_to_4563273	KRGSAGGRRNR;RGSAGGRR;RGSAGGRRNR	>NW_010729109_1	GTG	VERRKRGSAGGRRNRRCPKLQRRLLLKAKQRSWRRRKKKRERKKEIGRGRPEMGVVLDSPLRIQIRRC	4563273	4563476	-	GTGGAAAGAAGAAAGAGAGGGAGTGCAGGCGGGCGGAGAAACCGCCGCTGCCCGAAATTGCAGCGGCGGTTACTGTTAAAAGCGAAACAGAGGAGCTGGAGGAGGAGGAAGAAGAAGAGAGAAAGAAAGAAAGAGATAGGGAGAGGAAGACCGGAGATGGGGGTTGTTTTGGATTCGCCATTGAGAATTCAGATTCGCCGTTGC
>NW_010729184_1:1263114_to_1263416	VGGDGANGAHR;VGGDGANGAHRVCR	>NW_010729184_1	GTG	VGGDGANGAHRVCRFSLYGGKWSFFSPVTRKRRSPGFLRRARATGRSRRGWQRRESSFASRFGTWSLHFWTELGTSTPWWRPSGLRQSRTSRTPRSITTSM	1263114	1263416	+	GTGGGGGGAGATGGAGCCAATGGCGCTCACCGCGTTTGCCGCTTCTCACTGTATGGTGGTAAGTGGTCCTTCTTCTCGCCCGTGACCAGGAAGCGTAGATCGCCTGGCTTTCTAAGGAGAGCGCGCGCTACAGGAAGGAGTCGTCGAGGGTGGCAGCGGAGAGAGAGCTCCTTCGCCAGCAGGTTCGGGACTTGGAGTCTACACTTCTGGACCGAACTCGGAACTTCGACACCATGGTGGAGGCCAAGCGGGCTAAGGCAATCTAGGACTTCAAGGACTCCCAGGAGTATCACGACCTCCATG
>NW_010729375_1:184346_to_184495	EPIGGGGQGKGR;ERDRGEQLFSFVIPSMR	>NW_010729375_1	CTG	LFFNWGEGIGIEKEREGREPIGGGGQGKGRERDRGEQLFSFVIPSMRKR	184349	184495	+	CTGTTTTTTAATTGGGGGGAGGGGATAGGGATAGAGAAAGAGAGAGAAGGGAGAGAACCAATAGGGGGAGGGGGACAGGGGAAGGGGAGAGAGAGAGATAGGGGAGAACAGTTGTTCTCCTTTGTCATTCCTTCAATGAGGAAAAGA
>NW_010729108_1:2573913_to_2574242	ADIISMKFNGTNYSMWKFR;DLEGYLNGKVTK	>NW_010729108_1	ATG	MVEKADIISMKFNGTNYSMWKFRFDFFVKEKDLEGYLNGKVTKPDETDTKVYSQWKLDNGKMVSWTLGSIVSHIAVPMRRI	2574000	2574242	+	ATGGTTGAGAAGGCTGATATCATTTCCATGAAGTTTAATGGAACTAACTACAGTATGTGGAAGTTCCGTTTTGACTTCTTTGTTAAAGAAAAGGATCTGGAAGGATATTTGAATGGAAAGGTTACTAAACCGGATGAAACTGATACCAAGGTTTATTCACAATGGAAGCTGGATAATGGGAAAATGGTTTCCTGGACACTCGGTTCAATAGTATCTCATATTGCAGTACCCATGAGAAGAATT
>NW_010729159_1:2081989_to_2082210	KKRSDQCEMEHKMHSHRK;RSDQCEMEHKMHSHRK	>NW_010729159_1	ATG	MHSHQKKKRSDQCEMEHKMHSHRKKRGKEKNSVTTKVQRDKIWFNIH	2082070	2082210	+	ATGCACTCACACCAAAAAAAAAAGAGAAGTGACCAGTGTGAGATGGAGCATAAAATGCACTCACACCGAAAAAAAAGGGGAAAAGAAAAGAATTCAGTGACGACTAAGGTTCAAAGGGACAAAATTTGGTTTAACATTCAT
>NW_010729149_1:242387_to_242788	FITEGPGPVQSNK;ILDIGLNQPNQYK	>NW_010729149_1	ATG	MNNLDHFGPVQFNVRTVQFVQIHFNLDWLHPGPLTPIFLSYIKILDIGLNQPNQYKFITEGPGPVQSNKHFGPDWSNPLCLFGQSKLILDWMGSSPNRSIDTLRGK	242471	242788	+	ATGAATAATTTGGACCATTTTGGACCGGTCCAATTCAATGTTCGGACTGTCCAATTTGTTCAAATTCATTTTAATTTAGATTGGCTTCATCCCGGTCCATTGACACCTATATTCTTATCTTATATCAAAATACTGGATATTGGCTTAAACCAACCAAATCAATATAAATTTATTACAGAAGGACCAGGTCCAGTCCAATCTAATAAACATTTTGGACCGGATTGGTCCAATCCATTATGCCTTTTTGGTCAGTCCAAATTGATTTTGGACTGGATGGGGTCCAGTCCAAACCGGTCCATTGACACCCTTAGAGGGAAG
>NW_010729077_1:4706186_to_4707430	QCVDAAPTFNWMKWR;RQCVDAAPTFNWMKWR	>NW_010729077_1	ATG	MFKTINHKRQCVDAAPTFNWMKWRYIPSSNGILILAPACDLVHNPYNGSSVILVYKSGHFYRLPILLPSKAQTTPAHTHETLQLPLSSLFSLLFATEKAAQSHLCSIVIISSQMAQDGKRPLKIIAGADSFGCTLKDSLIAHLRSLNIEVEDLGTGKYYSVGEEIGRRVSSAAADTNTETRGLVACGTGVGVAIFANKFPGVYATTCVSVDEARNTRSINNCNVLAVSGMSTPPESGIKILETWLETPFKSPCPASGNKPWPSDIENFFDNSIAEMSSIGADQAKSEKFDTCAICCLAKNREFAPVDIMPGGSMKIVRESPTSAIVRFKAGSVEPAHHHTFGHDLVVLKGSKRVWNLTKNEKYDLGVGDFLFTPTGDVHRVKYFEDTEFFIRWDGHWDI…	4706186	4707430	+	ATGTTTAAAACCATAAATCACAAACGCCAATGTGTTGATGCGGCCCCTACCTTTAATTGGATGAAATGGCGTTATATTCCATCATCAAACGGAATTCTTATTCTTGCTCCTGCCTGTGATCTCGTCCACAATCCATATAATGGCAGTTCTGTTATTCTAGTTTACAAGTCTGGTCATTTTTATCGTCTCCCGATTCTCCTCCCCTCAAAGGCTCAAACAACACCTGCCCACACACATGAAACATTGCAACTTCCTCTGTCTTCACTCTTCAGTCTACTCTTCGCCACTGAGAAAGCAGCACAGTCTCATCTCTGCAGCATCGTCATCATCTCATCTCAAATGGCGCAAGATGGCAAACGCCCCCTCAAAATCATAGCTGGTGCCGACTCCTTCGGTTGC…
>NW_010729112_1:4006202_to_4006357	KQMDYGNLNASSRSK;QMDYGNLNASSRSKTQENDK	>NW_010729112_1	ATG	MDSRKLLTRKKQMDYGNLNASSRSKTQENDKATGVPHYLYPQ	4006232	4006357	+	ATGGATTCTAGGAAATTACTCACCCGGAAAAAGCAAATGGACTACGGGAACTTGAACGCGAGCTCAAGAAGCAAAACGCAGGAGAATGACAAAGCGACTGGGGTCCCTCACTATTTATACCCACAG
>NW_010729236_1:798488_to_798658	MAAGINSRK;NNQNHLMKHELGFKQK	>NW_010729236_1	GTG	VHKMAAGINSRKPCFLISFKETENILHCFRNNQNHLMKHELGFKQKK	798518	798658	+	GTGCATAAAATGGCTGCAGGCATAAACTCGAGGAAGCCTTGTTTTCTAATTTCTTTCAAGGAGACAGAAAATATACTGCATTGTTTTAGAAATAATCAAAACCATCTAATGAAGCACGAGTTGGGATTTAAACAAAAGAAA
>NW_010729111_1:1024964_to_1024461	ILGGSAISSLK;SGGGGPTYNR	>NW_010729111_1	ATA	ILGGSAISSLKEVFVQPRRISIGSTENSSVSGRSAFVVSRGRGVGGGARGAQSGCSGSNGPIYGRSGGGGPTYNRGGRRTRGRDSGGIRGKGCSSGSRRCTHCGMDGHTINYCYDLHGPPSTWDNHAMTSDSSFRQESHSANQMLSTSTDVPGKEMMSVPRDEYERFV	1024461	1024964	-	ATACTAGGAGGATCAGCTATCTCTTCCTTAAAAGAGGTGTTTGTTCAACCTAGGAGGATTTCTATTGGATCTACCGAGAACTCTAGTGTTTCCGGCAGATCAGCCTTTGTAGTATCAAGGGGCCGTGGTGTTGGAGGTGGAGCTCGAGGAGCTCAGTCTGGCTGTAGTGGTAGCAATGGACCAATATATGGTCGTAGTGGTGGTGGTGGACCTACATATAACCGTGGTGGTCGTCGTACTAGAGGTCGAGATTCAGGGGGAATCCGTGGCAAAGGATGTAGTTCGGGTTCGAGGAGATGTACACATTGTGGTATGGACGGACATACCATTAATTATTGCTATGATTTGCATGGTCCACCTTCAACTTGGGACAATCATGCCATGACCAGTGACAGTAGC…
>NW_010729222_1:311295_to_311453	QKMHENTKKCRNYR;QKMHENTKKCRNYRNFARK	>NW_010729222_1	TTG	LPLIKIKKQKMHENTKKCRNYRNFARKCRNYNNFVEISEKCMKIPKNCRN	311304	311453	+	TTGCCCCTAATAAAAATAAAAAAGCAGAAAATGCATGAAAATACCAAAAAGTGCAGAAATTACAGAAATTTTGCAAGAAAATGCAGAAATTACAATAATTTTGTAGAAATTTCAGAAAAATGCATGAAAATACCCAAAAATTGCAGAAAT
>NW_010729170_1:1191915_to_1192094	FAGGFLK;YCWNVTTLLICCNR	>NW_010729170_1	TTG	LIRVKYCWNVTTLLICCNRYVVDRFAGGFLKKQEWFKDGFTTLHFNK	1191954	1192094	+	TTGATACGTGTTAAATATTGTTGGAATGTCACAACGCTGTTGATATGTTGTAATCGATATGTTGTTGATAGGTTTGCTGGTGGGTTTCTAAAAAAACAAGAATGGTTTAAGGATGGTTTTACGACTCTACATTTCAATAAG
>NW_010729087_1:4888957_to_4888733	QVGGVLGTAR;QVGGVLGTARLK	>NW_010729087_1	ATG	MILRGRLCWWKWVREGCTRRNIDAYGLGYDRRESKNHRLWILRQVGGVLGTARLK	4888733	4888897	-	ATGATACTTCGAGGACGATTGTGTTGGTGGAAATGGGTTCGGGAAGGCTGTACTCGCCGGAACATCGATGCCTATGGTCTTGGGTATGACCGTAGAGAGTCGAAAAATCACAGGCTGTGGATTCTCCGGCAGGTCGGAGGGGTCCTTGGAACGGCAAGACTGAAA
>NW_010729166_1:2302826_to_2302569	QQAKTICSNGLHCVQR;TGKKLSSKTYR	>NW_010729166_1	ATG	MHQRIKTGKKLSSKTYRQQAKTICSNGLHCVQRKTIHSLIFQNILNICGSL	2302569	2302721	-	ATGCACCAAAGGATCAAAACAGGCAAGAAACTGAGCTCAAAGACATATCGTCAACAAGCTAAAACCATATGCAGTAATGGATTACATTGTGTTCAAAGGAAGACCATACACAGTTTGATTTTTCAAAACATTCTTAATATTTGTGGCTCGTTA
>NW_010729108_1:2431465_to_2431815	ERKERMQNCTGMHMQTNRK;KERMQNCTGMHMQTNRK	>NW_010729108_1	GTG	VCNLCVSFCLPKVFPLCLDLNEHPCVHISRGPTLNYLNLEDKIYSCCLLFIHQNHLFFSNKLKCDSPITLIDIHHKFASRERKERMQNCTGMHMQTNRKIFQRSLLL	2431495	2431815	+	GTGTGCAATTTGTGTGTATCCTTTTGTCTTCCAAAAGTCTTTCCCCTTTGCTTGGATTTGAATGAGCATCCGTGTGTTCATATTTCCAGGGGACCAACTCTCAACTACCTGAACTTAGAAGATAAAATATATAGCTGCTGTCTCTTATTTATTCACCAAAACCACCTTTTCTTTTCAAACAAATTAAAGTGTGATTCCCCCATTACATTGATTGATATTCACCACAAATTTGCATCAAGAGAGAGAAAAGAGAGAATGCAGAATTGCACCGGCATGCACATGCAGACAAATAGGAAAATCTTTCAGAGATCGCTTTTGTTA
>NW_010729299_1:673957_to_674208	QTHGGGGASDRGQK;QTHGGGGASDRGQKR	>NW_010729299_1	ATG	MSFGGISATLRQTHGGGGASDRGQKRQ	674128	674208	+	ATGAGCTTTGGAGGCATCTCTGCAACTCTGCGTCAAACTCACGGTGGGGGGGGGGCGAGCGACAGGGGTCAAAAAAGGCAA
>NW_010729102_1:4614723_to_4614016	INEPEEEGNEQVREK;KLGCKLQNPDDLKIYPRKNKEEGKIKKR	>NW_010729102_1	ATG	MLEYLKINEPEEEGNEQVREKRTSPNIGIANYRENLGGVGVREKVHETSDSVAEFVKKLGCKLQNPDDLKIYPRKNKEEGKIKKRKLSAVERLRRDVKEDKEFSERRGRVRGNK	4614016	4614357	-	ATGCTTGAATACCTCAAAATAAATGAACCAGAGGAGGAAGGTAATGAGCAGGTGAGGGAAAAAAGGACCAGCCCTAATATCGGTATTGCAAATTACAGGGAAAACTTGGGGGGAGTAGGGGTGAGAGAAAAAGTACATGAGACTAGCGACTCAGTGGCTGAATTTGTGAAAAAACTGGGGTGCAAGCTGCAAAATCCAGATGATCTCAAAATTTACCCAAGGAAGAATAAGGAGGAAGGAAAGATCAAGAAGAGGAAGTTGAGTGCAGTGGAAAGGCTAAGAAGGGATGTAAAGGAAGATAAGGAATTCAGTGAGAGAAGGGGGAGGGTTAGAGGGAACAAA
>NW_010729084_1:8990469_to_8990203	ISGGEGDCGNSLITWMNK;KERKEFQPCYQK	>NW_010729084_1	ATT	ISGGEGDCGNSLITWMNKLFKKERKEFQPCYQKESNYEDFYLAIFHILIFIFFILTEATPKGVLRAMGVLGLTTFHVKSHLQVIIHNHP	8990203	8990469	-	ATTTCTGGTGGGGAAGGGGATTGTGGTAATTCTTTAATAACATGGATGAACAAGCTTTTCAAGAAAGAAAGAAAAGAATTCCAACCATGTTATCAGAAGGAGTCTAACTATGAGGACTTTTATTTAGCCATTTTTCATATTCTCATTTTTATCTTTTTCATACTCACAGAGGCCACTCCTAAAGGTGTTCTCAGGGCAATGGGTGTATTAGGTTTGACTACATTCCATGTCAAAAGCCACTTACAGGTAATTATACACAACCATCCT
>NW_010729085_1:1011247_to_1011074	QSNWQGLKSQCRWK;QSNWQGLKSQCRWKCR	>NW_010729085_1	ATG	MKQSNWQGLKSQCRWKCRSPKYKKHVRNVGNIIWKYCKNYRHGGNIVKCAKYRMIFYE	1011074	1011247	-	ATGAAACAATCCAATTGGCAAGGTTTAAAATCTCAGTGTCGGTGGAAATGTCGCTCACCCAAATATAAGAAACATGTCAGAAATGTCGGAAATATCATATGGAAATATTGTAAAAATTATAGGCATGGTGGAAACATTGTAAAATGTGCAAAATATAGAATGATATTTTATGAA
>NW_010729082_1:5929963_to_5929808	RGGVAGEVVNR;RGGVAGEVVNRK	>NW_010729082_1	ATA	IWKGEGRKGKQREKKEKRGGVAGEVVNRKIEKLNLNFCILKWEPRNISTDLF	5929808	5929963	-	ATATGGAAGGGGGAAGGGAGAAAAGGAAAACAACGAGAGAAAAAGGAAAAGAGAGGTGGGGTCGCAGGAGAAGTAGTAAACAGGAAAATAGAAAAATTAAATTTGAATTTTTGCATTTTGAAATGGGAACCACGCAATATAAGCACAGATTTGTTT
>NW_010729334_1:7519_to_7680	KSGNSRWR;TKKSGNSRWR	>NW_010729334_1	TTG	LFCSTFSQWSQARRKTKKSGNSRWRDIVTQYGWHLL	7573	7680	+	TTGTTTTGTAGCACTTTTTCTCAATGGAGTCAGGCCAGAAGAAAAACCAAGAAGAGTGGAAACTCAAGGTGGAGGGATATTGTCACTCAGTATGGCTGGCATCTTCTG
>NW_010729280_1:573392_to_573580	RGRKEEEENLKCK;TRGGGGNPK	>NW_010729280_1	ATT	IKKKKRGRKEEEENLKCKKKSPKYQKRLKNPKFKTRGGGGNPKT	573449	573580	+	ATTAAAAAAAAAAAAAGAGGGAGAAAAGAGGAAGAGGAAAATCTAAAGTGCAAAAAAAAAAGTCCAAAATACCAAAAAAGATTAAAAAATCCAAAATTCAAAACAAGGGGGGGGGGAGGAAATCCAAAAACA
>NW_010729085_1:3709908_to_3709711	QGASIAGR;QGASIAGRGACR	>NW_010729085_1	GTG	VLFGRGICPPGVRRTSLLECRGVPAQLRQGASIAGRGACRIVGTTVRLL	3709711	3709857	-	GTGCTATTTGGGCGAGGGATCTGCCCCCCAGGTGTCCGCCGCACAAGCCTTCTTGAGTGTCGCGGAGTACCAGCTCAGCTTCGGCAGGGCGCAAGCATCGCAGGTAGGGGAGCGTGTAGGATCGTCGGTACAACCGTTCGTCTATTA
>NW_010729077_1:5804822_to_5804469	KKKKKGKKRKGKERKRKGRER;RARGVCLMR	>NW_010729077_1	ATG	MRRARGVCLMRLMHILYKKMKKKKKKGKKRKGKERKRKGRERKRKRRKRKEKRKGKGREEKIRGKKVVCPLPLRLGG	5804469	5804699	-	ATGAGGCGTGCTAGAGGCGTATGCCTCATGCGCCTCATGCACATCTTATATAAAAAGATGAAAAAAAAAAAGAAAAAAGGAAAAAAAAGGAAAGGAAAAGAAAGGAAAAGAAAGGGAAGGGAAAGAAAAAGAAAGAGAAGAAAAAGAAAAGAGAAAAGAAAAGGAAAGGGGAGGGAAGAAAAGATAAGGGGAAAGAAAGTGGTTTGCCCCCTGCCCCTTCGGCTGGGGGGC
>NW_010729090_1:3200119_to_3199901	KQKMVLQCCQWIR;QKMVLQCCQWIRWTMNK	>NW_010729090_1	ATG	MERSLLWQKKKKKQKMVLQCCQWIRWTMNKIIKTCLCGIIQV	3199901	3200026	-	ATGGAAAGGTCACTTTTATGGCAAAAAAAAAAAAAAAAACAAAAGATGGTGTTACAGTGCTGTCAATGGATCCGTTGGACAATGAATAAAATAATAAAAACATGCTTATGTGGGATTATTCAAGTT
>NW_010729078_1:4008192_to_4008431	GWWGAFNNQLMFICR;KGWWGAFNNQLMFICR	>NW_010729078_1	TTG	LVTVCNSNHLNKICQRKGWWGAFNNQLMFICRFSCCDSTIRLQNLNNCPNLSSYIHA	4008261	4008431	+	TTGGTTACTGTCTGCAACTCCAATCACCTCAACAAAATTTGTCAGAGGAAAGGGTGGTGGGGAGCCTTTAATAACCAATTGATGTTCATCTGTAGATTTTCCTGTTGTGATTCCACCATTAGATTGCAAAACTTGAATAACTGTCCGAACCTTTCGTCCTACATACATGCG
>NW_010729298_1:620312_to_620148	DDPHSCLNRRSNQNSPDR;RSNQNSPDRRFDR	>NW_010729298_1	TTG	LWSIPNSELTNGRDDPHSCLNRRSNQNSPDRRFDRGTTPFSAGKFFI	620148	620288	-	TTGTGGAGTATCCCAAATAGTGAGCTAACCAACGGAAGAGACGATCCACATTCCTGTCTCAATAGAAGATCCAACCAGAACTCTCCAGATCGACGTTTCGATCGAGGAACCACTCCGTTCTCAGCTGGTAAGTTTTTTATT
>NW_010729090_1:7776070_to_7776279	FAGGGGCVVK;FAGGGGCVVKNQIK	>NW_010729090_1	ATG	MRGWSTSNVCCVESPKVKVIREGRRFAGGGGCVVKNQIKKGTYAGKHLLLILLFEILIN	7776103	7776279	+	ATGAGAGGATGGTCCACGAGTAATGTTTGCTGTGTTGAATCGCCGAAGGTGAAGGTGATCAGAGAAGGAAGAAGGTTTGCTGGAGGAGGTGGTTGTGTTGTTAAAAACCAAATTAAGAAAGGTACGTACGCAGGAAAACATCTCCTTCTCATTTTGTTATTTGAAATCTTAATTAAT
>NW_010729097_1:1844318_to_1844494	RYEGGGHVGTMQWAR;YEGGGHVGTMQWAR	>NW_010729097_1	ATA	IWRRYEGGGHVGTMQWARYVRGRGRGYVGGGLGVGHARGLDGLCM	1844360	1844494	+	ATATGGAGAAGGTACGAAGGAGGTGGGCATGTTGGGACTATGCAGTGGGCTAGGTATGTGAGGGGGAGGGGGAGGGGTTATGTTGGTGGTGGGCTGGGGGTAGGTCATGCGAGGGGGTTGGATGGGTTGTGCATG
>NW_010729075_1:1315762_to_1315568	EQDENQMKNNMK;NNMKMTFARRDLER	>NW_010729075_1	ATA	ITKKVQNRTLQKRKEQDENQMKNNMKMTFARRDLERTLNYFPINKTISSTARTCTSLDSADDSKD	1315568	1315762	-	ATAACAAAAAAAGTTCAAAACAGAACACTACAAAAACGAAAAGAACAAGACGAGAACCAAATGAAAAATAATATGAAAATGACCTTTGCAAGAAGAGATCTTGAGCGGACGCTCAATTACTTTCCGATCAACAAAACTATCTCGTCAACCGCAAGAACATGTACTTCATTAGATTCCGCTGACGACAGCAAAGAT
>NW_010729223_1:1454704_to_1454889	KNHGGGTPSMAR;NHGGGTPSMAR	>NW_010729223_1	GTG	VVSDYSIGFRKNHGGGTPSMARGCLTLPFLLPP	1454791	1454889	+	GTGGTTTCTGATTATAGCATAGGATTTAGGAAAAATCATGGTGGGGGCACTCCTTCCATGGCCAGAGGTTGCCTAACTCTTCCATTTCTCTTGCCTCCA
>NW_010729076_1:10959330_to_10959127	KEKNKMMMMRRKHR;KKEKNKMMMMRR	>NW_010729076_1	TTG	LRKKKEKNKMMMMRRKHRRRWLSLYSQIVVAKPIALRRRRNRQRRLYVHHHHRYNTVCPLLTSLSSL	10959127	10959327	-	TTGAGAAAAAAGAAAGAAAAGAATAAGATGATGATGATGAGAAGGAAGCATCGTCGGAGGTGGTTGTCATTATATTCACAAATCGTTGTTGCAAAACCAATTGCCCTGAGAAGAAGAAGGAACCGCCAGCGGCGGCTCTATGTTCATCATCACCACCGCTACAACACCGTCTGCCCTCTTCTTACATCTCTCTCATCTCTC
>NW_010729216_1:1407859_to_1407578	KNGAGGNRHR;QRLRNLNRNR	>NW_010729216_1	GTG	VKQRQRLRNLNRNRLSKSSPSSSWNLKIGNKKNGAGGNRHRLCIFQRQLLFPLREFASRATIEKEQIPPPPVLTIGRR	1407578	1407811	-	GTGAAGCAGCGGCAGCGGCTCAGAAACCTTAATCGGAATCGTCTCTCCAAGTCTTCTCCATCGTCGTCGTGGAATTTAAAGATTGGGAACAAAAAAAACGGAGCGGGAGGGAACCGTCACCGGCTTTGCATCTTCCAACGACAACTCCTATTTCCTCTAAGAGAGTTTGCTTCACGAGCAACGATCGAAAAGGAACAAATACCGCCGCCTCCAGTCTTGACGATCGGAAGGAGG
>NW_010729081_1:3642116_to_3641892	TDCHRTMEFNYLMKQK;TIKTDCHRTMEFNYLMK	>NW_010729081_1	ATG	MIPWYISFKLALYIKHENKTIKTDCHRTMEFNYLMKQKEKRVDT	3641892	3642023	-	ATGATTCCTTGGTATATAAGTTTTAAACTTGCTTTATACATTAAACATGAAAACAAGACAATCAAAACTGATTGTCATAGGACTATGGAGTTCAACTACTTGATGAAACAAAAGGAAAAGCGAGTAGACACA
>NW_010729227_1:384315_to_384064	ECMCMYACR;KECMCMYACRYVYIFLQKK	>NW_010729227_1	TTG	LGLRPKFGLGSRSSPICQIRPQPTLEFDVFEFGSGLAWVGQSPHIIPKKKKKECMCMYACRYVYIFLQKKKKRYVYKCIYVCT	384064	384312	-	TTGGGCCTAAGGCCTAAGTTTGGACTTGGTTCAAGGTCAAGCCCAATCTGTCAAATCAGGCCCCAGCCCACACTAGAATTTGATGTATTTGAGTTTGGTTCAGGCCTGGCTTGGGTTGGTCAATCACCCCACATTATACCCAAAAAAAAAAAAAAAGAATGCATGTGCATGTATGCATGCAGATATGTCTATATATTCTTACAAAAAAAAAAAAAAAGATATGTCTATAAATGCATCTATGTATGTACA
>NW_010729330_1:33877_to_34443	KSGSSNLGR;KSGSSNLGRFGGFR	>NW_010729330_1	ATG	MTSASSWGYWIPCASSSVKKSGSSNLGRFGGFRSSLSNSRADVFATADVQPTTIDPPVIIWIIPRTGLSSGNCLCGCSLCLLLDSGASLPCSPYRSV	34153	34443	+	ATGACGAGCGCGTCATCATGGGGGTATTGGATCCCGTGTGCATCATCTTCAGTGAAGAAGAGTGGCTCTTCTAACCTTGGCCGCTTCGGAGGATTCCGCTCTTCTCTTTCCAATTCACGAGCCGACGTCTTCGCCACAGCTGATGTGCAGCCCACGACAATTGACCCGCCGGTGATCATATGGATTATTCCTCGAACTGGACTTTCTTCGGGCAACTGTCTCTGTGGCTGCTCACTCTGCCTGTTGCTGGATTCGGGAGCATCTCTCCCTTGCTCACCCTACCGATCTGTT
>NW_010729085_1:3820712_to_3820485	QRTQTERPGMK;QSEKQRTQTERPGMK	>NW_010729085_1	ATG	MLGLIKQSEKQRTQTERPGMKWADFLSFPYVNRPSSSYSYPGF	3820485	3820613	-	ATGCTCGGATTGATCAAACAATCAGAAAAGCAAAGGACACAAACAGAAAGACCAGGAATGAAATGGGCAGACTTTTTGTCTTTTCCTTATGTCAATAGACCATCATCATCGTATTCCTATCCTGGGTTT
>NW_010729086_1:2875549_to_2875355	KTSNNQQSINIIQR;KTSNNQQSINIIQRMTQIK	>NW_010729086_1	GTG	VSRYLSITISFLIFSDSIVVRQLQYCIFIFRTIAHHGYRILNNEKKTSNNQQSINIIQRMTQIKL	2875355	2875549	-	GTGAGTCGTTACCTGAGCATAACCATTTCCTTTCTCATATTCAGTGACTCCATAGTTGTACGTCAACTCCAGTACTGCATTTTTATCTTCAGGACCATAGCCCATCATGGCTATCGTATACTGAATAATGAGAAAAAAACTAGCAATAATCAACAAAGCATCAATATAATACAAAGGATGACTCAGATAAAATTA
>NW_010729118_1:3050590_to_3050883	GGGGGAGGHSSTQR;GRGGGGGAGGHSSTQR	>NW_010729118_1	GTG	VARGRGGGGGAGGHSSTQRHCRHLVSTHLRQCCRRRTWRHWAEK	3050752	3050883	+	GTGGCCAGAGGCAGAGGTGGTGGCGGCGGCGCTGGTGGTCATTCCTCTACCCAGCGCCACTGCCGCCACCTCGTCTCCACTCACCTCCGACAATGTTGTCGAAGGCGGACGTGGCGGCATTGGGCAGAGAAA
>NW_010729085_1:6428499_to_6428651	KGQVDTEVMKR;KKKGQVDTEVMK	>NW_010729085_1	TTG	LGGEISLKKKKGQVDTEVMKRRYHVRTKNPEE	6428556	6428651	+	TTGGGTGGGGAAATCTCACTAAAAAAGAAGAAAGGGCAGGTGGATACTGAAGTAATGAAGAGACGCTATCACGTACGAACAAAAAACCCAGAAGAA
>NW_010729085_1:3082758_to_3083000	KTDSRIDEMRGTR;LGGGGGGAIGVSEGMSR	>NW_010729085_1	GTG	VENRTQEVLPFCVFSIAKEKRLKKFRKTDSRIDEMRGTRSTYLRCIFQTDYQRQISWQAKLGGGGGGAIGVSEGMSRGVRD	3082758	3083000	+	GTGGAGAACAGGACCCAAGAGGTTCTTCCCTTCTGCGTTTTTTCTATTGCGAAAGAAAAAAGGTTAAAAAAATTCAGAAAAACAGATTCGAGAATAGATGAGATGAGAGGGACGAGGAGCACATACCTCCGGTGTATCTTCCAGACGGATTATCAACGTCAGATTTCATGGCAAGCAAAATTGGGCGGGGGAGGAGGTGGGGCGATCGGAGTTTCAGAGGGCATGTCGAGAGGAGTGCGAGAC
>NW_010729159_1:2307136_to_2306945	SSGGGVLDR;SSGGGVLDRQNGSK	>NW_010729159_1	ATG	MKELKAWAGGEVVRALVWRSSGGGVLDRQNGSKNIQRKGKTILKHKEIVPTMFRIEFR	2306945	2307118	-	ATGAAGGAGCTTAAAGCCTGGGCAGGGGGAGAAGTAGTAAGAGCGCTTGTCTGGAGGAGCTCCGGGGGAGGCGTTCTTGATAGACAAAATGGAAGCAAAAATATCCAAAGAAAGGGGAAGACAATACTCAAACACAAAGAAATTGTCCCAACCATGTTTCGGATTGAGTTCAGG
>NW_010729085_1:2892651_to_2892319	CCENCTVHTDMVYSLLCHR;LLKNYYDQILNNK	>NW_010729085_1	ATT	IDKTVASSCCCCRCCENCTVHTDMVYSLLCHRIFIKSSYRTRENGLLRSVEESTTTAQLRKMSRERRPCAWSTRNIAIIKLLKNYYDQILNNKYVNKKIYFLFFFFFIR	2892319	2892645	-	ATTGACAAAACTGTCGCCTCCTCCTGCTGTTGCTGCCGCTGCTGTGAAAACTGCACTGTTCATACTGATATGGTTTATTCCCTACTCTGTCACAGAATTTTCATCAAGAGCTCGTACCGAACGAGAGAAAACGGACTCTTACGGTCGGTGGAGGAATCAACAACAACAGCGCAGCTGAGAAAGATGTCAAGAGAAAGAAGGCCGTGTGCCTGGAGTACCCGCAACATCGCAATTATCAAACTCCTGAAGAACTACTACGATCAGATACTCAACAACAAGTATGTAAATAAAAAAATTTATTTTCTTTTCTTTTTTTTTTTCATACGT
>NW_010729492_1:129964_to_130248	EGGGGSLR;EGGGGSLRHR	>NW_010729492_1	ATA	IKEGGGGSLRHRFTSSLVLRNIEERIKQPCRILSCRLPVLAALFASSISNCGRSQDSILTSVLGGRIDRKLCSRAILLFLAKDRVLGEEHC	129976	130248	+	ATAAAAGAAGGAGGGGGCGGCAGCCTTAGACATAGATTCACATCCTCTTTAGTGCTGAGAAACATAGAAGAAAGAATTAAGCAACCTTGTAGAATTCTTTCTTGCCGCCTCCCTGTTCTTGCCGCCCTGTTTGCCAGTTCGATCTCCAATTGTGGGAGAAGTCAAGATTCGATCTTGACATCAGTTCTTGGAGGAAGAATTGATAGGAAGCTGTGCTCACGTGCCATTCTGCTGTTTCTTGCGAAGGACAGAGTTCTTGGAGAAGAACATTGC
>NW_010729109_1:2997551_to_2997168	TNGKWCMCVNYTNLNRAYPK;WCMCVNYTNLNRAYPK	>NW_010729109_1	ATG	MNKTNGKWCMCVNYTNLNRAYPKDNFPLFLIDHLVDMTSGHELLSCMDTYSGYNQIRMNLVDQEKTTFVTELGLYYYKAMPFGLKNTGATFQRLVNKVFEPLIGNKVEYYVDNMVVKT	2997168	2997521	-	ATGAATAAAACCAACGGAAAGTGGTGCATGTGCGTCAACTACACCAACCTCAACAGAGCCTACCCAAAGGACAACTTCCCCCTTTTTCTAATAGACCACCTGGTAGACATGACCTCGGGGCACGAGTTGCTGAGCTGCATGGACACCTATTCGGGCTACAACCAAATCAGGATGAACTTAGTCGACCAAGAAAAAACCACTTTTGTAACTGAACTAGGGTTATACTATTACAAAGCCATGCCCTTTGGATTGAAAAACACAGGAGCAACCTTCCAGCGACTTGTAAATAAAGTTTTTGAGCCTTTAATAGGAAATAAAGTTGAATATTATGTAGATAACATGGTCGTGAAGACC
>NW_010729189_1:1061393_to_1061094	QLGAAERPK;QLGAAERPKR	>NW_010729189_1	ATG	MKGNLARSRNHLTRGKSKQLGAAERPKRALKVTKSKLTPEPELHQIGFSTRSPSSLPRTRAPHWESELPIKNPSSLLRTRAPY	1061094	1061342	-	ATGAAGGGAAATTTGGCCCGATCTCGCAATCACCTGACACGTGGCAAAAGCAAGCAACTCGGGGCAGCAGAGCGCCCAAAACGAGCACTGAAAGTAACGAAGTCCAAGCTCACTCCTGAGCCCGAACTCCACCAGATCGGATTCTCTACTAGGAGCCCGAGCTCCCTACCAAGAACCCGAGCTCCCCACTGGGAGTCCGAGCTCCCTATTAAGAACCCGAGCTCCCTATTAAGAACCCGAGCTCCCTAC
>NW_010729079_1:8488088_to_8487936	SALSGASNTK;SALSGASNTKDNNK	>NW_010729079_1	ATG	MSALSGASNTKDNNKKRENKPITKAHYLLTQVINIKKNKETKAHSAHYLYT	8487936	8488088	-	ATGAGTGCCCTTAGTGGGGCGTCCAACACTAAAGACAACAATAAAAAAAGAGAAAACAAGCCCATAACTAAGGCCCACTACCTACTAACACAAGTCATAAACATAAAGAAAAACAAAGAAACTAAGGCCCATTCAGCCCATTATCTCTACACA
>NW_010729104_1:3437357_to_3437166	RGGGGGAEETR;RGGGGGAEETRR	>NW_010729104_1	TTG	LGSGEDEGGRRGGGGGAEETRRSEREVPEEGKRRRKRRTAGAGFAEGCGGAVRGCSG	3437166	3437336	-	TTGGGATCCGGAGAAGATGAGGGTGGCAGACGTGGCGGTGGTGGCGGAGCTGAGGAGACTCGTCGGTCTGAAAGAGAAGTTCCGGAGGAGGGTAAGAGGAGGCGGAAAAGGAGGACCGCTGGGGCTGGTTTCGCTGAGGGATGCGGTGGCGCCGTACGAGGCTGCAGTGGA
>NW_010729117_1:1232127_to_1231759	KPAAGGGGGPR;PAAGGGGGPR	>NW_010729117_1	ATG	MIPFSSLKTPPIPDCPGFPLQLPSKFNFKKPAAGGGGGPRHPYYWFGLCAVCNLTPLSKHVIHCVVCK	1231759	1231962	-	ATGATCCCATTCTCATCCCTAAAAACACCTCCAATCCCTGATTGTCCAGGATTCCCCCTACAACTCCCATCAAAATTTAATTTTAAGAAACCAGCAGCTGGGGGGGGGGGCGGTCCAAGACACCCTTATTACTGGTTTGGTCTATGTGCAGTTTGCAATCTCACCCCACTTTCTAAACATGTCATCCACTGTGTAGTCTGTAAA
>NW_010729100_1:2126666_to_2126145	RWVVAGGDSNEQRARRR;WVVAGGDSNEQR	>NW_010729100_1	GTG	VLSPSPPPLPLATSGNVAGGGGGGGRKRRWVVAGGDSNEQRARRR	2126145	2126279	-	GTGCTGTCGCCGTCACCGCCACCTCTGCCTCTGGCCACCTCCGGCAACGTTGCCGGAGGCGGAGGCGGAGGTGGGCGAAAGCGGCGGTGGGTAGTTGCGGGCGGTGACTCTAATGAACAAAGGGCAAGAAGAAGA
>NW_010729083_1:539186_to_538770	KGGGGGGGGK;KKGGGGGGGGK	>NW_010729083_1	ATG	MWSDTWAGCLRFVGPVWLLGSLDRSCGYTCSSSCTCHRSNLFHHQHPNTSKLLLLLKKKGGGGGGGGKSIHLGYLELRITFWPYFRHARPSSIGVALSFVHVCNNFLQPRNNFFLLVYNV	538770	539129	-	ATGTGGTCCGATACATGGGCGGGTTGTCTTCGGTTTGTTGGACCTGTTTGGTTGCTTGGCAGCCTTGATCGTTCTTGTGGGTACACCTGTAGTAGTTCCTGTACATGTCACAGATCGAATTTGTTTCATCATCAGCATCCAAACACCTCTAAATTACTGTTATTGTTGAAGAAGAAAGGAGGAGGAGGAGGAGGAGGAGGAAAGTCAATACACCTTGGGTATTTGGAGTTGAGGATCACTTTCTGGCCGTATTTCCGCCACGCACGGCCGTCATCGATCGGAGTAGCGCTGAGCTTTGTCCATGTCTGCAACAACTTTCTGCAACCAAGAAACAATTTTTTTTTGTTGGTATACAATGTT
>NW_010729317_1:568143_to_568463	DQLQQKQIQANHSLQLWR;DQLQQKQIQANHSLQLWRR	>NW_010729317_1	TTG	LHLLKDQLQQKQIQANHSLQLWRRALQDLFCNILHILTSVWFVRVMLIPGVELPSLKKLVRLTKELLLCA	568254	568463	+	TTGCACCTCCTAAAGGATCAGCTGCAGCAGAAACAAATCCAAGCGAACCACTCCTTGCAGCTCTGGAGGAGAGCACTCCAAGATCTCTTCTGCAATATCTTGCATATTTTGACCTCTGTATGGTTTGTGAGAGTAATGTTGATACCTGGCGTAGAGCTGCCTTCTTTGAAGAAACTGGTGAGACTTACAAAAGAGTTGTTGCTGTGTGCT
>NW_010729074_1:3399827_to_3399666	YCFMPRRIELQPLWR;YCFMPRRIELQPLWRQRR	>NW_010729074_1	ATT	IARKKKYCFMPRRIELQPLWRQRRLINIKKKIMIVLLNRRNYQYHLYYII	3399666	3399815	-	ATTGCTAGAAAAAAAAAATACTGTTTTATGCCAAGAAGAATTGAATTACAACCTCTATGGCGGCAAAGGCGATTAATCAATATAAAAAAAAAGATAATGATAGTGTTATTAAATAGAAGGAATTATCAATACCATTTATATTATATAATA
>NW_010729100_1:2969580_to_2969308	KVNAFFTCQNYQK;LSEPTDKLSYK	>NW_010729100_1	ATG	MYFKLLRFSYKKVNAFFTCQNYQKIFQKRHTKQALHLIHRFKLSEPTDKLSYKYSIQGVIAT	2969308	2969493	-	ATGTACTTCAAGCTGCTCAGATTTTCATACAAAAAAGTCAATGCATTTTTTACTTGTCAGAACTATCAGAAAATATTTCAAAAAAGACACACCAAACAGGCCCTTCATCTAATCCACCGGTTCAAGCTTTCAGAACCCACAGATAAATTAAGCTACAAATACAGCATACAGGGTGTCATCGCCACT
>NW_010729075_1:498266_to_498649	CHPLLQGQDHGVLRYR;WVCLLGDPKTTSK	>NW_010729075_1	ATG	MKDINPGQCRCHPLLQGQDHGVLRYRAYLKPVSDDVSTNPHNYYNSQNDQKTKKLGLLNQRQVHHDSILKHGIIISVLCLRRWVCLLGDPKTTSKHTAPTSLLVQK	498332	498649	+	ATGAAAGACATCAACCCAGGACAATGTCGATGCCATCCACTTCTTCAAGGTCAAGACCATGGCGTCCTTCGTTACAGAGCATATCTGAAGCCAGTATCTGATGATGTTTCAACAAACCCCCACAACTATTACAATAGTCAGAATGATCAAAAAACAAAGAAATTGGGGCTTCTCAACCAGAGACAAGTCCATCATGATAGTATTCTCAAACATGGGATAATAATTAGCGTGTTATGTCTACGGAGGTGGGTATGCTTGCTAGGTGATCCCAAAACTACCTCCAAGCACACAGCTCCCACATCCCTACTGGTTCAAAAG
>NW_010729075_1:11200420_to_11200587	QVGGLGGRLQTYR;QVGGLGGRLQTYRR	>NW_010729075_1	GTG	VCKPKQVGGLGGRLQTYRRKTRHSWVNSYGYSPRKGRHCGSW	11200462	11200587	+	GTGTGTAAACCAAAGCAGGTTGGAGGGTTGGGAGGGAGGTTACAAACTTATAGGAGAAAAACAAGGCACTCTTGGGTAAACAGCTATGGATATTCCCCAAGGAAAGGGAGGCACTGTGGTTCTTGG
>NW_010729082_1:8869474_to_8869277	INGVPEFGSYR;SQGRIKKGSKLRGGLKSFQKAQGRLKGFNK	>NW_010729082_1	TTG	LLKINGVPEFGSYRIKFGLKLDYIRALPKSQGRIKKGSKLRGGLKSFQKAQGRLKGFNKKK	8869277	8869459	-	TTGTTAAAGATCAATGGGGTACCTGAATTTGGCTCATACCGCATCAAATTTGGACTCAAATTGGATTACATTCGAGCCCTACCCAAAAGTCAAGGGAGGATTAAGAAGGGGTCAAAGTTGAGGGGAGGTTTAAAGTCTTTTCAGAAAGCTCAGGGAAGGTTGAAGGGATTTAACAAAAAAAAA
>NW_010729142_1:2767214_to_2767621	KQKRKKTQEEK;QEKSGSSIIGRFR	>NW_010729142_1	ATG	MEPGSILPLRFISYTIPYPLFFLLLFLVFPFLPVILKRKKEKKQKRKKTQEEKQEKSGSSIIGRFRHHRRWKHRFIWVCVHCVCVRMYVCMQGRCITTLLCW	2767316	2767621	+	ATGGAGCCAGGCAGTATACTTCCTTTACGTTTTATATCCTATACAATCCCCTATCCTCTTTTCTTCTTACTGTTATTCCTAGTTTTTCCTTTTCTCCCTGTCATTCTAAAGCGCAAGAAGGAGAAGAAGCAGAAGCGGAAGAAGACTCAGGAGGAGAAGCAGGAGAAAAGCGGGTCATCTATCATCGGTCGTTTTCGTCATCATCGTCGGTGGAAGCACCGTTTCATCTGGGTTTGTGTCCACTGCGTCTGCGTGCGTATGTATGTATGTATGCAGGGGAGGTGTATCACTACATTGTTGTGTTGG
>NW_010729102_1:5723694_to_5722870	DMMVQIRWIRR;RISKDMMVQIRWIR	>NW_010729102_1	ATG	MGITKLIIEGDSKVVVGWLKKGEGIIWKLSNEFRRFKRISKDMMVQIRWIRRSANSLADGLAKQGTQRHSMFWAVLSNSK	5722870	5723109	-	ATGGGGATTACTAAGCTGATTATTGAAGGTGATTCAAAAGTAGTTGTGGGCTGGCTGAAAAAGGGGGAAGGAATCATATGGAAGTTAAGCAATGAATTCAGGAGATTCAAGCGGATTTCTAAAGACATGATGGTCCAAATAAGGTGGATAAGGAGATCTGCAAACAGTTTGGCTGATGGCCTAGCAAAGCAAGGAACTCAAAGACATTCTATGTTCTGGGCAGTTCTGTCAAATAGTAAG
>NW_010729187_1:617999_to_617733	DANRSAMQNLHRAKWVNSTSNR;QSRLENERGGERGRDANRSAMQNLHRAK	>NW_010729187_1	TTG	LNVAPLQQGSDGRQSRLENERGGERGRDANRSAMQNLHRAKWVNSTSNRRLQTRTGTNLNLVEVCTTNKRRWRSKSRGDQ	617733	617972	-	TTGAACGTTGCGCCGCTGCAACAAGGGTCCGACGGCCGGCAGTCACGACTCGAAAACGAAAGAGGGGGCGAGAGGGGGAGGGACGCAAACCGGAGCGCAATGCAAAATTTGCATCGCGCAAAATGGGTCAATTCTACCTCAAACAGACGGCTACAAACTCGAACCGGTACAAATTTAAACCTGGTCGAAGTTTGCACCACAAACAAACGCAGATGGAGGAGCAAAAGTAGGGGTGATCAA
>NW_010729300_1:763854_to_763699	VEEGGAGAQNRISK;VEEGGAGAQNRISKR	>NW_010729300_1	GTG	VEEGGAGAQNRISKRKRRLVGTTQNSKEKQGEEGEGSETGDRGRERDRAEQT	763699	763854	-	GTGGAGGAGGGAGGGGCCGGAGCACAAAATAGGATTTCCAAGAGAAAAAGAAGGCTTGTAGGCACTACTCAAAATTCAAAAGAGAAACAAGGGGAAGAAGGAGAAGGTTCAGAGACCGGGGATAGGGGCAGAGAGAGAGATAGGGCAGAACAAACA
>NW_010731560_1:1532_to_1383	FEFVKYCLYPVR;MFEFVKYCLYPVR	>NW_010731560_1	ATG	MFEFVKYCLYPVRLLSLIVIYYCCWCILFFGCSCIGDVCFFIFNNVKQYR	1383	1532	-	ATGTTTGAATTTGTAAAATATTGTCTTTATCCTGTAAGGTTGTTATCATTAATTGTAATATATTATTGTTGTTGGTGTATATTATTTTTTGGATGTTCATGTATAGGCGATGTGTGTTTTTTTATATTTAATAATGTAAAACAATATAGA
>NW_010729074_1:9254688_to_9254386	MKRAFQKMIWQKMK;MKRTFKKVMCQR;RAFQKMIWQKMKR	>NW_010729074_1	ATG	MICQKMKRTFKKVMCQRMIFQMMASQKMKRAFQKMIWQKMKRTFRKILCHGMTFQMMASQKMKRAFQKMI	9254386	9254595	-	ATGATATGCCAGAAGATGAAGAGGACTTTCAAGAAGGTAATGTGCCAGAGGATGATTTTTCAGATGATGGCATCCCAGAAGATGAAGAGAGCATTTCAGAAGATGATATGGCAGAAGATGAAGAGGACTTTCAGAAAGATATTGTGCCACGGGATGACTTTTCAGATGATGGCATCCCAGAAGATGAAGAGAGCATTCCAGAAGATGATA
>NW_010729318_1:558284_to_558099	FAGGGGCVVK;FAGGGGCVVKNQIK	>NW_010729318_1	GTG	VREGRRFAGGGGCVVKNQIKKGTYAGKHLLLVLFFEILINYLFSLLQIFLLL	558099	558254	-	GTGAGAGAAGGAAGAAGGTTTGCTGGAGGAGGTGGTTGTGTTGTTAAAAACCAAATTAAGAAAGGTACGTACGCAGGAAAACATCTCCTTCTCGTTTTGTTCTTTGAAATCTTAATTAATTATCTCTTTTCCCTGTTGCAAATTTTTCTTCTACTT
>NW_010729121_1:516113_to_516382	ETRREESASSK;TTRKQRETRR	>NW_010729121_1	ATG	MKNLPSPLPFHLPFTILISPLKNTSISKLVKDKTTRKQRETRREESASSKVDSISAKVGNLISPL	516188	516382	+	ATGAAAAATTTGCCCTCCCCTCTTCCCTTTCATCTTCCCTTCACTATTTTGATCTCACCTCTTAAAAACACATCCATCAGTAAATTGGTAAAAGATAAAACGACAAGAAAACAAAGAGAAACGAGAAGAGAGGAAAGCGCAAGTTCCAAAGTTGATTCAATTTCAGCTAAGGTAGGGAACTTGATTTCTCCCTTA
>NW_010729130_1:1645943_to_1645755	EKGKPVNRGFNQK;KKTKEKGKPVNRGFNQKIRNSINNKTNK	>NW_010729130_1	ATG	MKKKKTKEKGKPVNRGFNQKIRNSINNKTNKLEEKII	1645755	1645865	-	ATGAAAAAAAAAAAAACAAAAGAAAAAGGCAAGCCTGTAAACAGAGGATTCAATCAAAAAATCAGAAACAGTATTAATAACAAAACGAATAAATTAGAAGAAAAGATCATA
>NW_010729212_1:893342_to_893061	FNNCIEMLFCTK;RMGSKISSPTHIHKKCHMRGSQK	>NW_010729212_1	ATG	MIEKLARNHSFKKTEDLERDLLKDIRRMGSKISSPTHIHKKCHMRGSQKRARNFRFNNCIEMLFCTKKLPFK	893061	893276	-	ATGATAGAAAAGCTGGCCAGAAACCATAGCTTTAAGAAGACTGAAGATTTAGAGAGAGATCTTCTAAAAGATATTAGAAGAATGGGAAGCAAAATATCATCACCTACCCATATACACAAAAAATGCCACATGCGTGGCTCCCAAAAGCGTGCTAGGAATTTTAGATTTAACAATTGTATTGAAATGCTATTCTGTACAAAAAAATTGCCATTCAAG
>NW_010729093_1:919716_to_919985	FLFSKVMFDMMVLCISCICIR;KMNFDHTVSQETNTGCKNGKK	>NW_010729093_1	ATA	IENKYRKMNFDHTVSQETNTGCKNGKKYILFSSHSFSTIKRTTKEATRRFLFSKVMFDMMVLCISCICIRIGKKHCRHEARCIIIYVF	919722	919985	+	ATAGAAAACAAATACAGGAAAATGAATTTTGATCATACCGTTTCTCAGGAAACAAACACTGGATGCAAAAATGGGAAAAAATATATTCTTTTCTCATCCCATTCTTTCTCGACAATCAAACGGACCACAAAAGAAGCTACAAGAAGGTTTTTATTTTCTAAGGTGATGTTTGATATGATGGTGTTGTGTATTAGTTGCATTTGTATCAGAATCGGTAAAAAACATTGCAGGCATGAGGCAAGATGCATCATTATTTATGTGTTT
>NW_010729090_1:1874456_to_1874764	GGGGGGGGGRGGGGGGGGGGGGGGGGGGVR;GGGGGGGGGRGGGGGGGGGGGGGGGGGGVRCCHTLEPK	>NW_010729090_1	ATG	MLPWGVRGGGGGGGGGRGGGGGGGGGGGGGGGGGGVRCCHTLEPKKSKKRNYNSATKRNSIEAPCLAKTSDIALADLLPLYSGCYCYLSAT	1874492	1874764	+	ATGCTTCCTTGGGGGGTGCGGGGGGGGGGGGGGGGGGGGGGGGGGGGGCGGGGGGGGGGGGGGGGGGGGGGGGGGGGGGGGGGGGGGGGGGGGGGGGGGGGGGGGGTGAGATGCTGCCACACCCTTGAGCCCAAGAAATCAAAGAAGAGGAATTACAACTCAGCTACAAAAAGAAATTCCATAGAAGCCCCTTGTTTGGCTAAGACATCAGACATAGCATTGGCTGATCTGCTCCCATTGTATTCTGGTTGTTATTGTTACTTGTCAGCCACT
>NW_010729080_1:8881332_to_8881490	PQPISDGRGSVGK;QSETAPQRLQR	>NW_010729080_1	TTG	LSVAAFISANEKRPQPISDGRGSVGKQSETAPQRLQRQ	8881377	8881490	+	TTGTCCGTAGCTGCCTTTATCTCAGCTAACGAGAAGCGGCCACAGCCGATATCAGATGGAAGAGGTAGCGTGGGAAAACAAAGCGAGACCGCACCACAACGCCTCCAGCGACAA
>NW_010729150_1:1212153_to_1211956	MYCVIRVCVTHMTQK;QYRMYCVIRVCVTHMTQK	>NW_010729150_1	GTG	VRSIKQYRMYCVIRVCVTHMTQKRNHSSHRFLSRWFDRPVRTDGRPIMTTKIKKIK	1211956	1212123	-	GTGAGGTCTATTAAGCAATATCGTATGTATTGTGTCATTCGAGTGTGTGTGACTCATATGACCCAAAAACGGAACCATTCTAGCCATCGGTTTTTGAGTCGATGGTTCGACCGTCCAGTACGAACGGATGGACGACCCATTATGACAACAAAAATTAAAAAAATAAAA
>NW_010729110_1:3342446_to_3342634	QNRELGGINFR;QNRELGGINFRNK	>NW_010729110_1	TTG	LIDVKQNRELGGINFRNKESLFKIVS	3342557	3342634	+	TTGATCGATGTAAAACAAAACAGGGAATTAGGTGGGATTAACTTTAGAAATAAGGAAAGTTTGTTCAAAATAGTTTCT
>NW_010729086_1:2035799_to_2035461	AGAGAGGGEEK;RRAGAGAGGGEEK	>NW_010729086_1	ATG	MCCTRPVIFLVVCIVFVCTTELNNTVYIRIGRPIFIGCGPCGKRRAGAGAGGGEEKVLGHTTSAQMNHKMVVLLVSRIFTSICIKLTINTCLHALTEYQSL	2035461	2035763	-	ATGTGCTGCACCCGACCAGTCATTTTTCTTGTTGTCTGTATTGTATTTGTATGTACCACGGAATTAAACAACACGGTTTATATACGCATCGGCCGGCCAATATTTATCGGATGTGGTCCATGTGGAAAGCGGAGGGCCGGAGCCGGAGCCGGAGGGGGAGAAGAAAAGGTTTTGGGACACACGACTTCTGCACAGATGAATCACAAAATGGTTGTGTTATTGGTCTCTAGAATTTTTACAAGTATTTGCATAAAGCTCACAATCAACACTTGTCTACATGCATTAACCGAATACCAAAGTTTA
>NW_010729074_1:1485301_to_1485603	VGGGGGIGQR;VGGGGGIGQRNHQR	>NW_010729074_1	GTG	VKVGGGGGIGQRNHQRHRRRRHLCLRQRCRRRR	1485505	1485603	+	GTGAAGGTGGGCGGAGGTGGCGGCATTGGACAAAGAAACCACCAGCGCCATCGCCGTCGCCGCCACCTCTGCCTCCGGCAACGTTGTCGGAGGCGGAGG
>NW_010729153_1:1105837_to_1106094	MHIQKQWR;QLGVCGSSILWVGR	>NW_010729153_1	ATG	MARATFQHSYTGCSCGSGKASYGGSRTVLIKLQQLGLQWWSYLKMHIQKQWRNVWKQLGVCGSSILWVGRSVHVSVSDVNG	1105852	1106094	+	ATGGCTAGAGCAACGTTCCAACACAGTTACACAGGTTGTTCTTGCGGTTCAGGGAAGGCATCCTATGGTGGATCCCGTACAGTATTGATCAAACTGCAACAACTTGGTCTTCAATGGTGGAGCTATTTGAAGATGCATATCCAGAAGCAATGGAGAAATGTCTGGAAACAACTGGGTGTGTGTGGCTCTAGCATCTTGTGGGTAGGCAGATCCGTTCATGTTTCCGTATCTGATGTTAATGGT
>NW_010729383_1:371050_to_371352	QVGGDGAQGARR;QVGGDGAQGARRVCR	>NW_010729383_1	CTG	LPRGGRQVGGDGAQGARRVCRFSLYGGKWSFLFILVLSFLFLFSDLSLLLAGELRHPRHGPPDQHPLWRCSQSESQRLDAPGRARPGPR	371086	371352	+	CTGCCACGAGGAGGTCGCCAGGTGGGGGGAGATGGAGCCCAAGGCGCTCGCCGCGTTTGCCGCTTCTCACTGTATGGTGGTAAGTGGTCTTTTCTCTTTATTCTCGTTCTTTCCTTTCTTTTCCTTTTTTCTGACCTTAGTCTCCTGTTGGCAGGTGAACTCCGCCATCCGCGTCATGGCCCTCCAGACCAACATCCACTCTGGCGATGCTCACAATCAGAGAGCCAACGTCTAGATGCTCCAGGGCGAGCTCGACCAGGCCCGAGG
>NW_010729188_1:260834_to_261076	KQYYSNSESQLLKYVKKCGK;YKMQGSPFMCNFHRK	>NW_010729188_1	TTG	LVSQNKRYKMQGSPFMCNFHRKQYYSNSESQLLKYVKKCGKPKTSIGLMSNQSNNFKMKNIPLEKYIKISENS	260858	261076	+	TTGGTTAGCCAGAACAAAAGATATAAAATGCAGGGTTCCCCCTTTATGTGTAATTTCCATCGAAAACAATATTACTCTAATTCTGAAAGCCAACTACTCAAATATGTCAAGAAATGTGGTAAACCTAAGACCAGTATTGGACTAATGTCCAACCAATCCAATAATTTTAAAATGAAAAATATACCCCTAGAAAAATACATAAAAATTTCTGAAAATTCC
>NW_010729155_1:1977680_to_1977489	NLQWACMYFSEVYIR;NLQWACMYFSEVYIRK	>NW_010729155_1	ATG	MGFKNLQWACMYFSEVYIRKCGL	1977489	1977557	-	ATGGGATTCAAAAATCTGCAATGGGCCTGTATGTACTTTTCCGAAGTTTATATTAGGAAGTGTGGACTA
>NW_010729187_1:197618_to_197872	GLTGSGGGGALNR;GLTGSGGGGALNRPPK	>NW_010729187_1	ATG	MYRPIRIFLGPLQPYIGCIRGLTGSGGGGALNRPPKPILKKRKKKGIDLPVRYTRINILNLAYK	197681	197872	+	ATGTATCGACCGATACGTATCTTTCTGGGACCCCTCCAACCCTACATTGGGTGTATCAGGGGTCTGACTGGTTCAGGGGGTGGAGGAGCCCTAAACCGTCCCCCTAAACCAATTTTGAAAAAAAGAAAAAAAAAAGGTATTGATTTGCCCGTCCGATACACCCGTATCAATATTTTGAACCTTGCCTATAAG
>NW_010729224_1:750363_to_750151	QVNSMLSQNKWCRMHYR;RQVNSMLSQNKWCR	>NW_010729224_1	ATG	MKRQVNSMLSQNKWCRMHYRVMVDRTTVVVAHRLSTIKGADLIAVVKNGVIVEKGKHEALIGIKHGRPNCI	750151	750363	-	ATGAAGCGACAAGTAAACTCGATGCTGAGTCAGAACAAGTGGTGCAGGATGCATTACCGAGTCATGGTAGACCGCACTACAGTTGTGGTGGCCCATCGGTTATCCACAATTAAAGGTGCCGATCTAATTGCAGTAGTGAAGAATGGAGTCATTGTAGAGAAAGGAAAACATGAGGCATTGATCGGTATCAAGCATGGTAGACCGAACTGCATT
>NW_010729217_1:1157002_to_1157250	QNQCFSIKIREKK;QNQCFSIKIREKKNKIGSRKKKKMFK	>NW_010729217_1	ATG	MSLRQNQCFSIKIREKKNKIGSRKKKKMFKMIKSLEERKKNKWNLHHYFRCKTDEAYSGKKKKKLRKK	1157047	1157250	+	ATGAGTCTAAGACAGAATCAATGTTTTAGTATAAAAATTAGAGAAAAAAAGAATAAAATTGGTAGCAGAAAGAAAAAAAAAATGTTTAAAATGATAAAATCATTGGAAGAAAGAAAGAAAAATAAATGGAACTTGCACCACTATTTTCGGTGTAAAACTGATGAAGCATACAGTGGAAAGAAAAAAAAAAAACTAAGAAAGAAA
>NW_010729189_1:1550235_to_1550077	KNGDQGCNNNNNSR;KNGDQGCNNNNNSRK	>NW_010729189_1	GTG	VHWDRAPEKKRKNGDQGCNNNNNSRKPLASALAYN	1550077	1550181	-	GTGCACTGGGACAGAGCCCCTGAGAAGAAGAGGAAGAACGGGGACCAGGGCTGCAACAACAACAATAACAGTAGGAAGCCACTGGCTTCGGCCTTGGCTTACAAC
>NW_010729113_1:3361845_to_3362030	KKETKQRILVVIWRKKEKARGYK;QRILVVIWRKKEK	>NW_010729113_1	GTG	VNFSVFTPSRARKKKETKQRILVVIWRKKEKARGYKWIKFESNQTISEFKSNIRI	3361866	3362030	+	GTGAACTTTTCAGTTTTCACCCCATCCCGAGCTAGAAAGAAAAAGGAAACAAAACAAAGGATACTTGTGGTGATATGGAGAAAAAAGGAAAAGGCCAGGGGGTATAAATGGATCAAGTTTGAATCAAATCAAACAATATCTGAATTTAAATCCAATATCCGAATT
>NW_010729119_1:675469_to_675741	RHPNFTKNPDEVR;YFEPCPADCQRPSFRPSR	>NW_010729119_1	ATG	MQYRYFEPCPADCQRPSFRPSRKHAKNVTRRHPNFTKNPDEVRLHCKRKRAAQNKMDDRLPPTINCLNLIQDGSPIKKGHLGWSI	675487	675741	+	ATGCAGTATCGATATTTTGAACCTTGCCCAGCAGATTGCCAAAGGCCAAGTTTCAGGCCAAGCAGAAAACATGCAAAGAATGTCACCAGGAGACACCCAAACTTTACCAAAAATCCGGACGAAGTGAGACTACACTGCAAAAGAAAACGGGCAGCACAGAATAAGATGGATGACCGACTCCCACCTACTATCAATTGTTTGAATCTTATTCAGGATGGCAGCCCAATAAAAAAAGGCCACCTTGGATGGAGCATC
>NW_010729221_1:216327_to_216533	DAGGVGIARR;SSDEENAGGAAEGDRNVASR	>NW_010729221_1	ATT	IRSSDEENAGGAAEGDRNVASRMELQPSRDAGGVGIARRLKGAGVGFIVG	216384	216533	+	ATTCGAAGCTCCGACGAAGAAAATGCGGGCGGTGCTGCCGAAGGAGATCGGAATGTCGCATCACGTATGGAATTGCAGCCAAGCAGGGATGCTGGTGGCGTCGGTATTGCGAGGAGACTTAAAGGGGCTGGGGTTGGCTTTATCGTCGGA
>NW_010729082_1:9953572_to_9954024	KEGGGKGNCWSK;KEGGGKGNCWSKK	>NW_010729082_1	GTG	VELGNNLNKDEEGDTPIPYKTRKEGGGKGNCWSKKSTRKNRKKSQKKKRQFGRGEIRKGLKPKHLR	9953827	9954024	+	GTGGAATTAGGTAATAACCTTAATAAGGATGAGGAGGGTGATACTCCAATTCCATACAAAACGAGAAAGGAAGGAGGTGGAAAGGGAAATTGCTGGTCCAAAAAATCAACAAGGAAGAATAGGAAGAAGAGCCAGAAAAAAAAGAGACAGTTTGGGAGGGGGGAAATAAGAAAAGGATTGAAGCCGAAACACCTAAGA
>NW_010729284_1:211290_to_211451	CPRVEGNNWSK;QQLRGSRCPR	>NW_010729284_1	ATG	MEINELCHISRQQLRGSRCPRVEGNNWSKFDGDRRR	211344	211451	+	ATGGAAATAAATGAGTTGTGCCACATCAGCAGACAACAGCTCAGGGGAAGTCGCTGCCCACGTGTAGAAGGGAACAACTGGAGTAAATTTGACGGCGACAGACGGCGT
>NW_010729099_1:3492720_to_3492469	EASEGGGGGGRLSPLQK;QIFATNLMWQKNR	>NW_010729099_1	ATG	MPLLVAKSGVTSFIAKPAPLGEASAPCVRKKKDERKKKRQIFATNLMWQKNRIFIQFSLQKEASEGGGGGGRLSPLQKVYQK	3492469	3492714	-	ATGCCTTTGCTAGTAGCTAAGTCAGGAGTTACAAGTTTCATTGCAAAACCTGCCCCTTTGGGGGAGGCATCAGCCCCTTGCGTAAGAAAAAAGAAAGATGAAAGGAAAAAGAAACGACAAATTTTTGCAACAAACTTGATGTGGCAAAAAAATCGTATATTCATTCAATTTTCTTTACAAAAAGAAGCCTCTGAAGGGGGGGGGGGGGGGGGGCGGTTGAGCCCCTTACAAAAAGTATATCAAAAA
>NW_010729247_1:618539_to_618739	WQVVAGQTHQR;YSYIQELTDFFYQFK	>NW_010729247_1	ATA	ILENINCFKRWQVVAGQTHQRYSYIQELTDFFYQFKI	618629	618739	+	ATATTAGAAAATATTAATTGTTTTAAGAGGTGGCAGGTGGTAGCAGGTCAAACTCACCAAAGGTATTCTTATATTCAAGAGTTGACTGATTTTTTTTATCAATTCAAGATT
>NW_010729257_1:303022_to_302840	LGSAGLGR;LGSAGLGRPSR	>NW_010729257_1	TTG	LGSAGLGRPSRPSRHSKQLSHPHRCLHFQTSQRTSSLNVMCQAKELVQSSCKKKGH	302840	303007	-	TTGGGTTCTGCTGGACTAGGGAGGCCCAGCAGGCCTTCGAGACACTCAAAACAACTGTCTCATCCCCACCGATGCTTGCACTTCCAGACTTCTCAAAGGACTTCATCATTGAATGTGATGTGTCAAGCCAAGGAGTTGGTGCAGTCCTCATGCAAGAAGAAAGGCCAC
>NW_010729248_1:150109_to_150528	ERGGAASTYGR;HPPTDDLKMKRER	>NW_010729248_1	ATG	MKRERGRVVVLRRFERERGGAASTYGRSECDRGVVRHPPTDDLKMKRERGRVVVLRRSERERGGAASAYDRSERSEREREKRDTTITERFE	150256	150528	+	ATGAAGCGAGAGAGAGGGAGAGTGGTGGTGCTACGACGATTTGAGCGAGAAAGGGGCGGCGCGGCATCCACCTACGGTAGATCCGAGTGCGACAGAGGGGTGGTGCGGCATCCACCTACCGATGATCTGAAAATGAAGCGAGAGAGAGGGAGAGTGGTGGTGCTGCGGCGATCTGAACGAGAAAGGGGCGGTGCGGCATCTGCCTACGATAGATCTGAGCGAAGCGAGAGAGAGAGAGAGAAAAGAGACACTACGATAACCGAAAGATTTGAG
>NW_010729179_1:810403_to_810245	RGGGGGGGADVDIK;RGGGGGGGADVDIKSR	>NW_010729179_1	ATT	IRRGGGGGGGADVDIKSRCMQHFKCTTISTTIPNRKQQKEVGFLGISDLNLK	810245	810400	-	ATTAGACGGGGGGGGGGGGGGGGGGGGGGGGCTGATGTGGACATAAAATCAAGATGTATGCAACACTTCAAGTGTACGACAATAAGCACAACAATACCAAACCGAAAACAACAAAAAGAAGTTGGATTCCTAGGGATTTCAGATCTGAACCTGAAA
>NW_010729088_1:415239_to_415478	DQSRIKNQTRSESK;MYLIQRSNISQWR	>NW_010729088_1	ATG	MFFKDQSRIKNQTRSESKGVGGRMYLIQRSNISQWRCSRPRKDPKSAPTEDGAVQDGVESAMFFQKNLTLRKNQLDGL	415245	415478	+	ATGTTTTTCAAGGATCAATCTCGAATCAAGAACCAAACCAGATCTGAATCAAAAGGAGTAGGAGGGAGGATGTATTTGATACAGAGAAGCAATATCTCCCAATGGAGGTGTTCACGCCCAAGGAAGGATCCAAAATCTGCTCCCACTGAAGATGGCGCAGTGCAGGATGGAGTAGAATCAGCAATGTTCTTCCAAAAGAACTTGACCCTTCGCAAGAATCAACTGGACGGCTTG
>NW_010729117_1:1058413_to_1058240	FPGREANCWIFPYGEK;KQSSENSEALIVGMQKEIPRFPGR	>NW_010729117_1	ATT	ISRQPFRDKKQSSENSEALIVGMQKEIPRFPGREANCWIFPYGEKERFGFKKDCYCTE	1058240	1058413	-	ATTTCAAGGCAACCATTTCGAGATAAGAAACAGAGTAGCGAGAATTCTGAAGCTCTAATTGTTGGAATGCAAAAGGAGATACCTCGCTTTCCTGGAAGAGAGGCAAATTGTTGGATCTTTCCATATGGTGAGAAAGAAAGATTTGGGTTTAAAAAGGATTGTTATTGTACAGAA
>NW_010729454_1:171169_to_171357	NRRNPNADYDFPEK;NRRNPNADYDFPEKR	>NW_010729454_1	TTG	LDQPFKRNRRNPNADYDFPEKRETCDDQNSFQRVTEQVQISI	171232	171357	+	TTGGATCAACCATTCAAGAGAAATAGAAGAAACCCCAATGCTGACTATGATTTTCCTGAAAAAAGAGAAACTTGTGATGATCAGAACAGCTTTCAAAGAGTTACCGAACAGGTGCAGATATCAATC
>NW_010729160_1:381685_to_382020	QEEQRRNAPESSSRQNEQQQR;RNAPESSSRQNEQQQR	>NW_010729160_1	ATG	MAIKDSSYVKWPPRLRGDPATRNRNVYCHFHKDHGHSTKNCRNLRDEIEELIRRGYLKNFIQKENKNQADRQEEQRRNAPESSSRQNEQQQR	381745	382020	+	ATGGCAATCAAGGACTCCTCCTACGTCAAGTGGCCACCTCGGTTGAGGGGGGACCCCGCCACTAGAAACAGGAACGTGTATTGTCACTTTCACAAAGATCACGGTCATAGTACCAAAAATTGTAGAAACCTCCGCGACGAGATCGAAGAACTCATCCGTCGCGGATACCTAAAAAATTTCATACAAAAAGAAAATAAAAACCAAGCAGATCGGCAGGAGGAGCAAAGAAGAAATGCTCCCGAGTCCAGTAGTAGGCAGAATGAGCAGCAGCAGAGG
>NW_010729159_1:2559761_to_2559543	ALLLLLK;ALLLLLKPCKDQATRKRTMIPGPFR	>NW_010729159_1	TTG	LHSNHNVQQTSSGVNCPKALLLLLKPCKDQATRKRTMIPGPFRVAHMHPNNLKK	2559543	2559704	-	TTGCATTCCAACCATAATGTCCAACAGACATCTTCAGGTGTCAACTGCCCCAAGGCCCTACTCCTTTTACTTAAGCCTTGCAAGGACCAGGCAACCAGGAAGAGAACAATGATTCCAGGTCCTTTCAGAGTGGCCCATATGCACCCAAATAATCTTAAGAAA
>NW_010729319_1:46248_to_46526	QNGRSIRDQK;QNGRSIRDQKR	>NW_010729319_1	ATA	ILELLFEVTPKQNGRSIRDQKRVVVFPSWR	46437	46526	+	ATACTAGAACTTCTCTTTGAAGTAACTCCTAAACAAAATGGAAGATCAATAAGGGACCAAAAAAGAGTGGTCGTTTTTCCTTCTTGGAGG
>NW_010729078_1:9420482_to_9420213	KMGPSAPIYNQYIR;MGPSAPIYNQYIR	>NW_010729078_1	GTG	VAKKMGPSAPIYNQYIRESMAEIYTIQTAPRKIDYALTEVEISLARILMSAEAIIGLTSART	9420213	9420398	-	GTGGCAAAGAAAATGGGCCCTTCGGCCCCTATTTATAACCAGTATATCCGGGAATCAATGGCCGAGATCTACACGATCCAAACGGCTCCTAGGAAAATCGATTATGCGCTTACCGAGGTTGAAATCAGTTTAGCACGCATTTTGATGTCCGCAGAGGCTATAATCGGCTTGACATCTGCGCGTACC
>NW_010729116_1:2891392_to_2891847	EDNSSGGGGKTGEGGGGGEREKEREDMGRER;TGEGGGGGEREKER	>NW_010729116_1	TTG	LGGQREDNSSGGGGKTGEGGGGGEREKEREDMGRERATTTSCSDSGGNIGRRERARAREREKERERERERERERGQMFRFSGFGGIRGNSGHLQKIVRIFWTWDRL	2891530	2891847	+	TTGGGGGGACAGAGAGAAGACAACAGTAGTGGTGGTGGTGGGAAGACAGGGGAGGGAGGGGGAGGGGGAGAGAGAGAGAAAGAGAGAGAAGACATGGGGAGAGAGAGAGCTACCACTACAAGTTGCAGCGACAGTGGTGGGAATATAGGGCGAAGAGAGAGAGCGAGAGCGAGAGAGAGAGAGAAAGAGAGAGAGAGAGAGAGAGAGAGAGAGAGAGAGAGAGGTCAAATGTTTAGGTTTTCTGGGTTTGGGGGTATCAGGGGTAACTCGGGTCATTTACAAAAAATTGTAAGGATATTTTGGACATGGGACCGGCTC
>NW_010729336_1:228489_to_228142	IADLGQHK;KAKKMNRRKKRGRKEKIRRMRK	>NW_010729336_1	GTG	VISKIADLGQHKFLQQTSKNEENLTEKSSPSLSSCSWLGQDYMRTLAGLKPCSDTKMAGVVHSWPVLWCSFCKKTKKAKKMNRRKKRGRKEKIRRMRKEGRHMQ	228142	228453	-	GTGATCTCCAAGATTGCAGATCTTGGGCAGCACAAATTCCTCCAACAAACCTCCAAGAATGAGGAAAATCTGACTGAAAAATCCAGCCCTAGTTTATCCTCATGTAGTTGGCTTGGACAAGACTACATGAGAACCCTAGCAGGCCTTAAACCTTGCTCTGATACCAAGATGGCTGGTGTTGTTCACAGTTGGCCAGTGCTCTGGTGCAGTTTCTGCAAGAAAACAAAGAAAGCAAAGAAAATGAACAGAAGAAAGAAGAGAGGAAGAAAAGAGAAGATAAGAAGAATGAGAAAAGAAGGGAGGCATATGCAG
>NW_010729111_1:3429026_to_3428835	KFMNSEPKRRWSLSITSMR;NKKFMNSEPKRR	>NW_010729111_1	ATT	IIHLQKNKKFMNSEPKRRWSLSITSMRSWLGLHCSMDLKPNDVCIGEGVESKAAATRDDELISS	3428835	3429026	-	ATTATCCACTTACAAAAAAACAAGAAATTCATGAACTCCGAACCAAAACGAAGATGGAGCTTATCAATTACTTCAATGAGGTCATGGTTGGGCTTGCATTGCTCTATGGATCTCAAACCCAACGACGTCTGTATTGGAGAGGGAGTAGAAAGCAAGGCTGCAGCAACGAGAGATGATGAGCTAATATCTTCT
>NW_010729235_1:187103_to_186864	GHYPMLVPVIWGLGR;QYLMMTDLYK	>NW_010729235_1	ATG	MVQDRSCVIEFEHFYGYCESKQYLMMTDLYKGHYPMLVPVIWGLGRGRLDTVLTFGIIHITLLLYRIPILSRP	186864	187082	-	ATGGTTCAAGATAGAAGTTGTGTTATTGAATTTGAACATTTTTATGGGTATTGTGAATCTAAGCAATATTTGATGATGACAGATTTATATAAAGGCCATTACCCAATGTTGGTCCCAGTTATCTGGGGTCTTGGGAGGGGTAGACTGGATACAGTCCTGACCTTTGGCATCATACATATTACATTATTACTGTATAGGATACCTATTTTGTCGAGACCC
>NW_010729203_1:1523243_to_1522956	IVGLATTGANTK;RIVGLATTGANTK	>NW_010729203_1	ATG	MFVGNELKDKPLKRIVGLATTGANTKCSFLFVKCEYHMVLAKVTIAVLSKVPTLNAEKDWSCEREREREREGRR	1522956	1523177	-	ATGTTTGTTGGGAATGAGCTGAAGGACAAGCCCCTAAAGAGAATAGTGGGTTTGGCTACTACAGGTGCCAACACTAAATGTTCATTTTTATTTGTGAAATGTGAATATCATATGGTTTTAGCAAAGGTTACTATCGCGGTTTTAAGTAAAGTGCCAACACTAAATGCGGAGAAGGATTGGAGTTGTGAGAGGGAGAGGGAGAGAGAGAGGGAGGGACGGAGA
>NW_010729287_1:832482_to_832288	AGTNGTNFR;AGTNGTNFRMR	>NW_010729287_1	TTG	LVGRAGTNGTNFRMRCRWARLLVIGEEVIKILG	832288	832386	-	TTGGTTGGTCGGGCTGGCACAAATGGAACAAACTTTAGGATGAGGTGTAGATGGGCCCGGTTGCTGGTTATAGGTGAAGAAGTGATTAAGATTTTGGGC
>NW_010729075_1:7516736_to_7516903	AYFALEDQTPTSNLSK;AYFALEDQTPTSNLSKQNFKK	>NW_010729075_1	ATG	MIHRFKAYFALEDQTPTSNLSKQNFKKSSQKGLLKTETGKQHSC	7516772	7516903	+	ATGATCCATAGGTTTAAGGCATACTTTGCTCTCGAAGACCAAACACCCACATCAAATCTTTCAAAGCAGAACTTCAAGAAATCATCACAAAAAGGCCTTTTGAAAACTGAAACAGGAAAACAGCATTCCTGT
>NW_010729256_1:567292_to_567137	FCLIRQIYFNFFCK;QIYFNFFCK	>NW_010729256_1	GTG	VYHINTSKLLYIYIYIYDTLRHVYHKFCLIRQIYFNFFCKFIFFILLLNV	567137	567286	-	GTGTATCATATCAATACTTCGAAGCTTTTATATATATATATATATATATATGATACCTTGAGGCATGTTTATCATAAATTTTGTTTAATAAGACAAATATATTTTAATTTTTTCTGTAAATTCATCTTTTTTATATTATTACTTAATGTA
>NW_010729112_1:3004813_to_3004601	EFRCYLLISWNSAFR;LQHAQRMQEGR	>NW_010729112_1	TTG	LSAENQPRTRKKEFRCYLLISWNSAFRLQHAQRMQEGREEEESRTAPLFSLLHLRTLLLSR	3004601	3004783	-	TTGTCGGCGGAGAATCAACCAAGAACAAGAAAGAAAGAATTTCGCTGCTATCTTCTAATCTCCTGGAATTCAGCTTTCAGGTTACAGCATGCGCAGAGAATGCAGGAAGGGAGGGAGGAGGAGGAGTCAAGAACTGCTCCACTTTTCTCTTTGCTGCACTTACGTACACTTCTATTGAGCAGG
>NW_010729091_1:43734_to_43931	LRTAKKKYGEFIER;RLQAIQCQTYQTR	>NW_010729091_1	ATG	MSSFGPRGLSGVTTSGSVSANIHVPRYSKLRTAKKKYGEFIERRLQAIQCQTYQTR	43764	43931	+	ATGTCTTCCTTCGGTCCCCGTGGCCTCAGTGGGGTCACAACTTCTGGCAGTGTTTCTGCAAATATCCATGTTCCAAGGTATTCTAAATTAAGAACCGCAAAAAAGAAATATGGGGAATTCATAGAAAGAAGACTGCAAGCGATTCAATGCCAAACCTACCAGACACGT
>NW_010729164_1:1733584_to_1733228	AGPSGSGAQGEFR;AITHAMVVSQIFCR	>NW_010729164_1	ATG	MQEAAGAPYAETTYTGAPTYSGALAYSGSAYTRAGPSGSGAQGEFRSVLSPNHALQKSREAIFPEEVAAWTDVPLNQVACRAITHAMVVSQIFCRALLLLSLLLLYF	1733228	1733548	-	ATGCAAGAAGCGGCAGGGGCTCCTTATGCTGAGACTACTTACACGGGGGCTCCCACTTACTCTGGTGCTCTCGCTTACTCTGGGTCTGCTTATACGCGAGCTGGGCCCTCAGGCTCGGGGGCCCAAGGGGAATTCAGGAGTGTGTTGTCGCCGAACCACGCTCTTCAGAAGAGTAGGGAGGCCATTTTTCCCGAGGAGGTCGCGGCGTGGACTGATGTCCCTTTGAACCAGGTGGCCTGTCGTGCTATCACTCATGCCATGGTGGTAAGTCAGATTTTTTGTCGAGCTCTTTTGCTTTTATCCCTCTTGCTGTTGTACTTT
>NW_010729227_1:1308173_to_1308436	KQNQQKMGKQEKWPK;MKKQNQQKMGKQEK	>NW_010729227_1	ATG	MDRTAESWIFDHLEAGVLFLHGQGFPSTRNWKMKKQNQQKMGKQEKWPKFYNSMRQIIENKEYKSLKKKKNKKEY	1308212	1308436	+	ATGGACAGAACTGCTGAAAGTTGGATATTCGACCACCTAGAGGCAGGGGTCTTATTCCTTCATGGGCAAGGGTTTCCATCAACTAGAAACTGGAAAATGAAAAAGCAAAATCAGCAGAAAATGGGAAAACAAGAAAAATGGCCAAAGTTTTACAATTCTATGAGACAGATAATAGAAAATAAGGAATACAAGTCTCTTAAAAAAAAAAAAAACAAAAAGGAATAC
>NW_010729119_1:370520_to_370224	KNYLNSIHFFLNMR;NYLNSIHFFLNMR	>NW_010729119_1	ATG	MLEFEKKKNYLNSIHFFLNMRVGLGAMVGWLHNDLGD	370224	370334	-	ATGTTGGAATTCGAAAAAAAAAAGAATTATCTTAATAGTATACACTTTTTCCTAAATATGAGGGTGGGCCTTGGTGCAATGGTGGGGTGGCTCCATAATGACTTGGGTGAC
>NW_010729134_1:2392210_to_2392518	LMKWSIELREYDIQFEPR;SWRISSQNAHSARQPR	>NW_010729134_1	GTG	VFRRLMKWSIELREYDIQFEPRPAIKPKSWRISSQNAHSARQPRN	2392384	2392518	+	GTGTTTAGGAGATTGATGAAGTGGTCCATCGAACTGAGGGAATACGACATCCAGTTTGAGCCCCGCCCAGCGATCAAGCCCAAGTCTTGGCGGATTTCATCGCAGAATGCACATTCAGCACGCCAACCCCGAAAC
>NW_010729310_1:658027_to_657182	EGGDGPDSDMRMK;LGLAGAGAGPTK;LGLAGAGAGPTKNYK	>NW_010729310_1	ATG	MIIPIVNLLASEEIIPTESGGSESGGGEQEVEEGGTDIFVESEIGEVSGGKWLVKDGDNVADQDEKHVGDSFCFKEVKVGRLGVDLVQRRKSEEKNELFNGVNCKKSRRLRNSDVVHVTKIFSRKLGLAGAGAGPTKNYKWVYRRRKRGILSPGADSKGMMMKEQTLDSHSGMDVLANKEGGDGPDSDMRMKGQNNEFKVNASDGVTLQKLVDREVTTGKSLYLFFWGGEELARRAFEELKKKALTKRGDAWNKEVSDQEDEFGDED	657182	657982	-	ATGATCATCCCTATAGTAAACCTACTAGCCTCTGAGGAGATTATCCCCACTGAGAGTGGGGGGTCAGAAAGCGGGGGGGGGGAGCAGGAAGTTGAGGAAGGAGGTACTGACATCTTCGTGGAATCTGAGATTGGGGAAGTGTCTGGAGGAAAATGGCTGGTTAAAGATGGAGACAATGTTGCTGATCAAGATGAGAAACACGTTGGAGACTCTTTTTGTTTTAAGGAGGTGAAGGTCGGAAGGTTGGGAGTAGACTTGGTTCAAAGAAGGAAGAGTGAAGAGAAGAATGAGTTGTTTAACGGAGTGAATTGTAAGAAATCACGCAGGTTAAGAAACTCTGATGTAGTGCATGTGACGAAAATCTTCTCTAGGAAGCTTGGTCTGGCAGGGGCAGGGGCA…
>NW_010729193_1:1289202_to_1289510	HWNKMFIFQCVRR;WVCRSLYEFR	>NW_010729193_1	GTG	VVHQLPGSVVPLNHPLILLAPPRHWNKMFIFQCVRRFVHKRNITPNFQLESSFSSLSSCNSMQIALQVVPKRWVCRSLYEFRFPEVNCQLFSHI	1289229	1289510	+	GTGGTCCATCAGCTTCCAGGTTCCGTCGTCCCTTTGAACCATCCCCTTATTCTTCTCGCACCACCACGACACTGGAACAAGATGTTCATCTTTCAATGCGTCCGTCGTTTTGTTCACAAGCGCAATATCACGCCCAACTTCCAACTTGAATCCTCCTTTAGCTCCTTGAGTTCCTGCAACTCCATGCAGATAGCACTCCAGGTTGTGCCAAAGCGATGGGTTTGCAGAAGCCTTTATGAATTTCGATTTCCGGAAGTCAATTGCCAACTCTTCTCCCACATC
>NW_010729148_1:776952_to_776746	QANTSSREGR;VECSIGSIEILR	>NW_010729148_1	TTG	LSKRVECSIGSIEILRRQANTSSREGRVDPLNICAQTVSYSDFKPTKNFATSSCSHSCY	776746	776922	-	TTGTCCAAGAGAGTAGAATGCTCCATAGGTTCAATAGAAATCCTCCGGAGACAAGCAAACACCTCCTCAAGAGAGGGGAGAGTAGATCCACTTAATATTTGTGCTCAAACAGTTTCATATTCAGATTTTAAACCCACAAAAAACTTTGCTACATCAAGTTGTTCTCATTCTTGCTAT
>NW_010729096_1:4762216_to_4762470	QNSLAGQTSTDPSK;QNSLAGQTSTDPSKSDR	>NW_010729096_1	TTG	LLSTLLYSQRTRQNSLAGQTSTDPSKSDRRVWTLTASGIFPCASYFKALVHPLGQLGQSGANRFL	4762276	4762470	+	TTGCTGTCTACTTTACTCTACAGTCAACGAACAAGACAGAATTCTTTGGCAGGTCAAACTTCAACAGATCCCTCTAAATCAGATAGAAGGGTCTGGACTTTAACAGCCTCTGGAATTTTTCCTTGTGCTTCTTATTTCAAAGCCTTAGTTCATCCATTGGGTCAGTTAGGGCAGTCTGGTGCAAACCGATTCCTC
>NW_010729207_1:111069_to_110494	DQGEREGGLGGFQQKAEEDLCR;EGGLGGFQQK	>NW_010729207_1	GTG	VEGGCSVRPIGPVDIKKKKGEERKGKGKKRDQGEREGGLGGFQQKAEEDLCRKTKYRGSLKKHWFSPKERNTLLVSWKRVLITLSLNIHDDMQIQLDLKYGGDDRREERDTQTFTENRETRH	110494	110859	-	GTGGAGGGCGGTTGCTCCGTCCGACCCATAGGCCCTGTTGACATCAAGAAGAAGAAAGGGGAGGAGAGAAAGGGGAAGGGGAAGAAGAGAGATCAGGGGGAGAGAGAGGGAGGACTTGGTGGATTTCAACAGAAGGCTGAAGAGGATCTTTGTCGCAAAACAAAGTACAGGGGGTCTTTAAAAAAGCATTGGTTCAGCCCCAAAGAAAGAAACACCTTGCTTGTCTCATGGAAGAGGGTGTTAATTACTCTAAGCTTAAATATCCATGATGACATGCAAATTCAACTAGACCTTAAATACGGTGGAGATGACAGGCGAGAAGAGAGAGATACTCAGACATTCACAGAGAATAGAGAGACAAGACAC
>NW_010729146_1:1925531_to_1925367	DISHGSYKR;MLGGGGVDVGR	>NW_010729146_1	ATG	MLNNERMLGGGGVDVGRGGSLLGMGLLGGLPLLPPLHASEELGSRDISHGSYKR	1925367	1925528	-	ATGCTCAACAATGAGAGGATGCTCGGTGGTGGCGGTGTCGACGTTGGACGTGGTGGCAGCCTCTTGGGAATGGGCCTGCTTGGAGGCCTTCCTCTTCTTCCTCCTCTTCATGCATCTGAAGAGCTCGGTAGCAGGGATATCAGCCATGGCTCTTACAAAAGG
>NW_010729336_1:36017_to_36313	EENEEINRMAAYLNAKPHFRGK;LVDPLELCLQEGGAAREENEEINR	>NW_010729336_1	ATG	MSDAIKHATSSDDSCYIVDVIDYAVDDCFQVSKLVDPLELCLQEGGAAREENEEINRMAAYLNAKPHFRGKGFLQPKNRPPLN	36065	36313	+	ATGTCTGATGCTATAAAACATGCAACCTCTAGTGATGATTCTTGTTATATAGTCGATGTTATTGATTATGCAGTTGATGATTGCTTTCAGGTGAGCAAGTTGGTCGATCCTCTTGAACTTTGCCTACAAGAGGGAGGAGCTGCAAGGGAAGAAAATGAAGAGATTAACCGCATGGCAGCATACTTGAATGCCAAGCCACATTTTCGAGGGAAAGGATTTCTTCAACCCAAGAACCGCCCACCCTTGAAC
>NW_010729090_1:4510973_to_4511209	CFCMVCSRNARHR;FRCFCMVCSRNAR	>NW_010729090_1	GTG	VTYRPRRGASCIHRRNGLHPDFDGGPSSDTSDRRFDPGAPAISASKFSTSKFRCFCMVCSRNARHRP	4511009	4511209	+	GTGACCTACAGACCACGGCGAGGAGCGAGCTGCATCCACAGAAGAAACGGTCTCCATCCCGACTTCGACGGAGGACCCAGCTCGGACACTTCAGATCGGCGCTTCGATCCAGGAGCCCCTGCGATCTCAGCTAGTAAGTTTTCTACTTCAAAATTTAGATGTTTTTGCATGGTCTGCAGCAGAAATGCCCGGCATAGACCC
>NW_010729090_1:385544_to_385356	KTRNSKCFRKVQMR;VQMRLVNDGNDNALNNLEMALHK	>NW_010729090_1	CTG	LVISSRKTRNSKCFRKVQMRLVNDGNDNALNNLEMALHKQLNSILMREEDYWT	385356	385514	-	CTGGTAATATCTTCAAGAAAAACAAGAAATTCTAAGTGCTTTAGAAAAGTGCAAATGAGGTTGGTTAATGATGGAAATGACAACGCCTTGAATAATTTAGAAATGGCCCTACATAAACAATTGAATAGCATCCTTATGAGGGAAGAGGATTATTGGACT
>NW_010729117_1:3330723_to_3330100	FARFARPPK;PGSGGTHSFK	>NW_010729117_1	ATG	MGPEYSPNTFPLSFLITPPIPDLPGFPKLLPSKFNLTKPGSGGTHSFKIFFFAEEEKATNLQFLIISSTVKFENKFSIFTHEITFIILLSIISAMHLSLSSNNLRFLSSHSTHSTAALVHLYIILPLRFGHLNVDGASNLSKLRFARFARPPKLREPPIW	3330100	3330579	-	ATGGGACCCGAATACAGCCCCAACACATTTCCTCTTTCATTTCTTATAACCCCTCCGATTCCAGATCTTCCTGGGTTTCCGAAACTGCTGCCATCAAAGTTCAATTTGACAAAGCCTGGTTCAGGGGGCACCCACTCCTTCAAGATCTTCTTTTTTGCCGAGGAAGAGAAAGCAACTAACCTCCAATTCCTAATCATATCATCCACTGTAAAATTTGAAAATAAGTTCAGTATTTTCACCCATGAGATCACCTTCATCATATTACTTTCTATCATTTCTGCCATGCATCTTTCCTTATCTTCAAATAATCTCCGATTTCTTTCCTCCCATAGTACCCATAGTACTGCTGCCCTTGTGCATCTCTACATCATTCTCCCTCTTCGCTTTGGCCATCTAAAC…
>NW_010729081_1:4745021_to_4744857	EKENYQECDKNR;TRECKEKENYQECDKNR	>NW_010729081_1	TTG	LECKRTRECKEKENYQECDKNRESGNSHATGDKAFGFG	4744857	4744970	-	TTGGAATGTAAGAGGACTAGGGAGTGCAAAGAAAAAGAGAATTATCAGGAATGCGATAAGAATAGAGAGTCCGGTAATAGTCATGCTACAGGAGACAAAGCTTTCGGATTTGGA
>NW_010729151_1:903114_to_901813	TGQSFRAPVVDR;YLWNFVQNNNNDNNK	>NW_010729151_1	ATG	MEEEINQKGEGAPEKRKREGEPSSQGDSRKKKDTARGPKTGQSFRAPVVDRTNYTPLNAKRAEILMAIKDTPYVKWPPRLRGNPNERNKNLYCSFHRDHGHCTEKCKNLRDEIEELIRRRYLWNFVQNNNNDNNKTGRRGEHGKDAPESHSRPVEQSQKQPPEERPVRGTIHVIVRGSIIAGCTSAAARTSIREAAREEQNPPKRLKTEEPIFFIEDDARGVHYPHDKALMIKLRINDFDVRHVLVDSGSSTNILFKAAFNQLQLQGSDLKPTNTPLVGFSGEEVRPLGKVTVPVEVGTWPCIVRLNYDFLVVATPSPYNAIIGQPITHVLRVVVSTYHLAM	901813	902838	-	ATGGAGGAAGAGATCAACCAGAAGGGCGAGGGCGCGCCCGAGAAGAGGAAAAGGGAAGGAGAGCCTTCCAGCCAAGGGGACAGCCGAAAGAAAAAAGATACAGCTCGGGGGCCAAAGACGGGTCAGTCGTTCCGAGCTCCCGTAGTGGACCGAACTAATTACACCCCACTAAACGCGAAGCGGGCCGAAATCCTGATGGCGATCAAGGACACCCCGTATGTGAAATGGCCACCCCGTCTGAGGGGAAATCCCAACGAGAGAAATAAGAACTTGTACTGCAGTTTTCACAGAGATCATGGTCATTGTACCGAAAAATGTAAAAACCTTCGCGACGAGATTGAGGAGCTCATCCGTCGCCGATATTTATGGAACTTTGTACAAAATAATAATAATGATAAT…
>NW_010729118_1:3829589_to_3829350	ERENNENKYNRTLR;TEDEQISYNENRER	>NW_010729118_1	CTG	LRTEDEQISYNENRERENNENKYNRTLRLKNPRF	3829350	3829451	-	CTGAGAACAGAAGATGAGCAAATTAGTTACAACGAGAATCGAGAAAGAGAAAACAATGAGAACAAATACAATAGAACATTGAGGTTGAAAAACCCTAGATTT
>NW_010729133_1:556611_to_556390	GYRPSSGNGPPQQSLR;PSSGNGPPQQSLR	>NW_010729133_1	CTG	LRSRLPGGLFCAKGSNPSGRLCSSRCNRRTCATCHWPSSPVRGYRPSSGNGPPQQSLR	556390	556563	-	CTGAGGTCGCGTCTACCAGGCGGTTTATTCTGTGCAAAGGGAAGCAATCCTTCAGGTAGGCTTTGTTCAAGTCGGTGTAATCGACGCACATGCGCCACTTGCCATTGGCCTTCTTCACCAGTAAGGGGTTACCGACCCAGCTCGGGTAATGGACCTCCCCAACAAAGTCTACGA
>NW_010729120_1:1035027_to_1035413	RYSSGIGSRFVK;SSSPSTLQWR	>NW_010729120_1	CTG	LQAQAARETKSSSPSTLQWRLGSMLLIRKANLKLEIQVGTPLHSLPFLLVTLESSNTDDLRFFFSSGGKRYSSGIGSRFVKRSMGGRINPSAQQFPPYMGIPIILYLVICSSR	1035075	1035413	+	CTGCAAGCCCAAGCTGCAAGGGAAACAAAGAGTTCTTCCCCCTCCACTCTTCAATGGCGTCTCGGGAGTATGTTGTTGATAAGGAAGGCTAATCTGAAGCTCGAGATTCAGGTCGGGACACCGCTCCACTCTCTGCCTTTTCTCTTGGTTACACTCGAGTCTTCCAATACTGATGATCTTCGTTTCTTCTTTAGCAGCGGCGGTAAAAGATATAGTTCTGGCATCGGAAGCCGATTCGTTAAGAGGTCGATGGGTGGCCGGATCAATCCCTCGGCTCAGCAATTTCCTCCTTATATGGGTATTCCAATAATTCTTTATCTCGTTATCTGTTCTTCCCGG
>NW_010729289_1:644438_to_644710	LLGGGGHR;LLGGGGHRAK	>NW_010729289_1	TTG	LLGGGGHRAKQPVFGRAVLRAVSRAGSCRHVGRWRHGMHSQAMSCRSMDYEPPAQHGTNHRFGPGTAHELSCHAGPGWSKFMPDRAGPRAA	644438	644710	+	TTGTTGGGGGGAGGGGGCCACCGGGCCAAACAACCAGTTTTCGGACGGGCCGTGTTGCGAGCCGTGTCGCGGGCTGGGTCGTGCCGGCACGTGGGCCGTTGGCGGCATGGTATGCATAGTCAAGCCATGTCATGTCGGTCCATGGACTACGAACCCCCGGCCCAGCACGGCACGAACCATCGTTTTGGGCCTGGCACGGCCCACGAGCTGTCGTGCCATGCCGGGCCGGGCTGGTCCAAATTCATGCCAGATCGTGCCGGGCCACGGGCGGCA
>NW_010729130_1:3291403_to_3291576	CKYVQHIYIQNNTK;QYRCKYVQHIYIQNNTK	>NW_010729130_1	ATA	IFVFVLFFKRTLGSIWKQYRCKYVQHIYIQNNTKYKILRSTYLHLYSFHTQPWVLFG	3291406	3291576	+	ATATTTGTATTTGTACTTTTTTTCAAACGAACTTTAGGCTCAATTTGGAAGCAGTACAGATGCAAATATGTACAGCATATATACATACAAAATAATACAAAATATAAGATTTTGCGCTCTACATATTTGCATTTATACTCCTTCCATACTCAGCCTTGGGTTCTATTTGGA
>NW_010729154_1:2640179_to_2640748	LYPNLNGQMQCRK;MWQKLYPNLNGQMQCR	>NW_010729154_1	ATG	MIAFHVHSVHSSPLWTVSLFLRMWQKLYPNLNGQMQCRKKLMHYTKMALGSWWIFLKERNQWVVSGCSQ	2640542	2640748	+	ATGATCGCGTTTCACGTTCATTCTGTGCATTCCTCTCCTCTGTGGACAGTGTCCCTATTCCTAAGAATGTGGCAGAAGCTTTATCCAAACTTGAATGGACAGATGCAATGTAGGAAGAAATTGATGCATTACACAAAAATGGCACTTGGGAGTTGGTGGATCTTCCTGAAGGAAAGGAACCAGTGGGTTGTAAGTGGGTGTTCACAG
>NW_010729113_1:2589027_to_2588836	HMSMPRLTDMKMDGNIK;HMVSNVARHMSMPR	>NW_010729113_1	TTG	LEVKIVRHMVSNVARHMSMPRLTDMKMDGNIKITLCRSTFPKNVDQIGPNNQKKIQFFLLC	2588836	2589018	-	TTGGAGGTTAAGATTGTTAGGCACATGGTTTCAAATGTCGCCCGACATATGTCGATGCCGAGGCTCACCGACATGAAAATGGATGGTAATATAAAAATTACATTATGTCGGTCGACATTTCCGAAAAATGTCGACCAAATCGGTCCAAATAACCAAAAAAAAATACAGTTTTTCCTATTATGT
>NW_010729190_1:1343773_to_1343321	MAAAGGELLR;TMEELYLIQRSSIFQSWCSR	>NW_010729190_1	ATG	MGGRISKIFLPSSNCESYSLNLEYNIQGSYLNHNQTRSKPKTMEELYLIQRSSIFQSWCSRPKTTPKSTPAEDDTAICGTDQQSASYTLNPSQESSGNSEHQIFSVLFSKLISRTYFLISFLQRSNLVRKMAAAGGELLR	1343321	1343740	-	ATGGGTGGGCGAATTTCAAAAATTTTCCTACCTTCTTCCAACTGTGAATCGTATTCCCTAAATTTAGAATACAATATTCAAGGATCCTACTTGAACCATAATCAAACTAGATCTAAACCAAAGACAATGGAGGAATTATATCTGATCCAGAGAAGCAGTATCTTCCAAAGTTGGTGTTCACGCCCAAAGACGACACCAAAATCCACTCCTGCTGAAGATGACACAGCAATATGTGGAACGGACCAGCAGAGTGCGTCCTACACACTGAATCCTTCGCAAGAATCCTCTGGAAACTCTGAGCACCAAATCTTTTCAGTTCTTTTTTCAAAACTGATATCAAGAACATATTTCTTGATTTCTTTCCTTCAAAGATCCAATCTTGTCAGAAAAATGGCGGCG…
>NW_010729077_1:1988747_to_1989037	KMRDFLWRCWK;WAAVLEKK	>NW_010729077_1	ATG	MESWPRGKLNTFSKRGEVTLIKSVLSSLPVYYLSLFQIPAKWAAVLEKKMRDFLWRCWKGESKCYLVNWKKICTSRAKGDLGIRSVKELTQPC	1988759	1989037	+	ATGGAAAGCTGGCCTCGTGGAAAATTAAATACCTTTTCTAAAAGGGGAGAAGTCACCTTAATCAAGAGTGTTTTATCCTCCCTTCCTGTTTACTATCTGTCTTTATTCCAAATTCCAGCTAAATGGGCTGCAGTGTTAGAAAAAAAGATGAGAGACTTCTTATGGAGGTGTTGGAAGGGGGAATCTAAATGTTATCTGGTAAATTGGAAGAAAATCTGCACATCCAGGGCCAAGGGGGATTTAGGGATAAGATCAGTGAAGGAGTTAACACAACCTTGC
>NW_010729130_1:421447_to_422265	EGPGEGSK;LKGGDFNGGK	>NW_010729130_1	ATG	MCVPLVYGTDLCVEPFADTPASFQEEGGDKSEGGKEGPGEGSKDTVGYVVRIGREEEIERIWGWICLDFEERRIREGYVEGSLGEDWARKEVGVEGDKEGKGVGLRQMSEKKLKGGDFNGGKEEIKKHCRKNEKMKENKKNKGLRWKGYFRISRGI	421798	422265	+	ATGTGTGTCCCTTTGGTTTATGGTACTGACCTGTGTGTTGAGCCTTTTGCAGATACCCCAGCATCCTTTCAAGAAGAGGGTGGTGACAAGTCAGAGGGTGGAAAGGAAGGTCCTGGAGAGGGAAGTAAAGATACGGTAGGTTATGTTGTTAGAATTGGTAGGGAGGAGGAGATAGAAAGAATTTGGGGGTGGATTTGTTTGGATTTTGAGGAACGCAGAATTAGAGAGGGCTATGTGGAAGGGAGTTTGGGAGAGGATTGGGCTAGGAAGGAGGTAGGGGTTGAAGGAGACAAGGAGGGCAAAGGGGTAGGGCTAAGGCAGATGAGTGAAAAGAAATTGAAAGGGGGTGATTTTAATGGGGGGAAGGAGGAGATAAAGAAACATTGCAGGAAAAATGAA…
>NW_010729076_1:973703_to_973140	KYPIANYVSTK;YPIANYVSTK	>NW_010729076_1	ATG	MNISASYTLPFRHNRGKPPNRYSPDIEDRKKYPIANYVSTKRLSKPLKTFVQELSSNHILTSV	973140	973328	-	ATGAATATTTCTGCTAGTTACACTTTACCTTTTAGGCATAATCGTGGCAAACCACCAAATAGATATTCTCCAGATATTGAGGATCGGAAAAAGTATCCAATTGCCAATTATGTATCAACAAAGAGACTTTCCAAACCTCTCAAAACATTTGTGCAAGAATTGTCCTCAAATCATATTCTCACTAGTGTT
>NW_010729461_1:134659_to_134078	DMVMLIWLPMHCQLR;EGTPGVEDAR;KKMRSSILLLEVEQGER	>NW_010729461_1	ATG	MYKKKKMRSSILLLEVEQGERLDHLRDMVMLIWLPMHCQLRRMLMLQNLMLMYKLFSSINSTKWLTAMHWELVRPSKGKKNIGCKWVFKRKEGTPGVEDARYKAQLVAKGYNRVHNVDFNDVLSLVVRQTSIRVFLASVAMHNLELEQLDVKTAFLHGELDEWVYMRQPKGFVVEGKENHICLLKKSLYGLK	134078	134653	-	ATGTACAAGAAGAAGAAGATGAGGAGTAGTATTCTATTGCTAGAGGTAGAACAAGGAGAGAGGTTAGACCACCTTAGAGATATGGTTATGTTGATCTGGTTGCCTATGCATTGTCAGTTGCGAAGAATGTTGATGTTACAAAACCTAATGCTTATGTATAAACTATTCTCATCTATTAATTCTACTAAGTGGTTGACAGCTATGCATTGGGAGTTGGTAAGACCATCTAAAGGAAAGAAGAACATTGGATGCAAATGGGTTTTCAAAAGGAAAGAAGGTACTCCAGGTGTAGAGGATGCTAGATATAAAGCACAACTGGTTGCGAAAGGCTATAATCGAGTACACAATGTTGATTTTAATGATGTTCTCTCACTAGTTGTTAGACAAACCTCCATTCGT…
>NW_010729081_1:2267802_to_2267984	IGSAGSGYRGGK;KKIGSAGSGYRGGK	>NW_010729081_1	ATG	MEIFTERKYVYGCKRGTVTQSSSIKWLVQEGENTIKKKIGSAGSGYRGGKAD	2267829	2267984	+	ATGGAAATATTCACAGAGAGGAAATATGTTTACGGCTGCAAGAGGGGGACAGTAACACAAAGTTCTTCCATAAAATGGCTAGTGCAAGAAGGAGAGAACACAATAAAAAAAAAAATTGGAAGTGCAGGGAGTGGATATAGAGGAGGAAAGGCAGAT
>NW_010729233_1:1316038_to_1316196	TGSNGGGKK;TGSNGGGKKEAAR	>NW_010729233_1	CTG	LLERGDRTGSNGGGKKEAARRKQLILTGCYVLSLS	1316092	1316196	+	CTGCTAGAAAGAGGAGATCGAACTGGCAGCAATGGCGGCGGCAAGAAGGAGGCGGCAAGGAGAAAACAACTCATTCTTACTGGGTGTTATGTTCTCTCTTTGTCT
>NW_010729112_1:744857_to_744702	QKNSSQMHRK;RQKNSSQMHR	>NW_010729112_1	TTG	LNTHEGKFYPHPKRQKNSSQMHRKNR	744702	744779	-	TTGAACACACATGAAGGAAAGTTCTACCCGCATCCAAAAAGACAAAAGAACAGCTCTCAAATGCATAGAAAAAATAGA
>NW_010729471_1:98323_to_97787	QQHAPQGSRTAR;QRTARTAWQRAAR	>NW_010729471_1	ATG	MLWSHQPAAHCGAVIGSSTHSWPHSSRHRLAAPHSSTHRRQHAARTARQRTARTAWQRAARTARQQHFSNTHRMAATRTSRQQHAPQGSRTARRAHRLAAAVGRGPHDSSSGWAHTYLTTSALPANSPPAYLIPYPLSYHPYLILSS	97787	98227	-	ATGTTATGGTCACACCAACCGGCAGCGCACTGCGGCGCAGTCATAGGCAGCAGCACGCATAGCTGGCCGCACAGCAGCAGGCACCGCTTGGCAGCGCCACACAGCAGCACGCACCGCCGACAGCACGCAGCACGCACTGCCCGGCAGCGCACAGCACGCACTGCCTGGCAGCGCGCAGCACGCACCGCACGGCAGCAGCACTTCAGCAACACGCACCGCATGGCAGCAACACGCACCTCACGACAGCAGCACGCACCTCAAGGCAGCAGAACTGCGAGACGTGCGCACCGCCTGGCAGCAGCAGTAGGGCGGGGCCCACATGACAGCTCATCAGGCTGGGCCCACACTTATCTTACCACATCAGCTCTGCCCGCCAACTCACCGCCAGCTTACCTTATC…
>NW_010729115_1:3032070_to_3031753	AQNSTFTVQKGKR;EQTTSGARHLYQR	>NW_010729115_1	TTG	LHSEILERNYILLKTESRYKNFYPSSKAQNSTFTVQKGKRLSCKYKEQTTSGARHLYQRPPQRQCLEQHPLLHLRDLHPRSRGRLLTDARCRQ	3031753	3032031	-	TTGCACTCAGAGATACTCGAAAGAAACTATATTTTATTAAAAACAGAGTCCAGGTACAAGAATTTTTACCCGAGCTCAAAGGCTCAAAATAGTACATTCACAGTTCAGAAAGGGAAAAGATTAAGTTGCAAATATAAAGAGCAAACTACTTCGGGGGCTCGCCACCTCTATCAGCGACCCCCTCAGAGACAGTGTCTGGAACAGCATCCTCTACTCCATCTTCGGGACCTACATCCTCGGAGTCGGGGTCGTCTTTTGACTGACGCACGATGTCGTCAG
>NW_010729080_1:6963662_to_6963862	AASGGGLTITSK;QEQPCEGWMGQLYQCKK	>NW_010729080_1	TTG	LELGHRQEQPCEGWMGQLYQCKKAASGGGLTITSKGIKFLDCKTEPP	6963722	6963862	+	TTGGAGCTTGGGCATAGACAGGAACAGCCGTGTGAAGGATGGATGGGACAGCTTTATCAATGTAAGAAAGCTGCGTCTGGTGGGGGACTTACAATCACAAGCAAAGGCATTAAGTTTTTGGATTGCAAAACTGAACCGCCT
>NW_010729096_1:6489955_to_6490332	KGAGGDFAK;KGAGGDFAKR	>NW_010729096_1	GTG	VDIKKGAGGDFAKRRYLQSRHKWIKEGDGNIKFFHAIDNGRIRKNYIDKLEVNGEISRDQEEIATCFVDHFKEVYKKTGERGVMVKGLDWPRLDSGVANQLERDFGLEQSRSAIFLMEIDQKH	6489964	6490332	+	GTGGACATCAAGAAAGGAGCTGGAGGAGATTTTGCTAAGAGAAGATATTTGCAGTCGAGACATAAGTGGATCAAGGAGGGGGATGGTAACATAAAATTCTTCCATGCAATAGATAATGGTAGGATAAGAAAAAATTATATAGATAAATTGGAAGTGAATGGTGAAATCTCAAGGGACCAAGAGGAAATTGCAACGTGTTTTGTTGATCACTTTAAGGAAGTCTATAAAAAGACGGGTGAGAGAGGAGTCATGGTGAAAGGGTTGGATTGGCCTAGGCTAGATTCAGGAGTGGCAAATCAATTGGAAAGAGACTTTGGACTTGAACAAAGTAGGAGTGCCATTTTCTTAATGGAGATAGATCAAAAGCAC
>NW_010729266_1:815318_to_815166	RGGGGGQATYR;RRGGGGGQATYR	>NW_010729266_1	ATG	MNTSLRRRRRRGGGGGQATYRC	815166	815231	-	ATGAACACCTCTTTAAGAAGAAGAAGAAGAAGAGGAGGAGGAGGAGGCCAGGCAACGTACAGGTGC
>NW_010729286_1:617542_to_617697	LQDLDARDMLWEIFPELDSR;YQACLSWLFSRRR	>NW_010729286_1	TTG	LQDLDARDMLWEIFPELDSRLLKYQACLSWLFSRRRRRSQGLRWRMFCFYLG	617542	617697	+	TTGCAGGATTTGGACGCAAGGGACATGCTGTGGGAGATATTCCCGGAGTTAGATTCAAGGTTGTTAAAGTATCAGGCGTGTCTCTCTTGGCTCTTTTCAAGGAGAAGAAGGAGAAGCCAAGGTCTTAGATGGAGAATGTTTTGTTTTTACCTAGGT
>NW_010729246_1:739067_to_738783	KSMMQSSPWKDLK;RGGGVQEIR	>NW_010729246_1	GTG	VWRRGGGVQEIRQSQEITRIFVNHFKEIFTNSSGVSLELPEMEGDRLLEEHSLFLKGTLLWKKSMMQSSPWKDLKPLGRMDFQWPSFKNAGIG	738783	739061	-	GTGTGGAGGAGGGGGGGGGGAGTTCAAGAAATAAGACAGAGCCAGGAGATCACAAGGATCTTTGTAAACCACTTCAAGGAAATTTTCACAAATTCAAGCGGAGTGTCGTTAGAGCTACCAGAAATGGAAGGGGATAGGCTTTTAGAAGAGCATTCTCTTTTTTTGAAAGGAACTTTACTTTGGAAGAAATCAATGATGCAATCTTCTCCATGGAAAGATCTAAAGCCCTTGGGCCGGATGGATTTTCAATGGCCTTCTTTCAAGAATGCTGGGATTGGC
>NW_010729099_1:6174635_to_6174384	EVEGGGDRNK;REVEGGGDRNK	>NW_010729099_1	ATG	MIEALFEELKKREVEGGGDRNKIEDGNVDVRVEGSGKDRKVRREGSVKKKDSKNEDLVDFARKHGCSVKDPIGLKTYLRKKQG	6174384	6174632	-	ATGATAGAGGCTTTATTTGAGGAGTTAAAGAAAAGAGAAGTTGAGGGAGGAGGTGACAGAAATAAAATTGAGGATGGCAATGTAGATGTGAGGGTAGAGGGGAGTGGGAAAGATAGAAAAGTACGTAGAGAAGGTTCGGTGAAGAAGAAAGATAGCAAGAATGAGGACTTGGTGGATTTTGCTAGAAAACATGGTTGTAGCGTTAAAGACCCAATTGGTTTGAAAACATATTTAAGGAAAAAACAAGGG
>NW_010729174_1:1927565_to_1927380	RGAGAKIR;RGAGAKIRR	>NW_010729174_1	ATG	MKRGAGAKIRRELRNGMGSLGHDFFFCVCCVGHFIFCAMDPFFILERMNPMARVL	1927380	1927544	-	ATGAAGAGAGGGGCGGGGGCAAAGATTAGGAGAGAGCTAAGGAATGGAATGGGCAGCCTAGGGCATGATTTTTTTTTTTGTGTGTGTTGTGTAGGTCACTTCATTTTTTGTGCCATGGACCCATTCTTCATTTTAGAAAGAATGAATCCCATGGCAAGAGTTTTA
>NW_010729078_1:9695665_to_9695904	KVGVAPIGDK;MRQSKFRWSDHMHR	>NW_010729078_1	ATG	MSRKIIKDRVRNEVIRRKVGVAPIGDKMRQSKFRWSDHMHRRPSTAPVRSDLLKVEGAKRAMGRPKRTCIAVVRNE	9695677	9695904	+	ATGAGTCGTAAAATTATAAAGGACAGGGTTAGAAATGAAGTCATAAGAAGGAAAGTAGGAGTAGCTCCAATAGGTGATAAAATGAGACAAAGTAAATTTAGATGGTCTGATCACATGCATAGAAGACCATCTACAGCACCTGTTAGAAGTGATCTGTTAAAAGTTGAAGGGGCTAAAAGAGCTATGGGCAGACCGAAAAGGACTTGCATAGCAGTAGTAAGAAATGAA
>NW_010729096_1:4977897_to_4977733	DGSRDNGGVAGGESVKMVGRR;DNGGVAGGESVK	>NW_010729096_1	ATG	MVFCWGWKRDDKTRGRRDGSRDNGGVAGGESVKMVGRR	4977733	4977846	-	ATGGTGTTTTGTTGGGGTTGGAAGAGAGATGACAAGACGAGAGGGAGACGGGACGGGAGCAGAGACAATGGTGGAGTAGCCGGCGGTGAGTCGGTGAAAATGGTGGGTCGGCGG
>NW_010729085_1:2581078_to_2580917	EGGGATGQATK;EGGGATGQATKMK;EGGGATGQATKMKGR	>NW_010729085_1	ATT	ITTKILLTARHSFSQREGGGATGQATKMKGRDCGSD	2580917	2581024	-	ATTACTACGAAAATCCTCCTCACTGCACGCCATTCTTTCTCTCAGAGAGAGGGGGGGGGTGCAACCGGGCAGGCAACAAAGATGAAAGGACGCGACTGCGGGTCTGAC
>NW_010729149_1:151595_to_151386	QPRSLSAQARK;SWNQNYWRTRMRK	>NW_010729149_1	CTG	LSPSQRDQPRLPQFRQPRSLSAQARKSSREKSWNQNYWRTRMRKRTDEMKMTYRAICEAKQ	151386	151568	-	CTGTCTCCATCCCAAAGGGACCAGCCTCGGCTTCCTCAATTTCGGCAGCCACGAAGTCTCTCAGCTCAGGCTCGTAAGTCGAGCCGCGAGAAGAGCTGGAACCAGAACTACTGGAGGACCCGGATGAGGAAGAGGACCGACGAGATGAAGATGACATACCGGGCAATTTGCGAAGCTAAACAA
>NW_010729074_1:5151527_to_5151742	PTSAPYTHFNMYWK;RSDWRPTSAPYTHFNMYWK	>NW_010729074_1	ATG	MPIPCVEVVRRSDWRPTSAPYTHFNMYWKHLLQLTILYWPHKHSTCTSQCALGIFLYVVSGRYF	5151551	5151742	+	ATGCCAATCCCTTGTGTAGAGGTTGTGAGGAGATCAGATTGGCGCCCCACAAGTGCCCCATATACACATTTCAACATGTATTGGAAACACCTTCTGCAGTTAACAATATTATATTGGCCTCATAAACACTCTACATGTACATCTCAATGTGCATTAGGAATATTTCTCTATGTTGTTAGTGGAAGATATTTC
>NW_010729076_1:10926179_to_10925742	KVGASHPR;QIVDQILIANECVEDMR	>NW_010729076_1	GTG	VINPGPNSTFIALVPKKVGASHPRDFRPINLVNSLYKIIVKVLSRRIREVLPKLISQNQWAFVGNRQIVDQILIANECVEDMRRTRKGVMVIGLFFMQVLDCFGFGEKWCKWILGCNRDLSLLHLGKWKGSGSLPGC	10925742	10926152	-	GTGATAAATCCGGGGCCGAACTCAACTTTTATTGCTTTGGTCCCAAAGAAAGTGGGAGCAAGTCATCCAAGAGACTTTAGACCCATCAATTTGGTTAATAGTTTGTATAAAATCATTGTGAAGGTTCTGTCTAGAAGAATTAGAGAGGTTCTTCCGAAGCTAATCTCACAGAATCAATGGGCCTTTGTTGGAAATAGGCAGATTGTGGATCAAATTCTAATTGCCAATGAGTGTGTGGAGGATATGCGAAGAACAAGGAAAGGGGTTATGGTTATTGGTCTTTTTTTTATGCAAGTGTTGGATTGCTTTGGTTTTGGGGAGAAATGGTGTAAATGGATTTTGGGTTGTAATAGAGACTTGTCATTACTCCATCTTGGTAAATGGAAAGGTAGTGGATCA…
>NW_010729083_1:8413175_to_8412792	PPIQSASRVSSRR;RPTANTNQGR	>NW_010729083_1	ATG	MPKVHPRPPIQSASRVSSRRPTANTNQGRPRCALAEHSALRLRNWGSGVQILKFQEQVPQPKNREPFLGATLSSIRELDTFLGAALPSIREIDTLLDAAWMSIKKA	8412792	8413109	-	ATGCCCAAGGTTCACCCAAGACCACCGATCCAATCAGCCTCTCGGGTCTCTTCGCGACGTCCAACAGCAAACACCAACCAAGGGAGGCCTCGTTGTGCCTTAGCCGAGCACTCTGCTCTTCGACTTCGGAACTGGGGGAGTGGTGTTCAGATTCTGAAATTTCAAGAGCAAGTTCCTCAGCCAAAGAACAGAGAGCCCTTCCTCGGCGCAACATTGTCGAGCATCAGAGAGCTCGACACCTTCCTCGGCGCTGCGTTGCCGAGCATTAGAGAGATCGACACCCTTCTCGACGCAGCATGGATGAGCATCAAAAAGGCC
>NW_010729116_1:4460884_to_4461078	CNFKWDRDMFTMRGRDMRDGCK;WDRDMFTMRGRDMR	>NW_010729116_1	ATG	MSKCNFKWDRDMFTMRGRDMRDGCKIAIMMMTTMMMHDK	4460962	4461078	+	ATGTCTAAATGTAATTTCAAATGGGATAGAGACATGTTTACTATGAGAGGAAGGGACATGAGGGATGGATGTAAGATAGCAATTATGATGATGACGACGATGATGATGCATGACAAG
>NW_010729085_1:3995995_to_3996150	EGFAGSMGK;EGFAGSMGKRK	>NW_010729085_1	ATG	MGLCNYQLLNNLFNREGFAGSMGKRKRK	3996067	3996150	+	ATGGGTCTATGTAACTATCAACTTCTTAACAATTTATTTAATAGAGAAGGTTTTGCTGGAAGTATGGGGAAAAGGAAAAGAAAG
>NW_010729090_1:7193309_to_7192596	ALKKGGSGGVQSKEK;KGGSGGVQSK;KGGSGGVQSKEK	>NW_010729090_1	ATG	MRTAGLNYVSSSLEAFGKVKRGELGKALKKGGSGGVQSKEKVEVGAMRELLISGDSRRVSPVRAVGHIANQEGNGKGSDMGAKKPQPCTGRDPCDEIGGENGAHLSGSPSISRINLGGEKPRRREEVREVTMWKNTTISKVDDSDDARSRGGVVQKTLDSRSTPALSSKLNDNLRIGDERVVEDKIILREKWVEVRDLVVFNLEDAHGDSLEGHEACHRSTPLAEDTMCNHWVVEEVV	7192596	7193309	-	ATGAGGACGGCTGGACTGAATTATGTCTCTTCGAGTCTCGAAGCTTTTGGAAAGGTAAAGAGGGGAGAATTGGGGAAGGCTCTTAAAAAGGGTGGAAGTGGTGGAGTCCAATCAAAAGAAAAAGTGGAGGTTGGAGCCATGCGAGAGTTATTAATCTCTGGAGATTCAAGAAGGGTGAGTCCCGTGAGGGCGGTGGGACACATCGCAAATCAAGAGGGAAATGGGAAAGGGTCTGACATGGGAGCCAAAAAGCCTCAACCATGCACAGGACGGGACCCTTGCGATGAGATTGGAGGGGAGAACGGGGCCCACCTCTCTGGGTCTCCATCAATTAGTCGGATCAATCTAGGTGGAGAAAAGCCTAGAAGAAGAGAAGAGGTAAGAGAGGTGACCATGTGG…
>NW_010729292_1:216989_to_216795	NMGPLGLRMEDYDCSMVILRLR;REGEGTQYYVGLR	>NW_010729292_1	TTG	LGFCRNMGPLGLRMEDYDCSMVILRLRREGEGTQYYVGLRFGRPEWREQIWAPRTGEM	216795	216968	-	TTGGGTTTTTGTAGAAATATGGGCCCCCTAGGGTTGAGAATGGAGGATTATGATTGTTCTATGGTGATCCTAAGGCTGAGAAGAGAAGGAGAGGGCACCCAATATTATGTAGGGCTGAGATTTGGGCGCCCAGAATGGAGGGAGCAGATTTGGGCGCCTAGAACTGGAGAAATG
>NW_010729106_1:5091015_to_5091209	DHQVRRQIELCR;LYLGVWCWTYYCEK	>NW_010729106_1	ATG	MFGYARDHQVRRQIELCRLYLGVWCWTYYCEKFHSDTFFSLSSLA	5091075	5091209	+	ATGTTTGGATATGCGCGGGATCACCAAGTAAGACGCCAAATTGAGCTCTGCAGACTCTATTTGGGGGTATGGTGCTGGACTTATTACTGTGAGAAGTTCCATTCTGATACATTTTTTTCCTTGTCAAGCCTTGCA
>NW_010729081_1:5755734_to_5756015	KGAGANLR;KGAGANLRPR	>NW_010729081_1	ATA	IGVSFSIGWYQCFKSARHKKGAGANLRPRHKAQGEVFAFLKQGAKYKKMLKNKKNVRKFKKSQKLKKCQKIKIIKHNINKKYKLKF	5755758	5756015	+	ATAGGTGTTAGTTTCTCCATTGGGTGGTATCAGTGCTTCAAAAGCGCAAGGCACAAAAAAGGCGCAGGGGCCAATTTGCGTCCGAGGCACAAGGCACAAGGCGAGGTGTTCGCCTTTTTGAAGCAAGGCGCAAAATACAAAAAAATGCTAAAAAATAAAAAAAATGTCAGAAAATTCAAGAAAAGCCAAAAATTAAAAAAATGCCAAAAAATAAAAATAATCAAACATAATATTAATAAAAAATATAAACTTAAATTT
>NW_010729393_1:206004_to_206174	MAAAGGELQGR;MAAAGGELQGRR	>NW_010729393_1	ATG	MAAAGGELQGRRWLNCFSSLWSMNEIGSQFVGSFLFFFKNPRSNSDVFSLVFLLLSS	206004	206174	+	ATGGCGGCGGCAGGAGGAGAACTCCAGGGGCGAAGATGGCTGAACTGTTTTTCTTCTCTCTGGAGTATGAATGAGATCGGATCTCAATTCGTAGGCAGTTTTCTTTTTTTTTTCAAAAACCCTAGATCGAATTCTGATGTATTTTCTCTTGTTTTTCTCCTCCTTTCTTCT
>NW_010729183_1:131479_to_131150	WMNHPFYSPMKRK;WNVEKWMNHPFYSPMKR	>NW_010729183_1	ATG	MEAQTTTWIFVKIQGYTLCSFDLRWNVEKWMNHPFYSPMKRKSSLNMLPHHECLLLEIYHWKAFDHVHMILRKCFSKTKKKKNEKKNC	131150	131413	-	ATGGAGGCTCAAACTACAACATGGATTTTTGTGAAAATACAAGGGTACACACTTTGTTCTTTTGATTTAAGATGGAATGTAGAGAAATGGATGAATCATCCATTTTATTCCCCGATGAAAAGAAAAAGCAGTTTAAACATGTTGCCTCATCATGAATGCTTGCTCCTTGAGATATACCACTGGAAAGCGTTTGACCATGTCCATATGATTCTGCGTAAGTGTTTTTCTAAAACCAAAAAGAAAAAAAATGAAAAAAAAAATTGC
>NW_010729233_1:833099_to_833383	KVGPGNTKSGAK;MTESSVGNPDGKR	>NW_010729233_1	ATG	MTLGTPLFTLKMTESSVGNPDGKRRRRKKKVGPGNTKSGAKKGKKIEKNKNDTFQTRGKHIKAQEVRFSKVVKIQSLLKGATTSCLNIFPK	833111	833383	+	ATGACCTTGGGCACACCCCTTTTTACACTAAAAATGACAGAATCAAGTGTAGGCAACCCAGATGGAAAAAGAAGAAGAAGAAAAAAAAAAGTCGGACCTGGAAACACTAAATCGGGGGCAAAAAAAGGCAAAAAAATAGAAAAAAACAAGAATGATACATTCCAAACTCGGGGCAAGCATATTAAAGCACAAGAAGTTCGATTCAGCAAAGTGGTGAAGATTCAATCTTTACTCAAAGGGGCAACTACCTCTTGCTTGAACATTTTCCCGAAG
>NW_010729086_1:6780705_to_6780493	IAGSSSLGSK;KIAGSSSLGSK	>NW_010729086_1	ATG	MRGGVRKIAGSSSLGSKLILKIDSLELKYIPLME	6780493	6780594	-	ATGAGAGGTGGGGTAAGAAAAATTGCTGGAAGTAGTTCATTGGGTTCCAAACTCATCTTAAAAATTGATTCTTTGGAACTAAAATATATCCCCTTAATGGAA
>NW_010729077_1:3607525_to_3607358	QSGRGPDASFNWNR;TGNGMGGTLEK	>NW_010729077_1	ATG	MLRNPILETCLKGDKQSGRGPDASFNWNRRTGNGMGGTLEKQGVLRQQLFWALL	3607358	3607519	-	ATGCTAAGAAATCCAATTTTAGAAACTTGCCTTAAGGGAGACAAACAGTCTGGAAGGGGACCTGATGCTTCCTTCAATTGGAATCGAAGGACAGGTAATGGGATGGGCGGCACTTTAGAAAAGCAAGGGGTATTGAGGCAGCAGTTATTCTGGGCTCTATTG
>NW_010729085_1:6408567_to_6408719	MNVSLNSRIMRCK;RMNVSLNSRIMRCK	>NW_010729085_1	ATG	MSVISLNNKRMNVSLNSRIMRCKSLRNVMIVFFFQFFICLINNTDFVF	6408576	6408719	+	ATGTCAGTAATAAGCTTGAACAACAAAAGGATGAATGTCTCTCTCAATTCAAGGATAATGAGATGTAAGAGTCTGAGAAACGTTATGATAGTATTTTTTTTCCAGTTTTTTATATGCCTTATTAACAACACTGATTTTGTGTTT
>NW_010729104_1:4775130_to_4774975	KGGASNPYIR;QKKGGASNPYIR	>NW_010729104_1	GTG	VVVTPGSVLLGNNNSKQKKGGASNPYIRKRCCICSIDAKHILNLLVY	4774975	4775115	-	GTGGTTGTTACTCCAGGAAGCGTCCTACTTGGCAACAATAATTCCAAACAAAAAAAAGGCGGTGCTTCCAACCCATACATCAGAAAGCGGTGCTGCATTTGCAGCATCGATGCCAAACATATACTAAATTTACTTGTATAT
>NW_010729258_1:736560_to_736405	PVTPGGAGGGKMEPSK;PVTPGGAGGGKMEPSKER	>NW_010729258_1	ATT	IVRPVTPGGAGGGKMEPSKERISKRPWSVRMEPEEAGCLSVTFMTHPVALRM	736405	736560	-	ATTGTCAGGCCTGTGACGCCTGGAGGGGCTGGTGGAGGCAAGATGGAACCAAGCAAGGAGAGGATTTCAAAACGTCCATGGAGTGTCAGAATGGAACCAGAAGAGGCAGGCTGCCTCAGTGTAACGTTCATGACACACCCAGTTGCACTGAGGATG
>NW_010729134_1:2407720_to_2407980	NQKMCKTIPENCR;TIPENCRKCMK	>NW_010729134_1	TTG	LQKNQKMCKTIPENCRKCMKNTKNAKIMQKSTKNCRKCRKILENFRKCRKILKMKNYKKCRK	2407795	2407980	+	TTGCAGAAAAATCAGAAAATGTGCAAAACAATACCAGAAAATTGTAGGAAATGCATGAAAAACACCAAAAATGCAAAAATTATGCAAAAAAGCACAAAAAATTGTAGAAAATGCAGAAAAATACTAGAAAATTTTAGAAAATGTAGAAAAATACTAAAAATGAAAAATTATAAAAAATGTAGAAAA
>NW_010729190_1:1947729_to_1947526	MRMRRCLEMMEMR;MRMRRCLEMMEMRMKMK	>NW_010729190_1	ATG	MKMRMRRCLEMMEMRMKMKMMNIMIWRKMKFITCLILIQIRMIMKLMRMILMKMC	1947526	1947690	-	ATGAAGATGAGGATGAGGAGATGTCTGGAGATGATGGAGATGAGGATGAAGATGAAGATGATGAACATAATGATCTGGAGGAAGATGAAGTTCATCACATGTCTCATCCTGATACAGATCAGGATGATCATGAAATTGATGAGGATGATTTTGATGAAGATGTGT
>NW_010729119_1:2147275_to_2147451	MAVGGGSGEQMARR;MAVGGGSGEQMARRR	>NW_010729119_1	ATG	MGGDRGGSGGGQQRMAVGGGSGEQMARRRK	2147362	2147451	+	ATGGGTGGAGACAGAGGTGGCAGCGGCGGTGGGCAGCAGCGGATGGCGGTGGGTGGCGGCTCTGGTGAACAAATGGCAAGAAGAAGAAAA
>NW_010729136_1:1297208_to_1297405	KKKKTGATNQWR;KKTGATNQWR	>NW_010729136_1	ATG	MVKLIFIAHLGGKKQKKKKKKKKTGATNQWRPINKFSGTRINQADNALTHSQFSCTITRTSEIPFH	1297208	1297405	+	ATGGTTAAACTGATTTTTATCGCACACTTGGGCGGGAAAAAACAAAAGAAAAAAAAAAAAAAAAAAAAAACAGGCGCCACAAATCAATGGAGGCCCATAAATAAATTCAGTGGGACCCGAATCAATCAAGCAGACAACGCACTAACGCATAGTCAGTTCAGCTGTACAATTACAAGAACCAGTGAGATTCCATTCCAT
>NW_010729132_1:497019_to_496789	QQGALGGSPHQVAK;WMVRYDNSCSMGMTIGKWDIVVK	>NW_010729132_1	ATG	MQIFKWMVRYDNSCSMGMTIGKWDIVVKVTPRQQGALGGSPHQVAKQFCALGYKILYF	496789	496962	-	ATGCAAATATTCAAATGGATGGTTAGATATGACAATAGTTGTTCAATGGGGATGACAATTGGCAAATGGGACATAGTTGTCAAGGTGACGCCTAGGCAACAAGGCGCCCTTGGAGGCTCACCTCACCAAGTCGCCAAACAGTTTTGTGCATTGGGTTATAAAATACTTTATTTT
>NW_010729093_1:3303305_to_3303511	KPTIGNNNITPAMR;WNRNIISKPMAIEER	>NW_010729093_1	TTG	LKKKKNANEPKKPTIGNNNITPAMRELYETLPPLQHQVLNKWNRNIISKPMAIEERTREPRVFIP	3303317	3303511	+	TTGAAAAAAAAAAAAAACGCTAACGAGCCAAAGAAGCCCACAATAGGCAATAATAATATAACACCGGCTATGAGAGAGCTTTATGAGACTCTTCCTCCCTTGCAGCACCAAGTACTCAACAAATGGAACCGGAATATTATATCAAAACCTATGGCAATCGAAGAGCGAACCAGAGAACCTCGAGTTTTTATCCCC
>NW_010729092_1:1210965_to_1211123	IGGNGVNGK;IGGNGVNGKK	>NW_010729092_1	ATG	MVTKNEVSVTKIGGNGVNGKKCVRGDAWFEAGKFTVPIPIHGQFFLVQEV	1210974	1211123	+	ATGGTCACAAAAAATGAAGTGAGTGTTACTAAGATAGGAGGAAATGGTGTAAATGGCAAGAAATGTGTCAGAGGAGATGCCTGGTTTGAGGCAGGGAAATTCACTGTCCCTATACCCATTCATGGGCAGTTTTTTTTAGTTCAAGAGGTT
>NW_010729283_1:651880_to_651662	KFGLGLNQPSHSPPNCRYCK;KQTNFTKIFCNK	>NW_010729283_1	CTG	LTIKNKKKQTNFTKIFCNKRRKFGLGLNQPSHSPPNCRYCKTNRHMRARMKPN	651662	651820	-	CTGACGATTAAGAACAAGAAGAAACAAACTAATTTTACAAAAATCTTTTGTAACAAACGAAGAAAATTTGGACTGGGGCTGAATCAGCCAAGTCACTCTCCTCCCAACTGCAGATATTGTAAAACCAACAGGCACATGAGAGCACGAATGAAACCAAAC
>NW_010729108_1:1858158_to_1857514	ITGAGKGSEER;MFTESLQNYLMLIK;QYEAVLKWNQK	>NW_010729108_1	ATA	ICCFFGRITGAGKGSEERLKPIAETGRFVTATKWRRELKIEAKKFVLEEQRIKGQWSLQIREERMATVFLVGEAMQWLQGFVDGDTLSVKKQGWRSSMSSLDRQYEAVLKWNQKGWFVTIIEVFQGGRKQMLCLPEGKDSRGWKMFTESLQNYLMLIKEGFKDGGKVETVEEEQGQTVETRNSDPIEKENVSLVVTSSQNTTKLAVEVEKGS	1857514	1858149	-	ATATGTTGCTTTTTTGGAAGGATTACTGGTGCGGGGAAGGGTTCTGAAGAAAGGTTGAAACCAATAGCAGAGACGGGAAGATTCGTGACTGCAACCAAGTGGAGACGAGAGTTGAAGATTGAAGCTAAAAAGTTCGTCTTGGAAGAACAAAGAATCAAAGGACAATGGTCTCTGCAGATAAGGGAGGAGAGAATGGCTACGGTTTTCTTGGTTGGAGAAGCCATGCAATGGCTACAAGGTTTTGTTGATGGAGATACACTATCAGTGAAGAAACAAGGGTGGAGAAGTTCGATGTCGTCCTTGGACCGGCAATATGAAGCAGTCCTCAAATGGAACCAAAAGGGGTGGTTCGTTACAATTATAGAAGTGTTTCAAGGAGGGAGAAAACAAATGTTATGC…
>NW_010729139_1:402194_to_401973	KNECAQNLNK;KNECAQNLNKK	>NW_010729139_1	ATA	IVTSEKRKNECAQNLNKKVFHYQCIIYNRFNAKTKRRKNELAGSVHITSEAHLPCPQKEPRQHSEGLLHL	401973	402182	-	ATAGTCACTTCGGAAAAAAGAAAGAATGAATGTGCACAAAACTTAAACAAAAAAGTATTTCATTACCAATGTATCATTTACAATCGATTCAATGCAAAGACAAAAAGAAGAAAAAACGAGCTCGCAGGCTCAGTGCATATCACTTCGGAGGCACACCTCCCTTGCCCTCAGAAGGAACCTCGGCAGCACTCGGAGGGTCTGCTTCATCTT
>NW_010729099_1:3915844_to_3915041	QGAETTQDKGR;RQGAETTQDK	>NW_010729099_1	TTG	LFVEGVDGTYCRAERRQGAETTQDKGRREEEDQAEEEGERKSAETGEEMKRPKETKRRREEEDDDEVAASLRRRRHVEGKSKVAVQHMGHLKVIEPRPVGGESDKEGGIRWRKKPSPTGVREVSVKKGYRFNRLAVNFKRGNRKKGKENKRGKKGRTGLCSKKSSFERLRSRKQDKTEHKEEESGNWTWVVTEHEKGRKLKILGSEVDKRRTTSSAVEEEVHRTDIEEKSVESERSKEPESQKARTSKKIHPTS	3915041	3915802	-	TTGTTTGTAGAAGGAGTAGATGGTACTTACTGTAGAGCTGAGAGGCGTCAAGGGGCGGAGACGACCCAGGACAAGGGGAGGAGAGAGGAAGAAGATCAAGCGGAGGAGGAAGGAGAGAGGAAGAGTGCAGAAACAGGAGAGGAGATGAAGAGGCCAAAGGAGACGAAGAGAAGAAGGGAAGAAGAAGATGATGATGAGGTGGCAGCATCATTAAGAAGAAGGAGGCACGTGGAAGGCAAGAGTAAGGTGGCAGTTCAGCATATGGGACACTTGAAGGTTATTGAGCCCAGGCCAGTAGGAGGAGAAAGTGATAAAGAGGGAGGAATTCGCTGGAGAAAGAAACCGTCACCAACCGGGGTTAGGGAGGTAAGTGTTAAAAAAGGTTACCGCTTTAATAGG…
>NW_010729091_1:3906702_to_3906292	VVAGGGRRR;VVAGGGRRRL;WAEAVAGDSGQWWR	>NW_010729091_1	GTG	VLDRETTSAAAATFASRNLQQCCRRQKRRWAEAVAGDSGQWWRVVAGGGRRRL	3906292	3906450	-	GTGTTGGACAGAGAAACCACTAGCGCCGCCGCTGCCACCTTTGCCTCCAGAAACCTCCAGCAATGTTGTCGGAGGCAGAAGCGAAGGTGGGCGGAGGCAGTGGCGGGTGATAGCGGACAGTGGTGGCGGGTAGTAGCGGGCGGCGGCAGACGGCGTCTC
>NW_010729074_1:6450933_to_6451127	ERSGPKKNGPGK;KNGPGKAGK	>NW_010729074_1	TTG	LDKRKERSGPKKNGPGKAGKSNEARLENYNKTQ	6451029	6451127	+	TTGGATAAAAGAAAGGAGCGGTCTGGGCCTAAGAAGAATGGGCCAGGTAAAGCAGGCAAATCTAATGAAGCTAGGCTGGAAAATTATAACAAAACACAA
>NW_010729135_1:2853130_to_2852804	QLNMTRLACGR;VTPGSPRSK	>NW_010729135_1	GTG	VTRHKRQLNMTRLACGRDSTQVADQFTTKQPRAPRYPKLKSPRYRIATRITISSPLQVEPGQNDHLGQDYLRTSMPRHKVTPGSPRSKGTSAFISGQT	2852804	2853097	-	GTGACTCGGCATAAGCGACAACTCAACATGACCAGATTGGCATGTGGACGTGACTCGACACAAGTGGCAGATCAGTTCACTACAAAGCAACCTCGGGCACCTCGATACCCCAAACTGAAGTCACCCCGGTATCGGATCGCGACCAGGATAACGATATCAAGTCCGCTACAGGTCGAACCCGGACAGAACGACCACCTCGGTCAAGACTACCTCCGGACAAGTATGCCTCGACACAAGGTCACACCAGGATCACCTCGGTCTAAAGGCACTTCGGCATTCATATCAGGGCAGACC
>NW_010729140_1:1287789_to_1287556	KQEEYNHVNGFENRSK;QEEYNHVNGFENRSK	>NW_010729140_1	ATG	MKRKQEEYNHVNGFENRSKQEQTMVIFHRFDCRNCEEQDELPRYGHLMHIGGAKEGREKNR	1287556	1287738	-	ATGAAGAGGAAACAGGAGGAATATAATCATGTAAATGGTTTTGAAAACAGGAGTAAACAGGAGCAAACTATGGTGATTTTTCACCGGTTCGATTGCAGAAATTGTGAGGAACAAGATGAGCTCCCTAGGTATGGTCACCTCATGCACATCGGAGGTGCAAAAGAAGGAAGAGAAAAAAATAGG
>NW_010729075_1:2915014_to_2915316	EGGLGFKR;KEGGLGFK	>NW_010729075_1	ATG	MAHSILKKKTITELEKIQKRFWWEGNNTKRGTHTIPWKIICKPKKEGGLGFKRLEMFNKALFAKQIWCLLSSK	2915098	2915316	+	ATGGCTCATTCTATCCTAAAGAAGAAAACAATTACAGAATTGGAGAAGATTCAAAAGAGATTCTGGTGGGAAGGAAACAACACAAAAAGAGGCACTCACACTATTCCTTGGAAAATAATATGCAAGCCGAAAAAGGAGGGAGGGCTAGGTTTTAAAAGATTGGAGATGTTTAATAAAGCTCTATTTGCTAAACAGATTTGGTGCTTACTCTCATCAAAA
>NW_010729442_1:116619_to_116768	IPIRVRMGWVTRAK;MGWVTRAKMCWVK	>NW_010729442_1	ATG	MVNGKGSGWVGSRIPIRVRMGWVTRAKMCWVKVNSIYTRQISKKQQLK	116625	116768	+	ATGGTCAATGGAAAAGGGTCAGGGTGGGTTGGGTCGAGGATACCCATTAGGGTCAGGATGGGTTGGGTCACGCGGGCCAAGATGTGTTGGGTCAAAGTCAACTCTATCTATACTCGCCAAATCTCAAAAAAACAGCAATTAAAA
>NW_010729075_1:10198193_to_10197939	GGDGGGATTGGGGVVGGAGGGAVGGADGSDGVTGR;GGDGGGATTGGGGVVGGAGGGAVGGADGSDGVTGRGAAGTGGGD	>NW_010729075_1	GTG	VTAGSGGGTTGGGGEGTGGGGERGGDGGGATTGGGGVVGGAGGGAVGGADGSDGVTGRGAAGTGGGD	10197939	10198139	-	GTGACAGCAGGAAGTGGAGGGGGCACTACCGGAGGGGGTGGTGAAGGCACCGGAGGTGGAGGAGAAAGAGGAGGGGATGGTGGTGGGGCGACTACAGGAGGAGGAGGGGTGGTAGGTGGTGCTGGAGGGGGAGCGGTAGGTGGTGCCGATGGGAGCGACGGTGTTACTGGACGAGGAGCAGCAGGAACAGGCGGAGGGGAT
>NW_010729111_1:2303234_to_2303488	FIYCSASCSNWRR;RNSGVASLTMR	>NW_010729111_1	ATG	MPDFWKFIYCSASCSNWRRADLTTRRNSGVASLTMRQSSANRRCERGFECLAILYHAVCLSLPLCLAVLLALAYQL	2303261	2303488	+	ATGCCAGACTTTTGGAAGTTTATCTATTGTTCTGCTAGTTGCTCAAATTGGAGGAGAGCTGACTTGACAACAAGGAGGAATTCTGGAGTGGCTTCACTAACAATGAGGCAGTCGTCAGCAAACAGGAGATGTGAGAGGGGTTTTGAATGTCTGGCCATTTTATACCATGCAGTTTGTCTTTCACTTCCTCTTTGTCTAGCAGTTTTGTTAGCACTTGCATACCAATTA
>NW_010729123_1:1945183_to_1945001	KCMAMWSLLNQHYGR;KCMAMWSLLNQHYGRNLR	>NW_010729123_1	ATG	MLCLHLKSISYYQRKCMAMWSLLNQHYGRNLRFNSLKMIYLISSNLRQISIAFNKENSL	1945001	1945177	-	ATGCTATGTTTGCATCTTAAATCTATATCTTACTATCAAAGGAAGTGTATGGCGATGTGGTCTTTGTTGAACCAACATTATGGAAGGAACTTAAGGTTCAATTCTCTCAAGATGATATATCTCATATCCTCTAACTTAAGACAAATCTCAATAGCCTTCAATAAGGAGAACTCATTG
>NW_010729149_1:1675526_to_1675338	HVPWNGGDLLTER;QDETVRDSNSDR	>NW_010729149_1	ATG	MKQDETVRDSNSDRSVNLFEKTSFQRGIQLAKHVPWNGGDLLTERTEIDYIL	1675338	1675493	-	ATGAAGCAAGATGAGACCGTCAGAGATTCCAACTCAGACCGATCTGTCAATCTCTTTGAGAAGACTTCTTTTCAAAGAGGAATTCAGTTAGCAAAACACGTTCCTTGGAACGGAGGAGATCTTCTAACCGAACGAACGGAAATAGATTATATACTT
>NW_010729144_1:2186706_to_2186551	KTHPNHLCK;NISNPTENQTRKLINFTRMSDK	>NW_010729144_1	CTG	LRKTHPNHLCKNISNPTENQTRKLINFTRMSDKLCTVIQHLSIEKLHRIV	2186551	2186700	-	CTGAGGAAGACGCATCCAAATCATTTATGTAAAAACATATCAAATCCTACAGAAAATCAAACCAGAAAACTCATAAATTTTACGCGCATGTCAGATAAATTATGCACCGTTATTCAACATCTTTCTATTGAAAAACTTCATCGCATTGTT
>NW_010729113_1:2941398_to_2941730	RSEGVGGSRSGR;SEGVGGSRSGR	>NW_010729113_1	ATG	MEKKREQQIIKRRALFYSIGRSVKLERSKTGIEVVSGIRERIILENTEAIRERDENSGGKLKKRSEGVGGSRSGRRVHSESLIDGGGWDI	2941461	2941730	+	ATGGAAAAGAAGAGAGAACAACAGATCATTAAAAGGAGGGCTTTGTTTTACAGCATCGGCAGGTCCGTAAAATTGGAAAGATCGAAGACGGGGATCGAGGTAGTATCAGGAATCCGAGAAAGAATAATCTTGGAGAACACAGAAGCGATCAGAGAGAGAGATGAGAACTCAGGGGGTAAGCTTAAGAAGAGATCGGAGGGCGTAGGAGGGTCGAGGTCGGGGCGTCGCGTACACAGCGAATCTTTGATTGATGGTGGGGGATGGGATATT
>NW_010729119_1:296403_to_296248	KKMPPYCLQYYNFAWENYKVQLR;KMPPYCLQYYNFAWENYKVQLR	>NW_010729119_1	ATT	IKKKMPPYCLQYYNFAWENYKVQLRISVLKQVGSRSLVSRDTLRP	296248	296382	-	ATTAAAAAAAAAATGCCCCCTTACTGTCTACAATATTACAATTTTGCCTGGGAGAACTACAAAGTGCAACTTAGAATCAGCGTGTTAAAGCAAGTAGGCTCAAGATCATTGGTCAGTAGAGATACTCTGAGGCCA
>NW_010729154_1:245570_to_247057	EGNPGLLCKLDLEKAYDNVNWR;LGLEGEVGESWQDK;QLMDSILVANELIDSRLR	>NW_010729154_1	ATG	MVKARNRINRIEKLGLEGEVGESWQDKKRMVISFFTKLFKEDWKKRPLPEGVNFKRISKDQQSGLEAPFSEEEVWQVIKNLDSEKSLGPDGLTILFYKSCWDVVKTDVMQVFQDFHRNASLERSLNATFISLIPKIEGATNLKDFRPISLLNSFYKILAKVLAEGLKKVLPSVISQNQFAFVPGRQLMDSILVANELIDSRLREGNPGLLCKLDLEKAYDNVNWRCLDCVLNKINFGQTWRNWIKVCVTSPKFSAGFFKNSKGLRQGDPLSPLLFICMMELLTIFIQKVGEGGGGRALRWCQEGRRFRFCNSQMTPFVFWKPMKIT	246080	247057	+	ATGGTAAAGGCTAGAAATAGGATAAACAGAATTGAAAAGCTGGGACTGGAGGGGGAGGTAGGGGAATCTTGGCAAGATAAGAAAAGAATGGTTATAAGTTTCTTTACAAAGCTCTTCAAGGAAGATTGGAAAAAAAGACCTCTTCCGGAGGGAGTTAATTTCAAAAGAATCTCGAAGGACCAACAGAGTGGTTTGGAAGCTCCTTTTTCAGAAGAGGAAGTTTGGCAGGTGATAAAGAACTTAGATTCAGAAAAGTCCCTGGGGCCGGATGGGCTCACCATTTTATTTTATAAAAGTTGTTGGGATGTGGTGAAAACAGATGTTATGCAGGTTTTCCAGGACTTTCATAGAAATGCTTCTTTGGAAAGAAGCTTAAATGCTACTTTCATATCTTTGATC…
>NW_010729156_1:2272051_to_2271470	ALYLGPMENGDSLR;LRDPDSVVWCYRNEMKK	>NW_010729156_1	ATG	MTRTIHWLQTLELFRYFSFDDIWRNWFLVASSSVQKTKTWLIWTLPVEGFRKLHFDGSSQGNPGLSGIGGTIRDKDGNLRALYLGPMENGDSLRAELYAVVQDVQIAREIVLECLVIEGDSKVVVGRLRDPDSVVWCYRNEMKKFKWATQHMNLIIQWVEGRLMHLLTF	2271470	2271976	-	ATGACTAGAACTATACATTGGCTACAAACTTTGGAACTGTTTAGATATTTCTCCTTTGATGACATTTGGAGGAATTGGTTTTTGGTGGCTTCTAGTTCAGTGCAAAAGACTAAAACATGGCTGATTTGGACACTGCCCGTGGAAGGCTTTAGGAAACTACACTTTGATGGGAGTAGTCAGGGCAACCCAGGCCTATCTGGAATTGGAGGGACCATAAGAGACAAGGATGGGAATTTGAGAGCACTCTACTTGGGACCAATGGAGAATGGAGACTCTTTAAGGGCTGAATTGTATGCAGTCGTACAAGATGTACAGATTGCAAGAGAGATAGTTTTGGAGTGTTTGGTGATAGAAGGGGACTCCAAGGTAGTGGTGGGTAGGCTTAGAGATCCAGATTCA…
>NW_010729132_1:2901065_to_2900883	LAGAAPLDK;LAGAAPLDKR	>NW_010729132_1	TTG	LAGAAPLDKRHGSSLTSTVLSDKKFLEGSGLLNSELPCNKSFCSGLYQAVLW	2900883	2901038	-	TTGGCAGGTGCTGCACCGCTCGACAAGAGACATGGGAGCAGTCTGACAAGCACGGTCTTGTCGGATAAAAAGTTTCTCGAAGGCTCGGGGTTACTCAATAGCGAGCTGCCTTGCAACAAGTCGTTCTGTAGCGGGCTGTACCAAGCTGTCTTGTGG
>NW_010729174_1:1267363_to_1267764	HNVYRRDNFKRCIK;LGFGQGLK	>NW_010729174_1	ATG	MSKSNDRVEWSFLNSVLQKLGFGQGLKYRKHNVYRRDNFKRCIKIRLRYAWIRTKN	1267597	1267764	+	ATGAGCAAATCCAATGATAGAGTGGAATGGAGCTTCTTAAATAGTGTCCTACAAAAATTGGGCTTTGGTCAAGGTTTAAAGTATCGGAAACACAATGTTTATCGGAGAGATAATTTTAAGAGATGTATCAAAATACGTTTAAGATACGCATGGATAAGGACGAAAAAT
>NW_010729190_1:555106_to_554870	CSLLPHIHGNMAHSK;MKPAKCTLSCCGFR	>NW_010729190_1	ATG	MDKITDRCSLLPHIHGNMAHSKTFPKFFIFGRNMIKMKPAKCTLSCCGFRLYKEEGSQKAYKQCMVKKI	554870	555076	-	ATGGATAAAATTACAGACAGATGTTCTCTTTTACCTCACATCCATGGTAACATGGCACATTCAAAAACGTTTCCAAAGTTTTTCATATTTGGGAGAAACATGATAAAGATGAAACCAGCCAAATGCACACTCTCTTGTTGCGGCTTTCGGCTATACAAAGAGGAAGGCAGCCAGAAAGCCTATAAACAATGTATGGTGAAAAAAATT
>NW_010729124_1:2049468_to_2049647	DVNTSAFFWK;WPKDVNTSAFFWK	>NW_010729124_1	ATG	MRSYTFKRWPKDVNTSAFFWKRRGMPRFKPNPKHLCSSPPKKTNNEQPTFEPLI	2049486	2049647	+	ATGCGCTCATACACGTTTAAGAGGTGGCCAAAAGACGTAAATACCTCAGCATTTTTTTGGAAAAGACGTGGAATGCCTCGTTTTAAACCAAACCCTAAACATTTGTGTTCTTCTCCGCCAAAGAAGACGAACAACGAACAACCAACCTTCGAACCATTGATT
>NW_010729108_1:4600185_to_4599946	QCPQMECCPQDIECRCK;QLHCRQCPQMECCPQDIECR	>NW_010729108_1	ATG	MTQNLLTTEFSSAHDQRIFFPCLKQKQLHCRQCPQMECCPQDIECRCKGFLKTTYL	4599946	4600113	-	ATGACACAAAATCTACTGACGACGGAATTCTCATCTGCCCACGACCAAAGAATCTTCTTCCCATGCCTTAAACAAAAACAACTTCATTGTCGACAATGCCCCCAAATGGAGTGTTGTCCCCAAGATATCGAATGTAGATGCAAGGGTTTTCTAAAGACTACCTATCTA
>NW_010729091_1:5253912_to_5253643	LQTQGQEDQNPCKR;RPNSSSNYSLGK	>NW_010729091_1	GTG	VDVQLILRCFVCYHGSCVHTRERGLGIRIWNPYSWSPSLLIHLLLGDPKLQTQGQEDQNPCKRPNSSSNYSLGKSQSQAP	5253643	5253882	-	GTGGATGTTCAGCTCATTCTTAGGTGCTTTGTTTGCTACCATGGGTCTTGTGTACATACAAGAGAACGTGGGTTGGGGATTCGGATATGGAATCCCTACAGTTGGTCTCCTTCTCTCCTTATTCATCTTCTACTTGGGGACCCCAAATTACAGACACAAGGCCAGGAAGACCAAAACCCCTGCAAGAGACCTAATTCAAGTTCCAATTACAGCCTTGGCAAATCGCAATCTCAAGCTCCC
>NW_010729082_1:4860459_to_4860662	KNKINKWMKENIMNFCDR;WMKENIMNFCDR	>NW_010729082_1	ATA	IQFLKKNKINKWMKENIMNFCDRTKVNLKSPTKVDKHNSNPPQTARKMIGEVPQKRL	4860492	4860662	+	ATACAATTTCTCAAAAAGAACAAAATAAATAAATGGATGAAGGAGAACATAATGAACTTCTGCGATCGAACTAAGGTGAATTTAAAATCACCAACAAAAGTAGATAAGCACAACTCCAATCCACCACAAACAGCGAGAAAAATGATAGGAGAGGTTCCCCAAAAGAGACTT
>NW_010729311_1:54025_to_54210	KGGVAEPNR;KKGGVAEPNR	>NW_010729311_1	ATG	MKRLRLIKAKLKEWNRQVFGELRKKGGVAEPNRAFRQKVKGLG	54082	54210	+	ATGAAAAGGTTAAGGTTAATAAAAGCAAAACTGAAGGAATGGAATCGGCAAGTGTTTGGAGAGTTGAGGAAAAAAGGTGGAGTTGCTGAGCCAAATAGAGCTTTCAGACAAAAAGTGAAGGGGCTTGGA
>NW_010729096_1:5189909_to_5190151	QEGRAPGSQIR;QEGRAPGSQIRHNR	>NW_010729096_1	CTG	LDRSTRELPTTWDPPRRSQCRQEGRAPGSQIRHNRRTVVPKILHAPLPALLATSRSRACTPRHS	5189960	5190151	+	CTGGATCGATCCACTCGCGAGCTTCCTACTACATGGGACCCTCCCCGCAGATCGCAATGCCGCCAGGAGGGTAGAGCGCCAGGCAGCCAAATACGTCATAATAGACGGACGGTTGTACCGAAGATCCTACACGCTCCCCTACCTGCACTGCTTGCGACCTCCCGAAGTCGAGCTTGTACTCCACGACATTCA
>NW_010729114_1:2143333_to_2142992	IPRFNLKVK;VKASGMR	>NW_010729114_1	GTG	VHLPPSKFQRIPRFNLKVKASGMRYQRGITYAPHVARFKNVLYHHIATVYRKYHHERYFQCTLRCHVGCVRRAVLGADVNSISERTTFFYEYI	2142992	2143270	-	GTGCATCTGCCCCCTTCCAAGTTCCAACGGATCCCGCGGTTCAATTTAAAAGTAAAGGCTTCTGGCATGCGCTATCAGCGAGGAATCACATATGCGCCCCACGTAGCGCGCTTCAAAAACGTCCTATATCATCACATCGCAACCGTGTATCGAAAATATCATCACGAGAGATATTTCCAGTGTACGCTGAGATGTCATGTAGGGTGTGTGAGGCGCGCTGTGTTAGGCGCAGATGTGAATTCCATCAGCGAGCGCACTACCTTTTTTTATGAATATATA
>NW_010729107_1:3469139_to_3468771	MCQAARLLGGR;NSTFGGSTSNFRSPAR	>NW_010729107_1	TTG	LPCRRGDWVLCGAEVFANSSVCAWARTPGRRMCQAARLLGGRLRAMIALHQPRDAGHPLLQEATRNSTFGGSTSNFRSPARTGALEGSTSKGAHVVCWPPTPAEATKSSSL	3468771	3469103	-	TTGCCCTGCCGAAGAGGTGACTGGGTCTTATGTGGTGCTGAGGTCTTCGCCAATTCGTCAGTTTGTGCCTGGGCCAGGACGCCAGGTCGGCGCATGTGCCAGGCCGCCAGGCTGCTGGGTGGGCGCCTTAGAGCTATGATTGCGCTGCATCAGCCTCGTGATGCCGGTCACCCACTCCTACAAGAAGCTACTAGGAACTCTACCTTCGGGGGCAGTACCTCTAACTTTAGGTCACCAGCTCGCACAGGAGCCTTGGAAGGCTCGACTAGCAAGGGCGCCCATGTAGTTTGTTGGCCGCCAACTCCCGCGGAAGCCACGAAGAGCTCATCTTTG
>NW_010729147_1:26382_to_26822	ILAKVLAKRFR;NGVMEVKDFR	>NW_010729147_1	ATA	INKGNNSTFICLIPKKNGVMEVKDFRPISLVGSVYKILAKVLAKRFREVLKELVSPNQFAFVKGRQIVDSILIANEVVEDRRRSGRKGLLVKLDLEKAYEKVDWDCLLQILKLRDFGTKWLQWMKGCISST	26430	26822	+	ATAAACAAAGGAAATAACTCTACATTTATCTGCCTAATCCCAAAGAAAAATGGTGTCATGGAAGTGAAAGACTTCAGACCAATAAGTCTAGTAGGGAGTGTGTACAAAATCCTGGCAAAGGTCCTAGCAAAAAGATTTAGAGAGGTCCTAAAAGAGCTGGTCTCTCCAAATCAGTTTGCATTCGTGAAAGGAAGACAAATTGTAGACAGCATCCTAATTGCAAATGAAGTTGTTGAAGATAGAAGAAGGAGTGGAAGGAAGGGCCTTCTTGTGAAGCTAGATTTGGAAAAAGCTTACGAAAAAGTAGATTGGGACTGCCTCCTCCAAATTCTGAAACTGAGGGATTTTGGAACAAAGTGGCTGCAGTGGATGAAAGGCTGTATAAGTTCAACC
>NW_010729140_1:1298937_to_1298575	EEEEEEEEEEEEEEGEEERRK;RSAGGRKDR	>NW_010729140_1	GTG	VNRGVFREEEEEEEEEEEEEEGEEERRKRRSAGGRKDRRCNFGHLLFKVKQRGEEEEEEEEEEEEEEERKIEIGRENPKMRIVLDSSPLVLCSRFGGERG	1298575	1298874	-	GTGAATCGGGGGGTTTTCCGAGAAGAAGAAGAAGAAGAAGAAGAAGAAGAAGAAGAAGAAGAAGGAGAAGAGGAAAGAAGAAAGAGAAGGAGCGCGGGCGGGCGGAAAGACCGCCGCTGCAACTTCGGGCACTTACTATTTAAAGTGAAACAAAGGGGGGAGGAGGAGGAGGAGGAGGAGGAGGAAGAAGAAGAAGAAGAAGAAAGAAAGATAGAGATAGGGAGAGAAAATCCGAAGATGAGGATTGTTTTGGACTCGTCGCCGCTTGTGCTCTGTTCTAGGTTCGGAGGAGAACGAGGG
>NW_010729097_1:5970086_to_5970448	SLYLQRGEHWMEKK;VNFPLIFDRNIDMNK	>NW_010729097_1	ATG	MEETLRDREERSLYLQRGEHWMEKKVNFPLIFDRNIDMNKILHRFKRWGVKFTSVVIYTLNKCNLRFFLFFIL	5970230	5970448	+	ATGGAGGAGACGTTGCGGGATAGAGAGGAGAGAAGCTTGTACTTACAAAGAGGAGAACATTGGATGGAGAAGAAGGTAAACTTTCCATTGATTTTTGATCGAAATATTGATATGAATAAAATTTTACATCGATTTAAGAGGTGGGGTGTAAAGTTTACCTCAGTTGTCATCTACACCTTAAACAAATGCAATCTTAGGTTTTTTTTATTTTTTATTTTA
>NW_010729238_1:819541_to_819717	MCLVYKNK;NKGCALNHSPKQAGTR	>NW_010729238_1	ATA	IERERMCLVYKNKGCALNHSPKQAGTRDRREGGGPSSQRDGSSVL	819583	819717	+	ATAGAGAGAGAGAGAATGTGCCTCGTTTATAAAAACAAGGGGTGTGCCCTTAATCATTCCCCAAAACAAGCCGGGACCCGAGACCGGAGAGAGGGTGGAGGCCCAAGTTCCCAAAGAGATGGGTCATCGGTGTTA
>NW_010729320_1:193663_to_193833	FASCDWEASR;RNICTFPPNGQNPK	>NW_010729320_1	ATA	IRIPPRFASCDWEASRKKVSSAKRNICTFPPNGQNPKPYTNPTFASQGKFD	193681	193833	+	ATAAGAATTCCCCCAAGATTTGCCAGCTGTGATTGGGAGGCATCCAGAAAAAAGGTGTCATCAGCAAAGCGTAACATCTGCACCTTCCCACCAAATGGACAGAATCCAAAACCTTACACCAACCCCACCTTTGCATCTCAAGGGAAATTTGAT
>NW_010729090_1:3373453_to_3373298	EAYGLMDMR;EAYGLMDMRNR	>NW_010729090_1	ATA	IGGGKEAYGLMDMRNREREREATKEKPRWGKGRNERPSNVVSFVLIYTNR	3373298	3373447	-	ATAGGGGGAGGGAAAGAGGCATACGGTTTAATGGACATGCGAAATAGAGAGAGAGAGAGAGAGGCAACCAAGGAGAAGCCTCGGTGGGGGAAGGGGAGAAATGAAAGGCCATCTAACGTGGTCAGTTTTGTTTTAATATATACTAATAGA
>NW_010729164_1:822173_to_822418	RSGGGGHR;RSGGGGHRR	>NW_010729164_1	ATG	MVSFLRRTGARNPSKERELCCWVEENWKRERRKLKRSGGGGHRRVHYFPLDIMNLVGGFNIMKEIIENETPFYLH	822194	822418	+	ATGGTTTCTTTTCTACGCCGAACGGGCGCACGCAACCCAAGTAAAGAGAGGGAGCTGTGCTGTTGGGTTGAGGAGAACTGGAAAAGAGAAAGAAGAAAACTGAAAAGGAGTGGTGGGGGTGGGCACCGGAGGGTTCATTATTTCCCGTTAGATATAATGAATTTAGTTGGAGGTTTTAATATAATGAAGGAAATCATTGAAAATGAAACTCCGTTTTATCTGCAT
>NW_010729199_1:1144033_to_1144284	HQLNRLPNYKQTK;KQKETQQNRHQLNR	>NW_010729199_1	TTG	LKILIILRKKQKETQQNRHQLNRLPNYKQTKKRKSRKKHTILKPITEGEVHVYYIRKMKRTCRTGFKNP	1144078	1144284	+	TTGAAAATACTGATCATACTCCGGAAAAAGCAGAAAGAAACACAACAAAACAGGCACCAACTAAACAGGCTCCCGAACTACAAACAAACAAAGAAAAGAAAAAGCAGAAAAAAACACACTATACTAAAGCCGATTACAGAAGGCGAAGTCCATGTTTACTACATTAGAAAGATGAAAAGGACTTGCAGAACTGGATTTAAAAATCCC
>NW_010729174_1:545185_to_545439	CYSYAPCMLFCK;LFGSCYIFFKFWEFYKR	>NW_010729174_1	ATG	MCSSHKLFGSCYIFFKFWEFYKRIRDGSYTITSATGCKCYSYAPCMLFCKNSTKAHGLQ	545263	545439	+	ATGTGTAGCAGTCACAAACTCTTTGGTTCATGTTATATCTTCTTCAAGTTCTGGGAATTCTATAAGAGGATCAGGGATGGTTCCTACACTATTACCTCTGCTACAGGATGTAAATGTTACTCATATGCACCTTGTATGTTGTTCTGTAAAAACTCTACAAAAGCTCATGGATTACAG
>NW_010729104_1:1120609_to_1120764	KQGNAGAQRRMRK;QGNAGAQRRMR	>NW_010729104_1	GTG	VLLSCRRKQGNAGAQRRMRKGFYRCGLREDERSVSLIQRQICIRHCN	1120624	1120764	+	GTGCTTCTCAGTTGCCGAAGAAAACAGGGAAATGCTGGTGCTCAAAGAAGAATGCGAAAGGGGTTTTACCGGTGCGGTTTGAGGGAAGACGAAAGAAGTGTATCGCTTATCCAGCGGCAGATATGCATCCGCCATTGTAAC
>NW_010729122_1:117986_to_118195	SINIQNVKKPLTK;VQTGTMQISEFHFR	>NW_010729122_1	TTG	LLISIFICFCGKVQTGTMQISEFHFRSINIQNVKKPLTKENLARPHDRETRGRDSA	118028	118195	+	TTGTTAATCTCAATTTTCATTTGTTTTTGTGGAAAAGTACAGACAGGCACAATGCAGATTTCTGAATTCCACTTCAGATCTATAAACATTCAAAATGTCAAAAAACCCCTGACGAAGGAGAATTTGGCCCGACCTCATGACAGGGAGACACGTGGACGTGACTCAGCG
>NW_010729160_1:1123654_to_1123430	EIGGTGEERK;VESNSMTQGSSTSRK	>NW_010729160_1	TTG	LPRVESNSMTQGSSTSRKPLRKPKSQFKEIGGTGEERKGEISSFFYKGKESKERGKGL	1123430	1123603	-	TTGCCAAGAGTAGAAAGCAACTCGATGACACAAGGAAGTTCAACCTCCCGTAAACCTCTACGAAAACCAAAGTCCCAATTCAAAGAAATAGGGGGGACTGGAGAGGAGAGGAAAGGGGAAATAAGCTCTTTTTTTTATAAAGGGAAAGAGAGTAAAGAGAGGGGAAAAGGTCTT
>NW_010729203_1:1460301_to_1460026	MWSYNNERKKFKWMTK;TRMWSYNNERKKFKWMTK	>NW_010729203_1	GTG	VVGWLKEDKTRMWSYNNERKKFKWMTKDIEIKCCWVKRSANSFVDGLAKHRVNRESLFWAHFIFYFFCISLGGLSLFLGS	1460026	1460265	-	GTGGTAGGATGGTTAAAGGAAGACAAGACTAGAATGTGGAGTTACAACAATGAAAGGAAAAAATTTAAATGGATGACTAAGGACATTGAGATAAAGTGCTGTTGGGTGAAGAGAAGTGCTAACTCGTTTGTTGATGGGTTAGCCAAGCACAGGGTGAATAGGGAATCTTTGTTCTGGGCTCATTTTATTTTTTATTTTTTTTGTATTTCTCTTGGTGGCCTCAGCCTCTTTTTGGGGAGT
>NW_010729129_1:206338_to_205622	CVSLGYAQNQKR;KCVSLGYAQNQKRYCYYDPMSR	>NW_010729129_1	GTG	VLFSLLFPDGEIFYIPLKVFGCVSFIHILDPHRKKLDPKAKKCVSLGYAQNQKRYCYYDPMSRSRFVTMDVTFFESTFFFLSGSPQGESFGEENLQSTPLPISFVPPLVPSSVQPTPPSVSLPEPLRAASQKYQRWQTMVDSTHPQPTPLSTSPSKPPNSTDTVLGIPLEPEPAMFSNDNVPISNTIVAANDKPIVIIHGEWETRERERKRRRGRYD	205622	206272	-	GTGCTATTTAGTCTTCTTTTTCCAGATGGAGAGATATTTTACATACCTCTGAAGGTTTTTGGTTGTGTTTCCTTTATTCACATTCTTGACCCCCATCGCAAGAAATTGGATCCTAAGGCCAAGAAATGTGTTTCTCTTGGGTATGCTCAAAACCAAAAGAGGTATTGCTATTATGACCCAATGTCGAGGAGCAGATTTGTCACTATGGATGTTACCTTTTTTGAATCCACCTTCTTCTTCTTGAGTGGTTCTCCTCAGGGGGAGAGTTTTGGGGAGGAGAACTTACAATCTACTCCTCTTCCTATTTCTTTTGTGCCTCCATTAGTTCCATCATCAGTTCAGCCAACACCTCCATCAGTTTCACTACCTGAGCCACTACGGGCAGCCTCACAGAAATAT…
>NW_010729093_1:1412945_to_1411650	ILGSSAYVR;MSSSGLIPK	>NW_010729093_1	ATG	MRMSSSGLIPKMEINFKYCEACLSEKLSKLPFNKGRKSKELLDIVHSDVCGPLNVKTHKGIEYFVTFIDDSSRYGYVYLIKRKYEVLEKFKEYKLEVENQLERKIKILRSDRGGEYISNLFNDFCIQNGIKHQLTMSYTPQQNGVAERKNRTLLDMVRSMLSYSNLGTHFWGEALTTTIYILNKIPTKVNKLTPHEISTGRKPYLYNIKILGSSAYVRTPSQLRNKLDNKSIIYTFIGYSENNKGYKFINHKSDGSIEFIESRDVVFLEDQIKDENDSLDSII	1411650	1412498	-	ATGAGGATGTCTTCAAGTGGCTTAATACCTAAGATGGAAATTAATTTTAAATACTGTGAAGCATGTCTTAGTGAAAAATTATCCAAATTACCATTTAATAAAGGAAGAAAATCAAAAGAATTGTTAGATATTGTACACTCAGATGTTTGTGGTCCACTAAATGTCAAGACACACAAGGGAATAGAATACTTTGTGACCTTTATTGATGATAGCTCTAGATATGGATATGTTTATTTGATTAAAAGAAAATATGAAGTATTAGAAAAATTTAAAGAATACAAATTAGAGGTAGAAAACCAATTAGAAAGAAAAATAAAGATATTAAGAAGTGATAGAGGTGGTGAATATATATCTAATCTATTTAATGATTTTTGTATACAAAATGGGATAAAACATCAA…
>NW_010729134_1:1039203_to_1039045	KSGGGGANKDK;KSGGGGANKDKR;SGGGGANKDKR	>NW_010729134_1	GTG	VKKSGGGGANKDKRPSPIISNGILIPMGAQMGDAIPLEMRIGF	1039045	1039173	-	GTGAAAAAATCAGGTGGAGGGGGCGCCAATAAAGATAAGAGGCCTTCCCCAATCATCTCAAATGGGATTCTCATTCCCATGGGGGCTCAAATGGGAGATGCCATTCCACTAGAAATGAGAATTGGATTT
>NW_010729096_1:5527128_to_5527397	KNVCMYVCMNFNFSLQR;KNVCMYVCMNFNFSLQRR	>NW_010729096_1	GTG	VLNTKKNVCMYVCMNFNFSLQRRKKLGFDAKRGQGTFSPWDAWILKDYPNRYKDHPISLQIHLVYNLITMLNGSMA	5527170	5527397	+	GTGTTAAATACTAAAAAAAATGTATGTATGTATGTATGTATGAATTTTAATTTTTCTTTGCAAAGACGTAAAAAATTGGGATTTGATGCCAAAAGAGGGCAAGGCACCTTCAGCCCTTGGGATGCATGGATCTTGAAAGATTACCCAAATCGATATAAAGATCACCCAATAAGTTTGCAAATACATTTAGTATACAACCTGATTACTATGTTGAATGGGTCAATGGCT
>NW_010729078_1:4765479_to_4765306	ARNPHQKYKKCAYINMHR;LAGSPTKR	>NW_010729078_1	ATA	IRGRARNPHQKYKKCAYINMHRSFKLAGSPTKRFKQPAQL	4765306	4765425	-	ATAAGAGGGAGGGCGAGAAACCCTCACCAAAAATACAAAAAGTGTGCCTATATCAATATGCACAGGTCATTTAAGCTAGCTGGCAGCCCCACAAAAAGATTCAAGCAACCAGCCCAACTC
>NW_010729094_1:5555920_to_5556177	KQNVQKMSVAK;QNVQKMSVAKMHMLKWMSGK	>NW_010729094_1	GTG	VLGVFGVLRDRRIPLRLKGNFCKTIARAAILYGVECWAVKKQNVQKMSVAKMHMLKWMSGKTR	5555989	5556177	+	GTGCTAGGTGTATTTGGAGTTTTACGTGATAGGCGAATACCACTTAGGTTAAAAGGAAATTTCTGTAAAACAATTGCAAGGGCAGCTATATTATATGGAGTAGAGTGTTGGGCAGTTAAGAAACAAAATGTCCAAAAGATGAGTGTGGCAAAAATGCATATGCTGAAGTGGATGAGTGGAAAAACTAGA
>NW_010729079_1:10357408_to_10356947	EATGGGLTK;FSSSGLKRNAK	>NW_010729079_1	ATT	ISQKFSSSGLKRNAKRGLDLLVLPLRMMPLQPMEGLHDAGPPLFLKKTYDMVKDLATNSIVFWSKACNSFIFWDSHKFSTNLLPKYFAENTRSVMSLGIPPPYNRVYDSERKEATGGGLTKAANSRERGREWTEPNRKKKGREDEGEGGGG	10356947	10357399	-	ATTTCTCAAAAATTTTCATCATCCGGGTTGAAGAGGAATGCAAAGCGGGGTCTTGACTTATTGGTCTTGCCGTTGAGGATGATGCCGCTGCAACCCATGGAGGGTTTGCACGATGCAGGTCCTCCTTTGTTCTTGAAGAAGACCTATGATATGGTCAAGGACCTGGCAACCAACTCAATTGTCTTCTGGAGCAAAGCTTGCAATAGCTTCATTTTTTGGGATTCCCACAAATTCTCGACCAATCTCCTTCCCAAATATTTTGCGGAGAACACTAGAAGTGTTATGAGCTTAGGAATACCACCGCCCTACAACAGGGTTTATGACAGCGAGAGGAAAGAGGCTACTGGTGGCGGTCTAACCAAAGCGGCGAACAGTAGAGAAAGAGGGAGGGAGTGGACT…
>NW_010729088_1:4278935_to_4278588	RQLGTAAGPQPEQER;TPSTGSGGQAIDGGR	>NW_010729088_1	ATG	MSDRRSSKPRPKASRSKSTRHPLNSPRRVKTPSTGSGGQAIDGGRFGSTPWPCDMWKQPRVTWKKRQLGTAAGPQPEQERSPELPQKKEPTTRAPQGRTRALP	4278588	4278896	-	ATGTCAGACCGGAGAAGTTCCAAACCAAGGCCAAAAGCGTCACGAAGCAAATCCACTCGTCATCCCCTGAACTCCCCACGCCGGGTCAAGACCCCGAGCACAGGGAGTGGGGGGCAAGCAATTGATGGAGGGAGATTTGGCTCGACCCCTTGGCCATGCGACATGTGGAAGCAACCAAGAGTGACCTGGAAGAAGCGCCAGCTCGGCACGGCAGCGGGCCCACAACCCGAGCAGGAGAGAAGTCCCGAGCTCCCCCAAAAAAAGGAACCCACGACCCGAGCTCCCCAAGGAAGAACCCGAGCTCTCCCT
>NW_010729075_1:4142975_to_4143157	AGVGVGAVPR;RGGGGLGSIYSGTEK	>NW_010729075_1	CTG	LRWESRAGVGVGAVPRQKRGGGGLGSIYSGTEKQLGEGPTVQLAKGMSFSSPLWRGWWVG	4142978	4143157	+	CTGAGATGGGAGAGCCGAGCCGGAGTTGGAGTAGGAGCCGTTCCGAGACAAAAGCGGGGGGGAGGGGGCTTGGGCTCCATTTATTCGGGGACAGAGAAGCAGTTAGGGGAGGGACCCACGGTCCAGCTCGCTAAAGGAATGTCCTTCTCGAGTCCCCTCTGGCGAGGATGGTGGGTGGGC
>NW_010729095_1:4091761_to_4091543	GADTSEAYTPYAFFMRR;TPGGTPPGK	>NW_010729095_1	ATG	MCGRRTPGGTPPGKAPLKRLEAYARGADTSEAYTPYAFFMRRTPHAHPM	4091543	4091689	-	ATGTGTGGGAGGCGTACGCCTGGAGGCACGCCTCCAGGCAAGGCACCCCTAAAACGCCTTGAGGCATATGCCAGAGGCGCTGACACCTCTGAAGCGTACACCCCATATGCTTTTTTCATGAGGCGTACGCCTCATGCACACCCCATG
>NW_010729097_1:665394_to_665155	EGAKEGRRRR;RGGGGSDFTR	>NW_010729097_1	ATG	MEGTKEGAKEGRRRRGGGGSDFTRDDDGDTTTMTIVVDLRSEI	665155	665283	-	ATGGAAGGAACAAAGGAAGGAGCAAAGGAAGGAAGAAGAAGAAGAGGAGGAGGAGGATCTGACTTCACCAGAGATGATGATGGTGACACAACGACAATGACAATAGTGGTAGATCTCCGATCTGAGATC
>NW_010729118_1:579315_to_579160	AGPGSGFVK;AGPGSGFVKK;AGPGSGFVKKAR	>NW_010729118_1	ATG	MGRVAQRPGPARGPDLGLNTVSPTVFRAGPGSGFVKKARPDSVLYIL	579160	579300	-	ATGGGCAGGGTAGCCCAACGGCCCGGCCCGGCCCGTGGGCCTGACCTCGGGCTTAACACAGTAAGCCCGACTGTGTTTCGGGCCGGGCCGGGCTCGGGATTTGTCAAAAAAGCCCGGCCCGACTCAGTATTATATATTTTA
>NW_010729094_1:6720227_to_6717699	ADIKGINPLVCRHKILMEQGCNPK;QHILAIGWSK	>NW_010729094_1	ATG	MGEEEKETVNYLEAGKEGCKPRQGKFLPLKGPDSTKQLLPSIKAPPALELKPLPIHLKYIFLGDSSTLHVIISSELTGLQEEKLVRVLKQHILAIGWSKADIKGINPLVCRHKILMEQGCNPKAQPQRRLNPKMQQVVKTEILKWLEVGIIYPISDSSWVSHVQVVPKKGGITVILNENNESTPTRTIIGWRVCIDYRKLNEATRKDHFPLAFIDQMIERLVGHEYYCFLDGYSGYLQVPIALEDQENTTFTCPYETFAFRRMPFGLCNAPATFQHCMMSLFGDFIDDFMEVFMDNFSIYRSSFDECLHNLEKVLQRCEESNLVLNWEICHFMVREGIVLGHKVSSRGIEVDKAKVELIEKLPLPQSLKDVRGFLGHAGFYRQFIKDFSTIARPLTNLL…	6717699	6719795	-	ATGGGGGAGGAAGAAAAGGAGACAGTGAACTATTTGGAGGCCGGCAAAGAAGGGTGTAAGCCAAGACAAGGAAAATTTCTGCCACTAAAAGGGCCAGACTCTACCAAACAATTGCTACCCTCCATCAAAGCACCTCCAGCTTTGGAACTTAAACCCTTACCCATTCATTTAAAATATATATTTTTGGGAGACAGTTCCACCTTACATGTAATTATCTCTTCTGAATTGACAGGTCTCCAAGAAGAGAAGCTTGTGAGAGTGCTCAAGCAACACATATTGGCCATAGGATGGAGCAAGGCCGACATAAAAGGGATCAACCCTTTAGTATGCAGGCACAAAATTCTGATGGAACAAGGCTGCAATCCCAAGGCACAACCACAAAGGAGGCTGAACCCTAAA…
>NW_010729234_1:519261_to_519491	KCMKTPENAEIRQKTTK;QMQKIPESCRKCMK;TPENAEIRQKTTK	>NW_010729234_1	ATG	MHNFCRKFAKQMQKIPESCRKCMKTPENAEIRQKTTKHCKKCRKYQKIAKKCRKCIAFAEKLQNKCRKYQKVAENA	519264	519491	+	ATGCATAACTTTTGCAGAAAATTTGCAAAACAAATGCAGAAAATACCAGAAAGTTGCAGAAAATGCATGAAAACACCAGAAAATGCAGAAATTAGGCAGAAAACAACAAAACATTGCAAAAAATGCAGAAAATACCAGAAAATTGCAAAAAAATGCAGAAAATGCATAGCTTTTGCAGAAAAATTGCAAAACAAATGCAGAAAATACCAAAAAGTTGCAGAAAATGCA
>NW_010729113_1:1590847_to_1591104	KPAKVMSVFK;VITSAWAVTEGTWK	>NW_010729113_1	GTG	VKELGRLRVITSAWAVTEGTWKVSVKEANEHITASRKPAKVMSVFKRYKTECILLFFLRFLLLFK	1590910	1591104	+	GTGAAAGAATTAGGTAGGCTGCGTGTTATTACCTCGGCGTGGGCAGTGACGGAGGGCACATGGAAAGTATCAGTGAAGGAAGCCAATGAGCACATAACAGCCAGCAGGAAGCCCGCTAAGGTGATGAGTGTGTTCAAACGATACAAAACCGAATGCATTTTGCTCTTCTTTCTTCGTTTTCTTCTTCTTTTCAAA
>NW_010729245_1:953233_to_953388	EGGGGLKSEK;KEGGGGLKSEK	>NW_010729245_1	ATG	MHYLLVNSDKSYNDSLWRRVVKKKEGGGGLKSEKQACF	953275	953388	+	ATGCATTACTTACTGGTGAACTCCGACAAATCATATAATGACAGTCTGTGGAGAAGAGTGGTGAAGAAAAAAGAAGGGGGGGGGGGACTGAAAAGTGAAAAACAGGCTTGTTTC
>NW_010729076_1:221408_to_221055	DVEGNKKFGATK;REGQGGRVGGESAGR	>NW_010729076_1	ATG	MVGEERRGVGPKVRREGQGGRVGGESAGRIGVEDSVKEDMIAEFVGKMGCWLEDLNVLKEGLQKRKKEIITKKRKLSEVERLKRDVEGNKKFGATKDRRKGGK	221055	221363	-	ATGGTTGGAGAGGAGAGAAGAGGGGTGGGACCAAAGGTGAGAAGGGAAGGGCAGGGGGGCAGAGTTGGAGGGGAAAGTGCAGGAAGGATAGGGGTGGAGGATTCGGTGAAAGAGGACATGATAGCTGAATTTGTGGGGAAGATGGGGTGTTGGCTGGAAGATCTGAATGTGCTGAAAGAAGGTCTACAGAAGAGGAAGAAGGAGATAATAACAAAGAAGAGGAAGCTGAGTGAAGTAGAGAGACTGAAAAGAGATGTGGAAGGGAATAAGAAGTTCGGGGCAACAAAAGATAGAAGAAAAGGGGGAAAG
>NW_010729102_1:5784005_to_5784238	ASQTSAGHAAIVR;EGDRSPHQSQR	>NW_010729102_1	TTG	LSTSSIGGRASQTSAGHAAIVRRVQGHLLGTNAATAKEGDRSPHQSQRRDRAN	5784080	5784238	+	TTGTCTACAAGCAGCATTGGAGGACGTGCCTCACAGACTTCAGCCGGACATGCAGCAATTGTTAGAAGAGTTCAAGGACATCTATTAGGAACCAATGCAGCTACTGCCAAAGAGGGAGATCGATCACCACATCAATCTCAAAGAAGGGACCGAGCCAAT
>NW_010729078_1:6328311_to_6328138	RNPSMLIHWYR;RNPSMLIHWYRR	>NW_010729078_1	ATG	MPSKRNPSMLIHWYRRFLDVRD	6328138	6328203	-	ATGCCATCCAAAAGGAACCCGTCAATGTTGATCCATTGGTACCGAAGGTTTCTAGATGTGAGAGAC
>NW_010729119_1:4241471_to_4240929	KVGASHPR;QIVDQILIANECVEDMR	>NW_010729119_1	ATG	MAFYQDCWKILKEDIIKVFFEFSQRGVINPRLNSTFIALVPKKVGASHPRDFKPIGLVNSLYKIIANVLSRRTREVLLELISQNQGAFVGNRQIVDQILIANECVEDMRRTRRKGIVCKLDLEKA	4240929	4241303	-	ATGGCTTTTTACCAAGATTGTTGGAAGATATTAAAGGAGGATATCATTAAAGTGTTTTTTGAATTTTCCCAGAGGGGAGTAATAAATCCGAGGTTGAACTCAACTTTTATTGCTTTGGTCCCAAAGAAAGTGGGAGCTAGTCATCCAAGAGACTTTAAACCCATCGGTTTGGTTAATAGCTTGTATAAAATCATTGCAAACGTTTTGTCTAGAAGAACTAGAGAGGTTCTTCTGGAACTAATCTCACAGAACCAGGGGGCTTTTGTTGGAAATAGGCAGATTGTGGATCAAATTCTAATTGCCAATGAGTGTGTGGAGGATATGCGGAGAACAAGGAGGAAAGGGATTGTGTGTAAGTTAGATTTAGAAAAGGCT
>NW_010729084_1:3376352_to_3376540	MTQCKMEQNQQCSSK;WSVGEHDSQLVFTK	>NW_010729084_1	CTG	LKMTQCKMEQNQQCSSKEPNPSPRIRWSVGEHDSQLVFTKN	3376418	3376540	+	CTGAAGATGACACAGTGCAAGATGGAGCAGAATCAACAGTGTTCTTCCAAAGAACCAAATCCTTCACCAAGAATTCGCTGGAGTGTAGGTGAGCACGACTCCCAATTAGTTTTCACCAAAAAC
>NW_010729251_1:652259_to_652092	SEGKLSSGDENMK;SEGKLSSGDENMKR	>NW_010729251_1	ATG	MSVVITVFTMKSEGKLSSGDENMKRVFL	652092	652175	-	ATGAGTGTTGTCATAACGGTGTTCACTATGAAAAGCGAAGGGAAATTATCATCTGGAGATGAGAATATGAAACGAGTCTTCCTT
>NW_010729110_1:496605_to_496766	MPLTAEFIYFFNAK;PNDVVVVEIGIL	>NW_010729110_1	ATG	MPLTAEFIYFFNAKLTVVKWKNCLPLLHIDIYMHLRCAQSPKPNDVVVVEIGIL	496605	496766	+	ATGCCATTGACAGCCGAGTTTATATATTTTTTTAATGCAAAACTTACTGTTGTCAAATGGAAGAATTGCCTCCCTCTTCTACACATAGACATTTATATGCATCTAAGATGTGCACAATCACCAAAACCCAACGACGTTGTTGTCGTAGAAATTGGCATACTT
>NW_010729233_1:1227240_to_1227049	HRGGNIRNGK;NWTGLPRTQHR	>NW_010729233_1	ATA	ITLIQCSRPRNWTGLPRTQHRNVWMIGLLKHRGGNIRNGKRKILLLVLHHSLFRQLYLEAI	1227049	1227231	-	ATAACCTTAATCCAGTGCTCACGTCCAAGAAATTGGACAGGGTTGCCAAGAACCCAACATCGGAACGTTTGGATGATAGGGCTTCTGAAGCATAGAGGAGGGAATATTAGGAATGGGAAGAGAAAAATTCTCTTGTTGGTGTTACATCATAGCCTCTTTAGACAACTCTATCTAGAAGCAATT
>NW_010729076_1:8470523_to_8470323	FQNPPWGHQR;RFQNPPWGHQRRCWR	>NW_010729076_1	ATG	MTTNNCIYSKSHRYSPLSSPTPQWQWHNALVIVVILPHTVVPKHRRFQNPPWGHQRRCWRCRRCKLK	8470323	8470523	-	ATGACAACTAATAACTGCATCTATTCGAAATCCCACCGCTATTCTCCTCTCTCCTCCCCCACACCGCAATGGCAGTGGCACAATGCATTGGTCATCGTCGTTATCCTACCCCACACCGTAGTTCCAAAACATCGCAGGTTTCAAAACCCTCCTTGGGGTCACCAACGACGATGTTGGCGCTGCCGACGCTGCAAATTAAAA
>NW_010729102_1:5052881_to_5052648	EREREHSHRGTNEGNGIYREMK;REREREHSHRGTNEGNGIYREMK	>NW_010729102_1	ATG	MSHNQRREREREHSHRGTNEGNGIYREMKGSSQHGRRIEPRRTKN	5052648	5052782	-	ATGAGCCACAACCAGAGAAGAGAGAGAGAGAGAGAGCATTCACATCGAGGAACAAACGAGGGGAATGGAATTTATAGGGAGATGAAGGGGAGTAGCCAGCATGGCAGGAGGATAGAGCCACGTAGGACAAAGAAT
>NW_010729092_1:1797920_to_1797534	GKAGTSATPTTMAAKTTRSHR;GQLSVTIGPRR	>NW_010729092_1	GTG	VKACSPTLTALRRKSLKFETSTLRYPCTPPLTDSAPAQPSSDRSPRPRRRPSSNSSRRSKNIRPGTTKKGQLSVTIGPRRRRGKAGTSATPTTMAAKTTRSHRLQPWLTRTTRHSTPPTLGY	1797534	1797899	-	GTGAAAGCATGCAGTCCTACATTGACCGCTTTAAGAAGGAAGAGCTTGAAGTTCGAGACCTCGACCCTAAGGTATCCATGCACACCGCCATTAACGGACTCCGCGCCGGCTCAGCCCTCAAGTGATCGATCGCCAAGGCCCCGCCGAAGACCAAGCTCAAATTCCTCAAGAAGGTCCAAAAATATTCGGCCGGGGACAACCAAGAAAGGGCAGTTGAGCGTCACGATAGGCCCTCGAAGAAGAAGAGGAAAGGCGGGGACCAGCGCCACCCCGACAACCATGGCGGCAAAGACAACAAGAAGCCATCGACTCCAGCCTTGGCTTACAAGGACTACACGCCACTCAACTCCACCCACACTCGGATAC
>NW_010729191_1:1358159_to_1357959	LASLGLGGIK;LASLGLGGIKR	>NW_010729191_1	CTG	LASLGLGGIKRALKVRVRDGPASGVFSASRQEALTEPMAIGGHLDAVSNKKVIHSSNGRWVKWQRRY	1357959	1358159	-	CTGGCGAGTTTAGGACTTGGAGGCATTAAAAGAGCACTCAAAGTTCGCGTGCGAGATGGACCTGCCAGTGGTGTTTTCTCTGCCTCGAGACAAGAAGCTTTGACAGAGCCAATGGCCATTGGCGGCCATTTAGACGCAGTTTCCAACAAAAAGGTGATTCATAGCAGTAATGGGAGATGGGTTAAATGGCAACGAAGGTAT
>NW_010729089_1:569109_to_569303	CMENTKKCKK;YRNFRTFTEKSENMQKNTR	>NW_010729089_1	ATA	ILKKYRNFRTFTEKSENMQKNTRNYRKCMENTKKCKKAQKICRRCRKIPKIAKMQKKNTKKCKK	569112	569303	+	ATACTAAAAAAATATAGAAATTTTAGAACTTTTACAGAAAAATCAGAAAATATGCAAAAAAATACCAGAAATTATAGGAAATGCATGGAAAACACCAAAAAATGCAAAAAAGCACAAAAAATTTGTAGAAGATGCAGAAAAATACCAAAAATTGCAAAAATGCAAAAAAAAAATACAAAAAAATGCAAAAAA
>NW_010729099_1:2897142_to_2897516	LTGKQVK;YFKNLNTVFLCLCK	>NW_010729099_1	ATG	MQALIHICKLTGKQVKDQSQNGEGPKEDYIHVRAKRAQATNSDSLEERVSSYYELSMFLMVELPCLQILSMCISIYGLEEKRLVSGLDIFKILFQDATRYFKNLNTVFLCLCKLLFSFS	2897160	2897516	+	ATGCAGGCACTAATTCACATTTGTAAGTTAACAGGTAAACAAGTTAAAGACCAGTCCCAGAATGGGGAAGGTCCAAAAGAAGATTACATCCATGTAAGAGCAAAAAGAGCCCAAGCTACCAATAGTGACAGCCTGGAAGAGAGGGTGAGTTCTTATTATGAGTTATCCATGTTTCTCATGGTGGAACTTCCTTGTCTTCAGATTTTGAGCATGTGTATTTCAATATATGGGTTAGAAGAGAAAAGATTAGTGAGCGGGTTAGATATCTTCAAGATCTTGTTCCAGGATGCAACAAGGTACTTTAAGAATTTAAATACTGTATTTTTGTGCTTGTGCAAGCTCTTGTTTAGCTTCTCT
>NW_010729144_1:1938988_to_1938509	HLCRVFGDQMICK;ILEHHNEIK	>NW_010729144_1	ATG	MAFFLNKINFEDSSAHLENVSVDWQRYGIHHSCKRKHLCRVFGDQMICKQGSSMLLVGNNENLKPLCASSIFSTFQAIHRPYNSQKDKILEHHNEIKEVQTYLIENIRQTIATTSLNTKLQKMAYINGKL	1938509	1938898	-	ATGGCCTTTTTCCTAAACAAAATCAATTTCGAAGACTCCTCAGCGCATCTTGAAAATGTGTCAGTGGATTGGCAACGATACGGAATCCACCATTCTTGTAAACGGAAGCATCTATGTAGAGTTTTTGGAGATCAAATGATTTGTAAACAAGGATCTTCTATGCTTCTGGTTGGCAATAATGAAAATCTAAAACCCCTCTGTGCTTCAAGCATCTTTTCTACATTTCAAGCAATCCATCGACCTTATAATTCTCAAAAAGACAAAATTTTAGAACACCATAATGAAATTAAAGAAGTTCAAACATACTTAATTGAGAACATAAGACAAACCATTGCAACCACGAGCCTTAACACCAAGCTTCAGAAGATGGCATATATTAACGGTAAGCTT
>NW_010729127_1:30926_to_31087	MYEYEREREREEIK;QSANQNYLDYRELRMYEYER	>NW_010729127_1	TTG	LRLENWRIRQSANQNYLDYRELRMYEYEREREREEIKTIVELE	30959	31087	+	TTGAGACTTGAGAATTGGAGAATCAGACAATCAGCAAATCAGAATTACTTAGATTATAGAGAATTGAGAATGTATGAGTATGAGAGAGAGAGAGAGAGAGAAGAGATTAAGACAATTGTTGAATTGGAG
>NW_010729155_1:342467_to_342829	VENETSSGRSVTSNGR;VESIRQNQQRQICYR	>NW_010729155_1	ATG	MGKCKILTFQYLVLHGKVVKKIIQDKTEIFEFNPPSSPVNAYHRHQRCYQQQQIRYQQRQNLVKVEGQKVENETSSGRSVTSNGRSSKGRRVESIRQNQQRQICYRQR	342506	342829	+	ATGGGAAAGTGTAAAATTTTAACATTCCAGTATTTGGTTTTACATGGAAAAGTAGTAAAAAAAATTATCCAAGACAAAACAGAGATCTTTGAGTTCAATCCGCCCTCATCGCCGGTGAATGCCTACCATCGTCATCAGCGGTGTTACCAGCAGCAACAGATCCGTTACCAGCAGCGGCAAAATCTAGTAAAGGTAGAAGGGCAGAAGGTAGAAAACGAAACAAGCAGCGGCAGATCTGTTACTAGCAACGGCAGATCTAGTAAAGGTAGAAGGGTAGAAAGTATAAGACAAAACCAGCAACGGCAGATCTGTTACCGGCAGCGG
>NW_010729084_1:6991771_to_6992019	ASAGSVLKSK;RIGVGDQLPER	>NW_010729084_1	TTG	LARFRFILSYYYFSFCLNNARRIGVGDQLPEREARKKASAGSVLKSKKKKMVGQSVVHRIYNRWPTELSPPY	6991804	6992019	+	TTGGCTAGGTTTCGGTTTATACTGAGCTATTATTATTTCTCTTTCTGCCTGAATAACGCTCGGAGAATTGGAGTTGGAGACCAGTTACCAGAGAGGGAAGCTCGGAAGAAGGCATCTGCGGGGAGTGTGTTGAAAAGTAAAAAAAAAAAAATGGTGGGCCAGTCGGTGGTTCATCGAATTTACAATCGGTGGCCCACCGAGCTGAGCCCACCATAC
>NW_010729096_1:533957_to_534178	HDRVCTQRQR;QRQGEARASPHGSTCDEILR	>NW_010729096_1	GTG	VISWTNHPLGRHDRVCTQRQRQGEARASPHGSTCDEILRPGP	534053	534178	+	GTGATCTCTTGGACAAATCACCCCTTAGGTCGCCACGATAGGGTCTGCACGCAAAGGCAGAGGCAAGGGGAAGCTAGAGCTTCTCCCCATGGATCGACCTGTGACGAGATCCTACGCCCGGGCCCA
>NW_010729371_1:385975_to_386382	RRVEIAFQNIGDGNTRGK;VNKEKHRRWEKER	>NW_010729371_1	TTG	LEHYLKHLGRRRVEIAFQNIGDGNTRGKSTSDFCRKEIRAGTSYQNARRKKVNKEKHRRWEKEREKGGDHREI	386164	386382	+	TTGGAGCACTATCTCAAACATCTAGGACGCCGAAGAGTTGAAATTGCTTTCCAAAACATTGGAGATGGCAATACGAGGGGCAAATCCACTAGTGATTTTTGCAGAAAGGAGATTAGAGCAGGAACTTCATATCAGAATGCCCGCAGAAAGAAAGTAAACAAAGAAAAACACAGAAGATGGGAGAAAGAGAGAGAGAAGGGGGGTGATCATCGAGAGATT
>NW_010729174_1:1430578_to_1430372	MVHDIPDDDASVPTTLQIK;SFRFYLIQSLHIIFHVVNR	>NW_010729174_1	ATG	MVHDIPDDDASVPTTLQIKITSPIVFILRFMHESRRSFRFYLIQSLHIIFHVVNRSRINLFNNWVCRLP	1430372	1430578	-	ATGGTGCATGATATTCCTGATGATGATGCTTCAGTTCCAACAACATTGCAAATTAAAATCACTTCCCCAATAGTATTCATCCTTCGTTTCATGCACGAGAGTCGTCGAAGCTTTAGGTTCTACCTAATTCAGAGTCTCCATATCATTTTTCATGTGGTGAATAGAAGTAGAATTAACTTATTTAATAACTGGGTCTGTCGTCTTCCT
>NW_010729151_1:2762564_to_2762812	EGAGAGAMHLFR;EGAGAGAMHLFRK	>NW_010729151_1	ATG	MEVDGSGAGKIQSQSNQLKLYVREGAGAGAMHLFRKLESCLIQPRPAGFQNS	2762657	2762812	+	ATGGAAGTAGATGGAAGTGGGGCCGGAAAGATTCAAAGCCAATCGAACCAATTGAAGCTGTACGTACGTGAAGGGGCTGGAGCTGGAGCCATGCATTTGTTTAGAAAATTAGAGAGTTGTCTTATCCAACCACGCCCAGCTGGCTTCCAAAATTCT
>NW_010729100_1:2721595_to_2721296	KEEVDRKLHPIEMVYNRMK;KWRLNTSHIQK	>NW_010729100_1	ATG	MFLQFPFKWKLVKKWRLNTSHIQKKKKEEVDRKLHPIEMVYNRMKYSSISPNVFGKIPSPYKNIELCNYRVHNLTMNMAFNRTE	2721296	2721547	-	ATGTTCCTCCAATTCCCATTCAAATGGAAGCTGGTAAAAAAATGGAGGCTAAATACCTCACATATTCAAAAAAAAAAAAAAGAGGAGGTTGATAGAAAATTGCACCCAATTGAAATGGTTTATAATAGAATGAAGTATAGTTCCATCTCACCAAATGTATTTGGGAAGATCCCCTCTCCCTACAAAAATATAGAACTATGTAACTATAGGGTCCATAATTTAACAATGAATATGGCATTCAACAGAACAGAA
>NW_010729123_1:739960_to_740118	QHPNCKQSCQR;TNCRQHPNCKQSCQR	>NW_010729123_1	GTG	VYKILAKVLAKRQRNPKRAGLSKSVCIRERKTNCRQHPNCKQSCQR	739981	740118	+	GTGTACAAAATCCTAGCAAAAGTTTTAGCAAAAAGACAGAGAAATCCTAAAAGAGCTGGTCTCTCCAAATCAGTTTGCATTCGTGAAAGGAAGACAAATTGTAGACAGCATCCTAATTGCAAACAAAGTTGTCAAAGA
>NW_010729096_1:2665858_to_2666007	GLNMCKPVRDRSRLNRNLSSMWLNK;SRLNRNLSSMWLNK	>NW_010729096_1	ATA	IYNIIRPDFYVKSQTQARGLNMCKPVRDRSRLNRNLSSMWLNKYYRIKH	2665861	2666007	+	ATATATAATATTATCAGACCGGACTTTTATGTAAAATCTCAAACCCAAGCCCGAGGGCTTAATATGTGCAAACCTGTTCGGGATAGGTCTAGGCTGAACCGAAACCTAAGCTCGATGTGGTTGAACAAATATTACAGAATAAAGCAT
>NW_010729285_1:398469_to_397984	DGRPAGNQGHR;DGRPAGNQGHRRR	>NW_010729285_1	ATG	MRNLVIKDQPQPVLDRLDDLTQRLDEVGGAKRGCPRDGRPAGNQGHRRRHPLRASPAKCPIGPYRADPSTPGESGRSVSQPPRTLQPSTQRENESI	397984	398271	-	ATGCGAAACTTGGTCATCAAGGACCAACCCCAACCAGTCCTCGACCGACTTGATGACCTCACACAAAGGTTGGACGAGGTGGGGGGGGCGAAAAGAGGCTGCCCGCGGGATGGCCGCCCCGCTGGAAACCAAGGGCATCGCCGTAGACACCCTTTGCGGGCTTCGCCAGCCAAGTGCCCTATCGGACCTTACCGGGCCGACCCCTCAACACCTGGCGAAAGCGGCCGAAGTGTGAGTCAGCCGCCGAGAACCCTCCAACCTTCTACCCAAAGGGAGAATGAATCAATA
>NW_010729084_1:397373_to_397702	KNLAGLVQEDK;YKLQNEYSNKVLAWK	>NW_010729084_1	TTG	LYPNSIRTIIGTISVFHDFGIPLSLETFSSLCGVKKNLAGLVQEDKWSYYFSFRPRYKLQNEYSNKVLAWKRKYFTVSIEGGWSFLLTRGHALRTPRTRSTHCGWAKSSG	397373	397702	+	TTGTACCCGAACTCGATTCGGACCATCATAGGAACCATCTCAGTCTTTCACGACTTTGGCATACCCTTAAGCTTAGAGACCTTCAGTTCGCTTTGTGGAGTCAAGAAAAATCTCGCCGGCCTCGTTCAAGAGGATAAGTGGAGTTACTACTTCTCCTTCCGACCTAGGTATAAGCTCCAAAATGAGTACTCAAACAAGGTTCTGGCCTGGAAAAGGAAGTACTTTACTGTTTCTATTGAAGGGGGGTGGTCTTTCCTACTCACTAGAGGACATGCATTAAGGACCCCGAGGACAAGATCAACTCATTGTGGCTGGGCTAAGTCCTCTGGG
>NW_010729147_1:2109512_to_2109333	LYSSKETKHKMCVCVCER;MCVCVCERER	>NW_010729147_1	ATG	MKITIFKLYSSKETKHKMCVCVCEREREREYLFKYFGIK	2109333	2109449	-	ATGAAAATTACAATTTTCAAGTTGTATAGTTCAAAAGAAACAAAACATAAGATGTGTGTGTGTGTGTGTGAGAGAGAGAGAGAGAGAGAGTACCTCTTCAAATATTTTGGTATAAAG
>NW_010729266_1:23110_to_23319	FPLRSSEDRETFR;LRLRKLTVLFFNLK	>NW_010729266_1	CTG	LKLRLRKLTVLFFNLKNQRAVQPKQEPCEPCAVHVNRFPLRSSEDRETFRCV	23164	23319	+	CTGAAACTGAGGCTGAGGAAACTGACTGTGTTGTTCTTCAACCTAAAGAACCAACGCGCCGTTCAACCTAAGCAGGAACCCTGTGAACCCTGTGCTGTTCACGTTAATCGCTTCCCGCTTAGAAGTAGTGAGGACAGAGAAACCTTCAGGTGTGTG
>NW_010729112_1:2202892_to_2202590	CYFFLFVFCEKNQEYNK;WTDDAMKTLLER	>NW_010729112_1	ATG	MNYEKWTDDAMKTLLEREYFRPSTPCLGDEWTGWSESSRRPDPTWRCYFFLFVFCEKNQEYNKCNLVEEL	2202590	2202799	-	ATGAATTATGAGAAGTGGACGGATGATGCAATGAAAACTCTTCTCGAGAGGGAATATTTTAGGCCTTCAACACCATGCTTGGGTGATGAATGGACTGGGTGGTCCGAGAGCTCCAGACGACCCGACCCAACCTGGCGGTGTTACTTTTTTCTCTTTGTTTTCTGTGAAAAGAATCAAGAATATAATAAATGCAATTTGGTGGAAGAGTTG
>NW_010729101_1:377681_to_377875	HGGAGVVSR;HGGAGVVSRK	>NW_010729101_1	ATG	MAYYSITRQFWHFFLKHGGAGVVSRKLFEKLLLLKISFKGKSL	377747	377875	+	ATGGCGTATTATTCAATAACTAGACAGTTTTGGCACTTCTTTTTAAAGCATGGTGGGGCTGGAGTGGTATCCAGGAAATTGTTTGAGAAATTATTATTATTAAAAATTAGCTTCAAAGGTAAGAGTTTA
>NW_010729171_1:163580_to_163368	FIINQQYSTKTNMK;FIINQQYSTKTNMKCFHIKEQNK	>NW_010729171_1	ATG	MIKLNFSLKFIINQQYSTKTNMKCFHIKEQNKTNKTISDIRELLF	163368	163502	-	ATGATAAAATTAAACTTTTCTTTAAAGTTCATTATCAACCAACAATATTCAACAAAAACTAACATGAAATGCTTCCATATAAAAGAACAAAACAAAACAAATAAAACTATAAGTGACATAAGAGAATTGTTATTT
>NW_010729124_1:34374_to_34204	IVTTGGR;RTTTGGGCEQR;RTTTGGGCEQRR	>NW_010729124_1	ATG	MRTTTGGGCEQRRIVTTGGRLPTRNRETKAPSTMVDCIVLVVDEVNSLLISLDEGRA	34204	34374	-	ATGCGAACAACGACGGGTGGTGGATGCGAACAGAGAAGAATCGTCACCACCGGAGGTCGACTGCCAACAAGGAATCGAGAAACAAAAGCCCCGAGCACGATGGTCGACTGCATCGTGCTGGTGGTGGATGAGGTAAACTCCTTGCTTATTTCCCTCGATGAAGGAAGGGCG
>NW_010729183_1:2012511_to_2012185	MKSTGEKNKKLTQNLKFLLQKRK;MNAGLRK	>NW_010729183_1	ATG	MKSTGEKNKKLTQNLKFLLQKRKKDRKEVRAEVSITNMINLEENPSPRKILFIITIINYDIIRMNAGLRKENNPKEKVKARNKKEILQLLQPRVMSLLFVKITMSTLNA	2012185	2012511	-	ATGAAGAGTACAGGAGAAAAGAATAAGAAACTTACTCAAAATCTCAAGTTCTTATTACAGAAAAGAAAGAAAGACAGGAAAGAAGTAAGAGCAGAGGTCTCTATAACAAATATGATAAATCTAGAGGAAAATCCAAGTCCAAGAAAAATATTATTTATCATCACTATAATAAACTATGACATTATAAGAATGAATGCAGGACTTAGAAAAGAGAACAATCCAAAGGAAAAGGTAAAGGCAAGAAATAAGAAAGAGATACTACAGTTGTTGCAGCCGAGGGTGATGTCATTATTGTTTGTGAAGATAACTATGTCAACTCTGAATGCC
>NW_010729286_1:687001_to_686615	KKNRFSSRTSQNRPRR;KNRFSSRTSQNR;QLITAGLGLPK	>NW_010729286_1	TTG	LNSILGQELIIKNHLNYCNRKTPKQLITAGLGLPKNKENRILYETSSKSDLKPTTILNRFSLKTLKEKKKNRFSSRTSQNRPRRFFPRLFSRKNLLYERKYLVATFCLLQNPNLEDPKPFLILPVAKP	686615	686998	-	TTGAACTCCATTCTTGGTCAAGAATTAATAATAAAAAACCATTTAAACTACTGTAATAGAAAAACACCCAAACAACTAATAACAGCCGGCCTAGGTCTTCCAAAGAACAAAGAAAACAGAATTTTGTATGAAACCAGTTCAAAATCTGATTTGAAACCAACAACAATTCTGAATAGGTTTTCTCTCAAAACCCTAAAGGAAAAAAAAAAAAACAGATTTTCCAGCCGCACCTCTCAGAATAGACCAAGAAGATTTTTTCCAAGGTTATTCTCAAGAAAAAACTTACTTTATGAAAGAAAATATTTGGTCGCCACCTTCTGCCTGTTGCAAAACCCTAATCTTGAGGATCCGAAGCCTTTTCTGATTCTTCCTGTTGCAAAACCC
>NW_010729117_1:1854001_to_1853636	EPPLQSGGGGRQGGER;SREQENHHRCKWR	>NW_010729117_1	ATA	IEREPPLQSGGGGRQGGEREQENRRGSGGRQGRERARELPRRWQKARRRERSREQENHHRCKWRWWKTRRRESESKREEPPPLERETESAVAVVAMELQQWW	1853636	1853941	-	ATAGAGAGAGAGCCGCCGCTGCAAAGCGGCGGTGGTGGAAGACAGGGCGGAGAGAGAGAGCAAGAGAACCGTCGCGGCAGTGGCGGAAGACAGGGTAGAGAGAGAGCGAGAGAACTGCCGCGGCGGTGGCAGAAGGCAAGGCGAAGAGAGAGATCGAGAGAGCAAGAGAACCACCACCGCTGCAAGTGGCGGTGGTGGAAGACAAGACGGAGAGAGAGCGAGAGCAAGAGAGAAGAACCACCGCCGCTAGAGAGAGAGACAGAGAGTGCAGTGGCGGTGGTGGCTATGGAGCTTCAACAGTGGTGG
>NW_010729084_1:8103857_to_8102802	FGYTQAQSDHTLFFK;KVFLLKKVLYRLK	>NW_010729084_1	ATG	MELPPGFYNTEAGRKVFLLKKVLYRLKQSPRAWFDKFRQALDKFGYTQAQSDHTLFFKRTNSALTLLAIYVDDIVITGSDTGEIDLLKQHLQKEFEVKDLGELCYFLEIEVAQSKHGIFISEKICS	8102802	8103179	-	ATGGAGTTACCTCCTGGTTTTTACAATACAGAAGCTGGAAGGAAAGTTTTCCTACTGAAAAAGGTTTTATATAGGCTGAAACAATCTCCAAGAGCTTGGTTTGACAAGTTTAGACAAGCTTTAGACAAATTTGGTTACACACAGGCTCAGTCAGATCACACTCTCTTCTTTAAGAGAACAAACTCTGCCCTGACCTTACTTGCTATCTATGTAGATGACATTGTGATAACAGGGAGTGATACTGGTGAGATTGACTTACTTAAACAACACCTTCAAAAGGAATTTGAAGTGAAGGACTTAGGGGAATTGTGTTATTTCCTAGAAATTGAGGTAGCTCAATCTAAGCATGGCATTTTTATCTCAGAGAAAATATGTTCT
>NW_010729189_1:1763800_to_1763949	ELLAGNFK;ITIEFFLLINVQDRELLAGNFKVRSIMTR	>NW_010729189_1	ATT	IKITIEFFLLINVQDRELLAGNFKVRSIMTRFDRLLRPLVKNESHGTRDI	1763800	1763949	+	ATTAAAATCACAATAGAATTTTTCCTTTTGATAAATGTTCAGGATAGAGAACTTTTGGCGGGTAATTTCAAAGTCAGATCCATAATGACCCGTTTTGATCGCCTTCTCCGCCCACTTGTTAAAAACGAGTCACACGGTACCCGTGACATT
>NW_010729144_1:2761072_to_2760713	QGLVGDGSCCRSK;RANKEEELR	>NW_010729144_1	ATG	MVQEVRGDISDEFSKRANKEEELRSLVDIGKLGLDLSRRSETITKVTNSESPKVGELRKTKGSSNGQIVRVTKVFHRLKQGLVGDGSCCRSKRIYKRKGAKIKSRTQNYL	2760713	2761042	-	ATGGTTCAGGAAGTGAGGGGAGACATAAGTGACGAGTTCTCCAAGAGGGCGAACAAAGAAGAAGAATTGAGGTCCTTGGTAGATATAGGAAAATTGGGGTTGGACTTAAGCAGGAGAAGTGAAACCATTACGAAGGTGACTAATTCTGAGAGCCCCAAGGTAGGGGAGTTGAGAAAAACAAAAGGATCCAGTAACGGGCAGATTGTTCGTGTAACCAAGGTCTTCCATCGTCTCAAGCAAGGACTGGTTGGGGATGGTTCTTGCTGTAGATCTAAAAGAATCTACAAGAGGAAAGGAGCTAAGATAAAATCCAGAACTCAGAACTATCTC
>NW_010729101_1:1553395_to_1553189	ESGGFSGGSNGGGDSGTR;QRCGITMKQGR	>NW_010729101_1	TTG	LNSFSDNVSPPPIRESGGFSGGSNGGGDSGTRGGGSGIYRGGSGGGDLQRQRCGITMKQGR	1553189	1553371	-	TTGAATAGTTTCAGCGACAACGTCTCACCCCCTCCTATCAGAGAGAGCGGTGGTTTCAGTGGCGGTTCCAATGGAGGTGGAGATTCGGGCACTCGTGGTGGTGGTTCGGGCATTTATAGAGGTGGTTCGGGCGGTGGAGATTTGCAGCGGCAACGATGTGGTATTACAATGAAACAGGGGAGG
>NW_010729125_1:3729356_to_3729526	MPTLNSEWRCQGK;MPTLNSEWRCQGKER	>NW_010729125_1	ATG	MPTLNSEWRCQGKEREIEGAVKGKETVGKKELVEKRDSKEYGSVELEGLEQRKGEGI	3729356	3729526	+	ATGCCAACGTTGAACTCAGAATGGAGATGTCAGGGGAAAGAGAGAGAAATAGAGGGTGCGGTGAAGGGTAAGGAAACAGTAGGGAAGAAGGAGTTGGTTGAAAAAAGAGACTCAAAAGAATATGGAAGTGTAGAACTTGAGGGACTTGAACAAAGGAAAGGGGAAGGTATT
>NW_010729085_1:3452142_to_3451978	RRQSDNAFDCFDFLR;RRRQSDNAFDCFDFLR	>NW_010729085_1	GTG	VEQIPIRKRRRQSDNAFDCFDFLRESEGVRSKGQNNLRSTCDEVYRADTIP	3451978	3452130	-	GTGGAGCAGATCCCAATTCGTAAGAGGAGGAGACAATCAGACAACGCGTTTGACTGTTTTGACTTTTTGAGAGAGAGTGAAGGTGTTCGTTCAAAAGGGCAAAATAACCTTAGATCCACGTGCGACGAAGTGTACCGTGCAGATACCATTCCC
>NW_010729099_1:459530_to_459222	ESRAYHWGKWNFHLR;FWGNHRWLR	>NW_010729099_1	GTG	VEGTGANTAGTGSTAGTTRTVGPAASGFELPRRTKRGHGTGNARFWGNHRWLRESRAYHWGKWNFHLRCALWCG	459222	459443	-	GTGGAGGGAACTGGTGCTAATACTGCTGGTACAGGTAGTACTGCTGGTACTACTAGAACTGTAGGACCTGCTGCATCTGGATTTGAATTGCCCAGGCGCACTAAACGAGGTCATGGAACTGGGAATGCCCGATTCTGGGGGAACCACAGATGGCTCAGAGAAAGTCGTGCCTACCACTGGGGGAAGTGGAACTTTCACTTGCGTTGTGCTCTGTGGTGCGGA
>NW_010729217_1:558872_to_559021	FLVPLKNSTSTIRTTQKSRK;NSTSTIRTTQK	>NW_010729217_1	GTG	VRRFLVPLKNSTSTIRTTQKSRKKYKTILTINQTYKDLISDQSPKN	558884	559021	+	GTGCGCAGATTTCTTGTGCCATTAAAGAATTCGACCTCCACCATACGAACAACCCAAAAATCAAGAAAAAAATATAAAACAATTCTAACTATAAATCAGACCTATAAAGATTTAATTTCAGATCAATCGCCCAAAAAC
>NW_010729097_1:6217541_to_6217173	CTFLSLFHVLQGCRR;WVVEDRQVK	>NW_010729097_1	TTG	LLSWTICRRPNAELEEEELLKWVVEDRQVKNVKVRKVKCTFLSLFHVLQGCRRSCGAFDKTRCLELRLGRWNPLVGALCKVVCKILMLINVFGIPDSSTCLESKNISFDGGCMWEILKS	6217173	6217529	-	TTGCTTAGTTGGACAATTTGCCGACGACCCAATGCTGAGCTTGAAGAGGAGGAACTTCTAAAGTGGGTTGTTGAGGATCGACAGGTAAAGAATGTTAAAGTGAGAAAAGTTAAATGCACGTTTCTTTCTCTTTTTCATGTGTTACAAGGATGCAGAAGAAGTTGTGGTGCATTTGATAAGACTAGATGTTTGGAGTTAAGGTTGGGCAGGTGGAATCCATTGGTTGGAGCGCTTTGCAAAGTTGTATGCAAAATTCTGATGTTGATTAATGTTTTTGGCATTCCTGATTCCTCTACGTGCTTGGAGTCTAAAAACATTTCGTTCGATGGGGGATGCATGTGGGAAATTTTGAAGAGT
>NW_010729173_1:2116818_to_2117372	HPASRQARSRRQDER;QARSRRQDER	>NW_010729173_1	GTG	VLHQVSQYHYQQQFPQLPQLPPRHPASRQARSRRQDERPSRQGEASQNPPKSQASSRSGKERPATPVSPRAVRSGGPQLARSTSPQQSNFEAPLLENRFEILAAYSKQNPSVRNHHQQPELLPTQTIPDSMEVSNTNPEPAKKQWCHRRARRTTTHNLPELRGREEVSSGEVKAPLLSIPSPH	2116824	2117372	+	GTGTTGCACCAAGTCTCTCAATATCATTATCAACAGCAGTTTCCCCAGCTGCCTCAGCTCCCTCCTCGGCACCCAGCCTCACGACAAGCTAGGTCTCGCCGCCAGGATGAACGCCCTTCTCGCCAAGGAGAGGCTTCCCAGAACCCCCCTAAGAGCCAAGCCTCCTCCCGCAGTGGAAAAGAAAGACCAGCCACTCCGGTCTCGCCGCGGGCAGTCAGGTCAGGAGGACCCCAGCTCGCCAGGTCTACGTCACCCCAGCAATCAAATTTCGAAGCCCCCCTTCTGGAGAACCGGTTCGAGATCCTGGCTGCATACTCCAAGCAGAACCCCTCTGTCCGCAACCATCACCAGCAACCCGAGTTGCTTCCTACACAGACTATTCCTGACAGTATGGAGGTG…
>NW_010729094_1:5547650_to_5547423	AVGGGFRR;KAVGGGFRR;KRKAVGGGFRRKR	>NW_010729094_1	TTG	LWTKKRKAVGGGFRRKRRRRKERESNLRPETQRNQIQSRQVVQVDLKFDPVWDNRRMEILADNQDNFQNSKKEQN	5547423	5547647	-	TTGTGGACAAAGAAGAGGAAAGCTGTGGGGGGAGGGTTTCGCCGGAAAAGGAGAAGGCGGAAGGAGAGAGAGTCAAATTTACGGCCAGAAACACAAAGGAATCAGATTCAGTCCCGTCAGGTCGTACAGGTGGATCTGAAATTTGATCCCGTTTGGGACAACCGCCGGATGGAGATCTTGGCAGACAATCAGGATAATTTTCAAAATTCAAAGAAAGAGCAAAAC
>NW_010729236_1:140579_to_140941	KEGGGVLK;YCKTFFYQQGNCK	>NW_010729236_1	ATG	MNTDVCLHPVTGGEGLQLITSTWACIASPGPSQKFPGPGRRFSSKPGLGPTILGPVRKFALDRKEGGGVLKIIKIPLTSHWIFHSLELQVPSILAAVQITRHKYCKTFFYQQGNCKKHAET	140579	140941	+	ATGAACACAGATGTGTGCTTGCACCCTGTCACGGGGGGGGAGGGGTTACAGTTGATCACTTCTACCTGGGCCTGCATTGCCAGTCCTGGCCCATCACAGAAATTTCCAGGCCCAGGCAGAAGGTTTTCTTCCAAGCCTGGTCTGGGCCCTACAATTCTAGGTCCAGTCCGGAAGTTTGCATTAGACAGAAAGGAAGGGGGGGGAGTGCTAAAAATAATCAAGATTCCACTCACTTCTCATTGGATCTTTCATTCCTTAGAACTTCAGGTGCCATCCATTCTGGCTGCAGTGCAAATAACAAGACATAAATACTGTAAAACATTTTTTTATCAACAAGGAAACTGCAAAAAACATGCAGAAACA
>NW_010729233_1:375428_to_375264	IRQSTNKNYLYCR;MYEYEREKEKRLRELLNR;QSTNKNYLYCRELRMYEYER	>NW_010729233_1	TTG	LRVGECKIRQSTNKNYLYCRELRMYEYEREKEKRLRELLNRCDENGGG	375264	375407	-	TTGAGAGTTGGAGAATGCAAAATCAGACAATCAACTAATAAGAATTACTTATATTGCAGAGAATTGAGAATGTATGAGTATGAGAGAGAGAAAGAGAAGAGACTAAGAGAATTGTTGAATAGGTGTGATGAGAATGGTGGAGGA
>NW_010729356_1:129287_to_129066	QSAISQRTR;VPRQTRGESGPGQSSQGQLWGCHK	>NW_010729356_1	ATG	MDARHYANRKIPTGKQSAISQRTRWCKDKVPRQTRGESGPGQSSQGQLWGCHKYPILQTTTVRVLLAYDEVGLY	129066	129287	-	ATGGATGCAAGACATTATGCTAATCGCAAAATTCCAACTGGTAAACAGAGTGCTATATCACAGAGAACTAGATGGTGTAAGGACAAGGTGCCTAGGCAAACCAGAGGCGAAAGTGGTCCTGGACAAAGTTCACAAGGCCAGCTGTGGGGATGTCACAAGTACCCTATTCTGCAAACTACAACGGTTAGGGTATTACTGGCCTACGATGAAGTAGGACTCTAC
>NW_010729212_1:1398360_to_1398025	NFYVTCPIGNK;WVVAVWQNR	>NW_010729212_1	GTG	VGLWKLIQKAIIRWVVAVWQNREHPLNKTFKRNQLHVSVNYMEWLNLKLKSQCLIGKNFYVTCPIGNKKGSAGEEKGFACENIKKMTLIILHQICFSRMG	1398025	1398324	-	GTGGGGTTGTGGAAATTAATACAGAAAGCCATAATACGGTGGGTGGTGGCAGTCTGGCAGAATAGAGAACACCCGCTTAATAAAACTTTTAAAAGGAATCAGCTTCATGTTTCAGTAAATTACATGGAATGGTTGAATTTGAAATTGAAATCACAATGTCTCATTGGAAAGAATTTTTATGTCACATGTCCGATAGGAAACAAAAAGGGTAGTGCTGGTGAGGAAAAAGGGTTTGCCTGTGAAAACATTAAAAAGATGACTCTTATTATCCTCCACCAAATTTGTTTCTCACGGATGGGC
>NW_010729105_1:910317_to_910556	KRNEEKENMK;LNDSAGGGGFGKRR	>NW_010729105_1	CTG	LNDSAGGGGFGKRRKRNEEKENMKCLGSRAFSICFYHWNQFLTSFLQTNCTQLAKLLHFSHLCFLEFVIRYLALVRKTLE	910317	910556	+	CTGAACGACTCTGCCGGTGGCGGTGGCTTCGGCAAAAGGAGGAAACGAAACGAAGAAAAAGAAAATATGAAATGCCTTGGTAGCCGGGCTTTTTCTATTTGTTTCTATCATTGGAACCAATTTCTTACCTCCTTTTTACAAACAAATTGCACCCAGCTAGCTAAGCTACTTCACTTTTCTCATCTTTGCTTCCTAGAATTCGTTATTCGATATCTTGCTTTAGTGAGAAAAACTTTGGAA
>NW_010729085_1:472373_to_472570	AGINGSMKEK;KAGINGSMKEK	>NW_010729085_1	ATG	MGGSRKKVNTVSKTILVFIFIIGRLSTYRGQDDAIDVHLKRKAGINGSMKEKEP	472409	472570	+	ATGGGAGGATCGAGGAAGAAAGTGAATACTGTAAGTAAAACGATACTAGTTTTCATTTTTATAATTGGTAGGCTTAGCACTTATCGTGGACAAGATGATGCCATTGACGTGCACTTAAAAAGAAAGGCTGGAATTAATGGATCAATGAAGGAAAAGGAACCT
>NW_010729159_1:2145282_to_2145085	KVAGSAGR;KVAGSAGRGACR	>NW_010729159_1	GTG	VHFGQGPCPPSVRLTDPHKCRRVQARLRKVAGSAGRGACRIFGTTVRLL	2145085	2145231	-	GTGCATTTTGGGCAAGGGCCCTGCCCCCCAAGTGTCCGCCTTACAGACCCTCATAAATGTCGCAGAGTACAAGCTCGACTTCGGAAGGTCGCAGGCAGCGCAGGTAGGGGAGCGTGTAGGATCTTCGGTACAACCGTCCGTCTATTA
>NW_010729087_1:4245701_to_4245390	HYLASGFGELVSRER;QMISSNIFSPFLR	>NW_010729087_1	ATG	MIRHYLASGFGELVSRERRLWRQMISSNIFSPFLRKSNRISREQGCSSKIRDCYVAMAWRIAVICFSIVLSLLRSGTTIFQLWVLLGFMPGSVKELLGCWEL	4245390	4245695	-	ATGATAAGGCATTATTTGGCAAGTGGCTTTGGAGAATTGGTAAGTAGAGAGAGAAGGTTATGGAGGCAGATGATTTCAAGCAATATTTTTTCTCCTTTTTTGAGAAAGAGTAACAGAATTTCAAGAGAACAAGGATGCAGTTCCAAGATCAGGGATTGCTATGTGGCCATGGCTTGGAGGATAGCAGTCATCTGTTTCTCCATTGTCCTATCTCTGCTCAGATCTGGAACCACTATTTTTCAGCTCTGGGTCTTGCTTGGGTTTATGCCTGGTTCAGTGAAGGAGTTGTTGGGGTGCTGGGAGTTA
>NW_010729167_1:829322_to_829768	CEQFFCNQRTEDR;ELRCLMELFFSNK	>NW_010729167_1	ATG	MGDLEQLTSRVHELEHRLVENNTEVREIKDEVRELRCLMELFFSNKERIPEGDATTNGRRLDVVESSGEQQIVTQGATVVPKYSMLEFPSYNDDGDPLGWLYRCEQFFCNQRTEDRDKVSLAAFHLTEEVQLWFYRLE	829355	829768	+	ATGGGTGATCTGGAGCAGTTGACGTCCAGGGTCCACGAACTGGAGCACAGGCTCGTGGAGAACAACACGGAGGTACGCGAAATCAAGGACGAAGTCCGAGAGTTACGGTGCTTGATGGAGTTATTTTTCTCTAACAAGGAGAGGATCCCAGAAGGGGATGCAACCACTAACGGCCGCCGACTAGACGTGGTAGAGTCATCCGGCGAACAACAGATCGTCACCCAGGGAGCCACGGTCGTTCCCAAATACAGCATGTTGGAGTTCCCTTCTTACAACGACGACGGTGATCCCTTGGGGTGGCTGTACCGATGTGAGCAGTTCTTCTGCAACCAACGGACAGAGGATAGAGACAAGGTAAGCCTAGCCGCATTCCACTTGACGGAGGAAGTGCAGCTCTGG…
>NW_010729083_1:7154357_to_7154932	EWALTNVCGSNSYR;FENMWLEDSIFVEKIR	>NW_010729083_1	ATG	MRRKFVEELIGQFYGSIKTKRENNGKEWALTNVCGSNSYRDRFQFWEKLVQLGNCGKDLGDLGEDFNVIHFTTETNNPNQRITTSMKKFNEFVDTFELKEIPSLQADFSWTNFQESSVYSELDRFLFSVDWEEMWKNLASRDFPKVTSYHCPIGLAQEANLGNPSPFRFENMWLEDSIFVEKIRAWWQ	7154369	7154932	+	ATGAGGAGAAAGTTTGTGGAGGAGTTAATAGGACAATTCTATGGTTCAATCAAAACCAAAAGAGAAAACAATGGTAAGGAATGGGCCTTGACGAATGTTTGTGGTTCAAATTCCTATAGAGACAGGTTTCAATTTTGGGAAAAGCTGGTGCAGTTAGGGAATTGTGGCAAGGACCTTGGTGATTTGGGTGAAGACTTTAATGTGATACATTTCACAACAGAAACAAATAATCCAAACCAGAGAATCACCACAAGCATGAAGAAGTTTAATGAGTTTGTAGATACATTTGAGCTGAAAGAAATTCCGTCATTACAAGCTGATTTCAGTTGGACGAATTTTCAAGAATCCTCTGTCTATTCCGAACTGGACAGGTTCCTTTTCTCAGTGGATTGGGAGGAA…
>NW_010729375_1:180142_to_180318	KNKRKKKKKKMKKIR;NKRKKKKKKMKKIR	>NW_010729375_1	ATG	MTTGREKNSPSEVKKKNKRKKKKKKMKKIRKIIKSDRYLVCVQYDSNRSGVGPWE	180154	180318	+	ATGACGACGGGAAGGGAAAAAAACAGTCCAAGTGAAGTGAAGAAGAAGAACAAGAGGAAGAAGAAGAAGAAGAAGATGAAGAAAATCAGAAAAATTATAAAAAGCGATCGGTACCTTGTCTGTGTACAGTACGACTCTAACCGTAGTGGGGTGGGACCGTGGGAG
>NW_010729111_1:1636668_to_1636841	RANVGGRADTR;RANVGGRADTRQSSR	>NW_010729111_1	TTG	LESRERCIYRSGGRRANVGGRADTRQSSRLLANHNCYAHCRRNQEYSETTKSKAFHL	1636671	1636841	+	TTGGAAAGCAGGGAGAGGTGTATTTATAGGAGTGGAGGGCGACGTGCCAACGTGGGGGGAAGGGCTGACACCAGACAGTCGTCGCGTTTATTGGCTAACCACAATTGCTACGCACACTGTCGTAGGAATCAGGAATACTCTGAAACAACAAAATCAAAAGCCTTTCATTTA
>NW_010729134_1:57296_to_57108	GRRSSNRNICSWQRCWR;NICSWQRCWRWNWCWR;WNWCWRCSNRFR;WNWCWRCSNRFRK	>NW_010729134_1	ATA	IWHRRKGRSRRCSRSRDWDKDRGRRSSNRNICSWQRCWRWNWCWRCSNRFRKRPR	57108	57272	-	ATATGGCATAGGAGAAAGGGCAGAAGCAGGAGGTGCAGCAGGAGCAGGGACTGGGACAAGGACAGGGGCAGGCGAAGCAGCAACAGGAACATTTGTAGCTGGCAGAGGTGCTGGAGGTGGAATTGGTGCTGGAGGTGCAGCAACAGGTTCAGGAAGAGGCCGCGG
>NW_010729184_1:666598_to_665243	EGIVLGHNASSK;GHHGASRTASK	>NW_010729184_1	ATG	MVKEGIVLGHNASSKGIEVDKAKVELIEKLPPPQSLKEVRGFLRHVGFYRRFIKDFSKIAKPLTNLLIKDVPFEFDDNCLHAFNTLKEKLIQAPIVSALVWELPFEIMCDASTLGAVLGQRIDKKFHTIYYASRTMNEAQRNYSTTEKELLAIIFAIEKFRFYLLLSKVVVFTDHVGLRYLLAKKDAKPRLLRWILLLQEFDLEIKDKKGSENTVADHLSRLDENYVENINDLPLHDEFPNEQLYAINIKNEPWFADFANFLAGKVVSLHLTYQQKKKIFFDVKYYLWDEPYLYKICRDGMIRRCIPEEEVRNVISFCHDKEVRGHHGASRTASKIL	665243	666253	-	ATGGTTAAGGAAGGAATAGTTCTAGGGCATAATGCGTCATCCAAGGGCATTGAAGTAGATAAAGCTAAAGTAGAACTAATTGAAAAACTTCCTCCACCTCAATCTTTAAAGGAAGTTAGGGGTTTTCTTAGGCATGTAGGTTTTTATAGAAGATTCATTAAGGATTTTTCTAAAATAGCTAAACCCTTGACAAATCTTCTAATTAAGGATGTACCTTTTGAATTTGATGATAATTGTTTGCATGCATTCAACACTCTCAAGGAAAAATTGATTCAAGCCCCCATTGTATCAGCCCTTGTATGGGAACTACCCTTTGAAATCATGTGTGATGCAAGTACTTTAGGTGCAGTTTTGGGGCAAAGAATAGATAAGAAATTTCATACCATTTATTATGCAAGT…
>NW_010729204_1:837343_to_837591	FFYFTQIHNREAWEKR;NGISGSVKR	>NW_010729204_1	ATT	IKKKGFYDCQQFQRRFFYFTQIHNREAWEKRNFIIGLDSCVKVGGINRKFAKDRGVDCRETHPCYKKNGISGSVKRQILSP	837349	837591	+	ATTAAAAAGAAGGGTTTTTATGATTGTCAGCAATTTCAGAGGAGGTTTTTCTATTTTACTCAAATACATAATAGAGAGGCATGGGAAAAACGTAATTTCATCATAGGGCTGGACAGCTGTGTAAAAGTGGGTGGCATTAATAGAAAATTTGCGAAAGATCGAGGGGTAGATTGTAGGGAAACACATCCATGTTACAAAAAGAACGGAATAAGCGGGTCGGTGAAAAGGCAAATTCTCTCTCCT
>NW_010729088_1:226763_to_226515	LGLAGAGSTK;LGLAGAGSTKK	>NW_010729088_1	GTG	VERLQLAPLQGLLVCFNISKLIKSSFIKKKIFSRLKLGLAGAGSTKKIQVGIQKEESER	226515	226691	-	GTGGAGAGATTGCAGCTTGCGCCTCTCCAAGGGCTGCTTGTATGTTTTAATATTTCCAAATTAATAAAAAGTTCATTTATCAAAAAAAAAATCTTTTCAAGACTAAAACTAGGATTGGCAGGTGCAGGATCTACAAAAAAAATACAAGTGGGTATACAGAAGGAAGAGAGTGAGAGG
>NW_010729265_1:833448_to_833612	RCCMTIVLFCYIVVTSR;YDVRVFFGFK	>NW_010729265_1	ATG	MNKRCCMTIVLFCYIVVTSRMFHTSLELRYDVRVFFGFKLVWRDSRDAGE	833463	833612	+	ATGAATAAACGCTGCTGTATGACTATAGTTCTTTTTTGTTACATAGTCGTCACTTCAAGAATGTTTCATACTTCTCTTGAATTGAGGTACGATGTAAGGGTGTTCTTTGGCTTCAAACTGGTATGGAGGGACTCTAGGGATGCTGGAGAG
>NW_010729140_1:2761654_to_2761238	EVGGLQSSRGK;NDNKGTSSKMDPGKK	>NW_010729140_1	ATG	MPSSFIGNKEVGGLQSSRGKVAVAKEIPIDKIDLVELTKNLGLVDRIEEREVKPKEKDARRNDNKGTSSKMDPGKKLRINRELKRLQWGLTN	2761238	2761513	-	ATGCCTTCCTCGTTCATCGGTAACAAGGAAGTAGGCGGCCTGCAAAGTTCAAGAGGGAAAGTGGCGGTGGCAAAGGAAATTCCCATAGACAAGATAGACTTAGTTGAGTTGACAAAAAATCTAGGTTTGGTAGATAGGATTGAAGAAAGGGAAGTTAAACCAAAAGAAAAAGATGCTAGAAGGAACGACAATAAGGGGACCTCGTCCAAGATGGATCCAGGAAAGAAACTAAGGATAAATAGGGAATTGAAAAGGCTTCAATGGGGATTGACAAAC
>NW_010729074_1:81128_to_79743	NLCVMIERQCNK;PRGTSTGRGAGRGK	>NW_010729074_1	ATG	MAANNERNGESSNKSEWWGDKPRGTSTGRGAGRGKGGGPSGRRDRGSVRTHAAQSSARREVAANAAVTDGDRTGLNGLNDEQWQTLVSMLNAYKTRTNEKLSGKNYSTEWIVDSGASHHMIGNLNVLVNTYDVAPCPVRLPNGAHTEAMKEGTIELGNNFKLLHVLYVPKLNYNLLSVGRLLHDTDYIVTFTNKLCVIQDRISRTLMGAGEQLDGVYVFKGVASFRAYKTNGIGLCDLWHRRLGYPSYQTINLLLNISNSKNKTCNVCLKAKQVRDVFIQSSNKVTDCFALIHCDLWDAYRLPTSCGAVYFLTIVDDYSRAVWIYLLAEKSEVGRTLKNLCVMIERQCNKKVKVVRSDNGTEFKSLKSYFDEKGIIFQTSCIGTPQQNGHVERKHRHIL…	79743	81119	-	ATGGCTGCCAACAACGAGAGAAATGGTGAGAGCTCGAATAAGTCTGAATGGTGGGGAGACAAACCCCGCGGTACGTCGACCGGACGTGGAGCAGGTCGAGGAAAAGGGGGTGGACCCTCTGGCAGACGTGACCGAGGTTCAGTAAGAACTCATGCTGCTCAGTCATCGGCAAGGCGTGAGGTGGCTGCTAATGCAGCCGTGACTGACGGTGATAGGACTGGACTGAATGGGCTTAATGACGAGCAATGGCAGACTCTTGTAAGCATGCTTAATGCTTACAAAACCAGGACTAATGAAAAACTCTCTGGTAAGAATTACTCCACTGAATGGATTGTTGACTCAGGGGCATCACATCACATGATAGGGAATTTAAATGTGCTCGTCAACACCTATGATGTT…
>NW_010729074_1:8412850_to_8413374	ENERNRDKGEKMR;ETTAVVTYR	>NW_010729074_1	ATG	MTCTGRRRTWEEACRHSLSVENLKTNSTWVLAGEKERRRENERNRDKGEKMREGLIREVAIKGMPPLPEVAAAVIVEQKIRRESWGGRKRRGEAREKKETTAVVTYRGGGAEEGGTKNEEEERKED	8412997	8413374	+	ATGACCTGTACTGGAAGAAGAAGAACTTGGGAAGAAGCTTGCCGCCACTCTCTTAGTGTCGAGAACTTGAAGACGAACAGTACGTGGGTGCTGGCTGGTGAGAAAGAGAGGAGGAGGGAGAATGAGAGGAATAGAGACAAAGGGGAGAAAATGAGAGAAGGGCTAATTAGAGAGGTGGCGATCAAGGGAATGCCGCCGTTGCCAGAAGTTGCAGCGGCGGTGATCGTGGAACAAAAGATACGGAGAGAGAGTTGGGGAGGAAGAAAGAGGAGAGGAGAAGCCAGAGAGAAAAAAGAAACTACCGCTGTTGTGACCTACAGAGGTGGTGGAGCAGAAGAGGGTGGAACCAAAAATGAAGAAGAAGAAAGAAAAGAAGAT
>NW_010729269_1:79396_to_79731	QTCYMMLHMYWNNVIK;QTCYMMLHMYWNNVIKIIR	>NW_010729269_1	ATG	METPYELQTNLPNSTSLNCLRKLTKRPYKQTCYMMLHMYWNNVIKIIRLNALKEKVGKPVQGLYRFPYISLFFQTKHSLINCKFYMTHCSCTFTILLECELNGEISQI	79408	79731	+	ATGGAGACTCCTTATGAGCTTCAAACTAACTTGCCAAATTCAACATCTCTGAATTGTTTAAGGAAGCTCACTAAACGACCCTACAAGCAAACCTGTTATATGATGCTCCACATGTATTGGAATAATGTAATAAAGATAATAAGACTAAATGCTTTGAAAGAAAAGGTAGGGAAACCTGTACAAGGTTTGTATAGGTTTCCCTACATTTCCCTATTCTTTCAAACCAAACACAGCCTAATTAACTGCAAATTTTACATGACTCACTGTTCATGCACATTCACTATACTTCTAGAATGTGAACTAAATGGTGAAATCAGCCAGATA
>NW_010729256_1:1107840_to_1107478	LGGLGIGNFKK;NFMWEPREEKRYHR	>NW_010729256_1	ATG	MFKIPLKVSNLLEKLIRNFMWEPREEKRYHRVSWEVVTRCKKLGGLGIGNFKKRNMVLLGKWLWRFSLERDKLWTKIVASIHGLEDNG	1107478	1107741	-	ATGTTTAAGATCCCCTTAAAGGTTTCCAATCTTTTAGAAAAATTAATAAGGAACTTTATGTGGGAGCCTAGAGAGGAGAAGAGATATCATAGGGTGAGTTGGGAGGTGGTCACTAGGTGTAAAAAACTAGGAGGTCTTGGGATTGGTAATTTCAAGAAAAGGAATATGGTTCTACTGGGGAAGTGGTTGTGGAGGTTTTCATTGGAAAGGGATAAATTGTGGACTAAGATTGTGGCTAGCATTCATGGGCTGGAAGACAATGGC
>NW_010729368_1:215106_to_214774	NLIRNWFTFLFSK;NWFTFLFSKCFCK	>NW_010729368_1	ATG	MSISLTFIAYWVLEGSFPPDFLFPRAIILVSVPESRCFPSLCAIVSNLVSSLNNSPITESKSRRVLPLKIFDLIISYSGRNLIRNWFTFLFSKCFCKYLTHSMGSEGSM	214774	215100	-	ATGTCCATATCCCTTACATTCATAGCATATTGGGTTTTAGAAGGATCCTTTCCACCAGATTTCTTATTCCCGCGTGCAATAATATTAGTATCAGTCCCTGAATCAAGATGTTTCCCTTCTCTGTGTGCAATAGTTAGCAATCTAGTTTCTTCCCTCAACAACTCTCCCATCACAGAGTCTAAATCTAGAAGAGTTCTTCCACTCAAAATATTTGACCTGATTATTTCATACTCAGGTCGCAATCTCATAAGAAATTGGTTCACCTTTCTATTTTCAAAATGCTTTTGCAAATACTTGACACACTCAATGGGATCAGAAGGTTCAATG
>NW_010729155_1:324246_to_324049	CLKISNNLAWDR;KPRRSIYYENKCLK	>NW_010729155_1	GTG	VVGPHNKWQINTYSCLAKKPRRSIYYENKCLKISNNLAWDRPSWLAIEDFVLNLLQSSISHHKSSC	324049	324246	-	GTGGTAGGACCACACAATAAGTGGCAAATAAATACTTATTCTTGTTTGGCAAAAAAGCCACGAAGAAGTATTTATTATGAAAATAAGTGCTTAAAAATAAGCAATAATTTAGCATGGGATAGACCTAGTTGGCTGGCGATTGAGGATTTTGTTTTGAACCTTCTTCAATCAAGCATCTCTCATCACAAATCCTCCTGT
>NW_010729178_1:1140796_to_1141041	ILYDQDQSQNEMQGK;KRILYDQDQSQNEMQGKIK	>NW_010729178_1	TTG	LKNLHEDNLLSGRKRILYDQDQSQNEMQGKIKEFLLCSCLIPAISFIISGTQIQVFSFGGEKI	1140853	1141041	+	TTGAAGAATCTTCATGAAGACAATCTATTATCAGGAAGGAAAAGGATCTTATATGATCAAGATCAAAGTCAAAATGAAATGCAGGGAAAAATAAAAGAATTTCTACTCTGTTCTTGTTTGATCCCTGCTATCAGTTTTATTATCTCCGGCACTCAAATCCAAGTATTTTCTTTTGGAGGGGAAAAAATT
>NW_010729102_1:731785_to_732123	GSGAGLSKLR;TKAASGWPIR	>NW_010729102_1	ATG	MQRTKAASGWPIRGSGAGLSKLRRIAPCRAGYWSHPFCKHPQRFTRQHTSSRRKRRRRRSNYYRCLSINFLFPHYASSCYSIQYSFCWWDSWSA	731842	732123	+	ATGCAGCGTACCAAGGCTGCTAGTGGATGGCCCATACGGGGCTCCGGCGCAGGATTATCAAAACTACGACGTATTGCTCCTTGTCGGGCTGGGTATTGGAGCCACCCCTTTTGTAAGCATCCTCAGAGATTTACTCGACAACATACGAGCAGCCGAAGAAAAAGAAGAAGAAGAAGAAGTAATTACTATAGATGTCTTAGCATTAATTTTTTGTTTCCACATTATGCATCATCATGCTATAGCATACAATATTCATTTTGTTGGTGGGATTCATGGAGTGCT
>NW_010729231_1:19299_to_19469	GYCNKQVQCTYSR;NLGVPRGYCNK	>NW_010729231_1	ATG	MSSTSNSSHPRNLGVPRGYCNKQVQCTYSR	19380	19469	+	ATGTCATCAACCTCAAATTCGTCCCATCCAAGAAATCTTGGTGTGCCACGTGGCTATTGCAACAAACAAGTTCAATGTACATATTCTAGA
>NW_010729096_1:63053_to_62883	NVQTGYSMQNLASK;RNVQTGYSMQNLASK	>NW_010729096_1	ATG	MHLRLKQTIRSGQNTCISLCRRNVQTGYSMQNLASKGSTIK	62883	63005	-	ATGCATCTGCGTTTGAAGCAGACAATAAGATCCGGACAAAACACATGTATCTCTTTGTGTAGAAGAAATGTTCAAACCGGCTACTCCATGCAAAATTTGGCCTCCAAAGGTTCTACAATTAAA
>NW_010729219_1:713845_to_714036	GGAGGSGPFCR;RGGAGGSGPFCR	>NW_010729219_1	ATG	MPFFLKVDSRWWWWQADYTILHQPIHDNNNFAFVTSKRGGAGGSGPFCRFWLPLR	713872	714036	+	ATGCCTTTCTTTCTCAAGGTTGACTCCAGGTGGTGGTGGTGGCAAGCTGATTACACAATCTTGCACCAGCCTATTCATGATAATAATAACTTCGCTTTTGTTACAAGCAAAAGGGGAGGGGCTGGTGGTAGTGGACCATTTTGTCGATTTTGGTTGCCGCTGCGA
>NW_010729077_1:4690064_to_4691440	AMKDFSDFINR;RLEAGDKNSK	>NW_010729077_1	ATG	MKGNSTLPWIIGGDFNVTRCAEEKKGSQHRTRAMKDFSDFINRFELIDLPLLGAKYTGSDNQEDPILVKLDRFLVSADWEDSFPSIKQEALPRPISDHCPIQLVMGRQIKIPAPFRLDNSWIEEEELKTLIAEKWDDIQVEGMSSYVLAKKLGAIKSVIRNWKKGKASSTKQKKLDCLELIKELDRLEEQRQLSEEERRNREEARIIFDKLAYKDEISWRQKAKVKRLEAGDKNSKFFHKMANARFRIDNIDRLECDGRIGEQPTEIQAIATNFYKSLFLEQWKNRPPPEGVHFKSLSESQKDDLIKPFSEEEIWAAVQKMELDKSPSPDGLTNLFYKKCWTVIKKDILKAFQDFHASASLVRSLNATFITLIPKVEGTTNIKDFRPISLLNSFYKLLA…	4690187	4691440	+	ATGAAGGGTAATTCAACACTGCCATGGATAATTGGGGGTGATTTCAATGTAACCAGATGTGCTGAAGAAAAGAAAGGAAGTCAACATAGAACGAGAGCAATGAAGGACTTTTCAGATTTTATAAACAGGTTTGAGCTTATTGATTTACCTCTTTTAGGTGCAAAGTATACTGGGTCTGATAATCAGGAAGACCCAATCCTAGTGAAGCTGGATAGGTTCTTGGTTTCAGCTGATTGGGAAGATAGTTTTCCAAGCATTAAGCAAGAAGCTCTACCGCGTCCAATTTCAGATCATTGCCCTATTCAATTGGTCATGGGTAGACAAATCAAGATACCTGCACCATTCAGACTTGACAATAGCTGGATTGAAGAGGAGGAGCTGAAGACTCTAATTGCAGAA…
>NW_010729146_1:2697949_to_2697800	ASRQSKERSDNWEHCQHTSGYLRR;QADEEASTSRASRQSK	>NW_010729146_1	ATA	ISAETEEVGKRKQADEEASTSRASRQSKERSDNWEHCQHTSGYLRR	2697800	2697937	-	ATAAGCGCAGAGACTGAAGAAGTAGGAAAGAGGAAGCAGGCAGATGAAGAAGCAAGCACGAGTAGAGCAAGTCGCCAATCAAAAGAGCGGAGTGACAATTGGGAACATTGCCAGCATACATCAGGGTATTTACGCCGT
>NW_010729162_1:2532673_to_2531243	PPNRYSPDVEDR;YPIANYVSTK	>NW_010729162_1	ATG	MVVNEATGKTPIETTPEISTETSTSASPPLPAEEVETPTLRVPESPPLEDISEARESINEVTSPTTPSSSNDTSAGYTLPFKHNHGKPPNRYSPDVEDRRTKYPIANYVSTKRLTKPLKSFVQELSSNHIPTSVQEALTNPKWTRAIQEEKEALLKNKTWTLVTLPEGKRSVGCKWVFSVKYKADGTVERYKARLVTKGYTQTQGVHYQETFSPVAKLNTVRVLLSLAANLDWPLHQFDVKNAFLHGDLEEEVYMDIPPSYTTNSKNQVVCKLQ	2531243	2532064	-	ATGGTGGTCAATGAAGCCACCGGTAAGACACCTATAGAGACTACACCAGAAATATCTACAGAGACCTCAACGTCAGCATCGCCGCCTCTACCAGCAGAAGAAGTAGAGACCCCAACCTTGCGAGTACCGGAAAGCCCACCTCTTGAGGATATCTCGGAAGCACGTGAGAGCATCAACGAGGTAACCTCCCCTACCACACCTTCAAGCTCTAACGATACTTCGGCTGGCTACACCTTACCTTTCAAGCATAATCATGGCAAACCACCAAACAGATATTCTCCAGATGTTGAGGATAGGAGGACAAAGTATCCAATTGCCAACTATGTATCAACGAAGAGACTCACCAAACCTCTAAAATCATTTGTGCAAGAATTGTCCTCTAATCATATTCCCACCAGT…
>NW_010729246_1:873980_to_873759	EIALGTSMNSR;REIALGTSMNSRNR	>NW_010729246_1	ATG	MEDQCTLFSRHTKREIALGTSMNSRNRKQVLDPFISRLITVKIQIHSVGIPIGRIIAFN	873759	873935	-	ATGGAGGATCAATGCACACTGTTCTCAAGACACACAAAACGGGAAATTGCATTGGGCACATCCATGAATTCGAGAAACAGGAAACAAGTTTTGGATCCGTTCATATCAAGACTAATCACTGTCAAAATCCAAATACATTCTGTAGGCATTCCGATCGGAAGAATAATAGCATTCAAC
>NW_010729236_1:233083_to_233319	RNNRDNWNFASRR;RRNNRDNWNFASRR	>NW_010729236_1	TTG	LEILTFSDHGTNPGRRSGCRSGSCASSSRRRNNRDNWNFASRRPVAK	233179	233319	+	TTGGAAATACTGACCTTCTCCGATCACGGTACGAACCCGGGTCGCCGGTCCGGTTGTCGTAGCGGCTCATGTGCTTCTAGCAGTCGCCGTAGAAACAACAGAGACAATTGGAACTTTGCTAGCAGAAGACCTGTTGCTAAG
>NW_010729079_1:9677566_to_9677171	FPEATAMHIDHPQDR;QVGACARSLVR	>NW_010729079_1	ATG	MRARICLLAPPPCHWGWCLYIGIVWHGLHAPHPRFPRGRLSGPRFPEATAMHIDHPQDRLVRGPTSKDRGSVGICMPNLSASTSCRSNSPIRRLCQAASSAPVPNRQVGACARSLVRCLCQVTSSTLVPSG	9677171	9677563	-	ATGAGAGCTAGAATATGCTTACTTGCCCCCCCTCCATGCCATTGGGGTTGGTGCCTTTATATAGGCATTGTTTGGCATGGGCTTCACGCACCACATCCGAGATTTCCGAGAGGTCGCCTAAGTGGTCCGAGATTCCCGGAGGCAACCGCCATGCACATTGACCACCCTCAAGATCGTTTGGTACGTGGGCCAACATCCAAGGATCGTGGGAGTGTTGGGATATGCATGCCGAATTTGTCGGCGAGCACGTCTTGCAGGTCGAACAGCCCAATTCGGCGCCTGTGCCAGGCTGCCAGTTCGGCACCTGTGCCAAATCGCCAAGTCGGCGCCTGTGCTAGGTCACTAGTTCGGTGCCTGTGCCAGGTTACCAGTTCCACACTTGTGCCAAGTGGC
>NW_010729076_1:663931_to_664374	KSNIDKGNNEEPDKK;RENNDKVKKSNIDKGNNEEPDK	>NW_010729076_1	GTG	VPASSSFPLGSLKHEWRSSPTKRENNDKVKKSNIDKGNNEEPDKKSLTYHHGIRGSTPGYVVQRKLGPRCDLLRVNGLPTFLKSMVRRQHTPELALASRA	664075	664374	+	GTGCCCGCCTCGAGCTCCTTTCCGCTTGGGTCGCTAAAGCATGAATGGAGGAGTTCACCTACCAAAAGGGAAAATAACGACAAAGTTAAAAAGAGTAATATCGACAAAGGTAATAACGAGGAGCCCGACAAGAAGTCGCTAACTTACCACCATGGCATAAGAGGCAGCACGCCCGGCTACGTGGTTCAAAGGAAGCTCGGCCCACGTTGCGACCTCCTCAGGGTAAACGGCCTCCCTACTTTTTTGAAGAGCATGGTTCGACGACAGCACACTCCTGAACTCGCCTTGGCCTCCCGAGCC
>NW_010729074_1:7412458_to_7412703	KNKFKTIFQNAYMYK;NKFKTIFQNAYMYK	>NW_010729074_1	ATG	MPFDKEIRKKKQNKDFSKKNKFKTIFQNAYMYKCDLLCIIKLMGLIFND	7412557	7412703	+	ATGCCTTTTGACAAAGAAATAAGAAAGAAAAAACAGAACAAAGATTTTAGTAAAAAAAATAAATTTAAAACTATTTTCCAAAATGCATATATGTATAAATGTGATCTACTATGTATAATCAAACTCATGGGTTTAATCTTCAATGAC
>NW_010729145_1:1723751_to_1721859	QPNHNQPTQYQKGK;RNTQDLASTMAK	>NW_010729145_1	ATG	MDGLKPWAELELQRRNTQDLASTMAKTEQLSELRLSDDEGTKPANPRAAHLSGGDRQPSPSKEKQPNHNQPTQYQKGKHPQRGRGSDNKMYQGRPTRPPTCYICGEEHLTRHCPKKEKLNALIAKLSDDEHSDGERSTRAPRVGALQLFNTMMKKGTTSKQPASVKRGLRYVDVTLGGRPTRALVDTGAIHNFISITEAKRLNLAIYKEPGWLKVVNTGAKPTKGMARQVRLQLGTWDGEIDISVIHMDDFDVVLGMDFMIQAKAASAPHLDTLMILDEQSPCMVNMTASACTKKKQVSTLQLQHQPQPQGMAKRSTTTTTIATKNDRSDSNKKSVPASVPTLPQHQQQQRKPPLQQKPLMPTTDGPKRRPKANLNYNRTHYLNHRGERVSPKQYRNHL…	1721859	1723403	-	ATGGATGGCCTAAAGCCTTGGGCCGAGCTCGAGCTCCAACGACGCAATACTCAAGACCTTGCCTCTACCATGGCCAAGACCGAACAACTTAGTGAACTGAGATTGTCGGATGACGAAGGAACCAAGCCAGCCAACCCACGTGCTGCACACTTGAGTGGGGGAGATAGACAACCAAGTCCTTCGAAAGAGAAGCAGCCCAATCACAACCAGCCAACACAGTACCAGAAGGGAAAGCATCCACAAAGAGGTCGCGGCTCCGACAACAAAATGTATCAAGGTAGACCAACACGTCCACCTACATGCTACATTTGTGGGGAGGAACACTTGACAAGACATTGCCCGAAGAAGGAGAAGCTAAATGCCCTCATTGCCAAGTTGAGTGATGACGAGCATAGTGAT…
>NW_010729175_1:1643161_to_1642781	KLAGGGGPR;KLAGGGGPRR	>NW_010729175_1	ATG	MDETSPFSSLNTPPIPDCPGFPRLLLSKFSFKKLAGGGGPRRTHYCFGLGAISNLTPLPQ	1642781	1642960	-	ATGGATGAAACAAGCCCATTCTCATCCCTAAACACACCTCCAATCCCCGATTGTCCAGGATTCCCCCGACTACTCCTGTCAAAGTTTAGTTTTAAAAAACTGGCCGGTGGGGGGGGTCCAAGACGCACTCATTACTGTTTTGGGCTGGGTGCAATTAGCAATCTCACCCCACTTCCTCAA
>NW_010729084_1:1852143_to_1851928	IEEYVNYKANNKSKR;KTCLFMSLMR	>NW_010729084_1	ATT	IEEYVNYKANNKSKRKVKMALDLRGSVKETYIHGRRKKTCLFMSLMRELQIDQLTSAEMPLTKP	1851928	1852119	-	ATTGAGGAATATGTGAATTATAAAGCAAATAATAAGAGCAAAAGAAAGGTAAAGATGGCACTGGATTTACGTGGTTCGGTCAAAGAGACCTACATCCACGGGAGAAGAAAGAAAACATGTTTATTCATGTCCTTGATGAGAGAACTACAAATTGACCAACTTACTAGTGCCGAAATGCCTTTAACAAAGCCT
>NW_010729196_1:1435031_to_1434645	QIQLTKSDLQMICGHK;QRNFISPNDGK	>NW_010729196_1	ATG	MGHYLRHSKQRNFISPNDGKPIASSLEPNCMFKIKQIQLTKSDLQMICGHKHRRFPVLGFLFPFTQDNSTVMKIALETAILLFLL	1434645	1434899	-	ATGGGTCATTATCTCAGGCATTCAAAACAAAGAAATTTCATATCTCCAAACGATGGGAAGCCAATTGCTTCATCTTTGGAGCCCAATTGCATGTTTAAAATAAAACAAATACAGTTAACAAAATCGGACCTTCAAATGATCTGTGGGCACAAACACCGGAGATTTCCGGTATTAGGGTTCCTTTTTCCTTTCACGCAAGATAATTCTACCGTCATGAAAATCGCTTTGGAGACTGCCATATTGTTGTTTTTGCTC
>NW_010729077_1:1357876_to_1358139	KNTADRMANK;NWYPDMDAANSLDTIFCFCK	>NW_010729077_1	ATG	MTWFFNFCLKNKNHLRKNTADRMANKKNWYPDMDAANSLDTIFCFCKSLVYPQ	1357981	1358139	+	ATGACTTGGTTCTTCAATTTCTGCTTGAAGAACAAGAACCATCTCAGGAAGAACACAGCAGACAGAATGGCTAACAAGAAGAACTGGTACCCGGATATGGATGCAGCAAATTCGTTAGACACCATCTTTTGCTTTTGCAAATCACTAGTCTACCCCCAG
>NW_010729272_1:162517_to_162287	QEPFLNCLMHSR;QEPFLNCLMHSRNMVK	>NW_010729272_1	TTG	LSPFNGKKQEPFLNCLMHSRNMVKTGLCRLDIRYLFLLPFLQRSKRGKKESKGSFAEKKKQGIVFTECYRLCECPKL	162287	162517	-	TTGTCGCCGTTTAATGGCAAGAAACAAGAACCATTCCTGAACTGTCTGATGCACTCAAGAAATATGGTGAAGACAGGTCTGTGTAGGCTGGATATCCGTTACCTGTTTCTGTTGCCATTTCTACAGAGGAGTAAGAGAGGAAAGAAAGAAAGCAAGGGATCGTTCGCAGAAAAAAAAAAACAGGGAATCGTTTTCACGGAGTGTTACAGACTTTGTGAATGCCCGAAACTC
>NW_010729074_1:2802801_to_2802956	ESGQLDMSLCGEERER;KQRKESGQLDMSLCGEER	>NW_010729074_1	ATG	MEERRRKQRKESGQLDMSLCGEERERWGRKHVHSDTGRIMPT	2802831	2802956	+	ATGGAGGAGAGAAGAAGAAAGCAGAGGAAGGAGAGTGGACAACTGGACATGAGTCTTTGTGGGGAGGAGAGAGAAAGATGGGGCAGAAAACACGTGCACTCAGATACGGGTCGGATCATGCCCACC
>NW_010729211_1:265468_to_265292	QIKGNFLKRKRKREKHRKRNNK;RKRKREKHRKR	>NW_010729211_1	ATG	MHIKNREKIQIQKKKLKKEKKKQIKGNFLKRKRKREKHRKRNNKYKLIKTPKN	265292	265450	-	ATGCACATAAAAAATAGGGAAAAAATTCAAATCCAAAAAAAAAAATTGAAAAAAGAGAAAAAAAAACAAATTAAAGGGAATTTTTTGAAAAGAAAAAGGAAAAGAGAAAAACATAGAAAAAGAAACAACAAATATAAATTAATCAAAACTCCAAAAAAT
>NW_010729181_1:659277_to_659606	LVCHCFILYMVCQEWK;LVCHCFILYMVCQEWKK	>NW_010729181_1	TTG	LVCHCFILYMVCQEWKKVFKDSNISNMWIIRKVNTIFNRILDTSTDYSPNPSFHPQLSLHVNPNTNCIIFTYVGKITPSYFFFWSYYFKHSIGMFTNCRRKKIFEIDRRS	659277	659606	+	TTGGTATGCCATTGCTTTATACTATATATGGTTTGCCAGGAATGGAAAAAAGTTTTCAAGGATTCTAATATCTCAAATATGTGGATTATTCGAAAAGTTAATACTATTTTTAATCGAATATTGGATACTTCAACAGATTATTCTCCAAATCCAAGCTTTCATCCACAGTTAAGCCTACACGTTAATCCTAATACTAATTGTATCATCTTTACATATGTAGGAAAAATTACTCCATCTTATTTTTTCTTTTGGAGTTATTATTTTAAACACTCAATTGGAATGTTTACAAATTGTAGGAGGAAGAAAATTTTTGAGATCGATAGAAGAAGC
>NW_010729224_1:772847_to_773305	EITKGSGGEDDFK;LTCSMVAMSTRVFYSK	>NW_010729224_1	ATG	MTVATSIRSSARQLRLTCSMVAMSTRVFYSKLQSSRQLREITKGSGGEDDFKMPLWGGIDVGFRSLVSITSDSLIVFFLFTDYSSFSSSSLLMLELLLLPVLGFYLTLC	772979	773305	+	ATGACAGTTGCGACCTCGATCCGATCGTCGGCAAGGCAGCTAAGACTGACATGTTCGATGGTGGCAATGTCAACAAGGGTTTTCTATTCGAAGTTGCAGTCCTCGAGACAATTAAGAGAAATCACTAAGGGAAGTGGTGGTGAGGATGATTTTAAGATGCCATTATGGGGAGGCATTGATGTAGGGTTTCGTTCGTTAGTATCTATCACAAGTGACTCTCTCATCGTTTTCTTCCTTTTCACTGATTACAGTTCTTTTTCTTCTTCCTCTCTGTTGATGCTGGAGCTACTGCTGCTCCCGGTCCTTGGTTTCTATCTCACCCTGTGT
>NW_010729163_1:1882595_to_1882999	ICMPNLSATTSRRPPGR;ICMPNLSATTSRRPPGRR	>NW_010729163_1	ATG	MNVDHPPDRSERGPTSKDRGSVKICMPNLSATTSRRPPGRRLCQAARWNTNNLAKENCCLSGSGCQLFVPRCHVPQYHWRAKSALIICPPLLS	1882721	1882999	+	ATGAATGTTGACCACCCTCCGGATCGTTCGGAACGTGGGCCAACTTCCAAGGATCGTGGGAGTGTTAAAATATGCATGCCGAATTTGTCGGCGACCACGTCTCGCAGGCCGCCTGGTCGGCGCCTGTGCCAGGCTGCTAGGTGGAACACCAACAACTTGGCTAAGGAAAATTGTTGCCTAAGTGGTTCCGGGTGTCAACTATTTGTTCCGAGGTGCCATGTGCCACAATATCATTGGAGGGCCAAATCCGCCCTCATCATTTGCCCCCCACTCCTTAGC
>NW_010729208_1:1357294_to_1357127	QNKNLFSNYR;QNKNLFSNYRNYR	>NW_010729208_1	ATA	IKKYRSLKQNKNLFSNYRNYRN	1357127	1357192	-	ATAAAAAAATATAGAAGTCTCAAACAAAATAAAAATTTATTTTCAAATTATAGAAACTATAGAAAT
>NW_010729231_1:209564_to_209722	KSDHTSQLNRLNYNLR;PNTRSTTQALEVRAQR	>NW_010729231_1	ATG	MWAGHRPNTRSTTQALEVRAQRRLVFRKSDHTSQLNRLNYNLRP	209591	209722	+	ATGTGGGCTGGACATAGACCTAATACTAGGAGCACAACACAAGCTTTAGAAGTGAGGGCACAAAGAAGACTAGTGTTTAGAAAATCAGACCATACCAGCCAGTTGAATCGGTTGAACTATAACTTGAGACCT
>NW_010729177_1:551323_to_551087	GVVGAGAGTR;GVVGAGAGTRSR	>NW_010729177_1	CTG	LGGRGVVGAGAGTRSRLLVKTRRSLSIKEVVVSFELKSYKTEMEGADNLATPAKEICSRNTTFREIQIQRIVGS	551087	551308	-	CTGGGTGGAAGGGGGGTTGTAGGCGCAGGAGCCGGGACACGTAGCCGCTTGCTGGTGAAAACAAGAAGATCTCTCTCAATTAAGGAAGTAGTAGTGTCATTTGAATTAAAGTCCTACAAGACAGAGATGGAAGGAGCAGACAATCTAGCAACCCCAGCAAAGGAGATATGTTCAAGAAACACAACATTCCGAGAAATCCAAATACAACGAATAGTAGGATCA
>NW_010729210_1:1344864_to_1345115	MEEILKKLEVHNK;MKNGKWKMK	>NW_010729210_1	ATG	MKNGKWKMKKKKRWKMEEILKKLEVHNKCSTSKLHQDLPPVQSISSSFSCHHHYYSRLIVFGHSILFNAISDYSKKYGQASAYF	1344864	1345115	+	ATGAAAAATGGAAAATGGAAAATGAAAAAAAAAAAAAGATGGAAAATGGAAGAGATCCTAAAAAAATTGGAAGTGCACAATAAGTGCAGCACATCTAAACTCCACCAAGATTTGCCACCTGTTCAATCTATAAGTTCCTCATTCAGTTGTCATCATCACTATTATTCAAGACTTATTGTCTTTGGCCATTCCATTCTGTTTAATGCTATATCTGATTATTCAAAAAAGTACGGACAGGCCAGTGCATATTTC
>NW_010729198_1:1421152_to_1421000	KMSENSKNAK;QNAKKMSENSK	>NW_010729198_1	ATT	ITKQNAKKMSENSKNAKKIKKNKNIKHKVNKKYKLKF	1421000	1421110	-	ATTACAAAACAAAATGCTAAAAAAATGTCAGAAAATTCAAAAAATGCCAAAAAAATTAAAAAAAATAAAAACATTAAACATAAGGTTAATAAAAAATATAAACTTAAATTT
>NW_010729128_1:1572793_to_1572254	KKKTRSGPLAISRNFANK;RINGSNRASISSDFSR	>NW_010729128_1	ATG	MFILPSQKKRKKKTRSGPLAISRNFANKILRKRINGSNRASISSDFSRYSSGKLSLLFSKPNLHSIKSIKNTPFQGSLKLCFSRNSKFPDRSHFCTFDFVSKVQTYGPDYMI	1572254	1572589	-	ATGTTCATACTTCCGTCACAAAAGAAACGAAAAAAAAAAACGAGGTCTGGGCCTCTGGCAATATCGAGGAACTTTGCAAATAAGATCTTGCGGAAGAGGATTAATGGCAGCAATAGAGCTTCGATTTCTTCAGATTTTTCGCGTTACAGCTCCGGAAAGCTGTCGCTTTTGTTCTCCAAACCTAACTTACATTCCATTAAAAGCATCAAAAACACCCCCTTCCAAGGAAGCTTAAAGCTTTGCTTTAGCAGAAATTCAAAATTTCCAGATAGGTCCCATTTTTGCACATTCGACTTCGTCTCTAAAGTCCAAACCTATGGACCTGATTATATGATC
>NW_010729248_1:484941_to_485111	ENWRPISNTLYSYRK;NSSGFGSIQWKTSK	>NW_010729248_1	GTG	VKAGAKGYCICKESSPWPTKENWRPISNTLYSYRKNSSGFGSIQWKTSKYLFF	484953	485111	+	GTGAAGGCAGGTGCAAAAGGCTATTGCATTTGCAAGGAAAGCTCACCATGGCCAACTAAGGAAAACTGGAGACCCATATCTAACACATTGTATTCATACAGGAAGAATTCTAGCGGCTTTGGTTCCATCCAGTGGAAAACGAGTAAGTACCTCTTTTTT
>NW_010729108_1:845717_to_845995	KNLLLRVKIFMWK;NLLLRVKIFMWKFLWEGLLTKDR	>NW_010729108_1	GTG	VEVLHVQKKNLLLRVKIFMWKFLWEGLLTKDRCSSWLQPEELTCSLSKPKKHLNTSSSHGLTREQYGFKISRASIQIKSKKNHPMKSF	845732	845995	+	GTGGAAGTTCTTCATGTACAGAAAAAAAATCTCCTTCTAAGAGTGAAAATCTTCATGTGGAAGTTCTTATGGGAAGGGCTGTTAACCAAAGACAGGTGTTCTTCGTGGCTGCAACCAGAAGAATTAACTTGCTCCTTAAGCAAACCAAAGAAACATTTGAACACCTCTTCTTCACATGGCCTTACGCGCGAGCAATATGGCTTCAAAATCTCTCGGGCCTCAATCCAGATAAAATCAAAGAAAAACCACCCCATGAAATCATTC
>NW_010729090_1:1708701_to_1708462	FHWCSWKFMCQPK;RNFWWYISDQQSK	>NW_010729090_1	ATG	MEKIKRNFWWYISDQQSKFHWCSWKFMCQPKINDGLGFRHSGTMNLALLKKFTWRFLVEDNKLWVHIW	1708462	1708665	-	ATGGAGAAGATTAAACGGAATTTCTGGTGGTACATTTCAGATCAACAGTCCAAATTCCATTGGTGCTCTTGGAAGTTTATGTGCCAACCTAAAATTAATGATGGCTTAGGTTTTAGGCACAGTGGTACCATGAATTTAGCTTTACTGAAGAAATTTACATGGCGTTTCCTAGTTGAAGATAATAAGCTTTGGGTTCATATCTGG
>NW_010729162_1:684192_to_683953	NAGGAGGSPR;NAGGAGGSPRNLVYK	>NW_010729162_1	ATG	MLFLKACKIFRNAGGAGGSPRNLVYKILPHACCPLCIQ	683953	684066	-	ATGTTGTTTTTGAAAGCGTGCAAAATTTTCAGGAACGCTGGTGGTGCAGGGGGGAGTCCAAGAAATTTGGTATATAAAATATTGCCGCACGCATGTTGTCCACTGTGTATCCAG
>NW_010729081_1:170585_to_170253	QILMQTNLMRDCERR;WRNAFNCCPSYKKQILMQTNLMRDCER	>NW_010729081_1	TTG	LITQCYETRQGWCGQNLEKHCWIERWRNAFNCCPSYKKQILMQTNLMRDCERRECDENRSPWKPLRRWLNLLK	170253	170471	-	TTGATCACACAGTGTTATGAAACAAGACAAGGTTGGTGTGGGCAAAATTTAGAAAAACATTGCTGGATAGAGAGGTGGAGAAATGCATTCAACTGTTGTCCAAGCTATAAAAAGCAAATATTAATGCAGACAAATCTGATGAGAGATTGTGAAAGGAGGGAATGTGATGAGAACCGCTCACCATGGAAGCCCCTTCGACGGTGGCTTAACCTCCTGAAA
>NW_010729074_1:5326143_to_5326334	KKKMGGK;KMGGKNK	>NW_010729074_1	ATG	MKRSSSSLSNKLRGKKNRKKKMGGKNKQQCQVNQTNQ	5326224	5326334	+	ATGAAAAGATCTAGCAGTTCCTTGTCTAATAAACTACGAGGCAAAAAGAATAGGAAGAAGAAGATGGGAGGAAAGAACAAACAACAATGTCAGGTCAACCAAACAAATCAG
>NW_010729172_1:2282856_to_2283011	ITGDCRNKCQAVRRGREERNR;NKCQAVRRGREERNR	>NW_010729172_1	ATT	ITGDCRNKCQAVRRGREERNRCHTSGGEQTTTGEEGGGRGGEQMPNGVEGMR	2282856	2283011	+	ATTACTGGAGATTGCAGAAACAAGTGCCAAGCGGTGAGAAGAGGAAGAGAAGAGAGGAATCGCTGTCACACAAGTGGCGGTGAACAAACCACCACCGGAGAAGAAGGAGGAGGAAGAGGAGGAGAACAGATGCCCAATGGAGTTGAAGGGATGCGG
>NW_010729259_1:198831_to_199085	NYYSSFQTNIKK;QGKNYYSSFQTNIK	>NW_010729259_1	ATT	IYNFSNPHVTLNNVVHGEEGAEPTEKQGKNYYSSFQTNIKKIELRIVENKKIKFINAEIKGSELNKTIFKIQKFKEY	198855	199085	+	ATTTATAATTTTTCCAATCCTCATGTAACCTTAAACAACGTAGTACATGGTGAGGAAGGGGCCGAACCCACAGAGAAGCAAGGGAAAAATTATTATTCTTCGTTCCAGACAAATATAAAGAAAATAGAACTGAGAATTGTAGAAAATAAGAAAATAAAATTTATTAATGCTGAAATCAAAGGTTCAGAATTAAACAAGACAATATTTAAAATTCAGAAATTCAAGGAGTAC
>NW_010729074_1:10201184_to_10201366	KRRMYLHGCMMFFPHKR;RMYLHGCMMFFPHK	>NW_010729074_1	ATG	MEKIKKRRMYLHGCMMFFPHKRDCRRPLLYIKRGIFLTIHSYKFMLLLLVSFI	10201208	10201366	+	ATGGAAAAAATAAAAAAAAGGAGAATGTATCTTCATGGGTGTATGATGTTTTTTCCCCATAAAAGGGATTGTCGTAGACCACTTTTGTATATAAAGCGAGGCATTTTTCTCACTATCCATTCATATAAATTTATGTTATTGTTATTGGTTTCGTTTATT
>NW_010729139_1:246481_to_246777	HHVCETKNQGGLGFRKIEEFNK;NQGGLGFRK	>NW_010729139_1	TTG	LFSIPRHHVCETKNQGGLGFRKIEEFNKPLFSKVKTEMETLHSQIRTLGQNHQTTVYQVQVYLQANKKTKGLLVVEASSSFIG	246529	246777	+	TTGTTTTCAATCCCAAGGCACCATGTTTGTGAAACCAAAAATCAAGGAGGTCTGGGCTTCAGGAAAATTGAGGAATTCAACAAGCCTCTCTTCTCAAAAGTCAAAACAGAGATGGAGACTCTTCACAGCCAAATCAGAACTCTGGGCCAAAATCATCAAACAACAGTATATCAAGTCCAAGTCTATCTTCAAGCTAACAAAAAAACCAAGGGACTCTTGGTGGTGGAAGCAAGTAGTAGTTTTATTGGA
>NW_010729080_1:9638047_to_9637550	KRQDSAYGGWFNDR;RQDSAYGGWFNDR	>NW_010729080_1	ATG	MRRVINIFKTLRLLHINVFSDKPIEEGIVEIQLVNIPLAGDRKRQDSAYGGWFNDRADGVRKINSWYLSEALNDQPSFIEIHRPIWFSFNFIYPLRSNHIHGRLIWYKVLSSVVNESLKFFGNRITPMAMFGGFRVRSGFALSSSNESIKIERKRVLSCKRSR	9637550	9638038	-	ATGAGAAGGGTGATCAACATCTTCAAAACCCTTAGGTTGCTACATATAAATGTCTTTAGTGACAAGCCCATTGAGGAAGGCATTGTCGAAATCCAGTTGGTGAACATCCCACTGGCAGGAGACCGGAAGAGACAGGATAGTGCGTATGGTGGTTGGTTTAATGACAGGGCTGACGGTGTCAGAAAAATCAACTCCTGGTATTTGAGTGAAGCCTTGAATGACCAACCGAGCTTTATAGAGATCCATAGACCCATTTGGTTTTCTTTTAACTTTATATACCCACTTAGATCCAACCACATTCATGGAAGGTTGATATGGTACAAGGTCCTAAGTTCCGTTGTTAACGAGAGCCTGAAATTCTTTGGAAATCGCATCACACCAATGGCGATGTTTGGAGGT…
>NW_010729077_1:1746783_to_1746586	EESGLGVGNVSK;NHLFWGSGCGGCQWRMK	>NW_010729077_1	ATG	MSRRKEESGLGVGNVSKKNHLFWGSGCGGCQWRMKSYAVRLWLVSMGS	1746586	1746729	-	ATGAGTAGAAGGAAGGAGGAGAGTGGCCTGGGTGTAGGTAATGTGAGTAAGAAGAATCATCTCTTTTGGGGAAGTGGGTGTGGAGGTTGCCAATGGAGAATGAAAAGCTATGCCGTAAGGTTGTGGCTAGTATCCATGGGCTCT
>NW_010729091_1:3307609_to_3307253	GGGGGGGVRQR;GRGGSGGAGDFSVQR	>NW_010729091_1	GTG	VTKGRGGSGGAGDFSVQRRHLRLQQHCRRWRWRRRRWWSFLYPPPPPPLSPPISGSVARGGGGGGGVRQRNHQRRRRHHLAGGGRWQL	3307253	3307516	-	GTGACCAAAGGCAGAGGTGGCAGCGGCGGCGCTGGTGATTTCTCTGTTCAACGTCGCCACCTCCGCCTCCAGCAACATTGTCGGAGGTGGCGGTGGCGGCGGCGGCGCTGGTGGTCATTCCTCTACCCGCCACCGCCGCCACCTCTATCTCCACCCATCTCCGGCAGCGTTGCTAGAGGCGGAGGCGGAGGTGGCGGCGTTAGACAGAGAAACCACCAGCGTCGTCGCCGTCACCACCTTGCTGGAGGTGGACGATGGCAGCTC
>NW_010729075_1:6846156_to_6845848	PGAGGGAMGFK;RPGAGGGAMGFK	>NW_010729075_1	ATG	MLLSLGKRPGAGGGAMGFKGFGSSSGLISPVRLNCRKFIRKL	6845848	6845973	-	ATGTTGCTTTCCCTGGGCAAGAGACCGGGGGCGGGAGGAGGAGCTATGGGATTTAAGGGGTTTGGATCTTCTTCAGGACTGATCTCCCCCGTCCGATTGAACTGCAGGAAATTCATCCGGAAGCTG
>NW_010729274_1:237723_to_237508	KEKEGGGGAQQQNK;KEKEGGGGAQQQNKK	>NW_010729274_1	TTG	LRKDYFHCKKEKEGGGGAQQQNKKHHTRHF	237508	237597	-	TTGAGAAAAGATTACTTTCATTGCAAAAAGGAAAAAGAGGGGGGGGGGGGTGCACAGCAACAAAACAAAAAGCACCACACAAGACATTTT
>NW_010729078_1:10219886_to_10219494	CRRHLCLRQHCQR;GKGGGSGAGGFFVQHR;RQVAANGSGGR	>NW_010729078_1	GTG	VVRGKGGGSGAGGFFVQHRHLCPPPPLATLPKMGGDKGSGDGQRNDHQRCRRHLCLRQHCQRRRRRQVAANGSGGRR	10219494	10219724	-	GTGGTCAGAGGCAAAGGTGGAGGCAGCGGCGCTGGTGGTTTCTTTGTCCAACACCGCCACCTCTGCCCACCTCCACCACTGGCAACGTTGCCGAAGATGGGTGGAGACAAAGGTAGCGGCGACGGGCAGAGGAATGACCACCAGCGCTGCCGCCGCCACCTCTGCCTCCGACAACATTGCCAGAGGCGGAGGCGACGGCAGGTGGCAGCAAACGGCAGTGGCGGGCGGCGA
>NW_010729433_1:218705_to_218965	RPPNGAEVPR;RPPNGAEVPRR	>NW_010729433_1	GTG	VPRRPPNGAEVPRRPIEGAETGRKRPTEDMPREELPWKVSNAEHPTEDVAGRPTPGEHPSGPSSTPPSV	218759	218965	+	GTGCCAAGGAGGCCACCCAACGGGGCCGAGGTGCCGAGGAGGCCCATAGAGGGGGCCGAGACGGGTCGGAAGAGGCCCACCGAAGACATGCCGAGGGAGGAGCTGCCGTGGAAGGTGTCCAATGCTGAACACCCGACCGAAGACGTGGCGGGGAGACCTACACCTGGGGAGCATCCATCTGGGCCTTCTTCAACTCCGCCATCGGTG
>NW_010729078_1:4488806_to_4488552	KIGTAFGR;KMEMVNLHGEMANDLR	>NW_010729078_1	ATG	MDSGALNCTKYFAFSFDASSRKIGTAFGRKMEMVNLHGEMANDLRPIYREVKEKRVTGKIVSTTGEEEEEDERRRGIYQKKK	4488552	4488797	-	ATGGATTCTGGAGCCTTGAACTGCACAAAATACTTTGCCTTTTCATTTGATGCATCATCTAGGAAGATTGGCACTGCTTTCGGCAGAAAAATGGAAATGGTTAACCTGCATGGTGAAATGGCAAATGATCTCCGTCCCATATACAGAGAAGTTAAGGAGAAAAGGGTTACTGGGAAAATTGTATCTACCACAGGGGAAGAGGAAGAAGAAGATGAAAGGAGACGGGGGATTTATCAAAAAAAAAAA
>NW_010729110_1:407133_to_406942	KRTNSTNNKQKDKISK;RTNSTNNKQK	>NW_010729110_1	CTG	LRGGSICNQTKKRTNSTNNKQKDKISKVESSSHHFLSKGNKHVGKGCSLAFFFKVHS	406942	407112	-	CTGAGGGGGGGTTCCATATGTAACCAAACAAAGAAGAGAACCAATTCCACAAATAATAAGCAAAAGGACAAGATATCAAAAGTTGAGTCGTCGTCTCACCATTTCTTAAGCAAAGGTAACAAGCATGTGGGGAAAGGCTGCAGTCTGGCCTTTTTCTTTAAAGTACATTCA
>NW_010729124_1:3374627_to_3374851	IGVGGGGGRR;IGVGGGGGRRR	>NW_010729124_1	ATA	IGVGGGGGRRRRRRRRRRRRRREGERGKSVLRRVTATWVGFEQRGDRRRSPLCVWVRTGKKRNSLGLGFLGRV	3374633	3374851	+	ATAGGGGTAGGAGGAGGAGGAGGAAGAAGAAGAAGAAGGAGGAGGAGGAGGAGGAGGAGGAGGAGAGAGGGAGAGAGAGGGAAGTCGGTATTGAGACGAGTCACCGCCACCTGGGTTGGGTTCGAACAAAGGGGAGATCGTCGCCGCTCGCCGCTCTGTGTCTGGGTTCGAACAGGGAAGAAGAGGAATAGTTTGGGATTAGGGTTTCTCGGAAGGGTC
>NW_010729075_1:5438198_to_5437914	KGGGGMKR;KGGGGMKRER	>NW_010729075_1	CTG	LLCTKINSKKKNLNSSKNQHQQRRISTRKGGGGMKRERRNIDDLFLWDSHEFHGGTKSEFGKHDIKLAFQIFVEFR	5437914	5438141	-	CTGTTATGTACCAAAATAAATTCTAAAAAAAAAAATTTAAATAGCTCAAAGAATCAACATCAACAGAGAAGAATAAGCACAAGGAAAGGGGGGGGGGGGATGAAGAGAGAAAGGAGAAACATTGATGACCTTTTTCTTTGGGACAGCCATGAGTTCCATGGAGGCACCAAAAGCGAATTTGGGAAGCATGATATCAAGCTTGCTTTCCAAATCTTTGTTGAATTCAGG
>NW_010729105_1:2620860_to_2620561	KNSENQNQNK;KNSENQNQNKQQNR	>NW_010729105_1	ATG	MNRKNSENQNQNKQQNRKMTINPLSIFKYKV	2620561	2620653	-	ATGAACAGAAAAAACTCAGAAAACCAAAATCAAAACAAACAACAAAATAGAAAAATGACGATAAATCCGCTATCCATCTTCAAGTATAAAGTA
>NW_010729106_1:537154_to_536642	NKGQSPCFTIK;RNWRNPCFQCQNQK	>NW_010729106_1	ATG	MERTERNKGRSPCFIVKIKTKKNGKNRRKKKTKKGAEPLFSISKQKRNKGQSPCFTIKIKTKKNGKNKRKKKRKKKKKGAEPLFSISKQKRNKGRSPCFTIKTKKKGRRRNWRNPCFQCQNQKETRGGVLVLLSKQKRMEEEPDDRLRLRVFDFSTKTALP	536642	537124	-	ATGGAAAGAACAGAAAGAAACAAGGGGCGGAGCCCCTGTTTTATTGTCAAAATCAAAACAAAAAAGAATGGAAAGAACAGAAGGAAGAAGAAGACGAAGAAGGGGGCGGAGCCGTTGTTTTCAATATCAAAACAAAAAAGAAACAAGGGGCAGAGCCCCTGTTTTACTATCAAAATCAAAACAAAAAAGAATGGAAAGAACAAAAGGAAGAAGAAGAGGAAGAAGAAGAAGAAGGGGGCGGAGCCCTTGTTTTCAATATCAAAACAAAAAAGAAACAAGGGGCGGAGCCCCTGTTTTACTATCAAAACAAAAAAGAAAGGAAGAAGAAGAAATTGGCGGAACCCCTGTTTTCAATGTCAAAACCAAAAAGAAACAAGGGGCGGAGTCCTTGTTTTACTG…
>NW_010729144_1:1688630_to_1688827	FALQQKNDKTKGLFGNCYQKK;TKLNQVRLLLQRFALQQKNDK	>NW_010729144_1	ATA	INFLSSKNENHNYKQTKTKLNQVRLLLQRFALQQKNDKTKGLFGNCYQKKKKQKYTKIKFSI	1688642	1688827	+	ATAAATTTTTTATCAAGTAAAAATGAAAATCATAATTACAAACAAACAAAAACAAAATTGAACCAAGTACGACTTTTGCTCCAAAGATTTGCACTGCAACAAAAAAATGACAAAACAAAGGGTTTGTTTGGAAATTGCTATCAGAAAAAAAAAAAACAAAAATATACTAAAATAAAGTTCAGTATT
>NW_010729236_1:716855_to_716640	KIIGSIKGTR;NFGGAKRKIIGSIK	>NW_010729236_1	TTG	LLKCEISFPQRTGKKEHRSRLSKNFGGAKRKIIGSIKGTRRNITWGTFCLNKLTICNLHLFLFYLFYQHSIN	716640	716855	-	TTGCTGAAATGTGAAATCTCTTTCCCACAACGAACCGGAAAGAAAGAACATAGGTCAAGACTAAGTAAAAATTTTGGGGGGGCTAAACGAAAAATAATAGGATCTATAAAGGGTACAAGGAGGAATATTACGTGGGGTACCTTTTGTTTGAATAAATTAACAATATGTAATCTACACCTTTTCTTATTTTATTTATTTTATCAACATTCTATTAAT
>NW_010729127_1:1751684_to_1752040	KENEGMSNGGQKR;KKENEGMSNGGQK	>NW_010729127_1	ATG	MITNKPKDITEFLKLADRFISTEEEINQKIDNPSPEKRKKENEGMSNGGQKRKESKSPSRGRSKSRS	1751840	1752040	+	ATGATAACTAACAAACCAAAAGATATCACTGAATTTCTCAAGTTGGCAGATCGGTTCATCAGTACCGAGGAGGAGATCAACCAAAAGATTGACAATCCATCGCCAGAAAAGAGGAAGAAAGAGAATGAAGGAATGAGCAATGGTGGGCAGAAAAGAAAGGAAAGCAAGTCCCCGAGCAGGGGAAGAAGCAAGTCGAGAAGT
>NW_010729084_1:152458_to_152781	RGGDNPGNDRNK;RKRGGDNPGNDRNK	>NW_010729084_1	ATG	MNQRTDNPAEKRKRGGDNPGNDRNKRRKSKSPTRGKQVWKPISFTISQIRSAFPNSPC	152608	152781	+	ATGAATCAGAGGACCGATAATCCAGCAGAAAAGAGAAAAAGAGGAGGTGACAACCCAGGTAATGACAGGAATAAACGAAGGAAGAGCAAGTCCCCGACCAGGGGGAAACAAGTCTGGAAGCCGATCTCCTTCACTATCTCGCAAATCAGGTCGGCATTCCCGAACTCCCCCTGT
>NW_010729183_1:1313591_to_1313983	DRGGGGGEQR;DRGGGGGEQRNDYQR	>NW_010729183_1	ATG	MGRDRGGGGGEQRNDYQRCRLHFCLPPPPTTLSKAEAEVDGSRWQWRASDEQMTKRRR	1313810	1313983	+	ATGGGTAGAGATAGAGGTGGCGGTGGCGGCGAGCAGAGGAATGACTACCAGCGTTGCCGCCTCCACTTCTGCCTCCCGCCACCTCCGACAACATTGTCGAAGGCGGAGGCGGAGGTGGACGGCAGCAGATGGCAATGGCGGGCGTCTGATGAACAAATGACAAAAAGAAGAAGA
>NW_010729091_1:5677269_to_5677078	KGQVDTEVMKR;KKKGQVDTEVMK;RAEQRPTLWGSSGCMYKTRHR	>NW_010729091_1	GTG	VKRAEQRPTLWGSSGCMYKTRHRDLDGAISLKKKKGQVDTEVMKRETLSRTNEKPRRIDSLL	5677078	5677263	-	GTGAAACGAGCAGAACAGCGGCCCACTTTGTGGGGAAGCTCGGGGTGCATGTATAAGACCAGACATAGGGATTTGGATGGGGCAATCTCACTAAAAAAGAAGAAAGGGCAGGTGGATACTGAAGTAATGAAGAGAGAGACACTATCACGTACGAACGAAAAACCCAGAAGAATAGATAGCCTTCTT
>NW_010729106_1:4931538_to_4931323	KMIYYDMNIRNTISPHR;RMDRDEQIMKKMIYYDMNIR	>NW_010729106_1	TTG	LIGLWCHCSLLKIDGSNPEIGTRRMDRDEQIMKKMIYYDMNIRNTISPHRDRKPNQIF	4931323	4931496	-	TTGATAGGACTTTGGTGCCATTGCTCCCTTCTAAAGATTGATGGCTCCAACCCAGAAATTGGAACAAGACGAATGGACCGTGATGAACAAATCATGAAGAAGATGATATATTATGACATGAACATTAGAAACACCATATCCCCCCACAGAGATCGAAAGCCTAACCAGATATTC
>NW_010729171_1:1807647_to_1807171	EMNLRNLVIEGDSK;EPETAAWPFR;PSGIGGVFR	>NW_010729171_1	TTG	LVKDKPVIAWKPPKESFTKLNFDGSGLGNPRPSGIGGVFRNAEGQIVALFSGPIGVGDAVSAEVQAVLQGAKIAKEMNLRNLVIEGDSKVVIRWLKEPETAAWPFRGAMRRFKWLTSNLTVRVQWERRLANGLADLLAKQGVNRGQLFWDTL	1807171	1807626	-	TTGGTTAAGGACAAACCTGTTATAGCCTGGAAGCCTCCGAAAGAAAGTTTCACAAAACTAAACTTTGATGGCAGCGGCCTTGGTAATCCTAGGCCCTCTGGGATTGGGGGAGTATTCAGGAATGCAGAGGGCCAGATAGTGGCTTTATTCTCTGGTCCAATTGGAGTGGGGGATGCGGTTAGTGCAGAGGTCCAAGCTGTTTTACAGGGGGCTAAAATCGCTAAAGAGATGAACCTCAGAAATCTAGTCATAGAAGGAGACTCCAAAGTGGTAATAAGGTGGCTGAAAGAACCGGAGACAGCGGCTTGGCCTTTCAGGGGGGCGATGAGAAGATTCAAATGGCTAACTTCTAATCTAACAGTCAGAGTCCAGTGGGAGAGAAGATTGGCAAATGGGCTA…
>NW_010729096_1:2667069_to_2666911	KKNPACHER;KKNPACHERDRER	>NW_010729096_1	ATA	IAEKAYKVVRKKNPACHERDRERQKPELFKAIKVEGIKLL	2666911	2667030	-	ATAGCAGAGAAAGCTTACAAAGTTGTAAGAAAGAAGAATCCGGCTTGCCATGAAAGGGACCGGGAAAGGCAAAAACCCGAGTTGTTCAAAGCAATCAAGGTCGAGGGTATTAAGTTGTTG
>NW_010729076_1:5093660_to_5093511	KRHSYVSNDKHRR;RHSYVSNDKHR	>NW_010729076_1	ATT	IYHVRRKKRHSYVSNDKHRR	5093511	5093570	-	ATTTACCACGTAAGAAGAAAAAAAAGACACTCCTACGTTTCAAATGACAAGCACCGACGC
>NW_010729267_1:210339_to_210172	KATSGGGSGATSK;KATSGGGSGATSKIR	>NW_010729267_1	ATG	MLRGGTQGQRKATSGGGSGATSKIRRSSSCSGRCRPSANLSYRPREDVQLVFYIIV	210172	210339	-	ATGTTACGTGGCGGCACTCAAGGGCAAAGGAAAGCAACCAGTGGAGGTGGATCTGGAGCCACTTCCAAAATCCGACGATCGAGCTCGTGTAGTGGAAGATGTCGTCCTAGTGCCAATCTCTCATACCGACCCCGAGAAGACGTCCAATTAGTTTTTTACATTATAGTA
>NW_010729286_1:594960_to_595130	QSISGGNNEDPNK;RQSISGGNNEDPNK	>NW_010729286_1	ATG	MITYQRRQSISGGNNEDPNK	595071	595130	+	ATGATAACTTATCAAAGAAGACAGAGCATAAGTGGTGGCAATAATGAAGACCCTAACAAA
>NW_010729084_1:7155156_to_7154935	KEMNNRFFCLGREIREK;RKEMNNRFFCLGR	>NW_010729084_1	ATG	MREREREDVGEGGTAIGFTAASSFKRKEMNNRFFCLGREIREKNERKRGTELDGGGEGCCR	7154935	7155117	-	ATGAGAGAGAGAGAGAGAGAAGATGTTGGGGAAGGAGGAACTGCTATCGGGTTCACTGCTGCATCGAGTTTCAAGAGAAAGGAGATGAACAATCGATTTTTCTGTCTGGGGAGAGAGATAAGAGAGAAAAATGAGAGAAAGAGGGGAACTGAGTTGGATGGAGGTGGAGAGGGTTGCTGCCGT
>NW_010729077_1:97791_to_98030	KMKNENSER;NENSERKVNPK	>NW_010729077_1	ATG	MGFLLKPFFSKKWLETECLTKNLILGLICKKMKNENSERKVNPKSILLPKNY	97875	98030	+	ATGGGGTTTCTATTAAAGCCATTTTTTTCTAAAAAGTGGTTGGAGACTGAATGTCTAACAAAAAACCTAATTTTAGGTTTAATATGCAAGAAAATGAAAAATGAAAACTCAGAGAGAAAGGTTAACCCAAAGAGCATTTTATTGCCAAAGAATTAC
>NW_010729100_1:3205399_to_3205581	IINACSFNGR;VDDNRNGTFKSNNR	>NW_010729100_1	GTG	VDDNRNGTFKSNNRIIFYHLTIQIKLIKTFLSTQKIINACSFNGRTQVLSIQNKFPVMPLN	3205399	3205581	+	GTGGATGACAATCGAAATGGAACCTTCAAATCTAACAACAGAATTATTTTCTACCATTTGACTATCCAGATTAAATTGATAAAAACTTTCCTAAGCACGCAAAAGATTATCAACGCATGCTCATTTAATGGAAGAACCCAAGTACTTAGTATTCAAAATAAGTTTCCAGTCATGCCGCTTAAC
>NW_010729082_1:6143493_to_6143753	ENEKKNKR;NKRLTSRENENNEEREQQRK	>NW_010729082_1	ATG	MKVCTRGSLDKIILIEFATKQNQAKQTTKQNEKEKRTQKENEKKNKRLTSRENENNEEREQQRKRSIRKDKHRK	6143532	6143753	+	ATGAAAGTGTGCACAAGAGGGTCATTAGATAAGATAATATTAATAGAATTTGCAACGAAACAAAACCAAGCGAAACAAACAACCAAGCAGAACGAAAAGGAAAAGAGGACTCAAAAAGAAAACGAAAAAAAAAACAAGAGGCTAACCAGTAGGGAAAACGAAAACAATGAAGAAAGAGAACAACAAAGAAAACGATCCATAAGGAAAGACAAACATAGAAAA
>NW_010729074_1:12600634_to_12600930	GNIAGGGCHKK;KGNIAGGGCHK	>NW_010729074_1	TTG	LQNHFVLRRRRSRRRRRRRRRKGNIAGGGCHKKKKKKKKKKKKKRWLSPFSSTSLLQYHLLTCLSSF	12600730	12600930	+	TTGCAGAACCATTTTGTCTTAAGAAGAAGAAGAAGTAGAAGAAGAAGAAGAAGAAGAAGAAGAAAAGGGAACATCGCCGGAGGTGGTTGTCACAAGAAGAAGAAGAAGAAGAAGAAGAAGAAGAAGAAGAAGAGGTGGTTGTCACCATTTTCATCAACATCATTGTTACAATACCATTTGCTTACATGTCTCTCATCTTTC
>NW_010729382_1:119756_to_119493	KKKKKNSCEMEHK;KKNSCEMEHKMHSHREKIKR;KNSCEMEHKMHSHREKIKRASVR	>NW_010729382_1	ATG	MCYPKKKKKKNSCEMEHKMHSHREKIKRASVRWKCTHTKRIRKG	119493	119624	-	ATGTGTTATCCAAAAAAAAAAAAAAAAAAAAACTCATGTGAGATGGAGCATAAAATGCACTCACACCGAGAGAAAATAAAAAGAGCTAGTGTGAGATGGAAATGCACTCACACTAAAAGAATAAGAAAAGGG
>NW_010729146_1:381578_to_381393	KEEIKNTKIKREIIKIKIKK;REIIKIKIKKKTKYKKKKDKR	>NW_010729146_1	ATG	MKTDEEKERKNKKKEEIKNTKIKREIIKIKIKKKTKYKKKKDKRNEKDKRKEGRREKGRG	381393	381572	-	ATGAAAACAGATGAAGAAAAAGAAAGAAAAAACAAAAAGAAAGAAGAAATCAAAAATACAAAAATTAAAAGGGAAATTATAAAAATTAAAATTAAAAAAAAAACTAAATACAAAAAGAAGAAAGACAAGAGGAATGAAAAAGATAAAAGAAAAGAAGGAAGAAGGGAGAAGGGTAGAGGA
>NW_010729381_1:399093_to_398848	KKSGAGGCTQK;KSGAGGCTQK;KSGAGGCTQKK	>NW_010729381_1	CTG	LAPHPSPWYNNQERRKKKSGAGGCTQKKKP	398848	398937	-	CTGGCACCACACCCTTCTCCTTGGTACAACAACCAAGAGAGAAGAAAGAAAAAATCAGGGGCTGGAGGTTGCACCCAGAAGAAGAAACCA
>NW_010729086_1:7871661_to_7871831	FHWGALIGQNSTNTMSFSYHR;NMINEEVFIK	>NW_010729086_1	ATA	IKNMINEEVFIKFHWGALIGQNSTNTMSFSYHRFFLALF	7871715	7871831	+	ATAAAAAATATGATCAATGAGGAGGTATTTATCAAATTTCATTGGGGTGCTTTAATTGGTCAAAACTCTACTAATACTATGTCTTTCTCGTATCATAGGTTTTTCCTTGCTTTATTT
>NW_010729131_1:1431067_to_1431270	LAGDNLQGWQAR;LAGTVLSSRKLLAR	>NW_010729131_1	CTG	LAGDNLQGWQARRHQARDMSAVLRVGRYCAARQGTWVQSSRLAGTVLSSRKLLARHRAT	1431094	1431270	+	CTGGCAGGAGACAACCTCCAGGGTTGGCAGGCACGACGCCACCAGGCGAGAGACATGAGTGCAGTCCTCAGAGTTGGCAGATACTGTGCCGCCAGACAAGGGACGTGGGTGCAGTCTTCAAGGTTGGCAGGTACAGTCCTGTCAAGTAGGAAGCTTCTCGCGAGACACCGAGCTACC
>NW_010729081_1:2745192_to_2744950	LMQISDFYYK;RITCDSRAYHGNEK	>NW_010729081_1	ATG	MELRKPTKRITCDSRAYHGNEKEKYGRLMQISDFYYKIINI	2744950	2745072	-	ATGGAGTTGAGAAAGCCTACCAAACGAATCACTTGTGACAGTCGAGCATATCATGGAAATGAAAAAGAAAAGTATGGTCGTCTAATGCAGATTTCTGATTTTTATTATAAAATTATAAATATT
>NW_010729136_1:3278812_to_3278654	CQWWRLCQWWRRWR;WWWWRQWWWFWR	>NW_010729136_1	ATA	IWSRRCQWWRLCQWWRRWRWWWWRQWWWFWRSGYGSSSGSGYGGGVGHSL	3278654	3278803	-	ATATGGAGCAGGAGGTGCCAATGGTGGAGGCTATGCCAGTGGTGGAGGAGGTGGAGGTGGTGGTGGTGGAGGCAGTGGTGGTGGTTCTGGCGCTCTGGCTATGGTTCAAGTTCTGGATCCGGATATGGTGGTGGAGTTGGCCATAGCCTG
>NW_010729175_1:1280690_to_1281490	KKNRAAMVRERK;KNRAAMVRERKRWDR	>NW_010729175_1	ATG	MCVEFFYKKKKNRAAMVRERKRWDRAQKTKIVVEGQRQPCKQTGTGDRDGEESSSKSPGSFHSDPPSPIEGGGYKAHGNMLLVNDDTQDHYKAVKERYVLQNIPQQEHDHLYGGKSYNMLVCPLPSLDQLRGQEIISCIENLSFLL	1281053	1281490	+	ATGTGTGTTGAGTTCTTCTACAAAAAAAAAAAAAATCGAGCGGCAATGGTCCGAGAAAGAAAAAGGTGGGATAGAGCACAAAAAACCAAAATAGTGGTAGAAGGCCAAAGACAGCCTTGCAAACAAACTGGCACCGGAGACAGGGATGGAGAGGAGTCATCCTCCAAATCCCCGGGAAGCTTCCACTCTGACCCACCCTCCCCAATAGAGGGCGGTGGGTACAAGGCACATGGCAATATGTTGTTGGTCAATGATGATACGCAGGATCACTATAAAGCTGTTAAGGAGAGGTACGTGCTTCAAAATATCCCCCAACAAGAACATGACCACCTATATGGAGGCAAAAGCTACAACATGTTGGTGTGCCCCCTCCCCTCATTAGATCAGCTGCGAGGTCAG…
>NW_010729176_1:583487_to_583326	ERANPDAYAR;ERANPDAYARERQR	>NW_010729176_1	TTG	LRTHCCFCREQNTAKVAALLIWERERERANPDAYARERQRKRERGGREIV	583326	583475	-	TTGCGAACTCATTGTTGCTTTTGCAGAGAGCAAAATACAGCAAAAGTTGCTGCTTTACTTATCTGGGAGAGAGAGAGAGAGAGAGCAAATCCGGATGCTTATGCCCGAGAGAGACAGAGAAAGAGAGAAAGAGGAGGGAGAGAGATAGTG
>NW_010729094_1:1390155_to_1389835	EMEAKVSAMREKMR;RKEMEAKVSAMREKMR	>NW_010729094_1	ATG	MRKERDRRKEMEAKVSAMREKMRALWTSLNEVEEQLKKTREKL	1389835	1389963	-	ATGCGTAAGGAGCGTGACCGTAGGAAGGAGATGGAAGCCAAGGTCTCAGCCATGAGGGAGAAGATGAGGGCTCTCTGGACCTCTCTGAACGAGGTCGAGGAGCAACTGAAGAAGACCAGGGAGAAGCTC
>NW_010729085_1:6154098_to_6154391	ANGKWHMCIDYTDLNRVCPK;WHMCIDYTDLNRVCPK	>NW_010729085_1	GTG	VKKANGKWHMCIDYTDLNRVCPKDCFPLPKIDRLVDATSGLELLSFLDAYSDYNQIMMDSIDEEKTAS	6154188	6154391	+	GTGAAAAAAGCCAATGGCAAATGGCACATGTGCATCGACTACACCGACCTGAACAGAGTCTGCCCGAAAGACTGTTTCCCGCTGCCCAAGATCGACCGCTTGGTGGACGCGACCTCAGGGCTTGAGTTGCTGAGCTTCCTGGATGCCTATTCCGATTATAACCAGATTATGATGGATTCCATTGACGAGGAAAAGACCGCTTCA
>NW_010729092_1:3076582_to_3076286	LNRPGSFELTR;TGDLALDRPRGFGLNGSSR	>NW_010729092_1	ATG	MGLRLNRPGSFELTRTGDLALDRPRGFGLNGSSRIVVEVELAELNGPLRQPTRDLGLKQYLPQGSVSEDNNSMSLEVRAEFPSCDYQCAC	3076286	3076555	-	ATGGGGCTCAGACTGAACCGGCCTGGGAGCTTCGAGCTCACCCGAACTGGGGACCTCGCGCTCGACCGGCCTAGGGGCTTCGGCCTTAATGGTAGTTCGCGGATTGTAGTAGAGGTCGAACTCGCTGAGCTCAACGGACCACTTCGTCAACCGACCAGAGACCTCGGGCTTAAGCAATATTTGCCTCAGGGGTCTGTCAGTGAGGACAATAATAGTATGAGCTTGGAAGTACGGGCGGAGTTTCCGAGCTGCGATTATCAGTGCGCATGC
>NW_010729130_1:3160556_to_3160825	QLGAAERPK;QLGAAERPKR	>NW_010729130_1	ATG	MKGNLARPRNHPTRGKSKQLGAAERPKRAPKVTKSKLTTEPELHQTGFPTKSPSSLLRTRAPY	3160637	3160825	+	ATGAAGGGAAATTTGGCCCGGCCTCGCAATCACCCGACACGTGGCAAAAGCAAGCAACTCGGGGCAGCAGAGCGCCCAAAACGAGCACCGAAAGTAACAAAGTCCAAGCTCACTACTGAGCCCGAACTCCACCAGACCGGATTCCCTACTAAGAGCCCGAGCTCCCTGCTAAGAACCCGAGCTCCCTAC
>NW_010729109_1:1170704_to_1170471	FGGGGGGGGSVK;FGGGGGGGGSVKK;FGGGGGGGGSVKKLKQ	>NW_010729109_1	GTG	VPLNLEDLAKFGGGGGGGGSVKKLKQ	1170471	1170548	-	GTGCCGCTAAATTTAGAGGATCTCGCTAAATTTGGCGGAGGTGGAGGAGGAGGTGGGAGTGTAAAGAAGTTAAAACAG
>NW_010729099_1:2645938_to_2646159	CSQCMTGMCCR;HVLGTSPNDNISPNDIIIGR	>NW_010729099_1	ATG	MESRPSSKRLHLRPTAYSRHVLGTSPNDNISPNDIIIGRCSQCMTGMCCRVLWGGSLCVCGWGGGGM	2645959	2646159	+	ATGGAATCAAGGCCATCCAGCAAGAGATTACATCTCCGCCCCACAGCATATTCTCGCCATGTATTGGGAACATCTCCCAATGATAATATCAGTCCCAATGATATCATCATCGGGAGATGTTCCCAATGCATGACAGGAATGTGCTGTAGGGTGTTGTGGGGCGGCTCCTTGTGTGTGTGTGGGTGGGGTGGGGGGGGGATG
>NW_010729103_1:1584259_to_1584687	EAVGGGSSGRR;KEVVAVEGKEAVGGGSSGRR	>NW_010729103_1	ATG	MERKEVVAVEGKEAVGGGSSGRRSRTGSSSYSMSNGGGGGYMKAPSGGGALISRVVFESNRKDTSFNSMPRESSTEE	1584457	1584687	+	ATGGAGAGAAAGGAGGTGGTGGCGGTGGAGGGAAAGGAGGCGGTAGGTGGTGGTAGTAGTGGTCGTAGATCAAGGACTGGTTCAAGCAGCTATAGTATGTCTAATGGCGGTGGTGGCGGGTACATGAAGGCTCCTAGTGGTGGAGGGGCTCTTATTTCTAGGGTTGTTTTTGAGAGTAATCGAAAGGATACTTCATTCAACTCGATGCCAAGGGAAAGTAGTACTGAGGAA
>NW_010729092_1:3635195_to_3635626	FRNTDPPKSNNHGKIK;FRNTDPPKSNNHGKIKVDGSFFSAR	>NW_010729092_1	ATG	MVRFGFFFSLLFSVINTKFRNTDPPKSNNHGKIKVDGSFFSARGNAHSEEELSLRTLNESFFPQNLDLSFRLRAGVFFSAVPISGNGNCAETVIQARLFAPLFIRFKCIIIALRPVSVRHRPQVKQGGFL	3635237	3635626	+	ATGGTACGGTTCGGGTTTTTTTTTTCATTACTCTTTTCTGTTATAAACACGAAGTTCAGAAACACAGATCCTCCCAAAAGCAACAACCACGGGAAGATCAAAGTCGATGGGTCTTTCTTTTCTGCACGCGGGAATGCGCACTCTGAGGAGGAATTATCCCTGCGTACTTTGAATGAGAGCTTTTTCCCCCAGAACTTGGATCTATCCTTCCGTTTGAGAGCGGGAGTTTTTTTTTCAGCAGTTCCCATCTCTGGGAATGGCAACTGCGCTGAAACAGTCATTCAAGCACGCTTGTTTGCACCACTCTTCATCCGCTTCAAATGCATCATAATCGCCCTCCGGCCAGTCAGTGTTAGGCATCGGCCTCAGGTCAAACAGGGTGGTTTCTTG
>NW_010729079_1:9279833_to_9280018	PGGGGGEKK;PGGGGGEKKK	>NW_010729079_1	ATG	MEVEQLNAHDLISLEGQKPGGGGGEKKKVEP	9279926	9280018	+	ATGGAAGTTGAACAACTTAATGCCCATGATCTCATAAGCCTCGAAGGCCAGAAGCCTGGAGGAGGAGGAGGAGAAAAGAAGAAAGTAGAACCG
>NW_010729103_1:1642119_to_1642400	EERENENQRTNKK;ENENQRTNKKRNKRR	>NW_010729103_1	ATG	MAEPLDADDGTISEHKNKIQKKNDKTNTKKALVLLQKQRREERENENQRTNKKRNKRRSKFQKQPRKKIYIKLFSLFQ	1642167	1642400	+	ATGGCCGAACCCTTGGATGCAGACGACGGAACAATATCGGAACACAAAAATAAAATCCAAAAAAAAAATGATAAAACCAACACAAAGAAGGCGCTGGTTCTGCTCCAGAAGCAACGGAGGGAAGAGAGAGAGAATGAGAACCAACGGACAAATAAGAAAAGAAATAAGAGGAGATCCAAATTCCAAAAGCAGCCAAGGAAGAAAATTTATATAAAGTTATTCTCACTTTTCCAG
>NW_010729417_1:157908_to_157696	RGNGTTSGCK;RGNGTTSGCKVYWGGR	>NW_010729417_1	ATG	MNFPTRSRRGNGTTSGCKVYWGGRFRPGGGWPPLTPVLRLIKRR	157696	157827	-	ATGAACTTCCCGACAAGGTCCCGGCGTGGAAACGGGACTACTTCGGGGTGCAAAGTGTATTGGGGTGGCCGTTTCAGACCGGGTGGGGGATGGCCACCCCTAACTCCGGTGTTACGCTTGATAAAGAGACGG
>NW_010729107_1:2912695_to_2912513	ANSTFWNLENKLYFK;RTKANSTFWNLENK	>NW_010729107_1	TTG	LYHSCINSKRTKANSTFWNLENKLYFKRWGRLTLIKAIHQCQGLHLKCH	2912513	2912659	-	TTGTATCATAGTTGTATCAATTCAAAAAGAACTAAAGCAAATTCCACCTTTTGGAACTTGGAAAATAAATTATATTTCAAAAGGTGGGGTAGGTTGACTCTAATCAAGGCTATACATCAATGTCAAGGATTGCATCTTAAATGTCAT
>NW_010729104_1:4131816_to_4132112	LTPKDMEHENKGK;QLNELLKLEPRICR	>NW_010729104_1	GTG	VGSRLNSTRLTPKDMEHENKGKQKKTVCYKLQPSPGHPHSSCSLATQPLPKSFQYVSTFFFFFAGKMLALLGKQLNELLKLEPRICRKQSKHGS	4131831	4132112	+	GTGGGCAGTAGGCTGAATAGTACAAGGTTGACTCCAAAAGACATGGAGCACGAAAACAAAGGAAAACAAAAGAAAACAGTCTGTTACAAATTACAGCCCAGCCCTGGACATCCCCATTCTAGTTGCTCCCTTGCCACCCAGCCCTTGCCAAAGAGTTTCCAATATGTTAGCACTTTTTTTTTTTTTTTTGCTGGAAAGATGTTAGCACTTCTAGGTAAGCAATTAAATGAGCTATTGAAGTTGGAACCTAGAATTTGCAGAAAACAATCAAAACATGGCTCT
>NW_010729190_1:1510237_to_1510055	LSQENTRKKSENTIK;QVAENTKNCMDANKCRNFQKKK	>NW_010729190_1	CTG	LSQENTRKKSENTIKFAENAKQVAENTKNCMDANKCRNFQKKKCRKYQKMHKNIRKVAEIL	1510055	1510237	-	CTGTCACAAGAAAATACCAGAAAAAAATCAGAAAATACCATAAAATTTGCAGAAAATGCAAAACAAGTTGCAGAAAATACCAAAAATTGCATGGATGCAAATAAATGCAGAAATTTTCAGAAAAAAAAATGCAGAAAATACCAGAAAATGCATAAAAATATCAGAAAAGTTGCTGAAATTTTG
>NW_010729075_1:7352513_to_7352256	RCAGVGGAYQR;RCAGVGGAYQRQR	>NW_010729075_1	ATG	MPLKTKFKDFITNIAPRKQLKKEVGAKRCAGVGGAYQRQRNSKFPTLALRLQYNIHGNGAYRFDFCNCKVGLRLEGVQIQIFYSTK	7352256	7352513	-	ATGCCGTTGAAAACTAAATTCAAAGATTTCATTACAAATATAGCACCACGTAAGCAATTGAAAAAAGAGGTGGGAGCGAAACGATGCGCGGGTGTCGGAGGAGCATACCAACGGCAACGTAATTCCAAGTTTCCAACTCTAGCACTTCGGCTTCAATACAATATACATGGAAATGGAGCGTATCGGTTTGATTTCTGCAACTGCAAAGTTGGGCTCCGTTTGGAAGGAGTGCAAATACAAATATTTTACAGTACAAAA
>NW_010729123_1:429758_to_430063	NGKTGGTSSICK;TGGTSSVSFWRNGK;TKTGGTSSVSFWR	>NW_010729123_1	ATA	IKKQKTKEPNRSKTKTGGTSSVSFWRNGKTGGTSSICKHCPWFS	429932	430063	+	ATAAAAAAACAAAAAACCAAAGAACCAAACCGGTCAAAAACCAAAACCGGTGGTACCAGTTCAGTTTCGTTTTGGAGAAATGGAAAAACCGGTGGTACTAGTTCGATTTGCAAACATTGCCCATGGTTCAGT
>NW_010729196_1:832085_to_832573	LGSAASRK;PGSIAPRK	>NW_010729196_1	CTG	LKPGSIAPRKVLSFEVRVSPRLGSVVLSFGVYSSPKPSSVAPRKVPSFEVWVSPRLGSAASRKLLSFGVRASPRLGSTALRKVSSFKVWVSPRLGSAMSRTIPSFEVWVSPKLGSATSRKVSSFEVCVSPRLSSVVPRKVSSFEVRVSVVQCRGRCLSEAQ	832091	832573	+	CTGAAGCCTGGTAGCATCGCACCGAGGAAGGTGCTGAGTTTCGAAGTCAGGGTCTCTCCGAGGCTCGGTAGCGTAGTGCTGAGCTTCGGAGTCTACTCCTCTCCAAAGCCAAGTAGCGTCGCTCCGAGGAAGGTTCCAAGCTTTGAAGTTTGGGTCTCTCCAAGGCTCGGTAGCGCTGCATCGAGGAAGTTGTTGAGTTTCGGAGTTCGTGCCTCTCCGAGGCTCGGTAGCACTGCATTGAGGAAGGTGTCGAGCTTCAAAGTTTGGGTCTCTCCGAGGCTCGGTAGCGCAATGTCGAGGACGATTCCAAGCTTCGAAGTCTGGGTCTCTCCGAAGCTCGGTAGTGCTACGTCGAGGAAGGTGTCAAGCTTTGAAGTCTGTGTCTCTCCGAGGCTCAGT…
>NW_010729130_1:2872270_to_2871965	CQENMSKKEQQKQMFLVPEK;EGDGLPPLCSPMR	>NW_010729130_1	TTG	LKKKKKTDPLYKYQIICNRCQENMSKKEQQKQMFLVPEKGQKTEEINKREYKATVQALDKSDKTTALAGGGLREGDGLPPLCSPMRKKRILALE	2871965	2872246	-	TTGAAAAAAAAAAAAAAAACAGATCCCCTATACAAATACCAAATAATTTGCAATCGGTGCCAAGAGAATATGTCAAAGAAAGAACAACAAAAGCAAATGTTCTTAGTCCCAGAAAAAGGACAAAAAACAGAAGAAATCAATAAGAGAGAATACAAGGCCACCGTACAAGCACTAGACAAAAGCGACAAAACAACTGCTTTGGCGGGGGGAGGGTTAAGGGAGGGGGATGGGCTACCCCCGTTGTGTAGCCCCATGAGAAAGAAAAGGATCTTAGCTCTTGAA
>NW_010729189_1:730542_to_730237	EHREHAKR;RFCRMLPNR	>NW_010729189_1	ATG	MCSLGVVLTRNTLFFFSFCFSCTKRIYAPREHREHAKRFCRMLPNRAISG	730237	730386	-	ATGTGTTCGTTGGGTGTTGTTCTTACGCGAAACACCTTGTTTTTTTTTTCTTTTTGTTTTTCTTGTACCAAACGCATTTATGCTCCACGAGAACACCGCGAACACGCAAAACGTTTTTGCAGAATGTTGCCAAATAGGGCCATAAGTGGA
>NW_010729178_1:446315_to_446749	MEINFKYCEPCLSRKLSR;MSSSGLIPK	>NW_010729178_1	ATA	ITRMSSSGLIPKMEINFKYCEPCLSRKLSRLPFIKGRESEELLDTVHLYVCGPLNVKTHKGMEYLVTFIDDSSRFGYVYLIKRKFEVLEKFKEYKLEVENQLGRKIKILRSKRGGEYISNLFNDFCIQNGIKH	446351	446749	+	ATAACGAGAATGTCTTCAAGTGGCTTAATACCTAAGATGGAAATTAACTTTAAATACTGTGAACCATGCCTTAGTAGAAAATTATCTAGATTACCATTTATTAAAGGAAGAGAATCAGAAGAATTGTTAGATACTGTGCACTTATATGTTTGTGGTCCACTAAATGTAAAGACACACAAGGGAATGGAATACTTAGTGACCTTTATTGATGATAGTTCTAGATTTGGATATGTTTATTTGATTAAAAGAAAATTTGAGGTATTAGAAAAATTTAAAGAATACAAGTTAGAAGTAGAAAACCAATTAGGAAGAAAAATAAAAATATTAAGAAGTAAAAGAGGTGGTGAGTATATATCTAATCTATTTAATGATTTTTGTATACAAAATGGAATAAAACAT
>NW_010729328_1:556347_to_556171	GNASGSPSRGRGGR;RQDKGKNCSR	>NW_010729328_1	GTG	VSNRPRRSGHGRGNASGSPSRGRGGRRRGESRRQDKGKNCSRRRRIADMGQWYGR	556171	556335	-	GTGTCGAATAGGCCAAGGAGAAGTGGACATGGACGTGGAAATGCAAGTGGAAGTCCAAGTAGAGGTAGAGGTGGTCGTAGGAGAGGTGAGTCTAGAAGACAAGATAAAGGCAAAAATTGTTCAAGAAGAAGAAGAATAGCAGATATGGGACAATGGTATGGAAGA
>NW_010729145_1:2910106_to_2910510	HRQYKIIENNRNYK;MKKMIEFTKSMENQK	>NW_010729145_1	ATG	MKKMIEFTKSMENQKLKKNNINCKKHRQYKIIENNRNYKIIYENLHKAQKNEKQQKKKIQKSPIRLEFLFYPSKFQVPSSNPTLSLYHIDTGNRGAMSTINGMNNGAINGALVEVQRQQYPVMEL	2910136	2910510	+	ATGAAGAAAATGATAGAATTTACAAAAAGCATGGAAAATCAGAAATTAAAGAAAAATAACATAAATTGCAAAAAACATAGACAGTACAAAATTATAGAAAATAACAGAAATTACAAAATAATATATGAAAACTTGCACAAAGCTCAGAAAAATGAAAAACAACAGAAAAAAAAAATACAGAAAAGCCCAATTAGGTTGGAATTTCTCTTTTATCCTTCCAAGTTCCAAGTTCCAAGTTCCAACCCAACCCTCTCTCTCTATCATATAGACACAGGAAATAGAGGAGCTATGTCTACAATCAATGGGATGAATAATGGTGCAATTAATGGGGCACTTGTTGAGGTGCAGAGACAGCAATATCCAGTAATGGAGCTC
>NW_010729086_1:8080597_to_8080130	EEREMRKEVQAEWEDVVR;REEFYWKQRSRCQR	>NW_010729086_1	TTG	LDKKECNGQLDREEREMRKEVQAEWEDVVRREEFYWKQRSRCQRLKEGDGNTRFLQRWENSKRRKNFISDLQVGDQLISYQDLIVSEIVSYFKELYSSDRVWRPSLTAWEGPKLSQESRTWLEREFSEEK	8080130	8080519	-	TTGGATAAAAAAGAATGTAATGGTCAGTTAGATAGAGAAGAAAGAGAAATGAGGAAGGAAGTGCAAGCTGAATGGGAGGATGTGGTTAGAAGGGAAGAATTTTATTGGAAACAGAGATCCAGATGCCAGAGGCTAAAAGAGGGTGATGGCAATACCCGTTTCCTTCAAAGATGGGAAAATAGCAAAAGAAGAAAAAACTTTATCTCAGACCTACAAGTTGGAGACCAACTAATTTCGTACCAGGACCTCATAGTCTCTGAGATTGTTTCCTATTTCAAAGAGCTCTACTCGTCTGACAGGGTCTGGAGACCTAGCCTAACAGCTTGGGAAGGACCAAAATTATCTCAAGAAAGTAGAACCTGGTTGGAGAGGGAGTTCAGTGAGGAGAAA
>NW_010729082_1:8360199_to_8360669	QVNSAPQIYR;TLPPAVNR	>NW_010729082_1	ATT	IFKTLPPAVNRLKLNFDGSSTGNPGRVGIGGVFRNHKGVVVALYSGPIGIGNLVNAEIMALFQGLRLAEQLGVRDLEVEGDLQLVISWTKQVNSAPQIYRHVFREINLLAKRFNSSFNWVRPANRMADVLAKQRVDRATLF	8360247	8360669	+	ATTTTTAAAACATTGCCTCCAGCTGTAAATAGGCTAAAGCTTAACTTTGATGGCAGCTCTACGGGCAATCCAGGAAGGGTAGGTATAGGAGGAGTCTTTAGAAACCACAAAGGAGTAGTGGTGGCCTTGTATTCAGGACCAATTGGCATTGGAAATTTAGTTAACGCTGAAATAATGGCTCTGTTCCAAGGCTTGAGACTGGCAGAACAGCTGGGTGTTAGAGATTTGGAAGTTGAGGGGGACCTGCAATTAGTCATCTCTTGGACCAAGCAAGTCAATTCGGCACCTCAGATCTATAGACATGTTTTCAGGGAAATTAACCTCCTAGCAAAGAGATTTAATTCTTCGTTCAACTGGGTAAGACCTGCAAACAGGATGGCAGATGTATTAGCAAAACAG…
>NW_010729116_1:1685407_to_1686024	KNMYCHFHKDHGHSTENCRMRRK;KREGDNASNGGSKRR	>NW_010729116_1	ATG	MNQKTENPTEKRKREGDNASNGGSKRRKSKSPNRGGNKSGSRSPSQSHKSGRHSRTPPVERTSYTPLNAKRREILMTIKDSSYVKWPPWLKGDPATRKKNMYCHFHKDHGHSTENCRMRRKEEILPSPIAGRMSSRRGNYQKKG	1685593	1686024	+	ATGAACCAAAAGACCGAGAATCCAACAGAAAAGAGGAAAAGAGAAGGTGACAACGCGAGTAATGGTGGCAGCAAACGAAGAAAGAGCAAGTCCCCGAATAGGGGAGGAAACAAGTCCGGGAGCCGATCTCCTTCACAATCTCACAAGTCAGGTCGACATTCCCGAACTCCGCCAGTTGAACGGACAAGCTACACACCTCTCAACGCGAAGCGAAGAGAAATCCTTATGACAATCAAAGACTCCTCCTACGTCAAGTGGCCACCTTGGTTGAAGGGGGACCCCGCCACTAGAAAAAAGAACATGTATTGTCACTTTCACAAAGATCACGGTCATAGTACTGAAAATTGTAGAATGAGGAGAAAAGAAGAAATTCTCCCAAGTCCAATAGCAGGCAGAATG…
>NW_010729154_1:1233739_to_1233479	ERDFVERETFFYK;LWVYNCFSMKMYKHQMTRK	>NW_010729154_1	GTG	VGPGDQAEDSDRFWVVVELPNSSERERDFVERETFFYKTSKKNLIFTKLWVYNCFSMKMYKHQMTRKQLCEI	1233479	1233694	-	GTGGGCCCAGGAGATCAAGCAGAAGACAGTGATAGGTTTTGGGTAGTTGTTGAATTACCAAATTCATCAGAGAGAGAGAGAGATTTTGTAGAAAGAGAAACATTTTTCTATAAAACATCAAAGAAAAACCTAATTTTCACCAAGCTTTGGGTATATAATTGCTTTTCTATGAAAATGTATAAGCATCAAATGACTAGAAAACAACTATGTGAAATC
>NW_010729269_1:637539_to_637793	GGVDASGGNHGAGVGGK;KGGVDASGGNHGAGVGGK;KGGVDASGGNHGAGVGGKGR	>NW_010729269_1	GTG	VPDGNNNAISDITNPFERKGGVDASGGNHGAGVGGKGRGGQVRANIAKVSTQGNASQGESIDAVKTGLNGLSSE	637572	637793	+	GTGCCCGACGGGAACAACAACGCGATCTCGGATATAACGAATCCATTCGAACGAAAAGGCGGAGTGGATGCGAGTGGGGGGAATCACGGAGCAGGGGTAGGAGGAAAAGGTCGTGGCGGCCAAGTCAGGGCCAATATAGCCAAAGTCTCTACGCAAGGCAATGCATCTCAAGGAGAATCAATCGATGCAGTCAAGACTGGGTTAAATGGACTAAGTAGTGAG
>NW_010729252_1:191992_to_192144	GVNCSGSRQTAGSK;QTAGSKTAAR	>NW_010729252_1	GTG	VNIFSGRGVNCSGSRQTAGSKTAARTLFSCTDPPSVLIK	192028	192144	+	GTGAATATTTTCAGCGGGAGAGGCGTCAATTGTAGCGGCAGTCGCCAAACAGCCGGGTCGAAAACTGCCGCTAGAACTCTATTTTCTTGTACTGACCCTCCTTCCGTCTTAATAAAG
>NW_010729298_1:689833_to_689627	ERGERKMIICRNRENHRHCSTK;KMIICRNRENHR	>NW_010729298_1	ATG	MLSNEGERERERERGERKMIICRNRENHRHCSTKKTMSNGSEHLIKFILSSWVFS	689627	689791	-	ATGTTGTCGAATGAAGGAGAGAGAGAGAGAGAGAGAGAAAGGGGGGAAAGGAAGATGATTATATGCCGGAATAGGGAAAATCACCGCCACTGTTCAACGAAGAAGACGATGAGCAATGGCAGTGAGCATCTGATTAAATTTATATTGAGTTCATGGGTATTTTCA
>NW_010729194_1:521511_to_520954	PRGLGFEVDSLK;QGQVEGRGEWAQGR	>NW_010729194_1	CTG	LRQGQVEGRGEWAQGRPRGLGFEVDSLKAERDDLKLEMQGLKEAKGKLEHEVEYLQEDIKEKTLIFEDALKEAKAQAVVDYVSSSRFDDVMTEAYRKGFKLNRWLIRHLYPELDTSAITTSWITDNIVRQSKDDPDSEDEGAEDEATDAGLVTAPNEVSGKDSEPPK	520954	521454	-	CTGAGACAAGGACAAGTTGAGGGCCGAGGTGAATGGGCTCAAGGTCGGCCAAGAGGCCTTGGGTTCGAGGTGGACAGCCTCAAGGCTGAGCGGGATGACCTGAAGCTCGAGATGCAGGGCCTCAAGGAGGCAAAGGGGAAGCTGGAGCACGAGGTGGAGTACCTCCAAGAAGATATTAAAGAGAAGACCCTGATCTTCGAGGATGCTCTCAAGGAGGCCAAAGCTCAGGCCGTCGTCGACTATGTCAGCTCTTCAAGGTTTGACGATGTGATGACCGAGGCCTATCGCAAGGGCTTCAAGCTCAATCGGTGGTTAATCAGGCACCTCTACCCTGAACTGGATACAAGCGCCATCACCACTTCGTGGATCACTGACAACATCGTGCGTCAGTCAAAGGAT…
>NW_010729086_1:4769243_to_4769971	AQAYTISILQSSR;WIKPPQNCIK	>NW_010729086_1	ATG	MWFIWWHQNKKVFEHQPFNPQSVLIRAQAYTISILQSSRRSPPPLNERQLTDNVSSRWIKPPQNCIKINVNGATSTKAAGVGIVLRDHNGSHLFSRAIPLQPCTPLEAEALAFLHGLEFAMELNLHHVVIEGDASVIV	4769558	4769971	+	ATGTGGTTTATATGGTGGCATCAAAATAAGAAGGTGTTTGAACATCAACCTTTCAATCCCCAGTCGGTTCTCATCAGAGCGCAAGCCTATACCATCTCCATTCTTCAGTCAAGTAGAAGATCACCTCCCCCATTGAATGAGAGGCAGCTGACTGATAATGTCTCAAGTCGATGGATTAAACCTCCCCAGAACTGCATAAAAATTAATGTAAATGGAGCTACGAGCACTAAGGCTGCTGGTGTTGGTATTGTGCTCCGTGACCACAATGGTTCTCACTTGTTTTCACGAGCAATTCCCTTGCAGCCATGCACACCACTTGAAGCGGAAGCTTTGGCTTTCCTCCATGGACTGGAATTCGCAATGGAATTAAATCTTCACCATGTGGTTATAGAAGGCGAT…
>NW_010729259_1:29391_to_29152	QVGFGGVHGAHADWK;VGGGGGRKR	>NW_010729259_1	GTG	VEGERLKTRQVGFGGVHGAHADWKVGGGGGRKRTKSCWALEA	29152	29277	-	GTGGAAGGCGAGAGGTTGAAGACGAGGCAGGTAGGGTTTGGTGGAGTACACGGGGCACATGCAGATTGGAAGGTCGGGGGGGGGGGGGGAAGGAAGAGAACGAAGAGTTGCTGGGCGCTGGAAGCT
>NW_010729078_1:6699331_to_6699567	ASGGLGFRR;FGLEKEKDLLWRR;LKASGGLGFR	>NW_010729078_1	TTG	LVKWEKICRLKASGGLGFRRIKVLNKALMGKWLWRFGLEKEKDLLWRRVVVRKYGVVRFGWEPK	6699376	6699567	+	TTGGTAAAGTGGGAGAAAATCTGCAGGTTGAAAGCTTCAGGGGGGTTGGGTTTCAGAAGAATAAAAGTTCTCAACAAAGCTCTTATGGGAAAGTGGCTATGGAGGTTTGGGTTAGAGAAGGAAAAGGATTTATTATGGAGAAGAGTAGTGGTGCGGAAGTATGGGGTGGTGAGATTTGGATGGGAACCAAAG
>NW_010729115_1:3509306_to_3509479	DQNMACQASKQPTGHTK;QPTGHTKRCTK	>NW_010729115_1	ATT	IKKDQNMACQASKQPTGHTKRCTKWKTTSFDYQSF	3509375	3509479	+	ATTAAAAAAGACCAAAACATGGCCTGCCAGGCTTCTAAACAGCCAACAGGCCACACGAAAAGATGCACCAAATGGAAAACGACATCTTTTGACTATCAAAGCTTC
>NW_010729097_1:6423864_to_6422503	KREGEPPSQWDNRK;RKREGEPPSQWDNRK	>NW_010729097_1	ATG	MVVNQPATITEFLKLADRFIATEEEINQKGEGVPEKRKREGEPPSQWDNRKKKAAARGAKSGQSFQAPVADQTDYTPLNAKRAEILMVIKDAPYVKWPLHLRGNPNEINKNLYCTFHRDHSHSTENCKNLRDEIEELIRRGYLRNFIQNNNNDSNKTGRRGEHGKDAPESSSRPAEQSQKQPPEERPVWGTIHVIVGGSIIAGCTSATARTSVHEAAREEQNPPKRPKTEESIFLTEDDARGVHYPHDDALVIKLMINDFVVRRVLVDSGSSADILFKAAFDQLQLQGSDLKPANTPLVGFSGEDVRPLGKVTVPVEVGTWPYVVKLNHDFLVVATPSPYNAIIGCPITHVLRAVVSTYHLAMKFPTDFGVGVARGDQLESLKCYVAALKGKTKVADDL…	6422503	6423732	-	ATGGTCGTCAACCAACCGGCGACCATAACTGAGTTCCTTAAGCTCGCGGACAGGTTTATAGCCACGGAGGAAGAGATCAACCAGAAGGGCGAAGGTGTGCCCGAGAAGAGAAAAAGGGAAGGAGAGCCTCCCAGTCAATGGGACAACCGAAAGAAAAAAGCTGCAGCTCGGGGGGCAAAGTCGGGTCAGTCGTTCCAAGCTCCTGTAGCGGACCAAACTGATTACACCCCACTGAACGCGAAGCGGGCCGAAATCCTGATGGTGATCAAGGACGCTCCGTATGTGAAGTGGCCACTCCATTTGAGGGGGAATCCCAATGAGATAAATAAGAACCTGTATTGTACTTTTCACAGAGATCACAGTCACAGTACCGAAAATTGTAAGAACCTCCGCGATGAG…
>NW_010729232_1:104400_to_104735	KSESQHNDLRVFGLKMDMEQNR;MDMEQNRTEQNR	>NW_010729232_1	ATG	MNIIPIPKHPTWKTTKWIKVNCSSGLLNQKRSSRGLRFVPVKDPVTPALSNAKVAITCCSFVPIRRISCTKVSGLRKSESQHNDLRVFGLKMDMEQNRTEQNRTERQKYMII	104400	104735	+	ATGAACATTATACCAATACCAAAGCATCCAACCTGGAAAACAACAAAATGGATCAAGGTTAACTGTAGTTCTGGTCTTTTAAACCAAAAAAGATCATCTCGAGGCCTTAGGTTTGTTCCTGTGAAGGATCCAGTTACGCCTGCACTCTCCAACGCCAAAGTTGCTATAACATGTTGTAGCTTTGTACCAATCAGAAGAATAAGCTGCACCAAAGTTTCAGGCTTAAGGAAATCAGAGTCACAGCATAATGATTTAAGGGTTTTTGGTTTAAAAATGGATATGGAACAGAACAGAACAGAACAGAACAGAACAGAAAGGCAGAAATACATGATTATA
>NW_010729085_1:8082362_to_8082201	HEYEMVRTYPFPWR;KHEYEMVRTYPFPWR	>NW_010729085_1	ATG	MKILQIRYPICSPRKHEYEMVRTYPFPWRFPIERLTLRVQRK	8082201	8082326	-	ATGAAAATTCTTCAAATCAGGTATCCAATTTGTAGCCCTAGAAAACATGAATATGAAATGGTCAGAACATACCCCTTCCCATGGCGCTTTCCCATTGAGAGACTGACCCTGCGAGTCCAGAGAAAG
>NW_010729100_1:6037525_to_6037196	HNGGLER;YYILKHNGGLERSGCLWCR	>NW_010729100_1	ATG	MITRYYILKHNGGLERSGCLWCRQIHAISWIGSHHGPISHPWVFLVDQNTLPRCML	6037196	6037363	-	ATGATCACGAGATATTACATTTTGAAACACAATGGTGGCTTAGAACGTTCGGGTTGCCTGTGGTGTAGACAAATCCACGCTATCTCGTGGATCGGTTCACACCACGGGCCAATTTCTCATCCATGGGTTTTTCTCGTGGATCAAAACACGCTACCCCGTTGTATGCTA
>NW_010729081_1:4215192_to_4217018	EIIRETDQDDMNENNEGEHEVR;RTGHNTKEKSR	>NW_010729081_1	ATG	MSFAVQAQGGTKRTGHNTKEKSRVCTNCGRTGHEAESCFQLIGYPDWWGDRPRITGSGKARGRGTQGKSGRGRGGGQRANAAQAVGQTSEPTHATEGDRTAFGGLTNEQWSTFLNLLNSCKPNTTEKLTGMNWIRASHHMTGNLNLLRNTETVTGCQVGLPDGKHVMAIKKGIVILNEHMELIDVLYVPRLNCNLISVSQLLKDSNCNIQFTNKFCVISDRTSRMVIGAGELRGGLYRFKGVHSSRAHKAKVEASYELWHKRMGHPSEKVIKLLPDLNIRCDSRNRICGVCSKAKQTRSAFDSSENNAKGTFDLIHCDLWGPYSVRASCGAPYFLTVVDDFSRAVWVFLLNDKSEVGKTLRNFFTMVKRQYGKLVKIVRSDNGTEFTCLKEYFSEQGII…	4215195	4217018	+	ATGAGCTTTGCTGTGCAAGCACAAGGTGGCACAAAAAGAACGGGACACAATACAAAAGAGAAATCTAGAGTGTGCACCAACTGTGGACGAACAGGACATGAGGCCGAGAGTTGCTTCCAACTTATCGGCTACCCGGACTGGTGGGGAGACCGGCCGAGAATTACTGGGAGTGGGAAAGCTCGAGGCCGAGGAACACAAGGTAAATCTGGTCGTGGACGTGGAGGCGGACAGAGAGCGAATGCTGCACAAGCGGTAGGGCAAACTTCTGAACCGACCCACGCGACAGAGGGAGATCGCACTGCGTTCGGTGGATTGACTAATGAACAATGGTCCACTTTCCTTAATCTGTTGAATTCTTGCAAACCCAACACAACCGAGAAGTTGACAGGTATGAATTGG…
>NW_010729083_1:602540_to_602163	GPGGSLKR;LRWPMRSNKMSPNFLAK	>NW_010729083_1	GTG	VCRTSLARSGEETTTRLRWPMRSNKMSPNFLAKSVRLRWFRSSPTWSQLPKTGTGRGPGGSLKRFPRSLEMVIARTMAKKRATRAFSKRRRSIVAEASGVQEEVALRWGSWGGSSFIGERAGIEWL	602163	602540	-	GTGTGTAGGACTTCTTTGGCGAGGTCCGGTGAGGAGACAACGACGAGGTTGCGTTGGCCCATGCGAAGCAATAAGATGTCACCGAACTTCTTGGCTAAGTCGGTCAGATTGCGGTGGTTCAGGTCATCCCCGACTTGGAGCCAGTTGCCGAAGACCGGGACGGGCAGGGGACCTGGAGGGAGCTTGAAGCGCTTTCCGCGCAGTTTAGAGATGGTGATAGCTAGGACGATGGCGAAGAAGAGAGCTACGAGGGCTTTCTCCAAGAGGAGAAGATCCATCGTTGCAGAGGCGTCTGGTGTTCAGGAAGAGGTGGCCCTGAGGTGGGGAAGTTGGGGTGGGTCGAGTTTTATAGGTGAGAGGGCCGGAATTGAATGGCTA
>NW_010729370_1:300296_to_300114	GRGGGGSGLFR;GRGGGGSGLFRR	>NW_010729370_1	TTG	LQAKGRGGGGSGLFRRFWLPPQ	300114	300179	-	TTGCAGGCGAAAGGAAGAGGGGGTGGAGGTAGCGGACTATTCCGCCGGTTCTGGTTGCCACCGCAG
>NW_010729090_1:726309_to_726085	CCCCSNKCPTWQQR;KCCCCSNK	>NW_010729090_1	ATG	MGTGAENRYRALVPNRKCCCCSNKCPTWQQRFKTKKKTPFSQKTILPTHISIALFSILSAASMPNIYQVF	726085	726294	-	ATGGGTACCGGTGCTGAAAACAGATATAGAGCACTGGTACCAAACAGAAAGTGTTGTTGTTGCTCCAATAAATGTCCTACCTGGCAGCAACGTTTCAAAACTAAAAAAAAAACACCATTTTCTCAAAAAACGATACTTCCAACCCACATATCAATAGCATTGTTTTCTATTTTATCTGCAGCATCGATGCCAAACATATACCAAGTTTTT
>NW_010729150_1:2708340_to_2708143	CTNFGSTCNLKESVSGIPLTGQMFGR;ESVSGIPLTGQMFGR	>NW_010729150_1	ATG	MYRLAKNCQGVCTGTFKCTNFGSTCNLKESVSGIPLTGQMFGRDAQ	2708143	2708280	-	ATGTATAGACTGGCAAAGAATTGCCAAGGTGTCTGCACTGGTACGTTCAAATGCACAAATTTTGGTAGTACATGCAATTTGAAGGAGTCAGTCTCAGGAATACCACTCACAGGACAGATGTTTGGAAGAGATGCCCAG
>NW_010729126_1:2211318_to_2211082	IGLGGIYR;MEREGSRQEKLTTEER;RIGLGGIYRTK	>NW_010729126_1	GTG	VKKMEREGSRQEKLTTEERKEESRMKIEEKRIGLGGIYRTKLRIN	2211082	2211216	-	GTGAAGAAGATGGAAAGGGAAGGAAGTCGTCAAGAGAAACTGACTACTGAAGAGCGAAAAGAAGAAAGCCGAATGAAAATTGAAGAAAAGCGAATAGGATTGGGAGGTATTTATAGAACAAAGTTACGTATAAAC
>NW_010729136_1:3237494_to_3237327	CQWWRLCQWWWRWR;RCQWWRLCQWWWR;RCQWWRLCQWWWRWR	>NW_010729136_1	ATA	IWSRRCQWWRLCQWWWRWRWRWWWWRRWWRFRQWLWLWLWFRFWIRIRWWSWP	3237327	3237485	-	ATATGGAGCAGGAGGTGCCAATGGTGGAGGCTATGCCAGTGGTGGTGGAGGTGGAGGTGGCGGTGGTGGTGGTGGAGGCGGTGGTGGCGGTTCAGGCAGTGGCTCTGGCTCTGGCTATGGTTCAGGTTCTGGATCCGGATACGGTGGTGGAGTTGGCCA
>NW_010729162_1:134766_to_134951	FPRCVWKCTMTKQMK;YGTLNTLGPRPTNR	>NW_010729162_1	ATG	MAPKQSSQLRWRFPRCVWKCTMTKQMKTSYTPTSTYLTRYGTLNTLGPRPTNRE	134790	134951	+	ATGGCACCAAAGCAGTCATCCCAACTGAGATGGAGGTTCCCACGCTGTGTCTGGAAGTGTACGATGACGAAGCAAATGAAAACGAGCTACACACCAACCTCGACCTACTTGACGAGGTACGGGACCTTGAATACATTAGGACCACGACCTACCAACAGAGAG
>NW_010729145_1:2291232_to_2291381	QRLGHCENKRNR;WWHRRQRLGHCENK	>NW_010729145_1	ATG	MDRWSFNRWWHRRQRLGHCENKRNRVHNWKRKGRR	2291277	2291381	+	ATGGATCGGTGGTCGTTCAACAGGTGGTGGCACCGGAGGCAAAGACTTGGTCACTGCGAGAACAAGAGGAACAGAGTCCACAACTGGAAGAGGAAGGGGAGGAGG
>NW_010729436_1:39671_to_39931	ILMGLAQNPSPR;QCKVGPEAWPMNR	>NW_010729436_1	ATG	MGEKVCVIKPVHGPDLGLSFVKILMGLAQNPSPRQCKVGPEAWPMNRSMRDYWLTSIQAFKHSACTQRVLT	39719	39931	+	ATGGGAGAGAAGGTATGTGTGATTAAACCTGTTCATGGGCCGGACTTGGGCTTGTCTTTTGTCAAAATTCTAATGGGCCTGGCCCAAAACCCAAGCCCGAGGCAGTGCAAAGTTGGGCCCGAAGCCTGGCCCATGAACAGGTCTATGCGCGATTATTGGCTCACTAGCATACAAGCATTCAAACATTCAGCTTGCACACAAAGAGTATTGACT
>NW_010729077_1:6322740_to_6322946	QPDLSDVQQK;QPDLSDVQQKWWYK	>NW_010729077_1	ATG	MKQPDLSDVQQKWWYKLLGFDFTIECKPSPTNVIADALS	6322830	6322946	+	ATGAAACAACCGGACCTATCAGATGTTCAACAAAAATGGTGGTACAAACTTCTAGGTTTTGATTTCACAATTGAATGCAAACCAAGTCCCACCAACGTGATTGCTGATGCACTCTCA
>NW_010729100_1:3663178_to_3662870	KLGGGAIFMR;LGGGAIFMR;RKLGGGAIFMRR	>NW_010729100_1	ATG	MGGIQKAKELNIRKLLIEGDSKLVISWLQKKRKLGGGAIFMRRGKP	3662870	3663007	-	ATGGGAGGGATTCAAAAGGCAAAGGAGCTGAACATTAGGAAGCTGTTAATTGAAGGTGACTCAAAGCTTGTAATAAGCTGGCTCCAGAAGAAGAGGAAGCTGGGTGGTGGTGCTATATTTATGAGAAGAGGAAAGCCA
>NW_010729203_1:1441723_to_1441298	KMCDTMMKYLTRGLYR;MCDTMMKYLTRGLYR	>NW_010729203_1	ATG	MLDVTKLFRKMCDTMMKYLTRGLYRVHQFSKVEMFILCRPEDSDTYHEELIGIEEDLFSSLGLHFRLERSFTCFHFIFCSSTYALFIVFICSMFVLFTFRTLDMASGDLGAPAYRKFDVEAWMPGLERYGEVC	1441298	1441696	-	ATGTTGGATGTGACAAAACTGTTTAGAAAGATGTGTGACACAATGATGAAATATCTGACCAGGGGCCTTTATCGAGTCCATCAGTTCAGCAAGGTGGAAATGTTCATTTTGTGCCGACCAGAGGATAGTGATACCTACCATGAGGAGTTAATTGGAATTGAGGAAGATCTCTTTTCATCTCTAGGGCTTCATTTCAGGTTGGAAAGGAGTTTTACATGTTTCCATTTTATCTTCTGCAGTTCCACTTATGCTTTATTTATTGTATTTATTTGTTCCATGTTTGTTTTATTTACTTTCAGAACTTTGGATATGGCATCTGGTGACTTGGGTGCACCTGCTTACCGTAAATTTGATGTAGAAGCATGGATGCCGGGTCTAGAACGTTATGGTGAGGTATGT
>NW_010729193_1:1341766_to_1342002	ALERKRKKKKKKEKEGLNNK;EGLNNKSSSWMER	>NW_010729193_1	TTG	LVFKKALERKRKKKKKKEKEGLNNKSSSWMERP	1341904	1342002	+	TTGGTTTTCAAAAAAGCATTAGAAAGAAAAAGAAAGAAAAAAAAAAAGAAAGAAAAGGAAGGGTTAAATAATAAGAGCTCTTCTTGGATGGAAAGACCA
>NW_010729412_1:294883_to_294044	LCCSPPCYQEWFVQQVAR;RLCCSPPCYQEWFVQQVAR	>NW_010729412_1	ATG	MRHAFLGCSKVHDGVQVRYLHSHNVEPLNIAPDGLSLSLHYVEEIFFSSRAPLAGDEVGREGLRELRPTSYRSKCQVPVPCTGYSSKSGGEGHAHARLTGSCQVHLRLEGIYVVIWVKRLVILVKRGELEVFRHWDCQEFGRQGDGTERRGALTSPELTSSLPSSSGKLWVADRRARRLCCSPPCYQEWFVQQVARAAGDGCGQKDPAWSL	294044	294676	-	ATGCGTCATGCCTTTCTTGGCTGCTCCAAGGTGCATGACGGGGTCCAGGTGCGGTATCTGCATTCACACAACGTTGAACCACTTAATATAGCCCCAGATGGACTCTCCCTCTCTCTGCACTACGTTGAGGAGATTTTCTTCAGTTCGCGGGCACCGCTTGCTGGTGACGAAGTGGGACGTGAAGGCTTGCGTGAACTGCGCCCAACTTCTTATCGATCCAAGTGCCAGGTTCCGGTACCATGTACGGGCTACTCCTCTAAAAGTGGTGGAGAAGGCCACGCACATGCACGACTCACTGGCTCTTGCCAGGTGCATCTGCGACTGGAAGGCATCTACGTGGTCATTTGGGTCAAACGACTTGTCATACTTGTCAAGAGGGGGGAGCTTGAAGTCTTTAGG…
>NW_010729085_1:5352449_to_5352640	CATGGSSAK;CATGGSSAKKR	>NW_010729085_1	ATG	MSRCATGGSSAKKRSATRGRRGGRCRG	5352560	5352640	+	ATGAGCCGGTGTGCAACTGGAGGCTCGTCGGCGAAGAAGAGATCAGCAACGAGAGGTCGAAGAGGAGGACGTTGTCGTGGT
>NW_010729094_1:884063_to_884269	EASGMGGGSKNWVLR;REASGMGGGSK	>NW_010729094_1	GTG	VQSFACRESHRVWKKLSFARREASGMGGGSKNWVLRVCLFVHAQLLFSLTI	884117	884269	+	GTGCAGAGTTTTGCTTGCAGGGAATCCCATCGCGTTTGGAAGAAGCTCTCCTTTGCTAGGAGAGAGGCCTCGGGGATGGGGGGAGGAAGCAAGAACTGGGTCTTGCGTGTATGCCTGTTTGTGCATGCTCAGTTGCTTTTTAGTTTGACAATC
>NW_010729308_1:575179_to_575592	KEVMCVYCKK;LYGRAPRMQETFRK	>NW_010729308_1	TTG	LYGRAPRMQETFRKLVGRNKVVEFLIGLNPEFGITRQNILAKDEVTLAQAYSMVSSEESRRQVQVQGPPSEHFAHAGIKPKGPIEKKEVMCVYCKKPKHTKNICWKLHPDLLPKRFRNNNNFKKNGQPVLRKFRQWCF	575179	575592	+	TTGTATGGGAGAGCACCAAGGATGCAAGAGACATTTAGAAAATTGGTGGGCAGAAACAAGGTAGTTGAGTTTCTTATAGGACTTAACCCTGAGTTTGGTATTACGAGACAAAATATTCTAGCCAAGGATGAAGTAACTCTTGCTCAAGCATATTCTATGGTGAGCAGTGAAGAGAGTAGGCGGCAAGTACAGGTACAGGGACCACCTTCAGAACATTTTGCACATGCTGGAATAAAACCAAAGGGGCCGATTGAGAAGAAAGAGGTGATGTGTGTATACTGCAAGAAACCAAAACATACTAAGAATATTTGTTGGAAACTTCATCCAGATCTTCTCCCAAAAAGGTTTCGGAATAACAACAACTTTAAGAAAAATGGTCAACCTGTGTTGAGAAAGTTT…
>NW_010729265_1:578408_to_579295	EANSGSGPGSPK;EANSGSGPGSPKR	>NW_010729265_1	ATG	MHPTTVLDAAALARLHEDKLNRARRINRPLGAAVRPSIPNPKLGILGKPESRPGVGITSKEANSGSGPGSPKRLTWAEMQARREKGLCYACGDKFGLGHRCKIPQVFFLQPETENVGESADIDEPVDNQEWGQWTKEYPEVSLQALTGLASSQTMRVTGLVQGRHVAVLIDSDSTLNFVENTDVGPTDVVPTVFV	578711	579295	+	ATGCACCCCACCACCGTTCTTGACGCAGCAGCCTTAGCTCGACTCCATGAAGACAAACTGAATCGGGCAAGAAGGATTAATCGACCCCTGGGAGCTGCGGTCAGACCAAGTATACCGAATCCAAAACTGGGAATCTTGGGTAAACCGGAGTCCAGACCAGGAGTAGGAATCACAAGCAAGGAAGCCAACTCTGGTTCAGGCCCCGGCTCACCCAAGAGGTTAACCTGGGCTGAGATGCAAGCCCGACGAGAAAAGGGCCTTTGTTATGCATGTGGAGACAAATTTGGACTGGGCCATCGTTGTAAGATCCCGCAAGTATTCTTCCTTCAGCCCGAAACTGAAAACGTCGGGGAATCAGCAGACATTGACGAGCCAGTGGACAACCAAGAATGGGGGCAA…
>NW_010729094_1:6518741_to_6518355	KGTSIHEKPYR;RGGLSTLGPK	>NW_010729094_1	ATG	MGISSRISFNIGKSLFKGKTTKRGGLSTLGPKLGIRNRVLTQLHHPLDKSSKKGTSIHEKPYRVIPCNESHFLT	6518355	6518576	-	ATGGGTATCTCTTCAAGGATTTCTTTCAATATAGGAAAGTCATTATTCAAGGGAAAGACAACCAAAAGGGGAGGTCTATCCACTTTGGGCCCAAAACTGGGTATACGCAATCGTGTACTCACTCAGCTGCATCATCCACTTGACAAATCTTCCAAAAAGGGGACATCTATCCATGAAAAACCTTATCGGGTAATTCCTTGCAATGAGTCACACTTTTTGACT
>NW_010729307_1:410782_to_410982	IGAAAGFLQK;KIGAAAGFLQK	>NW_010729307_1	CTG	LGLERKIGAAAGFLQKYGRPRVENGGLGLFCGDPKAEKRRRGHPNIM	410842	410982	+	CTGGGATTAGAGAGAAAGATAGGGGCGGCAGCTGGGTTTTTGCAAAAATATGGGCGCCCTAGGGTTGAGAATGGAGGATTGGGATTGTTCTGTGGTGATCCTAAGGCTGAGAAGAGAAGGAGAGGGCACCCCAATATTATG
>NW_010729289_1:221935_to_222291	KREGEPSNQGDNRKK;RKREGEPSNQGDNR	>NW_010729289_1	ATG	MPEKRKREGEPSNQGDNRKKKDLARGAKPSQPF	222193	222291	+	ATGCCCGAAAAGAGAAAGAGAGAAGGGGAACCTTCCAACCAAGGAGATAACCGAAAGAAGAAGGACTTAGCTCGGGGGGCAAAGCCGAGTCAGCCATTC
>NW_010729077_1:10424475_to_10424843	KKSAFSFLTWK;QNVSASFSK	>NW_010729077_1	ATG	MFSKQNVSASFSKMNKKKSAFSFLTWKKPSGFHAATSHSCTVSSSGPK	10424700	10424843	+	ATGTTCTCGAAGCAAAATGTCTCTGCCTCATTTTCAAAAATGAACAAGAAGAAATCAGCATTCAGTTTCCTCACTTGGAAAAAACCATCTGGTTTCCATGCAGCAACCTCCCACTCCTGCACAGTTTCCTCATCTGGACCCAAA
>NW_010729085_1:1553873_to_1554202	GVTSGGGMKEK;KRGVTSGGGMKEKER	>NW_010729085_1	ATG	MRERKRGVTSGGGMKEKEREREGFTRINPTQRESQWVTVDPIDPNPFFLTLMGHLTHLDPLFKWVGWSQNC	1553990	1554202	+	ATGAGAGAGAGGAAGAGAGGGGTGACTAGCGGTGGCGGCATGAAAGAGAAAGAGAGGGAGAGGGAGGGTTTCACTAGAATAAATCCAACCCAAAGAGAGAGTCAATGGGTAACTGTCGACCCAATCGACCCTAACCCTTTTTTCCTGACCCTTATGGGTCATTTGACCCATCTTGACCCACTATTCAAATGGGTGGGTTGGAGTCAAAATTGT
>NW_010729091_1:1839330_to_1839632	WMERCQWNEMKR;WMERCQWNEMKRFR	>NW_010729091_1	TTG	LNSDTCAHVHPTLFCIQWYSRWMERCQWNEMKRFRWLIRNMNLRIQWVRRSANGMVDALAKQGMNRNFLFRAQI	1839411	1839632	+	TTGAATTCTGACACCTGTGCCCATGTTCATCCAACACTGTTCTGCATACAATGGTATTCTAGGTGGATGGAGAGATGTCAATGGAATGAAATGAAAAGGTTTAGATGGCTTATCAGGAATATGAACCTTAGGATACAATGGGTGAGGAGATCTGCAAATGGGATGGTGGATGCTTTGGCTAAGCAAGGGATGAATAGGAATTTTCTGTTCAGGGCTCAAATT
>NW_010729107_1:2785538_to_2785693	KKKRYSIPHLENR;RYSIPHLENR	>NW_010729107_1	TTG	LASLKKKKRYSIPHLENRKSVIQRNVKFDIFSKTVHCCQQYNDMVSM	2785553	2785693	+	TTGGCATCACTTAAAAAAAAGAAACGTTATTCTATACCGCACCTTGAAAATCGAAAAAGTGTAATCCAAAGAAATGTTAAATTCGATATTTTCTCAAAAACTGTTCATTGCTGTCAGCAATATAATGACATGGTATCGATG
>NW_010729118_1:2415489_to_2415668	IYKACCFRPYTNNK;VLVLLMFRQIYRTSMLIYLKIYK	>NW_010729118_1	GTG	VLVLLMFRQIYRTSMLIYLKIYKACCFRPYTNNKETKTDSLAFLEVHLYLWNLGSVRISY	2415489	2415668	+	GTGTTGGTTCTGCTGATGTTTAGGCAAATATATAGAACTTCTATGCTAATATATTTAAAAATATATAAAGCATGTTGTTTTAGACCATATACAAACAACAAAGAAACAAAGACTGACAGCCTAGCATTTCTTGAAGTTCATTTATATCTATGGAACTTGGGATCTGTGAGGATATCATAT
[truncated: 3,900 more rows]

## Sheet: Table S4B
Table S4B. List of novel alternative splicing protein coding genes.
ID	Novel peptides	splice_peptide	Scaffold	Start codon	Protein_Seq	Start	Stop	DNA_Seq
[truncated: 71 more rows]

## Sheet: Table S4C
Table S4C. List of novel single amino acid variants using genome search specific peptide.
[truncated: 25 more rows]

## Sheet: Table S4D
Table S4D. List of single amino acid variants from annotated proteins using genome search specific peptide.
[truncated: 205 more rows]
