# Supplementary material for: Identification of Proteoforms Related to Nelumbo nucifera Flower Petaloid Through Proteogenomic Strategy
Source: Proteomes. 2025 Jan 15;13(1):4. doi: 10.3390/proteomes13010004 (PMC11755666; doi:10.3390/proteomes13010004)
Supplement: Supplementary file 1 [file proteomes-13-00004-s001.zip › proteomes-3249864-supplementary-12.16/Supplementary data/Table S5.xlsx]

## Sheet: Table S5A
Table S5A. List of novel proteins in this study.
Six-frame translation ID	length	Start codon	The sequence coverage	Base ratio (A)	Base ratio (C)	Base ratio (G)	Base ratio (T)	GC content
>NW_010729296_1:245736_to_245930	155	CTG	0.0209677	0.327381	0.160714	0.220238	0.291667	0.380952
>NW_010729098_1:1871161_to_1871454	882	ATT	0.0250329	0.356807	0.122066	0.333333	0.187793	0.455399
>NW_010729155_1:496218_to_496481	884	ATG	0.0261044	0.20892	0.298122	0.197183	0.295775	0.495305
>NW_010729227_1:898578_to_898420	65	ATT	0.0267112	0.293729	0.254125	0.273927	0.178218	0.528053
>NW_010729271_1:785938_to_785777	224	ATG	0.0314815	0.435028	0.112994	0.265537	0.186441	0.378531
>NW_010729104_1:4897812_to_4898297	379	ATG	0.0330097	0.354497	0.166667	0.280423	0.198413	0.44709
>NW_010729103_1:4412530_to_4412889	148	ATG	0.0334928	0.397959	0.190476	0.210884	0.20068	0.401361
>NW_010729113_1:2754313_to_2754678	851	GTG	0.0350318	0.391813	0.204678	0.239766	0.163743	0.444444
>NW_010729155_1:615842_to_616054	106	ATA	0.037037	0.352201	0.125786	0.27044	0.251572	0.396226
>NW_010729132_1:97110_to_96814	673	ATG	0.0370879	0.253968	0.251323	0.240741	0.253968	0.492063
>NW_010729144_1:2405485_to_2405769	879	ATG	0.0381526	0.183616	2 0.353107	34 0.09887	006 0.36440678	0.451977
>NW_010729142_1:52087_to_51911	791	TTG	0.0386266	0.466667	0.1	0.14	0.293333	0.24
>NW_010729292_1:617349_to_617044	444	ATA	0.0395349	0.361905	0.133333	0.280952	0.223809	0.414286
>NW_010729125_1:507838_to_507614	657	ATG	0.0422833	0.191919	0.30303	0.373737	0.131313	0.676768
>NW_010729075_1:9210419_to_9210153	751	TTG	0.0424028	0.291667	0.208333	0.182292	0.317708	0.390625
>NW_010729083_1:5890288_to_5889812	844	GTG	0.0431177	0.424242	0.141414	0.272727	0.161616	0.414141
>NW_010729092_1:3991176_to_3991454	939	ATG	0.043956	0.299201	0.169935	0.241104	0.28976	0.411038
>NW_010729493_1:128281_to_128000	97	ATG	0.044586	0.373016	0.124339	0.365079	0.137566	0.489418
>NW_010729135_1:1647177_to_1646791	253	ATG	0.0449735	0.469388	0.115646	0.115646	0.29932	0.231293
>NW_010729083_1:5415149_to_5415304	808	CTG	0.0463918	0.349206	0.150794	0.373016	0.126984	0.52381
>NW_010729128_1:1364446_to_1364285	947	ATG	0.0467626	0.477477	0.153153	0.216216	0.153153	0.369369
>NW_010729121_1:1791679_to_1791912	11	GTG	0.0477387	0.314465	0.119497	0.176101	0.389937	0.295598
>NW_010729089_1:5353836_to_5353636	219	ATG	0.048	0.40796	0.134328	0.243781	0.21393	0.378109
>NW_010729084_1:6120085_to_6120234	710	GTG	0.0481586	0.319149	4 0.375886	52 0.09219	858 0.21276596	0.468085
>NW_010729158_1:495667_to_495413	813	ATG	0.0486111	0.312925	0.244898	0.272109	0.170068	0.517007
>NW_010729265_1:728212_to_727697	862	TTG	0.0493151	0.466667	7 0.066666	67 0.37333	333 0.09333333	0.44
>NW_010729080_1:10209053_to_10208439	368	ATG	0.0501089	0.192983	0.216374	0.438597	0.152047	0.654971
>NW_010729123_1:159573_to_160055	590	ATG	0.0504202	0.433333	0.186667	0.206667	0.173333	0.393333
>NW_010729091_1:5012682_to_5014130	25	ATG	0.0506912	0.368421	0.175439	0.280702	0.175439	0.45614
>NW_010729502_1:129937_to_129698	157	GTG	0.0507463	0.369478	0.136546	0.337349	0.156627	0.473896
>NW_010729116_1:3502412_to_3502573	271	ATT	0.0511182	0.362745	0.235294	0.176471	0.22549	0.411765
>NW_010729130_1:3601715_to_3602641	883	ATG	0.0516717	0.338667	0.132444	0.275556	0.253333	0.408
>NW_010729142_1:520091_to_519426	969	ATG	0.0518519	0.416667	7 0.159722	22 0.09722	222 0.32638889	0.256944
>NW_010729234_1:96269_to_96436	187	ATA	0.0526316	0.393939	0.191919	0.151515	0.262626	0.343434
>NW_010729105_1:4337952_to_4338161	419	ATG	0.0534351	0.333333	0.162602	0.325203	0.178862	0.487805
>NW_010729167_1:255421_to_254966	171	ATG	0.0536278	0.22619	0.22619	0.297619	0.25	0.52381
>NW_010729086_1:4477426_to_4477133	454	TTG	0.0547112	0.28836	0.267196	0.232804	0.21164	0.5
>NW_010729303_1:45365_to_45048	672	ATG	0.0547445	0.393939	9 0.090909	09 0.31313	131 0.20202020	0.40404
>NW_010729099_1:2133996_to_2132932	210	ATG	0.0551181	0.380952	0.142857	0.276191	0.2	0.419048
>NW_010729107_1:387905_to_387735	310	TTG	0.0552995	0.345454	5 0.084848	48 0.30909	091 0.26060606	0.393939
>NW_010729223_1:205172_to_205390	377	ATG	0.055914	0.29606	0.155485	0.280085	0.268371	0.43557
>NW_010729169_1:1849600_to_1849451	551	GTG	0.056338	0.327957	0.198925	0.188172	0.284946	0.387097
>NW_010729100_1:5246961_to_5246725	63	ATG	0.0564784	0.442623	0.153005	0.169399	0.234973	0.322404
>NW_010729140_1:3109114_to_3109512	326	ATG	0.0566449	0.350877	0.140351	0.179825	0.328947	0.320175
>NW_010729118_1:2218367_to_2218639	727	ATG	0.0568562	0.262712	0.279661	0.268362	0.189266	0.548023
>NW_010729075_1:4978431_to_4978733	399	TTG	0.0572687	0.396667	0.103333	0.35	0.15	0.453333
>NW_010729093_1:6396498_to_6396653	561	GTG	0.0576271	0.317647	0.219608	0.235294	0.227451	0.454902
>NW_010729277_1:949173_to_949583	565	GTG	0.0577508	0.461806	0.118056	0.309028	0.111111	0.427083
>NW_010729077_1:2272641_to_2272360	627	ATG	0.0598007	0.281746	0.230159	0.238095	0.25	0.468254
>NW_010729128_1:296012_to_296161	234	ATT	0.0598958	0.401235	0.148148	0.216049	0.234568	0.364198
>NW_010729209_1:1605293_to_1605096	485	GTG	0.0604396	0.238994	0.201258	0.194969	0.36478	0.396226
>NW_010729091_1:2746264_to_2745647	694	ATG	0.0610169	0.55303	0.204545	0.136364	0.106061	0.340909
>NW_010729109_1:1349491_to_1350339	734	TTG	0.0614754	0.201258	0.27673	0.339623	0.18239	0.616352
>NW_010729185_1:387984_to_388190	39	TTG	0.0615385	0.37037	0.209876	0.259259	0.160494	0.469136
>NW_010729124_1:1061130_to_1060570	154	ATG	0.0625	0.292517	0.234694	0.244898	0.227891	0.479592
>NW_010729236_1:263183_to_262977	544	CTG	0.0626632	0.254682	0.235955	0.307116	0.202247	0.543071
>NW_010729135_1:920571_to_920203	943	GTG	0.0627063	0.268116	0.26087	0.311594	0.15942	0.572464
>NW_010729135_1:1432489_to_1432103	42	ATG	0.0627615	0.310345	0.153257	0.222222	0.314176	0.375479
>NW_010729082_1:2691106_to_2691258	200	TTG	0.0627803	0.351145	0.152672	0.145038	0.351145	0.29771
>NW_010729117_1:1912383_to_1912856	473	ATG	0.0628571	0.363636	0.181818	0.252525	0.20202	0.434343
>NW_010729082_1:10187667_to_10187347	706	TTG	0.0640569	0.236915	0.338843	0.242424	0.181818	0.581267
>NW_010729089_1:4049280_to_4048864	376	TTG	0.0643275	0.306122	0.251701	0.244898	0.197279	0.496599
>NW_010729106_1:5175905_to_5175543	452	ATG	0.0651558	0.125786	0.301887	0.245283	0.327044	0.54717
>NW_010729117_1:2106181_to_2105444	544	ATG	0.0653061	0.339081	0.235632	0.206897	0.218391	0.442529
>NW_010729104_1:3230599_to_3230967	873	ATG	0.0658537	0.318841	0.323672	0.18599	0.171498	0.509662
>NW_010729091_1:46122_to_46790	547	ATG	0.0659341	0.240964	0.289157	0.281124	0.188755	0.570281
>NW_010729081_1:4916030_to_4916251	749	ATG	0.0663265	0.417476	0.145631	0.200647	0.236246	0.346278
>NW_010729145_1:408951_to_409325	504	TTG	0.0663507	0.27451	0.222222	0.24183	0.261438	0.464052
>NW_010729110_1:2585748_to_2585960	584	GTG	0.0666667	0.308176	0.27673	0.226415	0.188679	0.503145
>NW_010729303_1:284875_to_284552	652	GTG	0.0666667	0.260417	0.166667	0.458333	0.114583	0.625
>NW_010729100_1:3769979_to_3769413	903	GTG	0.0669456	0.320513	0.135897	0.269231	0.274359	0.405128
>NW_010729244_1:853354_to_852437	532	ATG	0.0677966	0.29932	0.108843	0.44898	0.142857	0.557823
>NW_010729122_1:2886241_to_2885972	829	ATA	0.0679934	0.298507	0.129353	0.20398	0.368159	0.333333
>NW_010729434_1:224544_to_224173	194	ATG	0.0680851	0.614815	1 0.044444	44 0.05185	185 0.28888889	0.0962963
>NW_010729089_1:276849_to_275365	324	ATG	0.0683453	0.346154	0.183761	0.230769	0.239316	0.41453
>NW_010729139_1:2159702_to_2159367	413	ATG	0.0684932	0.333333	0.266667	0.133333	0.266667	0.4
>NW_010729159_1:20192_to_19995	687	ATG	0.0693431	0.294574	0.116279	0.286822	0.302326	0.403101
>NW_010729091_1:2074264_to_2074614	843	TTG	0.0695187	0.410468	0.126722	0.225895	0.236915	0.352617
>NW_010729232_1:1021721_to_1021419	851	TTG	0.069869	0.320261	0.163399	0.202614	0.313725	0.366013
>NW_010729146_1:68898_to_69194	896	ATG	0.0700935	0.517544	6 0.175438	60 0.21052	632 0.09649123	0.385965
>NW_010729261_1:22182_to_21925	72	ATG	0.0703518	0.292517	0.251701	0.112245	0.343537	0.363946
>NW_010729078_1:9772171_to_9772413	129	ATT	0.0703704	0.312236	0.210971	0.219409	0.257384	0.43038
>NW_010729086_1:1809738_to_1809896	397	ATG	0.0707071	0.258064	0.173477	0.248746	0.319713	0.422222
>NW_010729135_1:3297700_to_3297948	528	ATG	0.0718391	0.436508	0.222222	0.18254	0.15873	0.404762
>NW_010729152_1:2123451_to_2123822	952	ATA	0.0725389	0.407407	0.185185	0.216931	0.190476	0.402116
>NW_010729074_1:3117863_to_3117609	264	TTG	0.0726257	0.484849	0.157576	0.127273	0.230303	0.284849
>NW_010729094_1:3991656_to_3991093	270	ATG	0.0729167	0.231293	0.170068	0.380952	0.217687	0.55102
>NW_010729136_1:508697_to_508849	765	CTG	0.0730337	0.254079	0.312354	0.25641	0.177156	0.568765
>NW_010729093_1:4186391_to_4186543	843	ATG	0.0732759	0.234568	0.388889	0.246914	0.12963	0.635803
>NW_010729138_1:890401_to_890204	964	GTG	0.0743243	0.337449	0.127572	0.353909	0.18107	0.481481
>NW_010729231_1:707810_to_707974	509	CTG	0.0744681	0.354386	0.164912	0.192983	0.287719	0.357895
>NW_010729122_1:2092056_to_2092220	648	GTG	0.0745098	0.328283	0.171717	0.272727	0.227273	0.444445
>NW_010729075_1:7812643_to_7812413	816	ATT	0.0746269	0.5	0			0.477778
>NW_010729086_1:6528048_to_6527602	963	ATG	0.075188	0.259259	0.179894	0.195767	0.365079	0.375661
>NW_010729185_1:705369_to_705178	112	ATA	0.0752212	0.392473	0.145161	0.322581	0.139785	0.467742
>NW_010729080_1:5036393_to_5036028	151	ATA	0.0752688	0.31982	0.166667	0.238739	0.274775	0.405405
>NW_010729087_1:8558153_to_8557842	935	GTG	0.076087	0.297222	0.244444	0.213889	0.244444	0.458333
>NW_010729270_1:595757_to_595368	76	GTG	0.0766046	0.498525	0.138643	0.144543	0.218289	0.283186
>NW_010729170_1:871418_to_871206	25	ATG	0.0766551	0.419048	0.119048	0.333333	0.128571	0.452381
>NW_010729093_1:2761439_to_2761621	140	ATT	0.0769231	0.387597	0.193798	0.178295	0.24031	0.372093
>NW_010729322_1:163581_to_163853	183	TTG	0.0769231	0.328358	1 0.094527	36 0.28358	209 0.29353234	0.378109
>NW_010729163_1:2075809_to_2075645	670	GTG	0.0769231	0.425287	0.183908	0.218391	0.172414	0.402299
>NW_010729134_1:2451110_to_2450349	754	ATG	0.0771704	0.431372	0.2	0.239216	0.129412	0.439216
>NW_010729107_1:96242_to_96066	986	ATA	0.0773481	0.557971	1 0.115942	03 0.28260	870 0.04347826	0.398551
>NW_010729166_1:634979_to_634779	232	ATA	0.0777778	0.442708	0.104167	0.276042	0.177083	0.380208
>NW_010729204_1:506287_to_506021	489	ATA	0.0779817	0.36715	0.231884	0.270531	0.130435	0.502415
>NW_010729127_1:2198397_to_2198053	779	TTG	0.0782609	0.365942	0.184783	0.199275	0.25	0.384058
>NW_010729371_1:355542_to_355814	92	ATG	0.0784314	0.219298	0.289474	0.18421	0.307017	0.473684
>NW_010729087_1:5007337_to_5007777	96	ATT	0.0789474	0.364035	0.105263	0.407895	0.122807	0.513158
>NW_010729173_1:125429_to_125761	155	ATT	0.0789474	0.279167	0.166667	0.208333	0.345833	0.375
>NW_010729232_1:1138653_to_1139162	189	ATG	0.0797546	0.277778	0.148148	0.212963	0.361111	0.361111
>NW_010729091_1:2742876_to_2742655	242	ATA	0.08	0.303419	0.188034	0.260684	0.247863	0.448718
>NW_010729088_1:603360_to_603671	246	CTG	0.0803571	0.450704	3 0.098591	55 0.15492	958 0.29577465	0.253521
>NW_010729076_1:9900124_to_9899918	297	TTG	0.080429	0.357778	0.171111	0.273333	0.197778	0.444444
>NW_010729193_1:1389374_to_1390093	300	ATG	0.0807692	0.274691	6 0.095679	01 0.41666	667 0.21296296	0.512346
>NW_010729138_1:2780844_to_2780695	732	GTG	0.0808081	0.45641	0.205128	0.153846	0.184615	0.358974
>NW_010729376_1:361182_to_360838	9	GTG	0.0808824	0.333333	0.245283	0.185535	0.235849	0.430818
>NW_010729126_1:1805290_to_1805664	104	ATG	0.08125	0.309524	0.142857	0.333333	0.214286	0.47619
>NW_010729134_1:1201086_to_1201235	396	ATT	0.0820312	0.393939	0.234848	0.143939	0.227273	0.378788
>NW_010729104_1:1821821_to_1821645	434	GTG	0.0820513	0.39726	0.146119	0.214612	0.242009	0.360731
>NW_010729241_1:70929_to_71093	936	ATG	0.0822785	0.223881	0.119403	0.537313	0.119403	0.656716
>NW_010729089_1:5226322_to_5226720	613	GTG	0.0825083	0.205556	0.211111	0.411111	0.172222	0.622222
>NW_010729142_1:646506_to_646700	714	ATG	0.0825243	0.206349	0.214286	0.333333	0.246032	0.547619
>NW_010729127_1:239190_to_239032	772	ATG	0.0829016	0.390351	0.144737	0.236842	0.22807	0.381579
>NW_010729299_1:555281_to_555075	258	ATG	0.0829493	0.348837	0.186047	0.224806	0.24031	0.410853
>NW_010729077_1:2270991_to_2271230	346	ATT	0.0833333	0.201923	0.278846	0.352564	0.166667	0.63141
>NW_010729148_1:162834_to_162493	389	ATG	0.0833333	0.353741	0 0.088435	37 0.28571	429 0.27210884	0.37415
>NW_010729100_1:1005580_to_1005362	525	ATG	0.0833333	0.338309	0.144279	0.298507	0.218906	0.442786
>NW_010729148_1:1795612_to_1795328	681	ATG	0.083871	0.298507	0.208955	0.258707	0.233831	0.467662
>NW_010729420_1:203135_to_203584	46	ATG	0.0847458	0.333333	0.183908	0.241379	0.241379	0.425287
>NW_010729104_1:4858408_to_4858575	361	GTG	0.0853659	0.328125	0.161458	0.328125	0.182292	0.489583
>NW_010729090_1:6370638_to_6370033	498	ATG	0.0857143	0.541667	0.166667	0.166667	0.125	0.333333
>NW_010729128_1:902759_to_903259	820	ATG	0.0858586	0.45098	0.122004	0.302832	0.124183	0.424837
>NW_010729082_1:8882624_to_8882139	743	TTG	0.0864198	0.198718	0.284188	0.320513	0.196581	0.604701
>NW_010729119_1:233205_to_232972	164	ATG	0.0865385	0.446541	0.207547	0.169811	0.176101	0.377358
>NW_010729092_1:5157428_to_5157634	379	ATA	0.0865801	0.264368	0.199234	0.229885	0.306513	0.429119
>NW_010729193_1:86462_to_86211	479	TTG	0.0866667	0.426829	0.146342	0.203252	0.223577	0.349594
>NW_010729265_1:1001665_to_1001228	89	TTG	0.0866667	0.216374	0.251462	0.333333	0.19883	0.584795
>NW_010729074_1:914508_to_915047	610	ATG	0.0867925	0.338462	0.225641	0.276923	0.158974	0.502564
>NW_010729085_1:2578738_to_2578941	685	ATG	0.0869565	0.275472	0.202516	0.325786	0.196226	0.528302
>NW_010729211_1:427819_to_427643	822	TTG	0.0873786	0.268116	0.219807	0.280193	0.231884	0.5
>NW_010729075_1:4795230_to_4795469	864	TTG	0.0874317	0.29932	0.210884	0.278912	0.210884	0.489796
>NW_010729307_1:470745_to_470425	892	TTG	0.0878661	0.401515	0.174242	0.280303	0.143939	0.454545
>NW_010729127_1:2130891_to_2131079	272	ATG	0.0883392	0.303855	0.204082	0.340136	0.151927	0.544218
>NW_010729077_1:9416419_to_9415991	431	TTG	0.0885417	0.25	0.189815	0.347222	0.212963	0.537037
>NW_010729165_1:2424117_to_2423233	479	ATA	0.08867	0.417989	0.179894	0.132275	0.269841	0.312169
>NW_010729074_1:9893203_to_9892709	606	TTG	0.0890411	0.410256	0.192308	0.185897	0.211538	0.378205
>NW_010729123_1:1181295_to_1181146	628	CTG	0.0896552	0.361702	0.148936	0.283688	0.205674	0.432624
>NW_010729099_1:2847837_to_2847664	688	TTG	0.0897833	0.322917	0.104167	0.416667	0.15625	0.520833
>NW_010729135_1:1653872_to_1653690	901	GTG	0.0902439	0.433333	0.191667	0.3	0.075	0.491667
>NW_010729420_1:58711_to_58869	77	ATG	0.0903614	0.303213	0.235609	0.211513	0.249665	0.447122
>NW_010729272_1:123397_to_123167	731	ATG	0.090411	0.34375	0.15625	0.177083	0.322917	0.333333
>NW_010729224_1:1368365_to_1368162	924	GTG	0.0904255	0.397661	0.163743	0.140351	0.298246	0.304094
>NW_010729083_1:1920001_to_1919693	411	ATG	0.0913978	0.236111	0.229167	0.201389	0.333333	0.430556
>NW_010729141_1:1794974_to_1794798	613	ATG	0.0915493	0.189189	0.211712	0.342342	0.256757	0.554054
>NW_010729367_1:264883_to_265101	785	TTG	0.0917431	0.244792	0.328125	0.234375	0.192708	0.5625
>NW_010729220_1:41225_to_41941	840	ATG	0.0918919	0.353535	0.141414	0.19697	0.308081	0.338384
>NW_010729105_1:4138949_to_4139488	962	GTG	0.0921053	0.254902	0.264706	0.147059	0.333333	0.411765
>NW_010729132_1:3298400_to_3298576	57	ATG	0.0921986	0.243243	0.216216	0.198198	0.342342	0.414414
>NW_010729220_1:992069_to_992401	59	GTG	0.0924855	0.254777	0.161359	0.250531	0.333333	0.41189
>NW_010729240_1:1112299_to_1112114	94	ATA	0.0925926	0.359223	0.145631	0.190939	0.304207	0.33657
>NW_010729089_1:6053813_to_6053631	130	TTG	0.0927152	0.355263	0.197368	0.140351	0.307017	0.337719
>NW_010729122_1:1899447_to_1899085	236	ATA	0.0928571	0.437276	0.114695	0.250896	0.197133	0.365591
>NW_010729087_1:6807744_to_6807902	574	ATT	0.0932203	0.288288	0.153153	0.234234	0.324324	0.387387
>NW_010729479_1:102948_to_103097	779	ATA	0.0934066	0.333333	0.104762	0.314286	0.247619	0.419048
>NW_010729080_1:7714885_to_7714676	57	ATG	0.09375	0.354167	0.159722	0.166667	0.319444	0.326389
>NW_010729297_1:85862_to_84822	124	ATG	0.09375	0.305556	0.106482	0.333333	0.25463	0.439815
>NW_010729163_1:1216411_to_1216121	201	ATT	0.0944444	0.333333	0.127451	0.303922	0.235294	0.431373
>NW_010729144_1:995872_to_996054	255	CTG	0.0946746	0.392857	4 0.071428	57 0.36309	524 0.17261905	0.434524
>NW_010729132_1:365553_to_363838	303	ATG	0.0949153	0.383562	0.155251	0.269406	0.191781	0.424658
>NW_010729082_1:7809622_to_7809455	338	CTG	0.0949367	0.344444	0.105556	0.2	0.35	0.305556
>NW_010729367_1:198181_to_198429	395	ATG	0.0950226	0.422222	0.155556	0.17037	0.251852	0.325926
>NW_010729080_1:2979577_to_2979783	871	TTG	0.0955056	0.303704	0.118518	0.274074	0.303704	0.392593
>NW_010729206_1:246352_to_246026	907	ATG	0.0961538	0.323129	0.217687	0.176871	0.282313	0.394558
>NW_010729179_1:498031_to_498201	968	TTG	0.0962963	0.328639	0.215962	0.197183	0.258216	0.413145
>NW_010729086_1:1165005_to_1164427	979	ATG	0.0965909	0.364865	0.175676	0.144144	0.315315	0.31982
>NW_010729080_1:1852024_to_1851851	501	ATG	0.0970149	0.359375	0.177083	0.177083	0.286458	0.354167
>NW_010729322_1:217753_to_217508	187	CTG	0.0973451	0.190476	0.142857	0.5	0.166667	0.642857
>NW_010729265_1:496407_to_496228	427	ATG	0.0974026	0.319444	0.183333	0.313889	0.183333	0.497222
>NW_010729098_1:4328488_to_4328661	435	ATG	0.097561	0.557971	0.101449	0.152174	0.188406	0.253623
>NW_010729302_1:341755_to_341922	512	ATA	0.0982143	0.302469	0.271605	0.197531	0.228395	0.469136
>NW_010729083_1:5197582_to_5198040	690	CTG	0.0983051	0.366667	0.225	0.1	0.308333	0.325
>NW_010729103_1:5273222_to_5273031	989	CTG	0.0983607	0.286822	0.162791	0.364341	0.186047	0.527132
>NW_010729085_1:6385810_to_6385454	424	TTG	0.0985915	0.226667	7 0.086666	67 0.42666	667 0.26000000	0.513333
>NW_010729112_1:1785824_to_1785988	714	ATG	0.0987654	0.333333	0.152174	0.282609	0.231884	0.434783
>NW_010729074_1:5733306_to_5733103	86	ATG	0.0987654	0.30033	0.227723	0.108911	0.363036	0.336634
>NW_010729077_1:1096612_to_1097064	101	ATG	0.0987654	0.327586	0.172414	0.212644	0.287356	0.385057
>NW_010729207_1:915661_to_915810	125	ATA	0.0992366	0.339394	0.2	0.215151	0.245454	0.415152
>NW_010729135_1:1928396_to_1928160	402	ATG	0.0992366	0.428571	0.176871	0.176871	0.217687	0.353741
>NW_010729074_1:10666775_to_10666392	678	ATG	0.0993377	0.319298	0.108772	0.449123	0.122807	0.557895
>NW_010729461_1:107533_to_107384	744	ATG	0.0993789	0.231293	0.14966	0.428571	0.190476	0.578231
>NW_010729270_1:11536_to_11802	177	ATG	0.0994475	0.333333	0.211594	0.226087	0.228986	0.437681
>NW_010729271_1:55700_to_56605	419	CTG	0.0995851	0.279487	0.141026	0.192308	0.38718	0.333333
>NW_010729090_1:2198928_to_2199113	552	ATG	0.1	0.27044	0.169811	0.301887	0.257862	0.471698
>NW_010729194_1:458171_to_458491	80	ATG	0.1	0.318408	0.233831	0.208955	0.238806	0.442786
>NW_010729244_1:624905_to_625183	92	ATG	0.100775	0.343915	0.206349	0.137566	0.312169	0.343915
>NW_010729273_1:556150_to_555944	248	ATA	0.10101	0.282238	0.131387	0.265207	0.321168	0.396594
>NW_010729144_1:1938173_to_1938006	404	ATT	0.101064	0.372168	8 0.061488	67 0.42394	822 0.14239482	0.485437
>NW_010729196_1:146811_to_146593	405	GTG	0.101562	0.263682	0.333333	0.169154	0.233831	0.502488
>NW_010729132_1:1354552_to_1354758	146	ATG	0.10177	0.283333	0.283333	0.246667	0.186667	0.53
>NW_010729117_1:225732_to_225523	248	ATG	0.101911	0.433333	0.25	0.15	0.166667	0.4
>NW_010729110_1:2403072_to_2402596	296	ATG	0.102041	0.121693	0.328042	0.37037	0.179894	0.698413
>NW_010729093_1:5280673_to_5280900	309	GTG	0.102041	0.307017	0.18421	0.245614	0.263158	0.429825
>NW_010729076_1:2725467_to_2725072	337	GTG	0.10219	0.248945	0.265823	0.248945	0.236287	0.514768
>NW_010729091_1:2692398_to_2692198	705	ATG	0.102222	0.283069	0.243386	0.291005	0.18254	0.534392
>NW_010729095_1:2342833_to_2343144	917	ATT	0.102459	0.366667	0.22963	0.166667	0.237037	0.396296
>NW_010729234_1:1201064_to_1200855	37	ATG	0.102564	0.261905	0.206349	0.365079	0.166667	0.571429
>NW_010729082_1:4214868_to_4214602	58	GTG	0.10274	0.261905	0.214286	0.297619	0.22619	0.511905
>NW_010729224_1:829667_to_830350	128	ATG	0.103093	0.157576	0.2	0.4	0.242424	0.6
>NW_010729359_1:237388_to_237630	140	ATG	0.103175	0.283582	0.338309	0.233831	0.144279	0.572139
>NW_010729077_1:7458043_to_7457855	245	GTG	0.103226	0.285714	0.122449	0.29932	0.292517	0.421769
>NW_010729145_1:1469167_to_1469487	339	ATG	0.103448	0.225694	0.248264	0.262153	0.263889	0.510417
>NW_010729089_1:8073821_to_8074336	482	ATG	0.103604	0.333333	0.182292	0.244792	0.239583	0.427083
>NW_010729205_1:932396_to_932557	483	ATG	0.103774	0.318182	0.333333	0.143939	0.204545	0.477273
>NW_010729092_1:6934281_to_6933952	542	CTG	0.104294	0.316456	0.156118	0.206751	0.320675	0.362869
>NW_010729083_1:1972903_to_1972736	583	ATG	0.104294	0.368159	0.169154	0.19403	0.268657	0.363184
>NW_010729113_1:2667581_to_2667114	954	ATG	0.104294	0.437037	4 0.081481	48 0.19259	259 0.28888889	0.274074
>NW_010729154_1:153792_to_153974	197	CTG	0.104478	0.29703	0.224422	0.217822	0.260726	0.442244
>NW_010729081_1:7593977_to_7594411	241	ATG	0.104545	0.312169	0.179894	0.238095	0.269841	0.417989
>NW_010729077_1:3440878_to_3440150	312	ATG	0.104839	0.345454	0.236364	0.115152	0.30303	0.351515
>NW_010729334_1:325456_to_325683	435	GTG	0.104839	0.415459	4 0.062801	93 0.06280	193 0.45893720	0.125604
>NW_010729080_1:6338217_to_6338510	518	TTG	0.104839	0.324444	0.173333	0.164444	0.337778	0.337778
>NW_010729080_1:193418_to_194029	538	ATG	0.104839	0.396396	0.135135	0.306306	0.162162	0.441441
>NW_010729106_1:3308767_to_3308561	626	ATA	0.104869	0.361582	0.19209	0.186441	0.259887	0.378531
>NW_010729117_1:2742254_to_2742448	698	ATT	0.104972	0.40113	4 0.073446	33 0.35593	220 0.16949153	0.429379
>NW_010729081_1:450909_to_450715	47	ATG	0.105263	0.381642	0.198068	0.241546	0.178744	0.439613
>NW_010729088_1:3254167_to_3253307	411	ATG	0.105263	0.246667	0.24	0.406667	0.106667	0.646667
>NW_010729083_1:4320435_to_4320283	476	TTG	0.105442	0.301802	0.22973	0.234234	0.234234	0.463964
>NW_010729079_1:1128794_to_1129051	543	GTG	0.105528	0.209302	0.267442	0.302326	0.22093	0.569767
>NW_010729259_1:1033027_to_1032848	586	GTG	0.105528	0.264798	0.283489	0.168224	0.283489	0.451713
>NW_010729161_1:864580_to_864419	617	GTG	0.10559	0.418301	0.189543	0.117647	0.27451	0.30719
>NW_010729118_1:1879378_to_1879199	695	ATA	0.10559	0.280899	0.209738	0.280899	0.228464	0.490637
>NW_010729157_1:1461524_to_1461676	950	ATT	0.105691	0.311111	0.222222	0.205556	0.261111	0.427778
>NW_010729197_1:157426_to_157025	958	GTG	0.105691	0.195652	0.318841	0.282609	0.202899	0.601449
>NW_010729173_1:1779066_to_1779578	59	ATA	0.106061	0.291667	0.208333	0.138889	0.361111	0.347222
>NW_010729157_1:1273214_to_1272765	235	ATT	0.106109	0.375758	0.151515	0.133333	0.339394	0.284849
>NW_010729074_1:10935557_to_10935886	236	ATG	0.106195	0.121212	2 0.090909	09 0.56060	606 0.22727273	0.651515
>NW_010729427_1:74161_to_74628	311	ATT	0.106509	0.333333	0.137681	0.333333	0.195652	0.471015
>NW_010729081_1:8038086_to_8037691	365	ATG	0.106557	0.314103	0.25	0.230769	0.205128	0.480769
>NW_010729114_1:2882028_to_2882360	432	ATG	0.106742	0.283019	0.213837	0.308176	0.194969	0.522013
>NW_010729284_1:738373_to_738801	888	GTG	0.106796	0.303763	0.158602	0.185484	0.35215	0.344086
>NW_010729076_1:8306239_to_8306087	930	CTG	0.10687	0.318628	0.176471	0.205882	0.29902	0.382353
>NW_010729087_1:1058035_to_1057871	82	ATG	0.10687	0.312715	0.137457	0.43299	0.116838	0.570447
>NW_010729095_1:4447835_to_4448044	128	ATG	0.107143	0.327778	0.138889	0.222222	0.311111	0.361111
>NW_010729232_1:607614_to_608207	137	ATT	0.107143	0.329218	0.164609	0.205761	0.300411	0.37037
>NW_010729124_1:517343_to_517597	403	ATG	0.107345	0.492754	0.15942	0.149758	0.198068	0.309179
>NW_010729252_1:614732_to_614980	550	ATT	0.107345	0.469136	0.148148	0.135802	0.246914	0.283951
>NW_010729277_1:980319_to_980080	697	CTG	0.107345	0.387387	0.243243	0.234234	0.135135	0.477477
>NW_010729080_1:6224127_to_6223957	711	ATA	0.107383	0.382114	0.186992	0.154472	0.276423	0.341463
>NW_010729099_1:3936538_to_3937242	838	ATG	0.107595	0.387597	0.178295	0.209302	0.224806	0.387597
>NW_010729208_1:237593_to_237991	904	TTG	0.107914	0.33871	0.201613	0.228495	0.231183	0.430107
>NW_010729096_1:2652188_to_2652388	918	TTG	0.108108	0.1893	0.304527	0.316872	0.1893	0.621399
>NW_010729159_1:1746938_to_1747144	36	ATG	0.108108	0.454545	0.121212	0.176768	0.247475	0.29798
>NW_010729169_1:1608813_to_1608391	46	ATG	0.108108	0.257576	0.19697	0.272727	0.272727	0.469697
>NW_010729119_1:3771148_to_3771360	71	ATG	0.108333	0.348039	0.196078	0.147059	0.308823	0.343137
>NW_010729236_1:1227015_to_1226827	220	CTG	0.108527	0.263682	0.18408	0.258707	0.293532	0.442786
>NW_010729207_1:1256108_to_1255797	622	ATG	0.108571	0.315151	0.163636	0.321212	0.2	0.484849
>NW_010729237_1:1061253_to_1061414	624	ATG	0.108696	0.267606	0.157277	0.248826	0.326291	0.406103
>NW_010729098_1:4666519_to_4666878	639	TTG	0.108696	0.333333	0.222222	0.288889	0.155556	0.511111
>NW_010729100_1:4162176_to_4162520	796	CTG	0.108844	0.304167	0.1375	0.270833	0.2875	0.408333
>NW_010729169_1:983831_to_983998	65	GTG	0.108974	0.292793	0.283784	0.175676	0.247748	0.45946
>NW_010729082_1:4920124_to_4919876	120	TTG	0.109375	0.26764	0.274939	0.245742	0.211679	0.520681
>NW_010729085_1:3013589_to_3013822	246	CTG	0.109489	0.289538	0.19708	0.323601	0.189781	0.520681
>NW_010729383_1:337607_to_337786	361	ATG	0.109589	0.5	0.121212	0.227273	0.151515	0.348485
>NW_010729205_1:603624_to_603322	425	ATA	0.109589	0.354167	0.1375	0.243056	0.265278	0.380556
>NW_010729107_1:3257720_to_3258097	429	ATT	0.109948	0.320988	0.209876	0.228395	0.240741	0.438272
>NW_010729277_1:781946_to_781500	668	ATG	0.11	0.44186	0.217054	0.139535	0.20155	0.356589
>NW_010729076_1:9434085_to_9433723	335	ATG	0.110345	0.328829	0.13964	0.292793	0.238739	0.432432
>NW_010729142_1:1667615_to_1667373	363	ATA	0.11039	0.382716	0.179012	0.259259	0.179012	0.438272
>NW_010729234_1:99261_to_98629	638	ATG	0.11039	0.3125	0.197917	0.3125	0.177083	0.510417
>NW_010729085_1:934894_to_935214	678	ATG	0.11039	0.383648	0.18239	0.188679	0.245283	0.371069
>NW_010729079_1:2522292_to_2521939	64	GTG	0.110656	0.231293	0.217687	0.238095	0.312925	0.455782
>NW_010729130_1:2113522_to_2113671	88	ATA	0.111111	0.175439	0.166667	0.491228	0.166667	0.657895
>NW_010729134_1:649448_to_649158	289	ATG	0.111111	0.243373	0.277912	0.227309	0.251406	0.505221
>NW_010729147_1:1691705_to_1690608	340	ATG	0.111842	0.484849	0.108225	0.30303	0.103896	0.411255
>NW_010729117_1:4138580_to_4138191	407	ATG	0.11215	0.315412	0.16129	0.243728	0.27957	0.405018
>NW_010729133_1:3197265_to_3197429	420	GTG	0.112782	0.302469	0.160494	0.290123	0.246914	0.450617
>NW_010729243_1:1163193_to_1163690	424	ATT	0.112903	0.3437	0.161882	0.240032	0.254386	0.401914
>NW_010729389_1:19112_to_19783	535	ATG	0.113208	0.327044	0.232704	0.194969	0.245283	0.427673
>NW_010729095_1:2550619_to_2550281	636	TTG	0.113333	0.270833	0.104167	0.375	0.25	0.479167
>NW_010729140_1:1731511_to_1731230	656	TTG	0.113514	0.410256	0.121795	0.179487	0.288461	0.301282
>NW_010729084_1:1003527_to_1003216	987	GTG	0.113744	0.34188	0.230769	0.17094	0.25641	0.401709
>NW_010729257_1:287732_to_288490	1000	ATG	0.11399	0.3125	0.284722	0.138889	0.263889	0.423611
>NW_010729078_1:1357292_to_1357020	173	TTG	0.11413	0.368687	0.232323	0.267677	0.131313	0.5
>NW_010729177_1:977468_to_977644	437	ATG	0.114286	0.320513	0.106838	0.444444	0.128205	0.551282
>NW_010729150_1:1867280_to_1867128	618	GTG	0.114286	0.27673	0.232704	0.257862	0.232704	0.490566
>NW_010729448_1:139079_to_139792	620	ATG	0.114754	0.305556	0.180556	0.305556	0.208333	0.486111
>NW_010729090_1:1513182_to_1513511	952	GTG	0.114754	0.220657	0.244132	0.375587	0.159624	0.619718
>NW_010729097_1:648759_to_648493	229	GTG	0.114865	0.495727	0 0.076923	08 0.13675	214 0.29059829	0.213675
>NW_010729100_1:930725_to_930901	332	CTG	0.115183	0.4	0 0.090909	09 0.37575	758 0.13333333	0.466667
>NW_010729152_1:1723867_to_1724034	429	CTG	0.115207	0.359788	0.238095	0.195767	0.206349	0.433862
>NW_010729074_1:10049525_to_10049343	625	ATA	0.115385	0.333333	0.246212	0.181818	0.238636	0.42803
>NW_010729204_1:1088271_to_1088420	721	ATG	0.115385	0.253863	0.245033	0.216335	0.284768	0.461369
>NW_010729084_1:6728738_to_6728974	779	TTG	0.115385	0.360768	0.197531	0.340192	0.101509	0.537723
>NW_010729084_1:8861206_to_8861054	827	TTG	0.115646	0.40293	0.194139	0.150183	0.252747	0.344322
>NW_010729157_1:328210_to_328398	66	TTG	0.115702	0.33114	0.18421	0.304825	0.179825	0.489035
>NW_010729100_1:2217637_to_2217470	99	ATG	0.115942	0.346154	0.200855	0.273504	0.179487	0.474359
>NW_010729118_1:2909561_to_2909755	195	GTG	0.115942	0.362069	0.137931	0.356322	0.143678	0.494253
>NW_010729217_1:539105_to_538905	415	ATG	0.115942	0.25	0.242424	0.219697	0.287879	0.462121
>NW_010729176_1:2069634_to_2069864	459	CTG	0.116279	0.324786	0.196581	0.299145	0.179487	0.495727
>NW_010729320_1:239743_to_239552	521	TTG	0.116505	0.225 0.1	00 0.450 0	0.225		0.55
>NW_010729106_1:2078942_to_2078631	662	TTG	0.116592	0.388889	0.222222	0.135802	0.253086	0.358025
>NW_010729376_1:394965_to_395129	175	CTG	0.116667	0.251572	0.160377	0.248428	0.339623	0.408805
>NW_010729138_1:1629902_to_1629651	312	ATG	0.116883	0.32197	0.140152	0.25	0.287879	0.390151
>NW_010729165_1:1626788_to_1627381	356	TTG	0.117117	0.375527	0.236287	0.181435	0.206751	0.417722
>NW_010729224_1:793105_to_793317	436	TTG	0.117188	0.368687	0.146465	0.191919	0.292929	0.338384
>NW_010729085_1:4562998_to_4562798	500	ATG	0.117647	0.456621	0 0.073059	36 0.10958	904 0.36073059	0.182648
>NW_010729129_1:1999958_to_1999482	594	ATG	0.117647	0.3125	0.222222	0.243056	0.222222	0.465278
>NW_010729102_1:2528571_to_2528407	651	CTG	0.11811	0.468254	0.15873	0.150794	0.222222	0.309524
>NW_010729099_1:3206781_to_3206632	932	GTG	0.11828	0.425703	0.148594	0.160643	0.26506	0.309237
>NW_010729094_1:977564_to_977824	945	ATG	0.118343	0.395062	0.123457	0.265432	0.216049	0.388889
>NW_010729124_1:3119969_to_3119787	142	GTG	0.118644	0.298851	0.212644	0.241379	0.247126	0.454023
>NW_010729080_1:94514_to_94353	169	CTG	0.119048	0.178571	0.293651	0.357143	0.170635	0.650794
>NW_010729103_1:5602539_to_5602375	383	GTG	0.119048	0.288288	0.126126	0.342342	0.243243	0.468468
>NW_010729087_1:3884128_to_3884316	441	ATA	0.119403	0.62963	3 0.098765	43 0.10493	827 0.16666667	0.203704
>NW_010729085_1:2255160_to_2254945	882	ATA	0.119403	0.238994	0.169811	0.257862	0.333333	0.427673
>NW_010729083_1:9552435_to_9552914	36	GTG	0.12	0.263566	0.255814	0.248062	0.232558	0.503876
>NW_010729128_1:1935232_to_1934801	70	ATG	0.120301	0.435028	0.175141	0.161017	0.228814	0.336158
>NW_010729079_1:893891_to_893577	240	GTG	0.120301	0.362963	0.207407	0.244444	0.185185	0.451852
>NW_010729079_1:6600052_to_6599387	585	TTG	0.12037	0.368056	0.166667	0.229167	0.236111	0.395833
>NW_010729109_1:1050403_to_1050615	704	ATG	0.12069	0.266667	0.248485	0.236364	0.248485	0.484848
>NW_010729088_1:8411899_to_8412192	788	ATG	0.120968	0.366667	0.16	0.173333	0.3	0.333333
>NW_010729076_1:8585835_to_8586248	847	ATG	0.121622	0.361502	0.178404	0.14554	0.314554	0.323944
>NW_010729346_1:497447_to_497259	923	TTG	0.121951	0.34375	0.229167	0.291667	0.135417	0.520833
>NW_010729225_1:572656_to_572432	995	ATT	0.122449	0.393939	0.10101	0.151515	0.353535	0.252525
>NW_010729232_1:619723_to_619508	227	TTG	0.122449	0.195513	0.269231	0.362179	0.173077	0.63141
>NW_010729131_1:1490188_to_1489955	260	ATG	0.122581	0.19697	0.181818	0.515151	0.106061	0.69697
>NW_010729201_1:1013759_to_1013439	309	ATG	0.122642	0.253823	0.345566	0.211009	0.189602	0.556575
>NW_010729083_1:1740874_to_1740677	378	ATG	0.122642	0.277778	0.146465	0.242424	0.333333	0.388889
>NW_010729092_1:3513320_to_3513150	511	ATT	0.123077	0.380952	0.230159	0.198413	0.190476	0.428571
>NW_010729132_1:2663225_to_2664097	595	ATG	0.123077	0.367347	0.163265	0.244898	0.22449	0.408163
>NW_010729119_1:197543_to_197869	676	ATG	0.123188	0.238506	0.206897	0.33046	0.224138	0.537356
>NW_010729321_1:683650_to_683856	696	ATT	0.123288	0.254902	0.20915	0.359477	0.176471	0.568627
>NW_010729075_1:4538373_to_4538161	923	TTG	0.123288	0.409241	0.204621	0.161716	0.224422	0.366337
>NW_010729358_1:29500_to_29772	388	GTG	0.12381	0.297222	2 0.083333	33 0.37500	000 0.24444444	0.458333
>NW_010729183_1:452944_to_452657	463	ATG	0.12381	0.357488	0.178744	0.15942	0.304348	0.338164
>NW_010729182_1:1133576_to_1133373	504	ATG	0.125	0.3125	0.151042	0.130208	0.40625	0.28125
>NW_010729083_1:1412600_to_1412439	91	ATG	0.125	0.364389	0.186335	0.242236	0.207039	0.428571
>NW_010729206_1:645292_to_646605	351	ATG	0.125	0.319149	0.106383	0.304965	0.269504	0.411348
>NW_010729358_1:212080_to_211784	533	ATG	0.125	0.252874	0.212644	0.206897	0.327586	0.41954
>NW_010729208_1:250310_to_250564	599	GTG	0.125	0.25	0.162281	0.219298	0.368421	0.381579
>NW_010729407_1:291983_to_292132	664	TTG	0.125	0.252032	0.243902	0.235772	0.268293	0.479675
>NW_010729215_1:1459913_to_1459533	73	ATG	0.125	0.274854	0.216374	0.192983	0.31579	0.409357
>NW_010729230_1:776712_to_776449	305	ATG	0.125828	0.274193	0.247312	0.236559	0.241935	0.483871
>NW_010729105_1:984189_to_983671	430	ATG	0.125984	0.407895	0.118421	0.258772	0.214912	0.377193
>NW_010729099_1:2420642_to_2420469	435	TTG	0.126263	0.391667	0.258333	0.191667	0.158333	0.45
>NW_010729168_1:1862467_to_1862649	552	ATG	0.126582	0.30303	0.212121	0.242424	0.242424	0.454545
>NW_010729123_1:2956624_to_2957052	573	ATG	0.126667	0.212121	0.30303	0.354978	0.12987	0.658009
>NW_010729135_1:83746_to_84174	662	ATG	0.126667	0.365854	0.146342	0.256098	0.231707	0.402439
>NW_010729139_1:2144597_to_2145742	756	ATG	0.126866	0.3125	0 0.072916	67 0.36458	333 0.25000000	0.4375
>NW_010729309_1:208358_to_208636	771	GTG	0.126984	0.357724	0.191057	0.142276	0.308943	0.333333
>NW_010729141_1:2999724_to_2999476	822	ATG	0.126984	0.328358	0.109453	0.318408	0.243781	0.427861
>NW_010729084_1:4180250_to_4180882	827	ATG	0.127119	0.221745	0.216023	0.266094	0.296137	0.482117
>NW_010729083_1:483745_to_484122	895	TTG	0.127119	0.323809	0.152381	0.2	0.323809	0.352381
>NW_010729137_1:208822_to_207968	916	GTG	0.12766	0.396825	0.119048	0.190476	0.293651	0.309524
>NW_010729436_1:161523_to_161362	957	CTG	0.12766	0.404494	0.149813	0.172285	0.273408	0.322097
>NW_010729521_1:25058_to_23394	975	ATG	0.128	0.413793	0.137931	0.143678	0.304598	0.281609
>NW_010729111_1:2047675_to_2047109	25	ATG	0.128205	0.303922	0.235294	0.181372	0.279412	0.416667
>NW_010729077_1:4540312_to_4540115	66	ATG	0.128571	0.281818	0.259091	0.236364	0.222727	0.495455
>NW_010729082_1:2793820_to_2794068	69	GTG	0.128571	0.361502	0.173709	0.178404	0.286385	0.352113
>NW_010729081_1:1257225_to_1257440	332	ATG	0.128713	0.376623	0.190476	0.229437	0.203463	0.419913
>NW_010729470_1:187589_to_187365	355	GTG	0.128713	0.423611	1 0.076388	89 0.40972	222 0.09027778	0.486111
>NW_010729266_1:947242_to_947406	374	ATG	0.128866	0.394444	0.25	0.205556	0.15	0.455556
>NW_010729111_1:4311459_to_4311770	395	ATG	0.129496	0.433333	0.153333	0.233333	0.18	0.386667
>NW_010729088_1:1210876_to_1211616	554	ATG	0.12963	0.475556	0.2	0.186667	0.137778	0.386667
>NW_010729154_1:653151_to_653465	759	ATG	0.12963	0.438597	0.175439	0.105263	0.280702	0.280702
>NW_010729345_1:316331_to_315975	906	ATG	0.13	0.27532	0.281219	0.251721	0.19174	0.53294
>NW_010729198_1:1397022_to_1397192	43	ATG	0.130081	0.345771	0.159204	0.201492	0.293532	0.360697
>NW_010729163_1:29019_to_29294	207	TTG	0.130081	0.282051	0.238095	0.175824	0.304029	0.413919
>NW_010729080_1:8914449_to_8914685	683	ATA	0.130178	0.311828	0.263441	0.231183	0.193548	0.494624
>NW_010729077_1:8743869_to_8743708	794	ATG	0.130435	0.281481	0.177778	0.325926	0.214815	0.503704
>NW_010729075_1:10110256_to_10109795	960	TTG	0.130435	0.401294	0.158576	0.323625	0.116505	0.482201
>NW_010729081_1:10064534_to_10065253	971	CTG	0.130719	0.5	0.153333	0.166667	0.18	0.32
>NW_010729095_1:6349761_to_6349922	978	TTG	0.130841	0.306878	0.148148	0.238095	0.306878	0.386243
>NW_010729088_1:4983759_to_4983118	128	ATG	0.13089	0.330357	0.151786	0.279762	0.238095	0.431548
>NW_010729160_1:2101134_to_2100403	337	ATG	0.131034	0.379845	6 0.077519	38 0.25581	395 0.28682171	0.333333
>NW_010729103_1:3057164_to_3056973	687	ATG	0.131387	0.307017	0.131579	0.280702	0.280702	0.412281
>NW_010729226_1:892915_to_893619	127	GTG	0.131429	0.333333	0.191358	0.166667	0.308642	0.358025
>NW_010729134_1:1494029_to_1494208	166	ATG	0.131687	0.352564	0 0.070512	82 0.31410	256 0.26282051	0.384615
>NW_010729257_1:641377_to_640991	342	ATG	0.131783	0.569893	0.102151	0.155914	0.172043	0.258064
>NW_010729277_1:948970_to_949248	578	ATG	0.131944	0.239216	0.164706	0.203922	0.392157	0.368627
>NW_010729102_1:1339407_to_1340174	601	ATG	0.131944	0.285024	0.169082	0.381642	0.164251	0.550725
>NW_010729085_1:718707_to_718919	624	ATA	0.132075	0.25	0.153509	0.197368	0.399123	0.350877
>NW_010729077_1:7090361_to_7090137	848	TTG	0.132231	0.263682	0.179104	0.18408	0.373134	0.363184
>NW_010729123_1:1906313_to_1906564	855	ATG	0.13245	0.343915	0.132275	0.179894	0.343915	0.312169
>NW_010729097_1:5193553_to_5193747	990	ATT	0.13245	0.344086	0.129032	0.204301	0.322581	0.333333
>NW_010729096_1:1729176_to_1729541	288	TTG	0.132743	0.470588	0.189543	0.169935	0.169935	0.359477
>NW_010729077_1:3954164_to_3954334	419	ATG	0.132743	0.401042	0.1875	0.15625	0.255208	0.34375
>NW_010729214_1:931123_to_930965	495	GTG	0.132979	0.045045	5 0.300300	30 0.42042	042 0.23423423	0.720721
>NW_010729082_1:8616770_to_8616600	557	ATG	0.133005	0.168539	0.273408	0.329588	0.228464	0.602996
>NW_010729203_1:213994_to_214416	630	GTG	0.133333	0.339869	0.20915	0.189543	0.261438	0.398693
>NW_010729172_1:45871_to_46401	847	GTG	0.133333	0.291667	0.208333	0.270833	0.229167	0.479167
>NW_010729157_1:2511969_to_2511811	928	ATG	0.133333	0.446541	0.138365	0.169811	0.245283	0.308176
>NW_010729091_1:5397722_to_5397447	967	CTG	0.133333	0.318182	0.121212	0.181818	0.378788	0.30303
>NW_010729143_1:1469378_to_1469220	15	CTG	0.133333	0.345238	0.178571	0.172619	0.303571	0.35119
>NW_010729102_1:4397995_to_4398144	179	ATA	0.133333	0.21164	0.169312	0.216931	0.402116	0.386243
>NW_010729236_1:54772_to_54981	261	TTG	0.133803	0.263441	0.172043	0.360215	0.204301	0.532258
>NW_010729144_1:1560246_to_1560410	280	GTG	0.133858	0.207602	0.298246	0.277778	0.216374	0.576023
>NW_010729132_1:1189903_to_1190193	558	CTG	0.133929	0.272401	0.354839	0.218638	0.154122	0.573477
>NW_010729143_1:2547377_to_2547213	639	GTG	0.134021	0.297839	0.200617	0.25	0.251543	0.450617
>NW_010729086_1:7537930_to_7537595	767	TTG	0.134615	0.301587	0.176871	0.235828	0.285714	0.412698
>NW_010729092_1:2672601_to_2672759	775	ATG	0.134831	0.352381	5 0.066666	67 0.41904	762 0.16190476	0.485714
>NW_010729102_1:3670644_to_3670480	779	TTG	0.134831	0.45098	0.254902	0.137255	0.156863	0.392157
>NW_010729123_1:1479481_to_1479882	240	ATG	0.135135	0.286976	0.194261	0.289183	0.229581	0.483444
>NW_010729350_1:263516_to_262977	299	ATG	0.135338	0.195929	0.282443	0.282443	0.239186	0.564885
>NW_010729127_1:1130168_to_1129701	517	GTG	0.135338	0.387097	0.172043	0.301075	0.139785	0.473118
>NW_010729139_1:816645_to_817235	549	ATG	0.135338	0.271605	0.160494	0.222222	0.345679	0.382716
>NW_010729096_1:492557_to_492721	828	ATG	0.135371	0.369369	0.193694	0.117117	0.31982	0.310811
>NW_010729089_1:6899730_to_6899416	141	ATG	0.135417	0.463203	0.134199	0.168831	0.233766	0.30303
>NW_010729175_1:1132243_to_1131347	257	ATG	0.135417	0.3625 0.	2375 0.250	0 0.1500		0.4875
>NW_010729086_1:8071505_to_8071768	582	CTG	0.135714	0.366667	0.26	0.146667	0.226667	0.406667
>NW_010729220_1:517248_to_517676	44	ATG	0.135849	0.286738	0.247312	0.265233	0.200717	0.512545
>NW_010729231_1:523305_to_522970	88	ATG	0.135849	0.361582	2 0.050847	46 0.33333	333 0.25423729	0.384181
>NW_010729111_1:3765936_to_3766187	185	ATT	0.136364	0.362069	0.183908	0.206897	0.247126	0.390805
>NW_010729097_1:6292934_to_6293263	506	ATG	0.136364	0.327189	0.165899	0.271889	0.235023	0.437788
>NW_010729097_1:3488529_to_3488350	582	GTG	0.136364	0.323529	1 0.049019	61 0.35294	118 0.27450980	0.401961
>NW_010729096_1:4334752_to_4334916	636	TTG	0.136364	0.356164	0.136986	0.315068	0.191781	0.452055
>NW_010729180_1:1103685_to_1102630	663	ATG	0.136364	0.376812	0.181159	0.15942	0.282609	0.34058
>NW_010729077_1:3829414_to_3829223	748	ATG	0.136364	0.268293	0.292683	0.243902	0.195122	0.536585
>NW_010729074_1:10983816_to_10983568	853	ATG	0.136364	0.385965	0.114035	0.324561	0.175439	0.438597
>NW_010729079_1:275767_to_276324	975	ATA	0.136612	0.278846	0.240385	0.163462	0.317308	0.403846
>NW_010729359_1:390166_to_389921	31	ATG	0.136752	0.304487	0.274039	0.269231	0.152244	0.543269
>NW_010729289_1:244948_to_245421	96	ATG	0.136842	0.396825	0.190476	0.153439	0.259259	0.343915
>NW_010729128_1:2252121_to_2251870	134	GTG	0.136986	0.350877	0.245614	0.19883	0.204678	0.444444
>NW_010729094_1:5595218_to_5595039	149	GTG	0.137097	0.312757	0.201646	0.160494	0.325103	0.36214
>NW_010729327_1:440707_to_440868	217	ATA	0.137097	0.354839	0.209677	0.201613	0.233871	0.41129
>NW_010729205_1:1682078_to_1682389	239	GTG	0.137097	0.203463	0.233766	0.38961	0.17316	0.623377
>NW_010729124_1:2474275_to_2474508	262	TTG	0.137255	0.519231	0.217949	0.147436	0.115385	0.365385
>NW_010729245_1:1103921_to_1103646	279	ATG	0.137339	0.380952	0.2	0.193651	0.225397	0.393651
>NW_010729094_1:5234488_to_5234159	368	ATG	0.137405	0.345098	0.207843	0.231373	0.215686	0.439216
>NW_010729076_1:8968758_to_8968567	537	ATG	0.137405	0.369792	0.192708	0.213542	0.223958	0.40625
>NW_010729141_1:1958347_to_1958577	570	ATG	0.137405	0.338542	0.21875	0.213542	0.229167	0.432292
>NW_010729137_1:1842360_to_1842211	579	ATA	0.137405	0.204545	0.143939	0.416667	0.234848	0.560606
>NW_010729080_1:4563945_to_4563406	182	ATG	0.137615	0.327273	0.145454	0.339394	0.187879	0.484848
>NW_010729151_1:2806517_to_2806837	185	TTG	0.137931	0.344633	0.135593	0.248588	0.271186	0.384181
>NW_010729086_1:6787132_to_6786974	227	ATG	0.137931	0.333333	0.180952	0.209524	0.276191	0.390476
>NW_010729390_1:245175_to_245762	307	ATG	0.137931	0.333333	0.184127	0.209524	0.273016	0.393651
>NW_010729286_1:267731_to_268450	393	GTG	0.138095	0.424242	0.111111	0.232323	0.232323	0.343434
>NW_010729450_1:160252_to_160100	407	TTG	0.138298	0.21645	0.255411	0.350649	0.177489	0.606061
>NW_010729232_1:656672_to_657517	439	TTG	0.138298	0.378378	0.184685	0.220721	0.216216	0.405405
>NW_010729227_1:988818_to_988982	848	ATA	0.138298	0.314815	0.314815	0.25	0.12037	0.564815
>NW_010729235_1:1004270_to_1004082	871	TTG	0.138298	0.286822	0.20155	0.248062	0.263566	0.449612
>NW_010729077_1:850678_to_850469	940	ATG	0.138298	0.368794	0.170213	0.177305	0.283688	0.347518
>NW_010729091_1:699207_to_699518	953	ATG	0.138298	0.175141	0.259887	0.40113	0.163842	0.661017
>NW_010729387_1:37543_to_37800	64	ATG	0.138365	0.326241	0.199595	0.253293	0.220871	0.452888
>NW_010729075_1:8334412_to_8334044	250	ATG	0.138614	0.320261	0.196078	0.20915	0.27451	0.405229
>NW_010729145_1:1816191_to_1816436	360	ATG	0.138614	0.333333	0.129032	0.268817	0.268817	0.39785
>NW_010729104_1:1454822_to_1455964	410	ATG	0.138614	0.306122	0.176871	0.258503	0.258503	0.435374
>NW_010729116_1:2214124_to_2214336	412	ATT	0.138614	0.333333	0.142857	0.166667	0.357143	0.309524
>NW_010729164_1:448803_to_449147	465	CTG	0.138686	0.201299	0.194805	0.335498	0.268398	0.530303
>NW_010729088_1:7439814_to_7440047	504	CTG	0.138728	0.254902	0.130719	0.385621	0.228758	0.51634
>NW_010729153_1:1411891_to_1411631	527	TTG	0.138728	0.339806	0.148867	0.268608	0.242718	0.417476
>NW_010729101_1:2098601_to_2098194	614	ATG	0.138889	0.543011	0.155914	0.129032	0.172043	0.284946
>NW_010729116_1:2382979_to_2382800	698	TTG	0.139073	0.273333	0.26	0.206667	0.26	0.466667
>NW_010729152_1:1077674_to_1078189	410	TTG	0.139535	0.357143	0.172619	0.214286	0.255952	0.386905
>NW_010729167_1:1702341_to_1701589	482	ATG	0.139785	0.416667	0.09375	0.229167	0.260417	0.322917
>NW_010729154_1:207468_to_207181	636	ATG	0.13986	0.383648	0.176101	0.157233	0.283019	0.333333
>NW_010729153_1:2286309_to_2286524	852	CTG	0.13986	0.357488	0.120773	0.285024	0.236715	0.405797
>NW_010729231_1:131218_to_131460	59	TTG	0.14	0.404255	0.170213	0.22695	0.198582	0.397163
>NW_010729103_1:3859455_to_3859282	121	ATG	0.14	0.457516	4 0.065359	48 0.24183	007 0.23529412	0.30719
>NW_010729163_1:2000974_to_2001231	181	ATG	0.14	0.27907	7 0.089147	29 0.43410	853 0.19767442	0.523256
>NW_010729215_1:1326459_to_1326635	191	GTG	0.140351	0.329167	0.191667	0.258333	0.220833	0.45
>NW_010729091_1:4903243_to_4903554	277	ATG	0.140496	0.251852	0.22963	0.311111	0.207407	0.540741
>NW_010729077_1:389776_to_389609	286	ATA	0.140496	0.289157	0.184739	0.337349	0.188755	0.522088
>NW_010729083_1:872559_to_872711	669	ATA	0.140496	0.585185	9 0.088888	89 0.14074	074 0.18518519	0.22963
>NW_010729106_1:1257563_to_1257354	776	ATG	0.140625	0.32906	0.132479	0.235043	0.303419	0.367521
>NW_010729074_1:6609690_to_6610082	893	TTG	0.140625	0.528985	0.15942	0.137681	0.173913	0.297102
>NW_010729158_1:441148_to_441423	926	GTG	0.141304	0.292096	0.233677	0.302405	0.171821	0.536083
>NW_010729114_1:3568551_to_3568931	947	ATG	0.141304	0.285714	0.219048	0.304762	0.190476	0.52381
>NW_010729145_1:2064662_to_2064336	55	ATG	0.141304	0.303371	0.247191	0.179775	0.269663	0.426966
>NW_010729146_1:1776663_to_1777091	121	ATG	0.141304	0.316667	0.205556	0.15	0.327778	0.355556
>NW_010729119_1:757500_to_758288	138	ATG	0.141414	0.300926	0.236111	0.310185	0.152778	0.546296
>NW_010729111_1:2354189_to_2354428	380	TTG	0.141414	0.347222	0.194444	0.236111	0.222222	0.430556
>NW_010729093_1:1711243_to_1711569	388	ATG	0.141414	0.220859	0.192229	0.333333	0.253579	0.525562
>NW_010729270_1:813932_to_814288	474	ATG	0.141414	0.281481	0.237037	0.187654	0.293827	0.424691
>NW_010729226_1:56809_to_56997	509	GTG	0.141509	0.246667	0.233333	0.32	0.2	0.553333
>NW_010729098_1:5556867_to_5556598	520	TTG	0.141509	0.289216	0.220588	0.269608	0.220588	0.490196
>NW_010729313_1:167573_to_168355	700	ATG	0.141667	0.402516	0.166667	0.267296	0.163522	0.433962
>NW_010729074_1:9600136_to_9601044	878	ATG	0.141667	0.323672	0.222222	0.135266	0.318841	0.357488
>NW_010729135_1:1101332_to_1101147	940	ATT	0.141791	0.314465	0.27673	0.251572	0.157233	0.528302
>NW_010729171_1:304874_to_304560	11	ATG	0.141844	0.347826	0.13285	0.258454	0.26087	0.391304
>NW_010729087_1:1719529_to_1719329	191	GTG	0.142857	0.42029	0.188406	0.115942	0.275362	0.304348
>NW_010729130_1:2864874_to_2865170	469	ATG	0.142857	0.339869	0.230392	0.25817	0.171569	0.488562
>NW_010729225_1:91689_to_91871	520	TTG	0.142857	0.371981	0.130435	0.183575	0.31401	0.31401
>NW_010729478_1:34193_to_34405	640	ATG	0.142857	0.289855	0.231884	0.246377	0.231884	0.478261
>NW_010729127_1:1675840_to_1676064	985	GTG	0.142857	0.237654	0.188272	0.240741	0.333333	0.429012
>NW_010729095_1:3897994_to_3898143	288	ATA	0.142857	0.353535	0.167677	0.220202	0.258586	0.387879
>NW_010729177_1:590188_to_590430	597	CTG	0.142857	0.388889	0.263889	0.152778	0.194444	0.416667
>NW_010729093_1:401972_to_402355	985	ATG	0.142857	0.324324	0.18018	0.225225	0.27027	0.405405
>NW_010729177_1:2030745_to_2030446	15	TTG	0.142857	0.125604	0.270531	0.144927	0.458937	0.415459
>NW_010729250_1:1087015_to_1086827	150	GTG	0.142857	0.34375	0.208333	0.28125	0.166667	0.489583
>NW_010729151_1:749207_to_749368	151	ATT	0.142857	0.294686	0.198068	0.318841	0.188406	0.516908
>NW_010729118_1:4060527_to_4060718	239	GTG	0.142857	0.203837	0.206235	0.33813	0.251799	0.544365
>NW_010729292_1:213211_to_213447	354	ATG	0.142857	0.294574	0.147287	0.255814	0.302326	0.403101
>NW_010729363_1:195963_to_196346	392	ATG	0.142857	0.289855	0.181159	0.224638	0.304348	0.405797
>NW_010729101_1:2403185_to_2403400	644	ATA	0.142857	0.347222	0.152778	0.199074	0.300926	0.351852
>NW_010729288_1:366488_to_366652	682	ATG	0.142857	0.322034	0.231638	0.245763	0.200565	0.477401
>NW_010729396_1:61860_to_61300	690	GTG	0.142857	0.307017	0.280702	0.263158	0.149123	0.54386
>NW_010729224_1:1293774_to_1293352	826	ATT	0.142857	0.297872	0.170213	0.297872	0.234043	0.468085
>NW_010729079_1:5444946_to_5444785	50	GTG	0.142857	0.310838	0.175869	0.253579	0.259714	0.429448
>NW_010729088_1:6418005_to_6417757	208	ATG	0.142857	0.447154	7 0.097560	98 0.25203	252 0.20325203	0.349594
>NW_010730840_1:3279_to_3455	299	ATT	0.142857	0.362319	0.15942	0.289855	0.188406	0.449275
>NW_010729102_1:1663524_to_1663162	737	GTG	0.143564	0.425	0.216667	0.158333	0.2	0.375
>NW_010729102_1:1910625_to_1910470	881	ATG	0.144	0.611111	0.0625	0.145833	0.180556	0.208333
>NW_010729307_1:480502_to_480260	69	ATG	0.144	0.31746	0.174603	0.195767	0.312169	0.37037
>NW_010729077_1:8646441_to_8646608	214	ATG	0.144144	0.481482	0.148148	0.246914	0.123457	0.395062
>NW_010729129_1:1758532_to_1758846	417	ATG	0.144144	0.302083	0.140625	0.239583	0.317708	0.380208
>NW_010729347_1:271762_to_271454	475	ATA	0.144144	0.376812	0.144927	0.362319	0.115942	0.507246
>NW_010729082_1:1015081_to_1014536	543	ATG	0.144578	0.278911	6 0.353741	50 0.27891	156 0.08843537	0.632653
>NW_010729137_1:2978258_to_2978680	741	GTG	0.144828	0.263682	0.196517	0.338309	0.201492	0.534826
>NW_010729083_1:7599260_to_7599577	849	ATG	0.144928	0.357143	0.174603	0.309524	0.15873	0.484127
>NW_010729162_1:1886012_to_1885860	38	ATA	0.145038	0.5	0.166667	0.131944	0.201389	0.298611
>NW_010729109_1:4563539_to_4563273	79	GTG	0.145038	0.312057	0.12234	0.29078	0.274823	0.413121
>NW_010729184_1:1263114_to_1263416	138	GTG	0.145161	0.479675	0.138211	0.154472	0.227642	0.292683
>NW_010729375_1:184346_to_184495	195	CTG	0.145161	0.30033	0.260726	0.227723	0.211221	0.488449
>NW_010729108_1:2573913_to_2574242	258	ATG	0.145251	0.293103	0.201149	0.252874	0.252874	0.454023
>NW_010729159_1:2081989_to_2082210	334	ATG	0.145299	0.401515	5 0.181818	18 0.09848	485 0.31818182	0.280303
>NW_010729149_1:242387_to_242788	617	ATG	0.145299	0.344444	0.194444	0.238889	0.222222	0.433333
>NW_010729077_1:4706186_to_4707430	685	ATG	0.14554	0.333333	0.125	0.25	0.291667	0.375
>NW_010729112_1:4006202_to_4006357	771	ATG	0.14557	0.591195	0.100629	0.132076	0.176101	0.232704
>NW_010729236_1:798488_to_798658	817	GTG	0.145833	0.263566	0.139535	0.271318	0.325581	0.410853
>NW_010729111_1:1024964_to_1024461	886	ATA	0.145985	0.339506	0.197531	0.320988	0.141975	0.518519
>NW_010729222_1:311295_to_311453	960	TTG	0.146154	0.391892	0.175676	0.148649	0.283784	0.324324
>NW_010729170_1:1191915_to_1192094	56	TTG	0.146226	0.276882	0.223118	0.182796	0.317204	0.405914
>NW_010729087_1:4888957_to_4888733	123	ATG	0.146341	0.372807	0.171053	0.188597	0.267544	0.359649
>NW_010729166_1:2302826_to_2302569	263	ATG	0.146552	0.373016	0.107143	0.234127	0.285714	0.34127
>NW_010729108_1:2431465_to_2431815	469	GTG	0.146789	0.395062	0.135802	0.191358	0.277778	0.327161
>NW_010729299_1:673957_to_674208	640	ATG	0.146893	0.312684	0.215339	0.165192	0.306785	0.380531
>NW_010729102_1:4614723_to_4614016	763	ATG	0.147059	0.257202	0.314815	0.257202	0.170782	0.572016
>NW_010729084_1:8990469_to_8990203	912	ATT	0.147287	0.372549	0.166667	0.235294	0.22549	0.401961
>NW_010729085_1:1011247_to_1011074	63	ATG	0.147436	0.371981	0.111111	0.352657	0.164251	0.463768
>NW_010729082_1:5929963_to_5929808	71	ATA	0.147651	0.213095	0.303571	0.20119	0.282143	0.504762
>NW_010729334_1:7519_to_7680	160	TTG	0.147826	0.520468	0.140351	0.187135	0.152047	0.327485
>NW_010729280_1:573392_to_573580	203	ATT	0.147826	0.277778	0.152778	0.25	0.319444	0.402778
>NW_010729085_1:3709908_to_3709711	270	GTG	0.147826	0.316456	0.337553	0.210971	0.135021	0.548523
>NW_010729077_1:5804822_to_5804469	451	ATG	0.148148	0.355556	0.122222	0.255556	0.266667	0.377778
>NW_010729090_1:3200119_to_3199901	778	ATG	0.148148	0.309352	0.158273	0.244604	0.28777	0.402878
>NW_010729078_1:4008192_to_4008431	804	TTG	0.148148	0.248062	0.209302	0.302326	0.24031	0.511628
>NW_010729298_1:620312_to_620148	11	TTG	0.148148	0.293785	0.254237	0.19774	0.254237	0.451977
>NW_010729090_1:7776070_to_7776279	42	ATG	0.148515	0.247024	0.193452	0.303571	0.255952	0.497024
>NW_010729097_1:1844318_to_1844494	152	ATA	0.148515	0.325758	0.219697	0.25	0.204545	0.469697
>NW_010729075_1:1315762_to_1315568	283	ATA	0.14876	0.353982	0.19764	0.144543	0.303835	0.342183
>NW_010729223_1:1454704_to_1454889	753	GTG	0.148936	0.401042	0.151042	0.192708	0.255208	0.34375
>NW_010729076_1:10959330_to_10959127	823	TTG	0.148936	0.227848	0.236287	0.202532	0.333333	0.438819
>NW_010729216_1:1407859_to_1407578	895	GTG	0.149068	0.287037	0.12963	0.24537	0.337963	0.375
>NW_010729081_1:3642116_to_3641892	38	ATG	0.149123	0.321375	0.231689	0.272048	0.174888	0.503737
>NW_010729227_1:384315_to_384064	44	TTG	0.149254	0.416667	0.143939	0.166667	0.272727	0.310606
>NW_010729330_1:33877_to_34443	89	ATG	0.149254	0.385965	0.105263	0.298246	0.210526	0.403509
>NW_010729085_1:3820712_to_3820485	206	ATG	0.149425	0.429487	0.108974	0.288461	0.173077	0.397436
>NW_010729086_1:2875549_to_2875355	313	GTG	0.14966	0.457364	0.151163	0.182171	0.209302	0.333333
>NW_010729118_1:3050590_to_3050883	348	GTG	0.15	0.356164	0.159817	0.255708	0.22831	0.415525
>NW_010729085_1:6428499_to_6428651	354	TTG	0.15	0.390244	0.121951	0.186992	0.300813	0.308943
>NW_010729085_1:3082758_to_3083000	384	GTG	0.15	0.311403	0.175987	0.258772	0.253838	0.434759
>NW_010729159_1:2307136_to_2306945	497	ATG	0.15	0.40404	0.127946	0.198653	0.26936	0.326599
>NW_010729085_1:2892651_to_2892319	612	ATT	0.15	0.421569	0.156863	0.176471	0.245098	0.333333
>NW_010729492_1:129964_to_130248	615	ATA	0.150327	0.239583	0.114583	0.40625	0.239583	0.520833
>NW_010729109_1:2997551_to_2997168	714	ATG	0.150538	0.354386	0.224561	0.280702	0.140351	0.505263
>NW_010729189_1:1061393_to_1061094	758	ATG	0.150685	0.259939	0.256881	0.162079	0.321101	0.41896
>NW_010729079_1:8488088_to_8487936	804	ATG	0.150943	0.368254	0.257143	0.253968	0.120635	0.511111
>NW_010729104_1:3437357_to_3437166	911	TTG	0.150943	0.176871	0.272109	0.333333	0.217687	0.605442
>NW_010729117_1:1232127_to_1231759	981	ATG	0.151042	0.286667	0.18	0.206667	0.326667	0.386667
>NW_010729100_1:2126666_to_2126145	990	GTG	0.151163	0.253687	0.233038	0.265487	0.247788	0.498525
>NW_010729083_1:539186_to_538770	177	ATG	0.151163	0.312169	0.312169	0.222222	0.153439	0.534392
>NW_010729317_1:568143_to_568463	400	TTG	0.151515	0.261044	0.204819	0.273092	0.261044	0.477912
>NW_010729074_1:3399827_to_3399666	490	ATT	0.151515	0.37037	0.138889	0.185185	0.305556	0.324074
>NW_010729100_1:2969580_to_2969308	553	ATG	0.151786	0.34188	0.162393	0.303419	0.192308	0.465812
>NW_010729075_1:498266_to_498649	655	ATG	0.151786	0.290598	0.247863	0.290598	0.17094	0.538462
>NW_010729075_1:11200420_to_11200587	851	GTG	0.151899	0.222222	2 0.092592	59 0.43518	519 0.25000000	0.527778
>NW_010729082_1:8869474_to_8869277	863	TTG	0.152174	0.376344	9 0.069892	47 0.37634	409 0.17741935	0.446237
>NW_010729142_1:2767214_to_2767621	160	ATG	0.152174	0.444444	0.15873	0.253968	0.142857	0.412699
>NW_010729102_1:5723694_to_5722870	310	ATG	0.152381	0.404762	0.14881	0.208333	0.238095	0.357143
>NW_010729187_1:617999_to_617733	724	TTG	0.152381	0.301887	0.220126	0.314465	0.163522	0.534591
>NW_010729300_1:763854_to_763699	746	GTG	0.153005	0.298701	0.181818	0.285714	0.233766	0.467533
>NW_010731560_1:1532_to_1383	797	ATG	0.153061	0.333333	0.174603	0.31746	0.174603	0.492063
>NW_010729074_1:9254688_to_9254386	845	ATG	0.153061	0.246337	0.276557	0.229853	0.247253	0.50641
>NW_010729318_1:558284_to_558099	965	GTG	0.153153	0.326667	0.28	0.186667	0.206667	0.466667
>NW_010729121_1:516113_to_516382	370	ATG	0.153846	0.333333	0.178571	0.25	0.238095	0.428571
>NW_010729130_1:1645943_to_1645755	477	ATG	0.153846	0.302222	0.151111	0.306667	0.24	0.457778
>NW_010729212_1:893342_to_893061	116	ATG	0.153846	0.264706	0.27451	0.27451	0.186275	0.54902
>NW_010729093_1:919716_to_919985	293	ATA	0.153846	0.313333	0.26	0.213333	0.213333	0.473333
>NW_010729090_1:1874456_to_1874764	400	ATG	0.153846	0.552083	0.114583	0.166667	0.166667	0.28125
>NW_010729080_1:8881332_to_8881490	520	TTG	0.153846	0.242009	0.155251	0.283105	0.319635	0.438356
>NW_010729150_1:1212153_to_1211956	537	GTG	0.154229	0.283019	0.179245	0.279874	0.257862	0.45912
>NW_010729110_1:3342446_to_3342634	568	TTG	0.154321	0.309091	0.157576	0.345454	0.187879	0.50303
>NW_010729086_1:2035799_to_2035461	607	ATG	0.154472	0.368159	0.179104	0.238806	0.21393	0.417911
>NW_010729074_1:1485301_to_1485603	767	GTG	0.154545	0.239316	0.179487	0.376068	0.205128	0.555556
>NW_010729153_1:1105837_to_1106094	839	ATG	0.154639	0.384058	0.246377	0.155797	0.213768	0.402174
>NW_010729383_1:371050_to_371352	863	CTG	0.154762	0.373563	0.132184	0.195402	0.298851	0.327586
>NW_010729188_1:260834_to_261076	930	TTG	0.154762	0.247423	8 0.092783	51 0.47079	038 0.18900344	0.563574
>NW_010729155_1:1977680_to_1977489	935	ATG	0.154762	0.327044	0.232704	0.188679	0.251572	0.421384
>NW_010729187_1:197618_to_197872	989	ATG	0.154762	0.189228	0.270742	0.285298	0.254731	0.556041
>NW_010729224_1:750363_to_750151	67	ATG	0.154839	0.227642	0.174797	0.406504	0.191057	0.581301
>NW_010729217_1:1157002_to_1157250	159	ATG	0.155172	0.40404	0.176768	0.308081	0.111111	0.484849
>NW_010729189_1:1550235_to_1550077	223	GTG	0.155172	0.404762	0.1	0.119048	0.37619	0.219048
>NW_010729113_1:3361845_to_3362030	286	GTG	0.155172	0.405797	0.149758	0.241546	0.202899	0.391304
>NW_010729119_1:675469_to_675741	316	ATG	0.155556	0.361111	0.180556	0.305556	0.152778	0.486111
>NW_010729221_1:216327_to_216533	480	ATT	0.155556	0.237778	0.275556	0.202222	0.284444	0.477778
>NW_010729082_1:9953572_to_9954024	592	GTG	0.155963	0.305459	0.255517	0.263647	0.175377	0.519164
>NW_010729284_1:211290_to_211451	616	ATG	0.155963	0.310078	0.209302	0.155039	0.325581	0.364341
>NW_010729099_1:3492720_to_3492469	669	ATG	0.15625	0.178161	0.321839	0.350575	0.149425	0.672414
>NW_010729247_1:618539_to_618739	701	ATA	0.15625	0.300254	0.180662	0.132316	0.386768	0.312977
>NW_010729257_1:303022_to_302840	760	TTG	0.156352	0.375	0.166667	0.202381	0.255952	0.369048
>NW_010729248_1:150109_to_150528	933	ATG	0.156522	0.386473	3 0.096618	36 0.27536	232 0.24154589	0.371981
>NW_010729179_1:810403_to_810245	30	ATT	0.156627	0.184466	0.252427	0.161812	0.401294	0.414239
>NW_010729088_1:415239_to_415478	158	ATG	0.156627	0.36715	0.154589	0.256039	0.222222	0.410628
>NW_010729117_1:1058413_to_1058240	196	ATT	0.156627	0.333333	0.137681	0.224638	0.304348	0.362319
>NW_010729454_1:171169_to_171357	230	TTG	0.156627	0.307359	0.138528	0.320346	0.233766	0.458874
>NW_010729160_1:381685_to_382020	259	ATG	0.156627	0.264957	0.205128	0.358974	0.17094	0.564103
>NW_010729159_1:2559761_to_2559543	521	TTG	0.156716	0.253333	0.266667	0.293333	0.186667	0.56
>NW_010729319_1:46248_to_46526	680	ATA	0.156716	0.457143	0.12381	0.104762	0.314286	0.228571
>NW_010729078_1:9420482_to_9420213	873	GTG	0.156863	0.257778	0.248889	0.217778	0.275556	0.466667
>NW_010729116_1:2891392_to_2891847	265	TTG	0.156863	0.438272	0.166667	0.216049	0.179012	0.382716
>NW_010729336_1:228489_to_228142	314	GTG	0.156863	0.380117	0.134503	0.274854	0.210526	0.409357
>NW_010729111_1:3429026_to_3428835	384	ATT	0.157025	0.272487	0.272487	0.240741	0.214286	0.513227
>NW_010729235_1:187103_to_186864	416	ATG	0.157303	0.286822	0.213178	0.267442	0.232558	0.48062
>NW_010729203_1:1523243_to_1522956	717	ATG	0.157407	0.372549	0.169935	0.189543	0.267974	0.359477
>NW_010729287_1:832482_to_832288	861	TTG	0.157407	0.290598	0.196581	0.179487	0.333333	0.376068
>NW_010729075_1:7516736_to_7516903	951	ATG	0.157534	0.31761	0.157233	0.298742	0.226415	0.455975
>NW_010729256_1:567292_to_567137	979	GTG	0.157534	0.255144	0.296296	0.27572	0.17284	0.572017
>NW_010729112_1:3004813_to_3004601	997	TTG	0.157895	0.290123	0.12963	0.283951	0.296296	0.41358
>NW_010729091_1:43734_to_43931	39	ATG	0.157895	0.35	0.116667	0.225	0.308333	0.341667
>NW_010729164_1:1733584_to_1733228	111	ATG	0.157895	0.429378	0.19774	0.135593	0.237288	0.333333
>NW_010729227_1:1308173_to_1308436	377	ATG	0.157895	0.263441	0.236559	0.301075	0.198925	0.537634
>NW_010729119_1:370520_to_370224	414	ATG	0.157895	0.313725	0.169935	0.254902	0.261438	0.424837
>NW_010729134_1:2392210_to_2392518	559	GTG	0.158228	0.325397	0.206349	0.246032	0.222222	0.452381
>NW_010729310_1:658027_to_657182	561	ATG	0.158228	0.442308	9 0.076923	08 0.28846	154 0.19230769	0.365385
>NW_010729193_1:1289202_to_1289510	656	GTG	0.158273	0.355191	0.142076	0.256831	0.245902	0.398907
>NW_010729148_1:776952_to_776746	807	TTG	0.158416	0.449495	0.111111	0.292929	0.146465	0.40404
>NW_010729096_1:4762216_to_4762470	809	TTG	0.158621	0.473684	0.181286	0.163743	0.181286	0.345029
>NW_010729207_1:111069_to_110494	170	GTG	0.15873	0.567568	0.13964	0.193694	0.0990991	0.333333
>NW_010729146_1:1925531_to_1925367	198	ATG	0.15873	0.304965	0.177305	0.250591	0.267139	0.427896
>NW_010729336_1:36017_to_36313	249	ATG	0.158879	0.280952	0.233333	0.190476	0.295238	0.42381
>NW_010729090_1:4510973_to_4511209	371	GTG	0.158879	0.326667	0.19	0.22	0.263333	0.41
>NW_010729090_1:385544_to_385356	379	CTG	0.158879	0.361702	0.212766	0.212766	0.212766	0.425532
>NW_010729117_1:3330723_to_3330100	396	ATG	0.158879	0.358333	0.158333	0.208333	0.275	0.366667
>NW_010729081_1:4745021_to_4744857	402	TTG	0.159091	0.323383	0.199005	0.233831	0.243781	0.432836
>NW_010729151_1:903114_to_901813	549	ATG	0.159091	0.342342	0.27027	0.18018	0.207207	0.45045
>NW_010729118_1:3829589_to_3829350	716	CTG	0.159091	0.369697	0.169697	0.157576	0.30303	0.327273
>NW_010729133_1:556611_to_556390	735	CTG	0.159236	0.236499	7 0.065176	91 0.53631	285 0.16201117	0.60149
>NW_010729120_1:1035027_to_1035413	743	CTG	0.159236	0.277405	0.201342	0.268456	0.252796	0.469799
>NW_010729289_1:644438_to_644710	764	TTG	0.159292	0.333333	0.143791	0.24183	0.281046	0.385621
>NW_010729130_1:3291403_to_3291576	779	ATA	0.159292	0.502825	6 0.062146	89 0.34463	277 0.09039548	0.40678
>NW_010729154_1:2640179_to_2640748	899	ATG	0.159574	0.42807	8 0.056140	35 0.35087	719 0.16491228	0.407018
>NW_010729113_1:2589027_to_2588836	100	TTG	0.159574	0.272301	0.167449	0.266041	0.29421	0.43349
>NW_010729190_1:1343773_to_1343321	131	ATG	0.159574	0.231482	0.273148	0.324074	0.171296	0.597222
>NW_010729077_1:1988747_to_1989037	158	ATG	0.159664	0.463964	6 0.067567	57 0.36486	486 0.10360360	0.432432
>NW_010729130_1:421447_to_422265	171	ATG	0.159763	0.385965	1 0.096491	23 0.37719	298 0.14035088	0.473684
>NW_010729076_1:973703_to_973140	189	ATG	0.16	0.255208	0.135417	0.272569	0.336806	0.407986
>NW_010729461_1:134659_to_134078	514	ATG	0.16	0.236686	0.226825	0.301775	0.234714	0.5286
>NW_010729081_1:2267802_to_2267984	695	ATG	0.16	0.333333	0.243781	0.119403	0.303483	0.363184
>NW_010729233_1:1316038_to_1316196	789	CTG	0.16	0.34153	0.181694	0.20765	0.269126	0.389344
>NW_010729112_1:744857_to_744702	891	TTG	0.160221	0.383142	0.141763	0.157088	0.318008	0.298851
>NW_010729471_1:98323_to_97787	938	ATG	0.160377	0.408046	8 0.063218	39 0.31609	195 0.21264368	0.37931
>NW_010729115_1:3032070_to_3031753	971	TTG	0.160377	0.333333	0.147619	0.309524	0.209524	0.457143
>NW_010729080_1:6963662_to_6963862	973	TTG	0.160714	0.316258	0.139569	0.268745	0.275427	0.408315
>NW_010729096_1:6489955_to_6490332	23	GTG	0.160714	0.235632	0.224138	0.270115	0.270115	0.494253
>NW_010729266_1:815318_to_815166	121	ATG	0.160714	0.210356	0.278317	0.249191	0.262136	0.527508
>NW_010729286_1:617542_to_617697	197	TTG	0.160714	0.347826	0.130435	0.304348	0.217391	0.434783
>NW_010729246_1:739067_to_738783	209	GTG	0.16092	0.5847	0.120219	0.142076	0.153005	0.262295
>NW_010729099_1:6174635_to_6174384	212	ATG	0.161017	0.551724	4 0.097701	15 0.24712	644 0.10344828	0.344828
>NW_010729174_1:1927565_to_1927380	368	ATG	0.16129	0.397163	2 0.092198	58 0.25531	915 0.25531915	0.347518
>NW_010729078_1:9695665_to_9695904	377	ATG	0.16129	0.273224	0.229508	0.251366	0.245902	0.480874
>NW_010729096_1:4977897_to_4977733	409	ATG	0.16129	0.409524	0.219048	0.142857	0.228571	0.361905
>NW_010729085_1:2581078_to_2580917	604	ATT	0.16129	0.292754	0.211594	0.237681	0.257971	0.449275
>NW_010729149_1:151595_to_151386	932	CTG	0.16129	0.37619	0.257143	0.219048	0.147619	0.476191
>NW_010729074_1:5151527_to_5151742	997	ATG	0.161616	0.316527	0.162465	0.238095	0.282913	0.40056
>NW_010729076_1:10926179_to_10925742	49	GTG	0.161765	0.279762	0.101191	0.333333	0.285714	0.434524
>NW_010729083_1:8413175_to_8412792	50	ATG	0.161905	0.295455	0.151515	0.378788	0.174242	0.530303
>NW_010729116_1:4460884_to_4461078	69	ATG	0.161905	0.316667	0.158333	0.245833	0.279167	0.404167
>NW_010729085_1:3995995_to_3996150	206	ATG	0.161905	0.31694	0.10929	0.306011	0.26776	0.415301
>NW_010729090_1:7193309_to_7192596	236	ATG	0.162162	0.368159	0.20398	0.124378	0.303483	0.328358
>NW_010729292_1:216989_to_216795	313	TTG	0.162162	0.248588	0.293785	0.265537	0.19209	0.559322
>NW_010729106_1:5091015_to_5091209	351	ATG	0.1625	0.351852	0.179012	0.271605	0.197531	0.450617
>NW_010729081_1:5755734_to_5756015	362	ATA	0.1625	0.383562	0.164384	0.118721	0.333333	0.283105
>NW_010729393_1:206004_to_206174	395	ATG	0.1625	0.407895	0.166667	0.22807	0.197368	0.394737
>NW_010729183_1:131479_to_131150	428	ATG	0.162602	0.304714	0.265993	0.23569	0.193603	0.501683
>NW_010729233_1:833099_to_833383	461	ATG	0.162602	0.392857	0.0952381	0.303571	0.208333	0.39881
>NW_010729086_1:6780705_to_6780493	488	ATG	0.162791	0.248826	0.234742	0.366197	0.150235	0.600939
>NW_010729077_1:3607525_to_3607358	695	ATG	0.162791	0.322581	0.16129	0.150538	0.365591	0.311828
>NW_010729085_1:6408567_to_6408719	716	ATG	0.163043	0.244681	0.258865	0.262411	0.234043	0.521277
>NW_010729104_1:4775130_to_4774975	750	GTG	0.163043	0.333333	0.146119	0.292237	0.22831	0.438356
>NW_010729258_1:736560_to_736405	812	ATT	0.163265	0.320346	0.0952381	0.380952	0.203463	0.476191
>NW_010729134_1:2407720_to_2407980	855	TTG	0.163265	0.333333	0.204082	0.163265	0.29932	0.367347
>NW_010729190_1:1947729_to_1947526	875	ATG	0.163265	0.202532	0.261603	0.265823	0.270042	0.527426
>NW_010729119_1:2147275_to_2147451	884	ATG	0.163462	0.295455	0.181818	0.242424	0.280303	0.424242
>NW_010729136_1:1297208_to_1297405	92	ATG	0.163462	0.339081	0.12069	0.367816	0.172414	0.488506
>NW_010729132_1:497019_to_496789	168	ATG	0.163462	0.293785	0.169491	0.237288	0.299435	0.40678
>NW_010729093_1:3303305_to_3303511	172	TTG	0.163462	0.4125	0.1375	0.291667	0.158333	0.429167
>NW_010729092_1:1210965_to_1211123	276	ATG	0.163462	0.271111	0.217778	0.191111	0.32	0.408889
>NW_010729283_1:651880_to_651662	349	CTG	0.163636	0.410256	0.185897	0.115385	0.288461	0.301282
>NW_010729108_1:1858158_to_1857514	420	ATA	0.163793	0.353135	1 0.095709	57 0.37953	795 0.17161716	0.475248
>NW_010729139_1:402194_to_401973	431	ATA	0.163934	0.297386	0.205882	0.277778	0.218954	0.48366
>NW_010729099_1:3915844_to_3915041	437	TTG	0.164179	0.303571	0.0952381	0.196429	0.404762	0.291667
>NW_010729091_1:3906702_to_3906292	442	GTG	0.164286	0.333333	3 0.098039	22 0.41830	065 0.15032680	0.51634
>NW_010729074_1:6450933_to_6451127	465	TTG	0.164286	0.326964	0.154989	0.269639	0.248408	0.424629
>NW_010729135_1:2853130_to_2852804	831	GTG	0.164286	0.281046	0.150327	0.189543	0.379085	0.339869
>NW_010729140_1:1287789_to_1287556	4	ATG	0.164384	0.505376	4 0.096774	19 0.08602	151 0.31182796	0.182796
>NW_010729075_1:2915014_to_2915316	24	ATG	0.164557	0.295082	0.256831	0.259563	0.188525	0.516393
>NW_010729442_1:116619_to_116768	56	ATG	0.164557	0.418301	0.137255	0.20915	0.235294	0.346405
>NW_010729075_1:10198193_to_10197939	67	GTG	0.164706	0.426117	0.134021	0.120275	0.319588	0.254296
>NW_010729111_1:2303234_to_2303488	83	ATG	0.164835	0.230556	0.194444	0.261111	0.313889	0.455556
>NW_010729123_1:1945183_to_1945001	100	ATG	0.164835	0.251572	0.308176	0.245283	0.194969	0.553459
>NW_010729149_1:1675526_to_1675338	148	ATG	0.164948	0.324468	0.154255	0.237589	0.283688	0.391844
>NW_010729144_1:2186706_to_2186551	162	CTG	0.164948	0.222222	0.185185	0.378307	0.214286	0.563492
>NW_010729113_1:2941398_to_2941730	194	ATG	0.164948	0.365079	0.130952	0.293651	0.210317	0.424603
>NW_010729119_1:296403_to_296248	211	ATT	0.165049	0.299242	0.166667	0.359849	0.174242	0.526515
>NW_010729154_1:245570_to_247057	285	ATG	0.165049	0.265537	0.276836	0.293785	0.163842	0.570622
>NW_010729156_1:2272051_to_2271470	304	ATG	0.165049	0.49537	0.101852	0.185185	0.217593	0.287037
>NW_010729132_1:2901065_to_2900883	482	TTG	0.165049	0.426667	0.253333	0.126667	0.193333	0.38
>NW_010729174_1:1267363_to_1267764	487	ATG	0.165049	0.276042	0.192708	0.276042	0.255208	0.46875
>NW_010729190_1:555106_to_554870	493	ATG	0.165049	0.279365	0.288889	0.190476	0.24127	0.479365
>NW_010729124_1:2049468_to_2049647	534	ATG	0.165049	0.395238	0.104762	0.242857	0.257143	0.347619
>NW_010729108_1:4600185_to_4599946	546	ATG	0.165468	0.369369	0.265766	0.166667	0.198198	0.432432
>NW_010729091_1:5253912_to_5253643	551	GTG	0.165517	0.38	0.126667	0.206667	0.286667	0.333333
>NW_010729082_1:4860459_to_4860662	618	ATA	0.165605	0.333333	0.152778	0.354167	0.159722	0.506945
>NW_010729311_1:54025_to_54210	845	ATG	0.165644	0.246914	0.339506	0.185185	0.228395	0.524691
>NW_010729096_1:5189909_to_5190151	890	CTG	0.165644	0.3	0.191667	0.316667	0.191667	0.508333
>NW_010729114_1:2143333_to_2142992	909	GTG	0.165644	0.214286	0.214286	0.285714	0.285714	0.5
>NW_010729107_1:3469139_to_3468771	914	TTG	0.166667	0.359788	0.169312	0.333333	0.137566	0.502645
>NW_010729147_1:26382_to_26822	984	ATA	0.166667	0.221184	0.250779	0.302181	0.225857	0.55296
>NW_010729140_1:1298937_to_1298575	70	GTG	0.166667	0.28663	0.244963	0.250916	0.217491	0.495879
>NW_010729097_1:5970086_to_5970448	117	ATG	0.166667	0.438272	0 0.080246	91 0.18518	519 0.29629630	0.265432
>NW_010729238_1:819541_to_819717	136	ATA	0.166667	0.233333	0.220833	0.3375	0.208333	0.558333
>NW_010729320_1:193663_to_193833	181	ATA	0.166667	0.245098	0.27451	0.338235	0.142157	0.612745
>NW_010729090_1:3373453_to_3373298	343	ATA	0.166667	0.371648	0.160919	0.145594	0.321839	0.306513
>NW_010729164_1:822173_to_822418	451	ATG	0.166667	0.419355	0.150538	0.268817	0.16129	0.419355
>NW_010729199_1:1144033_to_1144284	556	TTG	0.166667	0.366071	0.214286	0.199405	0.220238	0.413691
>NW_010729174_1:545185_to_545439	715	ATG	0.166667	0.316667	0.241667	0.25	0.191667	0.491667
>NW_010729104_1:1120609_to_1120764	768	GTG	0.166667	0.622222	2 0.155555	56 0.13333	333 0.08888889	0.288889
>NW_010729122_1:117986_to_118195	820	TTG	0.166667	0.266667	0.261539	0.205128	0.266667	0.466667
>NW_010729160_1:1123654_to_1123430	945	TTG	0.166667	0.338308	6 0.092039	80 0.47512	438 0.09452736	0.567164
>NW_010729203_1:1460301_to_1460026	991	GTG	0.166667	0.375	0.25	0.182292	0.192708	0.432292
>NW_010729129_1:206338_to_205622	119	GTG	0.166667	0.223729	0.233898	0.311864	0.230509	0.545763
>NW_010729093_1:1412945_to_1411650	131	ATG	0.166667	0.258974	0.161539	0.225641	0.353846	0.387179
>NW_010729134_1:1039203_to_1039045	134	GTG	0.166667	0.26699	0.242718	0.184466	0.305825	0.427184
>NW_010729096_1:5527128_to_5527397	278	GTG	0.167539	0.305936	0.246575	0.242009	0.20548	0.488584
>NW_010729078_1:4765479_to_4765306	284	ATA	0.167939	0.285714	0.222222	0.169312	0.322751	0.391534
>NW_010729094_1:5555920_to_5556177	399	GTG	0.168142	0.175439	0.25776	0.282051	0.28475	0.539811
>NW_010729079_1:10357408_to_10356947	423	ATT	0.168142	0.407407	0.12037	0.25	0.222222	0.37037
>NW_010729088_1:4278935_to_4278588	654	ATG	0.168142	0.36	0.2	0.253333	0.186667	0.453333
>NW_010729075_1:4142975_to_4143157	987	CTG	0.168142	0.285714	0.142857	0.340136	0.231293	0.482993
>NW_010729095_1:4091761_to_4091543	167	ATG	0.168317	0.336043	0.113821	0.298103	0.252032	0.411924
>NW_010729097_1:665394_to_665155	234	ATG	0.168317	0.348259	0.149254	0.238806	0.263682	0.38806
>NW_010729118_1:579315_to_579160	466	ATG	0.168317	0.310502	0.237443	0.237443	0.214612	0.474886
>NW_010729094_1:6720227_to_6717699	551	ATG	0.168317	0.18018	0.225225	0.184685	0.40991	0.40991
>NW_010729234_1:519261_to_519491	772	ATG	0.168421	0.280952	0.261905	0.247619	0.209524	0.509524
>NW_010729113_1:1590847_to_1591104	775	GTG	0.168539	0.432432	0.144144	0.216216	0.207207	0.36036
>NW_010729245_1:953233_to_953388	906	ATG	0.168539	0.323718	0.144231	0.230769	0.301282	0.375
>NW_010729076_1:221408_to_221055	967	ATG	0.168539	0.358491	0.147799	0.283019	0.210692	0.430818
>NW_010729102_1:5784005_to_5784238	993	TTG	0.168675	0.321839	0.160919	0.310345	0.206897	0.471264
>NW_010729078_1:6328311_to_6328138	13	ATG	0.168831	0.337449	0.164609	0.279835	0.218107	0.444444
>NW_010729119_1:4241471_to_4240929	31	ATG	0.168831	0.340136	0.27551	0.22449	0.159864	0.5
>NW_010729084_1:3376352_to_3376540	55	CTG	0.168831	0.4	0.222222	0.211111	0.166667	0.433333
>NW_010729251_1:652259_to_652092	107	ATG	0.168831	0.317983	0.192983	0.182017	0.307017	0.375
>NW_010729110_1:496605_to_496766	264	ATG	0.168831	0.44127	0.155556	0.253968	0.149206	0.409524
>NW_010729233_1:1227240_to_1227049	336	ATA	0.168831	0.267913	0.196262	0.314642	0.221184	0.510903
>NW_010729076_1:8470523_to_8470323	599	ATG	0.168831	0.379167	0.145833	0.2625	0.2125	0.408333
>NW_010729102_1:5052881_to_5052648	646	ATG	0.168919	0.348485	0.181818	0.257576	0.212121	0.439394
>NW_010729092_1:1797920_to_1797534	649	GTG	0.169231	0.318182	0.113636	0.295455	0.272727	0.409091
>NW_010729191_1:1358159_to_1357959	707	CTG	0.169355	0.200717	0.207885	0.344086	0.247312	0.551971
>NW_010729089_1:569109_to_569303	786	ATA	0.169643	0.328829	0.166667	0.166667	0.337838	0.333333
>NW_010729099_1:2897142_to_2897516	21	ATG	0.169811	0.333333	0.108696	0.369565	0.188406	0.478261
>NW_010729144_1:1938988_to_1938509	92	ATG	0.17	0.301282	0.214744	0.24359	0.240385	0.458333
>NW_010729127_1:30926_to_31087	128	TTG	0.170213	0.310861	0.17603	0.187266	0.325843	0.363296
>NW_010729155_1:342467_to_342829	261	ATG	0.170455	0.349594	0.235772	0.203252	0.211382	0.439024
>NW_010729084_1:6991771_to_6992019	273	TTG	0.170543	0.277778	0.185185	0.282407	0.25463	0.467593
>NW_010729096_1:533957_to_534178	309	GTG	0.170543	0.260606	0.236364	0.233333	0.269697	0.469697
>NW_010729371_1:385975_to_386382	314	TTG	0.170732	0.320106	0.169312	0.203704	0.306878	0.373016
>NW_010729174_1:1430578_to_1430372	393	ATG	0.170732	0.395833	0.15625	0.213542	0.234375	0.369792
>NW_010729151_1:2762564_to_2762812	417	ATG	0.170732	0.356322	0.247126	0.252874	0.143678	0.5
>NW_010729100_1:2721595_to_2721296	433	ATG	0.17094	0.327869	5 0.092896	17 0.38251	366 0.19672131	0.47541
>NW_010729123_1:739960_to_740118	541	GTG	0.171053	0.298246	0.187135	0.304094	0.210526	0.491228
>NW_010729096_1:2665858_to_2666007	562	ATA	0.171053	0.374074	0.137037	0.355556	0.133333	0.492593
>NW_010729285_1:398469_to_397984	625	ATG	0.171233	0.384615	0.14359	0.282051	0.189744	0.425641
>NW_010729084_1:397373_to_397702	673	TTG	0.171429	0.466667	0.185185	0.118518	0.22963	0.303704
>NW_010729147_1:2109512_to_2109333	706	ATG	0.171429	0.409091	1 0.045454	55 0.28787	879 0.25757576	0.333333
>NW_010729266_1:23110_to_23319	723	CTG	0.171429	0.345238	0.172619	0.255952	0.22619	0.428571
>NW_010729112_1:2202892_to_2202590	758	ATG	0.171429	0.314815	0.324074	0.240741	0.12037	0.564815
>NW_010729101_1:377681_to_377875	780	ATG	0.171429	0.320059	0.175516	0.269912	0.234513	0.445428
>NW_010729171_1:163580_to_163368	942	ATG	0.171717	0.235988	0.168142	0.289085	0.306785	0.457227
>NW_010729124_1:34374_to_34204	167	ATG	0.171875	0.356589	0.170543	0.25969	0.213178	0.430233
>NW_010729183_1:2012511_to_2012185	193	ATG	0.171875	0.42328	0.185185	0.243386	0.148148	0.428571
>NW_010729286_1:687001_to_686615	321	TTG	0.171875	0.240741	0.179012	0.401235	0.179012	0.580247
>NW_010729117_1:1854001_to_1853636	333	ATA	0.172043	0.284553	0.235772	0.178862	0.300813	0.414634
>NW_010729084_1:8103857_to_8102802	345	ATG	0.172131	0.313725	0.20915	0.222222	0.254902	0.431372
>NW_010729189_1:1763800_to_1763949	369	ATT	0.172414	0.340136	0.190476	0.197279	0.272109	0.387755
>NW_010729144_1:2761072_to_2760713	493	ATG	0.172727	0.238095	0.301587	0.253968	0.206349	0.555556
>NW_010729101_1:1553395_to_1553189	645	TTG	0.17284	0.315193	0.252835	0.24263	0.189342	0.495465
>NW_010729125_1:3729356_to_3729526	703	ATG	0.17284	0.312925	0.295918	0.244898	0.146259	0.540816
>NW_010729085_1:3452142_to_3451978	825	GTG	0.173077	0.171717	0.249158	0.279461	0.299663	0.52862
>NW_010729099_1:459530_to_459222	886	GTG	0.173077	0.379085	0.189543	0.235294	0.196078	0.424837
>NW_010729217_1:558872_to_559021	959	GTG	0.173077	0.181286	0.19883	0.409357	0.210526	0.608187
>NW_010729097_1:6217541_to_6217173	963	TTG	0.173333	0.29845	0.228682	0.213178	0.25969	0.44186
>NW_010729173_1:2116818_to_2117372	8	GTG	0.173333	0.333333	0.128205	0.333333	0.205128	0.461538
>NW_010729094_1:5547650_to_5547423	111	TTG	0.173333	0.205128	0.128205	0.358974	0.307692	0.487179
>NW_010729236_1:140579_to_140941	112	ATG	0.173333	0.298122	0.241784	0.237089	0.223005	0.478873
>NW_010729233_1:375428_to_375264	142	TTG	0.17341	0.384615	0.247863	0.153846	0.213675	0.401709
>NW_010729356_1:129287_to_129066	269	ATG	0.173469	0.307292	0.239583	0.25	0.203125	0.489583
>NW_010729212_1:1398360_to_1398025	287	GTG	0.173469	0.245098	0.279412	0.242647	0.232843	0.522059
>NW_010729105_1:910317_to_910556	321	CTG	0.173469	0.289855	0.137681	0.282609	0.289855	0.42029
>NW_010729085_1:472373_to_472570	330	ATG	0.173469	0.212121	0.316017	0.242424	0.229437	0.558442
>NW_010729159_1:2145282_to_2145085	345	GTG	0.173913	0.361905	0.171429	0.247619	0.219048	0.419048
>NW_010729087_1:4245701_to_4245390	349	ATG	0.173913	0.313953	0.217054	0.251938	0.217054	0.468992
>NW_010729167_1:829322_to_829768	522	ATG	0.174312	0.228395	0.330247	0.25	0.191358	0.580247
>NW_010729083_1:7154357_to_7154932	568	ATG	0.174312	0.246575	0.333333	0.22831	0.191781	0.561644
>NW_010729375_1:180142_to_180318	572	ATG	0.174312	0.285714	0.206349	0.31746	0.190476	0.52381
>NW_010729111_1:1636668_to_1636841	580	TTG	0.174359	0.314815	0.166667	0.296296	0.222222	0.462963
>NW_010729134_1:57296_to_57108	773	ATA	0.174419	0.213333	0.235556	0.248889	0.302222	0.484445
>NW_010729184_1:666598_to_665243	814	ATG	0.174603	0.363636	0.166667	0.363636	0.106061	0.530303
>NW_010729204_1:837343_to_837591	880	ATT	0.174757	0.34058	0.152174	0.384058	0.123188	0.536232
>NW_010729088_1:226763_to_226515	996	GTG	0.174757	0.298507	0.174129	0.253731	0.273632	0.427861
>NW_010729265_1:833448_to_833612	63	ATG	0.174888	0.344322	0.124542	0.315018	0.216117	0.43956
>NW_010729140_1:2761654_to_2761238	120	ATG	0.175	0.314286	0.257143	0.257143	0.171429	0.514286
>NW_010729074_1:81128_to_79743	184	ATG	0.175258	0.233333	0.242857	0.190476	0.333333	0.433333
>NW_010729074_1:8412850_to_8413374	211	ATG	0.175258	0.30303	0.268939	0.223485	0.204545	0.492424
>NW_010729269_1:79396_to_79731	254	ATG	0.175258	0.397436	0.160256	0.147436	0.294872	0.307692
>NW_010729256_1:1107840_to_1107478	262	ATG	0.175258	0.277778	0.232026	0.22549	0.264706	0.457516
>NW_010729368_1:215106_to_214774	303	ATG	0.175573	0.365385	0.134615	0.333333	0.166667	0.467949
>NW_010729155_1:324246_to_324049	341	GTG	0.175676	0.382114	0.113821	0.321138	0.182927	0.434959
>NW_010729178_1:1140796_to_1141041	379	TTG	0.175676	0.248062	0.189922	0.290698	0.271318	0.48062
>NW_010729102_1:731785_to_732123	406	ATG	0.175676	0.335456	0.220807	0.261147	0.18259	0.481953
>NW_010729231_1:19299_to_19469	417	ATG	0.175676	0.178082	0.280822	0.242009	0.299087	0.522831
>NW_010729096_1:63053_to_62883	426	ATG	0.175758	0.390071	2 0.085106	38 0.24113	475 0.28368794	0.326241
>NW_010729219_1:713845_to_714036	443	ATG	0.175824	0.170455	0.318182	0.238636	0.272727	0.556818
>NW_010729077_1:4690064_to_4691440	500	ATG	0.175824	0.324786	0.188034	0.273504	0.213675	0.461539
>NW_010729146_1:2697949_to_2697800	526	ATA	0.175824	0.397661	2 0.081871	35 0.22222	222 0.29824561	0.304094
>NW_010729162_1:2532673_to_2531243	599	ATG	0.175926	0.196078	0.27451	0.343137	0.186275	0.617647
>NW_010729246_1:873980_to_873759	607	ATG	0.175926	0.277778	0.222222	0.229167	0.270833	0.451389
>NW_010729236_1:233083_to_233319	617	TTG	0.175926	0.376068	0.153846	0.102564	0.367521	0.25641
>NW_010729079_1:9677566_to_9677171	635	ATG	0.175926	0.305936	0.276256	0.22831	0.189498	0.504566
>NW_010729076_1:663931_to_664374	652	GTG	0.175926	0.281481	0.17037	0.237037	0.311111	0.407407
>NW_010729074_1:7412458_to_7412703	690	ATG	0.176	0.511905	0.142857	0.119048	0.22619	0.261905
>NW_010729145_1:1723751_to_1721859	849	ATG	0.176471	0.255319	0.234043	0.22695	0.283688	0.460993
>NW_010729175_1:1643161_to_1642781	883	ATG	0.176471	0.29902	0.235294	0.191176	0.27451	0.426471
>NW_010729084_1:1852143_to_1851928	893	ATT	0.176471	0.271739	0.177536	0.318841	0.231884	0.496377
>NW_010729196_1:1435031_to_1434645	40	ATG	0.176471	0.354497	0.206349	0.238095	0.201058	0.444444
>NW_010729077_1:1357876_to_1358139	133	ATG	0.176471	0.371429	0.209524	0.17619	0.242857	0.385714
>NW_010729272_1:162517_to_162287	153	TTG	0.176471	0.220657	0.169014	0.286385	0.323944	0.455399
>NW_010729074_1:2802801_to_2802956	167	ATG	0.176471	0.413793	0.114943	0.195402	0.275862	0.310345
>NW_010729211_1:265468_to_265292	227	ATG	0.176471	0.176871	0.272109	0.333333	0.217687	0.605442
>NW_010729181_1:659277_to_659606	319	TTG	0.176991	0.341085	0.20155	0.186047	0.271318	0.387597
>NW_010729224_1:772847_to_773305	423	ATG	0.177083	0.4375	0.145833	0.270833	0.145833	0.416667
>NW_010729163_1:1882595_to_1882999	432	ATG	0.177083	0.312757	0.164609	0.312757	0.209876	0.477366
>NW_010729208_1:1357294_to_1357127	439	ATA	0.177215	0.308868	0.2263	0.189602	0.275229	0.415902
>NW_010729231_1:209564_to_209722	487	ATG	0.177215	0.268518	0.259259	0.296296	0.175926	0.555556
>NW_010729177_1:551323_to_551087	510	CTG	0.177305	0.380952	8 0.083333	33 0.23809	524 0.29761905	0.321429
>NW_010729210_1:1344864_to_1345115	567	ATG	0.177632	0.326389	0.125	0.173611	0.375	0.298611
>NW_010729198_1:1421152_to_1421000	643	ATT	0.177778	0.300654	0.196078	0.267974	0.235294	0.464052
>NW_010729128_1:1572793_to_1572254	727	ATG	0.177778	0.37037	0.117284	0.253086	0.259259	0.37037
>NW_010729248_1:484941_to_485111	790	GTG	0.177778	0.269608	0.259804	0.25	0.220588	0.509804
>NW_010729108_1:845717_to_845995	821	GTG	0.177966	0.333333	0.238095	0.190476	0.238095	0.428571
>NW_010729090_1:1708701_to_1708462	823	ATG	0.178082	0.259259	0.17284	0.407407	0.160494	0.580247
>NW_010729162_1:684192_to_683953	824	ATG	0.178082	0.305164	0.187793	0.29108	0.215962	0.478873
>NW_010729081_1:170585_to_170253	188	TTG	0.178082	0.298039	0.247059	0.258823	0.196078	0.505882
>NW_010729074_1:5326143_to_5326334	295	ATG	0.178218	0.325581	0.144703	0.333333	0.196382	0.478036
>NW_010729172_1:2282856_to_2283011	313	ATT	0.178218	0.318628	0.196078	0.176471	0.308823	0.372549
>NW_010729259_1:198831_to_199085	772	ATT	0.178218	0.325581	0.100775	0.341085	0.232558	0.44186
>NW_010729074_1:10201184_to_10201366	792	ATG	0.178218	0.26776	0.136612	0.306011	0.289618	0.442623
>NW_010729139_1:246481_to_246777	826	TTG	0.178218	0.37037	0.216931	0.190476	0.222222	0.407407
>NW_010729080_1:9638047_to_9637550	941	ATG	0.178218	0.420139	0.152778	0.28125	0.145833	0.434028
>NW_010729077_1:1746783_to_1746586	948	ATG	0.178295	0.325397	0.123016	0.333333	0.218254	0.456349
>NW_010729091_1:3307609_to_3307253	145	GTG	0.178571	0.205829	0.278689	0.258652	0.256831	0.537341
>NW_010729075_1:6846156_to_6845848	173	ATG	0.178571	0.273016	0.24127	0.307937	0.177778	0.549206
>NW_010729274_1:237723_to_237508	319	TTG	0.178862	0.55814	0.131783	0.248062	0.0620155	0.379845
>NW_010729078_1:10219886_to_10219494	325	GTG	0.178862	0.174479	0.320312	0.3125	0.192708	0.632812
>NW_010729433_1:218705_to_218965	326	GTG	0.178947	0.272222	0.161111	0.238889	0.327778	0.4
>NW_010729078_1:4488806_to_4488552	390	ATG	0.179104	0.389381	0.103245	0.274336	0.233038	0.377581
>NW_010729110_1:407133_to_406942	396	CTG	0.179104	0.487179	0.102564	0.262821	0.147436	0.365385
>NW_010729124_1:3374627_to_3374851	566	ATA	0.179245	0.25641	0.213675	0.324786	0.205128	0.538462
>NW_010729075_1:5438198_to_5437914	710	CTG	0.179487	0.268518	0.22037	0.292593	0.218519	0.512963
>NW_010729105_1:2620860_to_2620561	761	ATG	0.179487	0.408805	3 0.088050	31 0.30188	679 0.20125786	0.389937
>NW_010729106_1:537154_to_536642	763	ATG	0.179775	0.324125	0.171271	0.243094	0.26151	0.414365
>NW_010729144_1:1688630_to_1688827	803	ATA	0.179775	0.344444	0.227778	0.222222	0.205556	0.45
>NW_010729236_1:716855_to_716640	819	TTG	0.179894	0.358156	0.195036	0.152482	0.294326	0.347518
>NW_010729127_1:1751684_to_1752040	866	ATG	0.18	0.398693	1 0.052287	58 0.43137	255 0.11764706	0.48366
>NW_010729084_1:152458_to_152781	898	ATG	0.18	0.342466	0.114155	0.392694	0.150685	0.506849
>NW_010729183_1:1313591_to_1313983	936	ATG	0.180124	0.344729	0.207977	0.222222	0.225071	0.430199
>NW_010729091_1:5677269_to_5677078	969	GTG	0.180124	0.345679	0.231482	0.256173	0.166667	0.487654
>NW_010729106_1:4931538_to_4931323	29	TTG	0.180328	0.246154	0.189744	0.235897	0.328205	0.425641
>NW_010729171_1:1807647_to_1807171	73	TTG	0.180328	0.244792	0.166667	0.328125	0.260417	0.494792
>NW_010729096_1:2667069_to_2666911	83	ATA	0.180556	0.303704	0 0.051851	85 0.41481	481 0.22962963	0.466667
>NW_010729076_1:5093660_to_5093511	175	ATT	0.180556	0.304864	0.24911	0.255041	0.190985	0.504152
>NW_010729267_1:210339_to_210172	274	ATG	0.180556	0.442308	0.173077	0.185897	0.198718	0.358974
>NW_010729286_1:594960_to_595130	348	ATG	0.180556	0.454545	0.121212	0.222222	0.20202	0.343434
>NW_010729084_1:7155156_to_7154935	359	ATG	0.180723	0.384615	0.179487	0.185897	0.25	0.365385
>NW_010729077_1:97791_to_98030	366	ATG	0.180723	0.360825	0.147766	0.189003	0.302405	0.33677
>NW_010729100_1:3205399_to_3205581	370	GTG	0.180723	0.217687	0.27551	0.29932	0.207483	0.57483
>NW_010729082_1:6143493_to_6143753	482	ATG	0.180723	0.446154	0.123077	0.133333	0.297436	0.25641
>NW_010729074_1:12600634_to_12600930	589	TTG	0.180851	0.269504	0.191489	0.35461	0.184397	0.546099
>NW_010729382_1:119756_to_119493	660	ATG	0.180851	0.337778	0.191111	0.16	0.311111	0.351111
>NW_010729146_1:381578_to_381393	777	ATG	0.180952	0.273504	0.15812	0.337607	0.230769	0.495727
>NW_010729381_1:399093_to_398848	831	CTG	0.180952	0.209876	0.222222	0.314815	0.253086	0.537037
>NW_010729086_1:7871661_to_7871831	936	ATA	0.180952	0.294118	0.156863	0.338235	0.210784	0.495098
>NW_010729131_1:1431067_to_1431270	100	CTG	0.181818	0.524691	0.179012	0.148148	0.148148	0.32716
>NW_010729081_1:2745192_to_2744950	116	ATG	0.181818	0.296296	0.187831	0.174603	0.34127	0.362434
>NW_010729136_1:3278812_to_3278654	258	ATA	0.181818	0.236559	0.206989	0.322581	0.233871	0.52957
>NW_010729175_1:1280690_to_1281490	268	ATG	0.181818	0.393333	0.2	0.233333	0.173333	0.433333
>NW_010729176_1:583487_to_583326	338	TTG	0.181818	0.278912	0.210884	0.258503	0.251701	0.469388
>NW_010729094_1:1390155_to_1389835	350	ATG	0.181818	0.393651	0.184127	0.187302	0.234921	0.371429
>NW_010729085_1:6154098_to_6154391	405	GTG	0.181818	0.299517	0.140097	0.21256	0.347826	0.352657
>NW_010729092_1:3076582_to_3076286	515	ATG	0.181818	0.401515	0.189394	0.280303	0.128788	0.469697
>NW_010729130_1:3160556_to_3160825	534	ATG	0.181818	0.376417	0.129252	0.303855	0.190476	0.433107
>NW_010729109_1:1170704_to_1170471	770	GTG	0.181818	0.335317	0.248016	0.257937	0.15873	0.505952
>NW_010729099_1:2645938_to_2646159	802	ATG	0.182353	0.413979	0.11828	0.16129	0.306452	0.27957
>NW_010729103_1:1584259_to_1584687	829	ATG	0.182482	0.343434	0.10101	0.373737	0.181818	0.474747
>NW_010729092_1:3635195_to_3635626	33	ATG	0.182482	0.371429	0.12381	0.228571	0.276191	0.352381
>NW_010729079_1:9279833_to_9280018	42	ATG	0.18254	0.358974	0.210256	0.14359	0.287179	0.353846
>NW_010729103_1:1642119_to_1642400	217	ATG	0.182692	0.283828	0.194719	0.237624	0.283828	0.432343
>NW_010729417_1:157908_to_157696	351	ATG	0.182692	0.352941	0.127451	0.215686	0.303922	0.343137
>NW_010729107_1:2912695_to_2912513	359	TTG	0.182692	0.290598	0.136752	0.153846	0.418803	0.290598
>NW_010729104_1:4131816_to_4132112	362	GTG	0.182796	0.364103	0.146154	0.269231	0.220513	0.415385
>NW_010729190_1:1510237_to_1510055	416	CTG	0.182796	0.275362	0.229469	0.21256	0.282609	0.442029
>NW_010729075_1:7352513_to_7352256	427	ATG	0.182796	0.390805	0.218391	0.235632	0.155172	0.454023
>NW_010729123_1:429758_to_430063	524	ATA	0.182927	0.297872	4 0.099290	78 0.29787	234 0.30496454	0.397163
>NW_010729196_1:832085_to_832573	581	CTG	0.183099	0.433333	0.116667	0.283333	0.166667	0.4
>NW_010729130_1:2872270_to_2871965	594	TTG	0.183099	0.403509	7 0.078947	37 0.34210	526 0.17543860	0.421053
>NW_010729189_1:730542_to_730237	637	ATG	0.183206	0.333333	0.203252	0.300813	0.162602	0.504065
>NW_010729178_1:446315_to_446749	640	ATA	0.183333	0.320175	0.20614	0.179825	0.29386	0.385965
>NW_010729328_1:556347_to_556171	654	GTG	0.183432	0.375887	0.134752	0.148936	0.340425	0.283688
>NW_010729145_1:2910106_to_2910510	666	ATG	0.183432	0.369444	0.211111	0.255556	0.163889	0.466667
>NW_010729086_1:8080597_to_8080130	781	TTG	0.183486	0.246914	0.185185	0.308642	0.259259	0.493827
>NW_010729082_1:8360199_to_8360669	820	ATT	0.183673	0.278388	0.18315	0.263736	0.274725	0.446886
>NW_010729116_1:1685407_to_1686024	1	ATG	0.183673	0.305556	0.222222	0.185185	0.287037	0.407407
>NW_010729154_1:1233739_to_1233479	31	GTG	0.183824	0.181818	0.267218	0.385675	0.165289	0.652892
>NW_010729269_1:637539_to_637793	95	GTG	0.183824	0.306513	0.241379	0.233716	0.218391	0.475096
>NW_010729252_1:191992_to_192144	119	GTG	0.183908	0.388889	0.111111	0.212963	0.287037	0.324074
>NW_010729298_1:689833_to_689627	218	ATG	0.183908	0.317708	0.119792	0.40625	0.15625	0.526042
>NW_010729194_1:521511_to_520954	291	CTG	0.183908	0.210145	0.108696	0.434783	0.246377	0.543478
>NW_010729086_1:4769243_to_4769971	315	ATG	0.183908	0.4	0.140741	0.237037	0.222222	0.377778
>NW_010729259_1:29391_to_29152	362	GTG	0.184	0.25	0.179825	0.304825	0.265351	0.484649
>NW_010729078_1:6699331_to_6699567	517	TTG	0.184211	0.407609	0 0.097826	09 0.35869	565 0.13586957	0.456522
>NW_010729115_1:3509306_to_3509479	521	ATT	0.184211	0.387755	0.153061	0.227891	0.231293	0.380952
>NW_010729097_1:6423864_to_6422503	524	ATG	0.184615	0.384615	0.172161	0.179487	0.263736	0.351648
>NW_010729232_1:104400_to_104735	539	ATG	0.184713	0.229885	0.270115	0.327586	0.172414	0.597701
>NW_010729085_1:8082362_to_8082201	655	ATG	0.184783	0.349673	0.20915	0.245098	0.196078	0.454248
>NW_010729100_1:6037525_to_6037196	681	ATG	0.185185	0.333333	0.219512	0.268293	0.178862	0.487805
>NW_010729081_1:4215192_to_4217018	729	ATG	0.185185	0.375887	0.113475	0.262411	0.248227	0.375887
>NW_010729083_1:602540_to_602163	744	GTG	0.185185	0.210784	0.22549	0.328431	0.235294	0.553922
>NW_010729370_1:300296_to_300114	829	TTG	0.185185	0.255319	0.163121	0.382979	0.198582	0.546099
>NW_010729090_1:726309_to_726085	957	ATG	0.18543	0.304843	0.179487	0.216524	0.299145	0.396011
>NW_010729150_1:2708340_to_2708143	962	ATG	0.185567	0.285714	0.263889	0.222222	0.228175	0.486111
>NW_010729126_1:2211318_to_2211082	978	GTG	0.185567	0.228856	2 0.437810	95 0.23383	085 0.09950249	0.671642
>NW_010729136_1:3237494_to_3237327	993	ATA	0.185567	0.348039	0.151961	0.151961	0.348039	0.303922
>NW_010729162_1:134766_to_134951	41	ATG	0.185714	0.25812	0.294017	0.157265	0.290598	0.451282
>NW_010729145_1:2291232_to_2291381	56	ATG	0.185841	0.333333	0.21147	0.189964	0.265233	0.401434
>NW_010729436_1:39671_to_39931	132	ATG	0.186047	0.235772	0.325203	0.243902	0.195122	0.569106
>NW_010729077_1:6322740_to_6322946	175	ATG	0.186047	0.396135	7 0.062801	93 0.35748	792 0.18357488	0.42029
>NW_010729100_1:3663178_to_3662870	278	ATG	0.186047	0.365591	0.189964	0.236559	0.207885	0.426523
>NW_010729203_1:1441723_to_1441298	299	ATG	0.186047	0.234375	0.328125	0.270833	0.166667	0.598958
>NW_010729193_1:1341766_to_1342002	379	TTG	0.186275	0.365385	0.230769	0.115385	0.288461	0.346154
>NW_010729412_1:294883_to_294044	391	ATG	0.186275	0.289256	0.242424	0.179063	0.289256	0.421488
>NW_010729085_1:5352449_to_5352640	395	ATG	0.186441	0.195122	0.276423	0.292683	0.235772	0.569106
>NW_010729094_1:884063_to_884269	438	GTG	0.186441	0.273148	0.342593	0.194444	0.189815	0.537037
>NW_010729308_1:575179_to_575592	442	TTG	0.186667	0.320652	0.132246	0.275362	0.271739	0.407609
>NW_010729265_1:578408_to_579295	494	ATG	0.186667	0.27551	0.282313	0.190476	0.251701	0.472789
>NW_010729094_1:6518741_to_6518355	512	ATG	0.186667	0.268518	0.199074	0.266975	0.265432	0.466049
>NW_010729307_1:410782_to_410982	577	CTG	0.186747	0.437037	0.207407	0.177778	0.177778	0.385185
>NW_010729289_1:221935_to_222291	605	ATG	0.186813	0.351282	0.164103	0.202564	0.282051	0.366667
>NW_010729077_1:10424475_to_10424843	621	ATG	0.186813	0.364583	0.125	0.270833	0.239583	0.395833
>NW_010729085_1:1553873_to_1554202	709	ATG	0.186813	0.264677	0.166169	0.275622	0.293532	0.441791
>NW_010729091_1:1839330_to_1839632	853	TTG	0.186916	0.388889	0.125	0.25	0.236111	0.375
>NW_010729107_1:2785538_to_2785693	988	TTG	0.186992	0.494444	0.122222	0.227778	0.155556	0.35
>NW_010729118_1:2415489_to_2415668	22	GTG	0.18705	0.314176	0.272031	0.183908	0.229885	0.455939
>NW_010729100_1:1010558_to_1010815	43	GTG	0.18705	0.380952	0.126984	0.293651	0.198413	0.420635
>NW_010729149_1:960951_to_960586	95	CTG	0.187097	0.269608	0.284314	0.230392	0.215686	0.514706
>NW_010729145_1:1698451_to_1698008	260	ATG	0.1875	0.293103	0.183908	0.155172	0.367816	0.33908
>NW_010729156_1:1503882_to_1503619	286	ATG	0.1875	0.286458	0.236979	0.309896	0.166667	0.546875
>NW_010729167_1:2319014_to_2319373	289	ATG	0.1875	0.392157	6 0.098039	22 0.32026	144 0.18954248	0.418301
>NW_010729180_1:2213875_to_2213711	420	GTG	0.1875	0.2	0.3	0.313333	0.186667	0.613333
>NW_010729123_1:1421085_to_1422056	458	ATG	0.1875	0.333333	0.156028	0.269504	0.241135	0.425532
>NW_010729083_1:9189576_to_9189319	476	GTG	0.1875	0.234848	0.265151	0.348485	0.151515	0.613636
>NW_010729075_1:12442383_to_12442859	506	GTG	0.1875	0.242424	0.181818	0.345454	0.230303	0.527273
>NW_010729131_1:1192076_to_1192321	527	TTG	0.188119	0.248366	0.147059	0.281046	0.323529	0.428105
>NW_010729082_1:3503856_to_3504065	556	ATG	0.188119	0.357724	0.223577	0.134146	0.284553	0.357724
>NW_010729111_1:1814216_to_1814040	722	ATG	0.188235	0.333333	0.23221	0.153558	0.280899	0.385768
>NW_010729096_1:3150191_to_3150505	737	ATG	0.188235	0.244726	0.295359	0.255274	0.204641	0.550633
>NW_010729208_1:1575481_to_1575182	739	ATA	0.188406	0.56	0 0.093333	33 0.10666	667 0.24000000	0.2
>NW_010729100_1:5832162_to_5832320	825	ATG	0.188406	0.322034	0 0.079096	05 0.22598	870 0.37288136	0.305085
>NW_010729113_1:149309_to_149461	826	ATG	0.188406	0.405556	0.166667	0.161111	0.266667	0.327778
>NW_010729548_1:28536_to_28715	867	GTG	0.188406	0.595506	2 0.026217	23 0.27340	824 0.10486891	0.299625
>NW_010729077_1:6594471_to_6594268	925	TTG	0.188406	0.272109	0.197279	0.210884	0.319728	0.408163
>NW_010729249_1:808962_to_808687	941	ATG	0.188571	0.279279	0.216216	0.189189	0.315315	0.405405
>NW_010729183_1:524666_to_524830	101	GTG	0.188679	0.34058	0.166667	0.275362	0.217391	0.442029
>NW_010729349_1:15897_to_16046	146	GTG	0.188679	0.395349	0.139535	0.186047	0.27907	0.325581
>NW_010729267_1:266707_to_266327	173	ATA	0.188679	0.150943	0.396226	0.163522	0.289308	0.559748
>NW_010729108_1:151457_to_151642	228	ATG	0.188679	0.311403	0.223684	0.217105	0.247807	0.44079
>NW_010729078_1:10389449_to_10389694	235	ATT	0.188679	0.253623	0.152174	0.333333	0.26087	0.485507
>NW_010729086_1:2646782_to_2647105	242	ATG	0.188889	0.37037	0.222222	0.169312	0.238095	0.391534
>NW_010729092_1:608105_to_608293	398	ATG	0.188889	0.343434	0.191919	0.166667	0.29798	0.358586
>NW_010729372_1:247490_to_247341	420	TTG	0.188889	0.245033	0.359823	0.214128	0.181015	0.573951
>NW_010729081_1:1633343_to_1633648	513	ATG	0.188889	0.381944	4 0.076388	89 0.29861	111 0.24305556	0.375
>NW_010729358_1:411765_to_411932	532	GTG	0.189189	0.198925	0.370968	0.16129	0.268817	0.532258
>NW_010729074_1:7524387_to_7524539	568	ATG	0.189189	0.182796	0.231183	0.317204	0.268817	0.548387
>NW_010729280_1:676080_to_676292	591	ATG	0.189189	0.381944	0.114583	0.284722	0.21875	0.399306
>NW_010729085_1:2886972_to_2887382	609	ATG	0.189474	0.275132	0.306878	0.248677	0.169312	0.555555
>NW_010729195_1:615653_to_615895	665	ATG	0.189474	0.588889	9 0.077777	78 0.06111	111 0.27222222	0.138889
>NW_010729078_1:5589944_to_5590246	689	ATG	0.189474	0.343434	4 0.080808	08 0.33838	384 0.23737374	0.419192
>NW_010729142_1:3069477_to_3068917	705	ATG	0.189655	0.37037	7 0.193415	64 0.08230	453 0.35390947	0.27572
>NW_010729132_1:2604262_to_2603663	744	ATG	0.189873	0.322807	0.189474	0.245614	0.242105	0.435088
>NW_010729088_1:5211481_to_5211666	872	ATT	0.189873	0.222222	0.364198	0.148148	0.265432	0.512346
>NW_010729121_1:3901007_to_3901552	905	CTG	0.189873	0.281046	0.27451	0.163399	0.281046	0.437908
>NW_010729120_1:1915447_to_1914566	916	ATG	0.190083	0.282051	0.175214	0.196581	0.346154	0.371795
>NW_010729095_1:4054623_to_4054375	80	ATG	0.190083	0.214286	0.166667	0.333333	0.285714	0.5
>NW_010729106_1:126760_to_126572	189	ATG	0.190476	0.333333	0.166667	0.289855	0.210145	0.456522
>NW_010729301_1:528398_to_528622	256	TTG	0.190476	0.283688	0.212766	0.262411	0.241135	0.475177
>NW_010729120_1:2956911_to_2956675	352	CTG	0.190476	0.302222	0.24	0.177778	0.28	0.417778
>NW_010729095_1:3197322_to_3196585	387	ATG	0.191011	0.357815	0.103578	0.303202	0.235405	0.40678
>NW_010729304_1:735608_to_735366	422	TTG	0.191083	0.292683	0.154472	0.268293	0.284553	0.422764
>NW_010729461_1:206889_to_206740	453	GTG	0.191176	0.29	0.246667	0.25	0.213333	0.496667
>NW_010729085_1:9532757_to_9533356	575	GTG	0.191176	0.175439	0.251462	0.31579	0.25731	0.567252
>NW_010729079_1:150481_to_150690	588	TTG	0.191304	0.275986	0.215054	0.25448	0.25448	0.469534
>NW_010729120_1:1934262_to_1934044	661	ATA	0.191489	0.220779	0.12987	0.246753	0.402597	0.376623
>NW_010729079_1:2652070_to_2652303	709	ATA	0.191489	0.395833	0.173611	0.1875	0.243056	0.361111
>NW_010729288_1:850213_to_849950	825	ATG	0.191667	0.353333	0.266667	0.21	0.17	0.476667
>NW_010729075_1:622158_to_622009	51	TTG	0.191667	0.313725	0.144796	0.289593	0.251885	0.434389
>NW_010729357_1:157353_to_157132	90	GTG	0.191781	0.322807	0.210526	0.242105	0.224561	0.452632
>NW_010729079_1:5437854_to_5438093	233	ATG	0.191781	0.255319	0.286052	0.321513	0.137116	0.607565
>NW_010729202_1:823075_to_822071	447	TTG	0.191781	0.34 0.22	0.28 0.16			0.5
>NW_010729345_1:206048_to_205863	462	GTG	0.191781	0.18018	0.234234	0.274775	0.310811	0.509009
>NW_010729132_1:1122715_to_1122515	488	ATT	0.192	0.343284	0.189055	0.21393	0.253731	0.402985
>NW_010729166_1:299502_to_299068	680	ATG	0.192308	0.337607	0.205128	0.24359	0.213675	0.448718
>NW_010729265_1:810013_to_809393	699	ATG	0.192308	0.288026	0.323625	0.278317	0.110032	0.601942
>NW_010729091_1:5369017_to_5368436	797	ATG	0.192308	0.378531	0.135593	0.225989	0.259887	0.361582
>NW_010729283_1:745324_to_747279	861	ATG	0.192308	0.455556	0.138889	0.194444	0.211111	0.333333
>NW_010729088_1:3256565_to_3256395	959	ATG	0.192308	0.434783	1 0.028985	51 0.33333	333 0.20289855	0.362319
>NW_010729079_1:10240284_to_10240565	969	ATG	0.192308	0.265306	0.238095	0.217687	0.278912	0.455782
>NW_010729263_1:355826_to_355596	983	TTG	0.192771	0.314815	0.194444	0.212963	0.277778	0.407407
>NW_010729189_1:1436126_to_1436389	9	CTG	0.192982	0.251773	0.310284	0.25	0.187943	0.560284
>NW_010729186_1:1222616_to_1222377	19	ATG	0.193182	0.522727	0.128788	0.189394	0.159091	0.318182
>NW_010729112_1:791612_to_790854	71	GTG	0.193182	0.338462	0.233333	0.220513	0.207692	0.453846
>NW_010729478_1:66649_to_66479	74	TTG	0.193182	0.121212	0.325758	0.32197	0.231061	0.647727
>NW_010729094_1:3887352_to_3887176	111	GTG	0.193548	0.350282	0.124294	0.293785	0.231638	0.418079
>NW_010729179_1:495030_to_494767	187	ATG	0.193548	0.308571	0.19619	0.249524	0.245714	0.445714
>NW_010729160_1:2323774_to_2324349	315	CTG	0.193548	0.339623	0.201258	0.194969	0.264151	0.396226
>NW_010729101_1:3468106_to_3467696	337	ATG	0.193548	0.414141	1 0.070707	07 0.29292	929 0.22222222	0.363636
>NW_010729092_1:6623396_to_6624376	522	ATG	0.193548	0.428571	3 0.083333	33 0.29761	905 0.19047619	0.380952
>NW_010729149_1:605781_to_605993	600	TTG	0.193548	0.412935	0.149254	0.199005	0.238806	0.348259
>NW_010729219_1:458813_to_458634	601	ATG	0.193878	0.31579	0.157895	0.321637	0.204678	0.479532
>NW_010729138_1:1194317_to_1194589	613	ATG	0.193878	0.464286	0.142857	0.202381	0.190476	0.345238
>NW_010729151_1:874490_to_874248	666	ATA	0.19403	0.442308	0.141026	0.141026	0.275641	0.282051
>NW_010729086_1:797781_to_798350	678	ATG	0.19403	0.333333	0.163265	0.292517	0.210884	0.455782
>NW_010729075_1:11664041_to_11663805	721	GTG	0.19403	0.296296	0.228395	0.265432	0.209876	0.493827
>NW_010729088_1:2118702_to_2118851	850	ATT	0.19403	0.296804	0.20548	0.251142	0.246575	0.456621
>NW_010729090_1:2359419_to_2359586	865	TTG	0.194444	0.414286	0.133333	0.233333	0.219048	0.366667
>NW_010729134_1:2572265_to_2572522	879	ATG	0.194444	0.447619	0.142857	0.228571	0.180952	0.371429
>NW_010729079_1:5725053_to_5724880	974	ATT	0.194444	0.184397	0.333333	0.29078	0.191489	0.624113
>NW_010729172_1:2319936_to_2319775	91	GTG	0.194444	0.277778	0.247475	0.242424	0.232323	0.489899
>NW_010729077_1:1313780_to_1314028	272	GTG	0.194444	0.206349	0.218254	0.337302	0.238095	0.555556
>NW_010729349_1:358076_to_357894	453	ATG	0.194444	0.307879	0.212121	0.219394	0.260606	0.431515
>NW_010729079_1:2025441_to_2025737	480	ATG	0.194444	0.229885	0.111111	0.43295	0.226054	0.544061
>NW_010729099_1:5776833_to_5777831	483	ATG	0.194444	0.289855	0.118358	0.347826	0.243961	0.466184
>NW_010729107_1:3764402_to_3764148	511	ATG	0.194805	0.318627	5 0.098039	22 0.27450	980 0.30882353	0.372549
>NW_010729084_1:7680460_to_7680212	518	ATG	0.194805	0.307471	0.112069	0.336207	0.244253	0.448276
>NW_010729240_1:136374_to_137900	555	GTG	0.194915	0.471015	0.101449	0.217391	0.210145	0.318841
>NW_010729128_1:2378416_to_2378240	649	ATG	0.194915	0.293963	0.206037	0.204724	0.295276	0.410761
>NW_010729125_1:831121_to_831312	676	TTG	0.194915	0.234568	0.197531	0.382716	0.185185	0.580247
>NW_010729084_1:6761848_to_6761558	679	ATG	0.195122	0.207207	0.27027	0.387387	0.135135	0.657658
>NW_010729143_1:1602043_to_1601771	717	ATG	0.195122	0.595745	8 0.099290	78 0.09219	858 0.21276596	0.191489
>NW_010729117_1:3173082_to_3172933	760	ATG	0.195122	0.409836	0.251366	0.125683	0.213115	0.377049
>NW_010729077_1:6296947_to_6296783	834	CTG	0.195122	0.349206	0.248677	0.301587	0.100529	0.550265
>NW_010729104_1:811166_to_811459	885	TTG	0.195402	0.289308	0.213837	0.264151	0.232704	0.477987
>NW_010729118_1:2128354_to_2127791	942	ATG	0.195402	0.203252	0.296748	0.345529	0.154472	0.642277
>NW_010729083_1:4647805_to_4647524	983	TTG	0.195402	0.469697	0.19697	0.181818	0.151515	0.378788
>NW_010729081_1:10100209_to_10100400	57	ATG	0.195489	0.370833	0.1625	0.254167	0.2125	0.416667
>NW_010729086_1:2771256_to_2771471	68	GTG	0.195652	0.492424	0.181818	0.166667	0.159091	0.348485
>NW_010729083_1:2428692_to_2428300	139	ATA	0.195652	0.304233	0.179894	0.320106	0.195767	0.5
>NW_010729130_1:1914750_to_1914577	161	ATG	0.195876	0.495727	0.200855	0.115385	0.188034	0.316239
>NW_010729100_1:5675682_to_5675840	199	ATG	0.195876	0.315476	0.261905	0.190476	0.232143	0.452381
>NW_010729094_1:7057112_to_7056933	203	CTG	0.195876	0.20155	0.258398	0.206718	0.333333	0.465116
>NW_010729170_1:1238795_to_1238944	212	ATG	0.196078	0.31938	0.136434	0.270543	0.273643	0.406977
>NW_010729077_1:4603426_to_4603605	233	TTG	0.196262	0.310256	0.25641	0.294872	0.138461	0.551282
>NW_010729288_1:328156_to_328683	249	TTG	0.196721	0.356061	0.219697	0.128788	0.295455	0.348485
>NW_010729752_1:25757_to_25608	317	TTG	0.196809	0.299517	0.31401	0.169082	0.217391	0.483092
>NW_010729212_1:163153_to_163004	330	ATT	0.19697	0.38488	0.134021	0.161512	0.319588	0.295533
>NW_010729119_1:3386263_to_3386667	433	ATG	0.19697	0.609375	0.109375 0	.109375 0.	171875	0.21875
>NW_010729130_1:671690_to_671875	440	CTG	0.197183	0.283105	0.150685	0.3379	0.22831	0.488584
>NW_010729076_1:2772549_to_2772761	445	TTG	0.197183	0.407407	0.148148	0.309764	0.13468	0.457912
>NW_010729245_1:1232726_to_1231869	459	ATG	0.197183	0.20404	0.254545	0.20404	0.337374	0.458586
>NW_010729123_1:1154729_to_1154559	497	TTG	0.197183	0.276836	0.242938	0.322034	0.158192	0.564972
>NW_010729081_1:3824725_to_3824880	510	GTG	0.197183	0.439716	0.12766	0.219858	0.212766	0.347518
>NW_010729250_1:146329_to_146577	566	GTG	0.197368	0.343358	0.135338	0.255639	0.265664	0.390977
>NW_010729466_1:72085_to_71564	634	ATG	0.197368	0.177305	0.198582	0.41844	0.205674	0.617021
>NW_010729079_1:2906350_to_2906679	670	ATG	0.197368	0.329412	0.176471	0.227451	0.266667	0.403922
>NW_010729149_1:1973037_to_1973234	687	ATG	0.197368	0.223958	0.333333	0.213542	0.229167	0.546875
>NW_010729211_1:484860_to_484615	739	GTG	0.197531	0.395349	0.282946	0.197674	0.124031	0.48062
>NW_010729176_1:1070391_to_1070636	800	ATG	0.197531	0.361502	0.164319	0.211268	0.262911	0.375587
>NW_010729241_1:291386_to_291601	877	CTG	0.197531	0.31579	0.140351	0.28655	0.25731	0.426901
>NW_010729265_1:838411_to_838235	949	ATG	0.197531	0.418605	5 0.085271	32 0.34108	527 0.15503876	0.426357
>NW_010729151_1:1165625_to_1165816	961	GTG	0.197531	0.326531	0.136054	0.401361	0.136054	0.537415
>NW_010729129_1:2040539_to_2040784	981	TTG	0.197531	0.282051	0.147436	0.307692	0.262821	0.455128
>NW_010729126_1:324347_to_324138	995	GTG	0.197674	0.190476	0.281385	0.307359	0.220779	0.588745
>NW_010729235_1:1371161_to_1370922	17	ATG	0.197674	0.133333	0.351111	0.16	0.355556	0.511111
>NW_010729083_1:9506848_to_9506627	73	ATA	0.197674	0.213058	0.32646	0.216495	0.243986	0.542955
>NW_010729092_1:6483431_to_6484450	145	ATG	0.197802	0.333333	0.191111	0.235556	0.24	0.426667
>NW_010729131_1:3279447_to_3279142	358	GTG	0.197802	0.223629	0.257384	0.257384	0.261603	0.514768
>NW_010729076_1:186753_to_186902	434	TTG	0.197917	0.368098	0.235174	0.233129	0.163599	0.468303
>NW_010729131_1:2083909_to_2084094	531	TTG	0.197917	0.372043	0.223656	0.176344	0.227957	0.4
>NW_010729074_1:13412910_to_13413230	539	ATG	0.19802	0.440972	0.114583	0.100694	0.34375	0.215278
>NW_010729145_1:80796_to_81146	557	CTG	0.198113	0.361233	0.189427	0.186491	0.262849	0.375918
>NW_010731718_1:10_to_225	610	ATG	0.198198	0.259887	0.214689	0.259887	0.265537	0.474576
>NW_010729093_1:2587890_to_2588120	617	CTG	0.198198	0.367089	0.14346	0.261603	0.227848	0.405063
>NW_010729186_1:740903_to_740748	642	TTG	0.198276	0.170068	0.258503	0.37415	0.197279	0.632653
>NW_010729128_1:2638580_to_2638035	764	ATG	0.198347	0.242424	0.22865	0.322314	0.206612	0.550964
>NW_010729082_1:7555921_to_7556232	816	TTG	0.198413	0.276995	0.173709	0.262911	0.286385	0.43662
>NW_010729121_1:1049159_to_1048908	862	GTG	0.198473	0.324074	0.277778	0.175926	0.222222	0.453704
>NW_010729236_1:240817_to_241158	14	ATG	0.2	0.447368	0.109649	0.18421	0.258772	0.29386
>NW_010729119_1:3287571_to_3287290	114	ATG	0.2	0.370968	0.102151	0.301075	0.225806	0.403226
>NW_010729139_1:2882200_to_2882027	165	ATG	0.2	0.422222	2 0.077777	78 0.36666	667 0.13333333	0.444444
>NW_010729161_1:1120561_to_1120337	214	ATG	0.2	0.401709	0 0.051282	05 0.35042	735 0.19658120	0.401709
>NW_010729075_1:4494170_to_4493961	242	ATG	0.2	0.420635	0.142857	0.206349	0.230159	0.349206
>NW_010729158_1:2276667_to_2277131	244	ATG	0.2	0.369748	0.159664	0.207283	0.263305	0.366947
>NW_010729096_1:5875728_to_5876435	404	GTG	0.2	0.412935	0.218906	0.243781	0.124378	0.462687
>NW_010729131_1:2200244_to_2200432	439	ATG	0.2	0.358974	0.179487	0.173077	0.288461	0.352564
>NW_010729270_1:39992_to_40201	464	ATG	0.2	0.287671	0.150685	0.273973	0.287671	0.424658
>NW_010729190_1:989000_to_988329	491	ATG	0.2	0.388889	0.190476	0.285714	0.134921	0.476191
>NW_010729223_1:244124_to_243795	492	TTG	0.2	0.414141	0.151515	0.141414	0.292929	0.292929
>NW_010729417_1:95438_to_95596	515	ATG	0.2	0.25	0.229167	0.25	0.270833	0.479167
>NW_010729081_1:10092810_to_10093109	535	GTG	0.2	0.331429	0.186667	0.173333	0.308571	0.36
>NW_010729113_1:1802394_to_1802636	742	ATG	0.2	0.227273	0.242424	0.242424	0.287879	0.484848
>NW_010729077_1:5528168_to_5527875	773	TTG	0.2	0.25	0.266667	0.316667	0.166667	0.583333
>NW_010729114_1:3385943_to_3385788	802	ATA	0.2	0.436508	0.103175	0.198413	0.261905	0.301587
>NW_010729098_1:1063802_to_1063593	832	ATG	0.2	0.310735	0.118644	0.276836	0.293785	0.39548
>NW_010729135_1:3091799_to_3092059	910	ATG	0.2	0.190476	0.161172	0.461539	0.186813	0.622711
>NW_010729263_1:102794_to_102333	15	ATG	0.2	0.248756	0.293532	0.248756	0.208955	0.542289
>NW_010729083_1:4208305_to_4208087	43	ATA	0.2	0.389937	0.125786	0.213837	0.27044	0.339623
>NW_010729171_1:814172_to_813840	68	CTG	0.2	0.292717	0.161064	0.330532	0.215686	0.491597
>NW_010729081_1:2192348_to_2192022	98	ATT	0.2	0.36	0.106667	0.346667	0.186667	0.453333
>NW_010729222_1:543725_to_543315	177	ATG	0.2	0.294118	0.147059	0.22549	0.333333	0.372549
>NW_010729224_1:308022_to_308222	208	ATG	0.2	0.357143	0.219048	0.147619	0.276191	0.366667
>NW_010729402_1:113327_to_113566	295	GTG	0.2	0.357724	0.203252	0.121951	0.317073	0.325203
>NW_010729103_1:2467095_to_2466910	307	ATG	0.2	0.444444	4 0.055555	56 0.28888	889 0.21111111	0.344444
>NW_010729082_1:41432_to_41274	496	ATG	0.2	0.405983	0.17094	0.162393	0.260684	0.333333
>NW_010729111_1:1806251_to_1806460	542	ATG	0.2	0.248227	0.241135	0.248227	0.262411	0.489362
>NW_010729320_1:317588_to_317794	668	TTG	0.2	0.277778	0.166667	0.288889	0.266667	0.455556
>NW_010729256_1:463158_to_463370	719	CTG	0.2	0.253968	0.206349	0.325397	0.214286	0.531746
>NW_010729289_1:148210_to_148464	737	ATG	0.201342	0.313725	0.186275	0.245098	0.254902	0.431372
>NW_010729078_1:5681472_to_5682179	740	ATG	0.201439	0.273333	0.193333	0.266667	0.266667	0.46
>NW_010729077_1:4777507_to_4777340	821	ATA	0.201681	0.297619	0.107143	0.267857	0.327381	0.375
>NW_010729157_1:1440280_to_1439945	842	ATA	0.201681	0.301724	0.252874	0.137931	0.307471	0.390805
>NW_010729103_1:1950641_to_1950817	875	ATA	0.201754	0.198582	0.156028	0.411347	0.234043	0.567376
>NW_010729229_1:240324_to_241220	902	ATG	0.201835	0.48062	6 0.077519	38 0.21705	426 0.22480620	0.294574
>NW_010729181_1:1466653_to_1466504	21	TTG	0.201835	0.453333	3 0.206666	67 0.06666	667 0.27333333	0.273333
>NW_010729179_1:1910704_to_1911312	215	ATG	0.20202	0.230303	0.260606	0.242424	0.266667	0.50303
>NW_010729076_1:2305881_to_2305645	229	ATG	0.202128	0.261905	0.238095	0.273809	0.22619	0.511905
>NW_010729092_1:3382966_to_3382763	339	ATG	0.202128	0.364486	0.17134	0.161994	0.302181	0.333333
>NW_010729097_1:1167291_to_1167656	364	ATG	0.202128	0.421053	0.22807	0.122807	0.22807	0.350877
>NW_010729410_1:116459_to_116136	389	ATG	0.202247	0.380952	0.190476	0.166667	0.261905	0.357143
>NW_010729355_1:385177_to_384269	397	ATG	0.202247	0.282342	0.226629	0.239849	0.25118	0.466478
>NW_010729086_1:2353328_to_2353173	405	ATG	0.202247	0.483333	3 0.055555	56 0.08888	889 0.37222222	0.144444
>NW_010729165_1:1741497_to_1741721	408	ATG	0.202247	0.28125	0.201389	0.232639	0.284722	0.434028
>NW_010729076_1:7829802_to_7829254	411	ATG	0.202381	0.283333	0.311111	0.138889	0.266667	0.45
>NW_010729246_1:664449_to_664162	449	ATG	0.202381	0.338462	0.194872	0.292308	0.174359	0.487179
>NW_010729111_1:958929_to_958342	463	GTG	0.202381	0.380952	0.232143	0.178571	0.208333	0.410714
>NW_010729074_1:13590252_to_13590049	479	ATG	0.202381	0.208835	0.2249	0.269076	0.297189	0.493976
>NW_010729145_1:836055_to_836324	635	ATG	0.202454	0.295833	0.225	0.208333	0.270833	0.433333
>NW_010729084_1:6690881_to_6690666	750	ATT	0.202532	0.125926	0.385185	0.348148	0.140741	0.733333
>NW_010729114_1:3979427_to_3979978	753	ATG	0.202532	0.4	0.175758	0.181818	0.242424	0.357576
>NW_010729189_1:342938_to_342759	785	GTG	0.202532	0.333333	0.23913	0.228261	0.199275	0.467391
>NW_010729196_1:314346_to_314107	59	GTG	0.202703	0.37037	0.0462963	0.398148	0.185185	0.444444
>NW_010729085_1:6917509_to_6917291	80	ATG	0.202703	0.323383	0.164179	0.189055	0.323383	0.353234
>NW_010729093_1:5509343_to_5509648	222	ATT	0.202899	0.346405	0.235294	0.183006	0.235294	0.418301
>NW_010729099_1:5877475_to_5877897	307	ATG	0.202899	0.416667	7 0.072916	67 0.38020	833 0.13020833	0.453125
>NW_010729286_1:57348_to_57175	327	CTG	0.202899	0.388889	0.236111	0.175926	0.199074	0.412037
>NW_010729102_1:3407356_to_3407063	456	ATG	0.203125	0.257576	0.268939	0.272727	0.200758	0.541667
>NW_010729092_1:6394516_to_6394821	493	ATG	0.203125	0.263158	0.287719	0.266667	0.182456	0.554386
>NW_010729107_1:1640325_to_1639915	596	GTG	0.203125	0.314346	0.21308	0.267933	0.204641	0.481013
>NW_010729084_1:8721428_to_8721592	600	ATT	0.203125	0.340483	0.124218	0.273458	0.261841	0.397676
>NW_010729094_1:5077439_to_5077819	663	TTG	0.203125	0.368687	0.232323	0.186869	0.212121	0.419192
>NW_010729078_1:4165526_to_4165714	664	CTG	0.203125	0.44246	0.128968	0.251984	0.176587	0.380952
>NW_010729077_1:456001_to_454955	720	ATG	0.20339	0.295598	0.251572	0.27673	0.176101	0.528302
>NW_010729085_1:6704365_to_6704213	793	ATG	0.203704	0.462963	0.217593	0.111111	0.208333	0.328704
>NW_010730901_1:7077_to_6694	837	GTG	0.203704	0.411111	0.194444	0.166667	0.227778	0.361111
>NW_010729095_1:2586848_to_2587006	839	ATG	0.203704	0.297101	0.181159	0.32971	0.192029	0.51087
>NW_010729170_1:180269_to_180075	891	TTG	0.203704	0.318182	0.136364	0.409091	0.136364	0.545455
>NW_010729106_1:5009617_to_5009874	898	ATG	0.204082	0.383838	0.20202	0.138047	0.276094	0.340067
>NW_010729155_1:128288_to_128046	930	ATG	0.204082	0.315476	0.232143	0.208333	0.244048	0.440476
>NW_010729327_1:524303_to_524575	956	ATG	0.204301	0.201258	0.251572	0.396226	0.150943	0.647799
>NW_010729169_1:514570_to_514136	957	ATG	0.204301	0.254167	0.254167	0.2125	0.279167	0.466667
>NW_010729074_1:14308033_to_14307833	2	ATG	0.204301	0.162879	0.325758	0.333333	0.17803	0.659091
>NW_010729145_1:1866608_to_1866276	45	ATT	0.20438	0.365591	0.172043	0.290323	0.172043	0.462366
>NW_010729261_1:396563_to_396240	144	ATG	0.204545	0.297297	0.13964	0.274775	0.288288	0.414414
>NW_010729170_1:787303_to_786860	147	ATG	0.204545	0.322751	0.193122	0.21164	0.272487	0.404762
>NW_010729096_1:3314137_to_3314307	149	GTG	0.204545	0.269113	0.189602	0.272171	0.269113	0.461774
>NW_010729333_1:311973_to_312206	184	ATG	0.204545	0.323232	0.10101	0.30303	0.272727	0.40404
>NW_010729412_1:188949_to_188791	544	TTG	0.204724	0.299479	0.190104	0.263889	0.246528	0.453993
>NW_010729158_1:2041723_to_2041286	545	ATG	0.204819	0.356932	0.141593	0.294985	0.20649	0.436578
>NW_010729123_1:2319995_to_2320222	622	ATG	0.204819	0.393939	0.212121	0.174242	0.219697	0.386364
>NW_010729089_1:268691_to_268918	680	GTG	0.204819	0.146789	0.165138	0.400612	0.287462	0.565749
>NW_010729093_1:1508031_to_1507765	740	GTG	0.204918	0.431372	0.228758	0.150327	0.189543	0.379085
>NW_010729100_1:4710718_to_4710873	45	ATT	0.205128	0.19403	0.21393	0.338309	0.253731	0.552239
>NW_010729148_1:2832245_to_2832964	76	GTG	0.205128	0.327778	0.238889	0.244444	0.188889	0.483333
>NW_010729097_1:1655718_to_1655458	141	TTG	0.205128	0.321499	0.130178	0.295858	0.252466	0.426036
>NW_010729336_1:13321_to_13485	231	GTG	0.205128	0.304965	4 0.070921	99 0.51773	050 0.10638298	0.588652
>NW_010729079_1:8331394_to_8331588	243	CTG	0.205357	0.349398	0.136546	0.37751	0.136546	0.514056
>NW_010729083_1:7300073_to_7299861	264	ATG	0.205479	0.318352	0.235955	0.191011	0.254682	0.426966
>NW_010729097_1:2293511_to_2293161	298	GTG	0.205607	0.304094	0.327485	0.239766	0.128655	0.567251
>NW_010729091_1:559742_to_560194	374	GTG	0.205882	0.440476	9 0.065476	19 0.16666	667 0.32738095	0.232143
>NW_010729125_1:1329608_to_1330120	398	ATG	0.205882	0.247126	0.270115	0.247126	0.235632	0.517241
>NW_010729081_1:6001086_to_6001595	452	GTG	0.205882	0.194444	0.238889	0.355556	0.211111	0.594445
>NW_010729221_1:473146_to_473340	512	ATG	0.205882	0.45977	0.137931	0.229885	0.172414	0.367816
>NW_010729095_1:1119678_to_1119923	523	ATG	0.205882	0.288461	0.192308	0.275641	0.24359	0.467949
>NW_010729116_1:2084863_to_2085054	565	ATG	0.205882	0.416667	7 0.083333	33 0.40277	778 0.09722222	0.486111
>NW_010729110_1:3452504_to_3451428	574	ATG	0.205882	0.292929	0.116162	0.232323	0.358586	0.348485
>NW_010729074_1:8705975_to_8705784	597	ATA	0.205882	0.36381	0.234286	0.148571	0.253333	0.382857
>NW_010729320_1:628273_to_628058	619	ATG	0.206186	0.35589	0.175439	0.223058	0.245614	0.398496
>NW_010729086_1:6395422_to_6395616	689	ATG	0.206186	0.482759	0.114943	0.195402	0.206897	0.310345
>NW_010729108_1:4701867_to_4702190	704	TTG	0.20625	0.453815	0.128514	0.293173	0.124498	0.421687
>NW_010729081_1:5505197_to_5505000	725	GTG	0.206349	0.187135	0.239766	0.309941	0.263158	0.549708
>NW_010729157_1:1582284_to_1582090	786	TTG	0.206349	0.44	0.266667	0.14	0.153333	0.406667
>NW_010729087_1:4001126_to_4000869	812	CTG	0.206349	0.319048	0.2	0.257143	0.223809	0.457143
>NW_010729076_1:4137345_to_4137052	896	TTG	0.206349	0.380503	0.179245	0.27044	0.169811	0.449686
>NW_010729130_1:211804_to_212142	898	TTG	0.206349	0.355932	0.220339	0.248588	0.175141	0.468927
>NW_010729189_1:236112_to_235921	917	GTG	0.206349	0.418301	0.124183	0.267974	0.189543	0.392157
>NW_010729082_1:4044528_to_4044734	46	ATG	0.206522	0.342342	0.211712	0.166667	0.279279	0.378378
>NW_010729142_1:2653324_to_2653019	102	GTG	0.206522	0.313433	0.139303	0.353234	0.19403	0.492537
>NW_010729096_1:1003729_to_1003505	125	CTG	0.206522	0.36	0.146667	0.309333	0.184	0.456
>NW_010729101_1:1316662_to_1316498	155	GTG	0.206612	0.333333	0.26	0.166667	0.24	0.426667
>NW_010729075_1:3343092_to_3343274	185	ATA	0.206897	0.35914	0.206452	0.204301	0.230107	0.410753
>NW_010729081_1:4234068_to_4234235	204	ATA	0.206897	0.292593	0.17037	0.196296	0.340741	0.366667
>NW_010729245_1:907617_to_908693	219	ATT	0.206897	0.426471	0.191176	0.156863	0.22549	0.348039
>NW_010729176_1:1763890_to_1763645	250	GTG	0.206897	0.561905	6 0.161904	76 0.07619	048 0.20000000	0.238095
>NW_010729132_1:1610130_to_1610894	378	ATG	0.207143	0.368056	0.163194	0.131944	0.336806	0.295139
>NW_010729076_1:1350456_to_1350767	398	ATG	0.207207	0.325041	0.131012	0.281924	0.262023	0.412935
>NW_010729340_1:140911_to_140276	477	ATG	0.207207	0.312169	0.21164	0.243386	0.232804	0.455026
>NW_010729110_1:2516799_to_2517044	517	GTG	0.207317	0.296703	0.223443	0.260073	0.21978	0.483517
>NW_010729118_1:2335050_to_2335613	534	ATG	0.207317	0.318841	0.26087	0.213768	0.206522	0.474638
>NW_010729097_1:1676072_to_1675275	610	ATG	0.207317	0.307359	0.220779	0.177489	0.294372	0.398268
>NW_010729376_1:259374_to_259583	618	TTG	0.207792	0.288066	0.185185	0.238683	0.288066	0.423868
>NW_010729278_1:117017_to_116814	624	ATG	0.207792	0.327434	0.227139	0.224189	0.221239	0.451327
>NW_010729223_1:420245_to_420069	642	GTG	0.207792	0.242009	0.237443	0.255708	0.26484	0.493151
>NW_010729294_1:275701_to_275084	652	ATG	0.207792	0.48538	0.128655	0.163743	0.222222	0.292398
>NW_010729076_1:10430845_to_10430627	817	ATG	0.207792	0.41433	0.174455	0.28972	0.121495	0.464174
>NW_010729087_1:6801190_to_6801483	884	ATG	0.207792	0.480769	3 0.083333	33 0.21153	846 0.22435897	0.294872
>NW_010729176_1:2088780_to_2089004	28	ATA	0.207792	0.341085	0.178295	0.209302	0.271318	0.387597
>NW_010730300_1:1746_to_1516	62	ATG	0.207792	0.313333	0.126667	0.28	0.28	0.406667
>NW_010729091_1:7238372_to_7238178	87	ATG	0.207921	0.306011	0.311475	0.243169	0.139344	0.554645
>NW_010729165_1:2238488_to_2238751	93	GTG	0.207921	0.214815	0.255556	0.314815	0.214815	0.57037
>NW_010729123_1:3312556_to_3312197	144	ATG	0.208	0.230769	0.248718	0.220513	0.3	0.469231
>NW_010729177_1:379059_to_379253	219	CTG	0.208333	0.444444	0.190476	0.15873	0.206349	0.349206
>NW_010729097_1:1742282_to_1742626	220	ATG	0.208333	0.339848	0.124864	0.277959	0.257329	0.402823
>NW_010729184_1:1272462_to_1272689	273	ATA	0.208333	0.277778	0.192708	0.213542	0.315972	0.40625
>NW_010729095_1:3237571_to_3237281	279	ATG	0.208589	0.311594	0.195652	0.34058	0.152174	0.536232
>NW_010729075_1:3219127_to_3219339	294	GTG	0.208955	0.318008	0.168582	0.306513	0.206897	0.475096
>NW_010729351_1:60166_to_60474	462	ATT	0.208955	0.254237	0.169491	0.248588	0.327684	0.418079
>NW_010729316_1:552410_to_552748	488	GTG	0.208955	0.402174	0.195652	0.199275	0.202899	0.394928
>NW_010729313_1:705270_to_705530	607	TTG	0.208955	0.271186	0.282486	0.175141	0.271186	0.457627
>NW_010729108_1:2394138_to_2393911	797	ATG	0.208955	0.37963	3 0.087962	96 0.15740	741 0.37500000	0.24537
>NW_010729075_1:12489327_to_12489485	846	ATG	0.209302	0.340136	0.170068	0.210884	0.278912	0.380952
>NW_010729153_1:2248186_to_2248380	861	ATG	0.209302	0.382716	0.111111	0.296296	0.209876	0.407407
>NW_010729188_1:1936205_to_1936044	6	TTG	0.209302	0.327161	0.222222	0.253086	0.197531	0.475309
>NW_010729293_1:383695_to_383402	29	ATG	0.209677	0.36036	0.126126	0.36036	0.153153	0.486486
>NW_010729331_1:54337_to_54852	231	TTG	0.209677	0.146552	0.206897	0.293103	0.353448	0.5
>NW_010729084_1:3867958_to_3867803	297	ATA	0.209677	0.317927	0.222689	0.27591	0.183473	0.498599
>NW_010729176_1:1050133_to_1050636	472	ATG	0.209677	0.348039	0.147059	0.230392	0.27451	0.377451
>NW_010729094_1:6382389_to_6382102	478	ATG	0.209877	0.368056	0.25	0.173611	0.208333	0.423611
>NW_010729206_1:1311083_to_1310451	495	ATG	0.209877	0.238095	0.274376	0.265306	0.222222	0.539683
>NW_010729075_1:3829558_to_3830136	553	CTG	0.209877	0.298611	0.131944	0.291667	0.277778	0.423611
>NW_010729242_1:1129559_to_1128888	584	ATG	0.209877	0.341719	0.150943	0.257862	0.249476	0.408805
>NW_010729102_1:5916026_to_5916277	675	TTG	0.209877	0.338889	0.111111	0.344444	0.205556	0.455556
>NW_010729123_1:751846_to_752004	681	ATG	0.209877	0.382514	0.15847	0.136612	0.322404	0.295082
>NW_010729086_1:788911_to_789141	722	ATT	0.210526	0.38141	0.128205	0.198718	0.291667	0.326923
>NW_010729149_1:462153_to_462407	871	ATG	0.210526	0.304762	0.104762	0.333333	0.257143	0.438095
>NW_010729088_1:4140022_to_4140237	913	ATG	0.210526	0.349594	0.170732	0.211382	0.268293	0.382114
>NW_010729227_1:184748_to_184918	973	ATT	0.210526	0.527778	0.125	0.194444	0.152778	0.319444
>NW_010729077_1:8766107_to_8765913	8	ATA	0.210526	0.429293	0.207071	0.181818	0.181818	0.388889
>NW_010729082_1:5582590_to_5582390	268	ATG	0.210526	0.267544	0.267544	0.175439	0.289474	0.442982
>NW_010729365_1:81551_to_81850	305	ATA	0.210526	0.348837	0.170543	0.255814	0.224806	0.426357
>NW_010729187_1:1875662_to_1875375	306	GTG	0.210526	0.361502	0.234742	0.14554	0.258216	0.380282
>NW_010729076_1:1951832_to_1952020	323	CTG	0.210526	0.541667	0.166667	0.145833	0.145833	0.3125
>NW_010729189_1:1083758_to_1083576	367	ATG	0.210526	0.354839	0.225806	0.204301	0.215054	0.430108
>NW_010729171_1:2125690_to_2125953	421	GTG	0.210938	0.415385	0.179487	0.189744	0.215385	0.369231
>NW_010729157_1:2586088_to_2586405	468	ATG	0.211111	0.253472	0.21875	0.170139	0.357639	0.388889
>NW_010729110_1:2228890_to_2229147	471	ATA	0.211111	0.46875	0.130208	0.265625	0.135417	0.395833
>NW_010729111_1:4001068_to_4000901	593	TTG	0.211111	0.275862	0.287356	0.212644	0.224138	0.5
>NW_010729079_1:3514662_to_3515321	641	ATA	0.211111	0.299603	0.275794	0.261905	0.162698	0.537698
>NW_010729170_1:138268_to_138020	712	GTG	0.211268	0.327824	0.275482	0.157025	0.239669	0.432507
>NW_010729089_1:3402321_to_3401986	760	ATG	0.211268	0.282828	0.242424	0.292929	0.181818	0.535354
>NW_010729358_1:348357_to_348169	54	ATA	0.211382	0.344444	0.211111	0.233333	0.211111	0.444444
>NW_010729074_1:13174647_to_13174811	73	TTG	0.211538	0.515151	0.181818	0.121212	0.181818	0.30303
>NW_010729076_1:10855193_to_10854789	149	ATG	0.211538	0.306667	0.24	0.208889	0.244444	0.448889
>NW_010729081_1:3116361_to_3116705	164	GTG	0.211538	0.415808	0.19244	0.168385	0.223368	0.360825
>NW_010729095_1:91895_to_92053	228	ATG	0.211765	0.302632	0.109649	0.320175	0.267544	0.429824
>NW_010729083_1:8903597_to_8903926	329	CTG	0.211765	0.356061	0.143939	0.185606	0.314394	0.329545
>NW_010729140_1:505368_to_504964	390	ATG	0.211765	0.4	0.235897	0.169231	0.194872	0.405128
>NW_010729178_1:1422587_to_1422270	465	ATG	0.211864	0.413428	0.128386	0.162544	0.295642	0.29093
>NW_010729078_1:10107984_to_10108148	480	ATT	0.212121	0.342857	0.166667	0.328571	0.161905	0.495238
>NW_010729107_1:1195025_to_1194852	526	ATG	0.212121	0.333333	0.179739	0.248366	0.238562	0.428105
>NW_010729082_1:2725270_to_2725112	559	ATT	0.212121	0.302326	0.162791	0.325581	0.209302	0.488372
>NW_010729079_1:6755295_to_6755483	724	ATG	0.212121	0.233577	0.306569	0.250608	0.209246	0.557178
>NW_010729080_1:7981253_to_7981534	790	ATG	0.212389	0.356725	0.105263	0.280702	0.25731	0.385965
>NW_010729101_1:520966_to_520772	953	ATA	0.2125	0.27044	0.238994	0.201258	0.289308	0.440252
>NW_010729156_1:1741096_to_1741335	967	ATG	0.2125	0.304556	0.261391	0.256595	0.177458	0.517986
>NW_010729075_1:10726419_to_10726970	992	ATA	0.2125	0.29085	0.228758	0.218954	0.261438	0.447712
>NW_010729226_1:12294_to_11965	47	TTG	0.2125	0.247312	0.150538	0.274193	0.327957	0.424731
>NW_010729076_1:8291062_to_8291211	254	TTG	0.2125	0.29108	0.220657	0.183099	0.305164	0.403756
>NW_010729096_1:1873322_to_1873696	282	ATG	0.2125	0.324074	0.12963	0.314815	0.231482	0.444444
>NW_010729092_1:1862767_to_1862958	303	ATG	0.2125	0.390476	0.157143	0.190476	0.261905	0.347619
>NW_010729100_1:2126395_to_2126598	338	GTG	0.212766	0.100877	0.245614	0.131579	0.52193	0.377193
>NW_010729086_1:3288165_to_3288380	351	ATG	0.212766	0.30662	0.240418	0.283391	0.16957	0.52381
>NW_010729084_1:1739758_to_1739588	352	ATG	0.213115	0.353658	0.158537	0.296748	0.191057	0.455285
>NW_010729133_1:862281_to_861931	429	GTG	0.213235	0.448087	0.10929	0.311475	0.131148	0.420765
>NW_010729197_1:1786881_to_1786303	554	GTG	0.213333	0.403292	8 0.082304	53 0.20987	654 0.30452675	0.292181
>NW_010729175_1:1177867_to_1177709	590	TTG	0.213483	0.361111	0.203704	0.231482	0.203704	0.435185
>NW_010729248_1:1013834_to_1013505	597	ATG	0.213592	0.293532	0.293532	0.258707	0.154229	0.552239
>NW_010729084_1:7053799_to_7053521	622	ATG	0.213592	0.37037	0.111111	0.287037	0.231482	0.398148
>NW_010729099_1:5532497_to_5532282	638	GTG	0.213675	0.440741	0.251852	0.107407	0.2	0.359259
>NW_010729392_1:330600_to_330761	687	ATG	0.21374	0.368056	0.180556	0.1875	0.263889	0.368056
>NW_010729079_1:7847781_to_7848164	689	ATG	0.213793	0.385185	9 0.066666	67 0.36296	296 0.18518519	0.42963
>NW_010729122_1:1191368_to_1191622	725	ATG	0.214286	0.179012	0.225309	0.376543	0.219136	0.601852
>NW_010729107_1:636772_to_635969	746	ATG	0.214286	0.32	0.324444	0.2	0.155556	0.524444
>NW_010729254_1:890388_to_890200	773	ATG	0.214286	0.378472	0.163194	0.256944	0.201389	0.420139
>NW_010729112_1:462126_to_461932	786	ATG	0.214286	0.153846	0.294872	0.333333	0.217949	0.628205
>NW_010729096_1:5426385_to_5426086	808	GTG	0.214286	0.484277	3 0.088050	31 0.28301	887 0.14465409	0.371069
>NW_010729106_1:830000_to_829815	830	ATG	0.214286	0.279202	0.226496	0.326211	0.168091	0.552706
>NW_010729129_1:1931729_to_1931547	874	GTG	0.214286	0.457627	2 0.073446	33 0.32768	362 0.14124294	0.40113
>NW_010729312_1:355506_to_355318	881	ATG	0.214286	0.122807	0.114035	0.421053	0.342105	0.535088
>NW_010729403_1:85491_to_85706	33	ATT	0.214286	0.396825	0.142857	0.238095	0.222222	0.380952
>NW_010729924_1:12729_to_12529	48	ATG	0.214724	0.225 0.2	75 0.325 0	0.175		0.6
>NW_010729262_1:1046317_to_1046156	81	ATT	0.214876	0.363636	0.161616	0.252525	0.222222	0.414141
>NW_010729094_1:2142432_to_2142115	129	ATG	0.214953	0.280952	0.188095	0.192857	0.338095	0.380952
>NW_010729123_1:3484719_to_3484543	136	TTG	0.21519	0.347222	0.14881	0.253968	0.25	0.402778
>NW_010729186_1:1137243_to_1136893	167	CTG	0.215385	0.329317	0.148594	0.313253	0.208835	0.461847
>NW_010729083_1:1201960_to_1201739	172	GTG	0.215385	0.244444	0.233333	0.283333	0.238889	0.516667
>NW_010729081_1:9291142_to_9291348	225	ATG	0.215385	0.39697	0.163636	0.20303	0.236364	0.366667
>NW_010729146_1:2426598_to_2426431	285	TTG	0.215385	0.359788	0.100529	0.275132	0.26455	0.375661
>NW_010729079_1:9217930_to_9218091	414	ATG	0.215385	0.329518	0.188364	0.209824	0.272294	0.398188
>NW_010729104_1:4984275_to_4984457	514	ATG	0.215385	0.346667	0.164444	0.306667	0.182222	0.471111
>NW_010729264_1:650636_to_650310	591	TTG	0.215385	0.302326	0.193798	0.364341	0.139535	0.55814
>NW_010729075_1:3707391_to_3707209	625	TTG	0.215909	0.189543	0.183006	0.333333	0.294118	0.51634
>NW_010729093_1:5756786_to_5757247	736	CTG	0.215909	0.315315	0.220721	0.189189	0.274775	0.40991
>NW_010729176_1:1351980_to_1352153	827	GTG	0.215909	0.263158	0.28655	0.280702	0.169591	0.567252
>NW_010729075_1:6305832_to_6306092	869	TTG	0.216216	0.533333	0.116667	0.2	0.15	0.316667
>NW_010729700_1:32197_to_32403	944	GTG	0.216216	0.555556	0.166667	0.148148	0.12963	0.314815
>NW_010729202_1:1037887_to_1037678	24	ATG	0.216667	0.368056	0.21875	0.180556	0.232639	0.399306
>NW_010729157_1:1993714_to_1993923	85	ATG	0.216867	0.4	0.114815	0.281481	0.203704	0.396296
>NW_010729089_1:6304467_to_6303673	136	ATG	0.216867	0.380435	0.15942	0.199275	0.26087	0.358696
>NW_010729103_1:5887219_to_5887386	141	GTG	0.216867	0.31579	0.238095	0.265664	0.180451	0.503759
>NW_010729301_1:591604_to_591762	224	TTG	0.216867	0.294686	0.140097	0.309179	0.256039	0.449275
>NW_010729108_1:3338690_to_3338418	230	GTG	0.216867	0.313008	0.203252	0.260163	0.223577	0.463415
>NW_010729113_1:2241354_to_2241530	285	ATG	0.216867	0.425926	0.148148	0.203704	0.222222	0.351852
>NW_010729082_1:6271072_to_6270893	455	ATG	0.216981	0.311475	0.196721	0.196721	0.295082	0.393443
>NW_010729088_1:5610706_to_5610020	494	ATG	0.216981	0.359375	0.187500 0	.187500 0.	265625	0.375
>NW_010729088_1:2163572_to_2163721	509	ATT	0.217054	0.41844	0.12766	0.244681	0.20922	0.37234
>NW_010729093_1:3172804_to_3172613	548	GTG	0.217105	0.371212	0.234848	0.204545	0.189394	0.439394
>NW_010729107_1:3718773_to_3718931	580	TTG	0.217391	0.339682	0.146032	0.165079	0.349206	0.311111
>NW_010729221_1:464865_to_464590	598	ATG	0.217391	0.25731	0.204678	0.181286	0.356725	0.385965
>NW_010729404_1:213871_to_213407	610	TTG	0.217391	0.367816	0.160919	0.218391	0.252874	0.37931
>NW_010729147_1:771742_to_771587	654	TTG	0.217391	0.317829	0.131783	0.310078	0.24031	0.44186
>NW_010729075_1:3557679_to_3558026	803	ATG	0.217391	0.444444	0.164751	0.137931	0.252874	0.302682
>NW_010729085_1:2865322_to_2865119	900	ATG	0.217391	0.176871	0.251701	0.333333	0.238095	0.585034
>NW_010729205_1:693725_to_693546	26	ATG	0.217391	0.21	0.28	0.306667	0.203333	0.586667
>NW_010729106_1:3327730_to_3327942	77	ATG	0.217391	0.318841	0.227053	0.164251	0.289855	0.391304
>NW_010729176_1:382021_to_382209	112	ATG	0.217391	0.368055	6 0.076388	89 0.30555	556 0.25000000	0.381944
>NW_010729079_1:4486721_to_4487065	127	ATG	0.217391	0.22695	0.241135	0.29078	0.241135	0.531915
>NW_010729218_1:511300_to_510629	169	ATG	0.217617	0.274775	0.22973	0.274775	0.220721	0.504505
>NW_010729077_1:2135700_to_2135404	190	ATG	0.217742	0.238095	0.238095	0.333333	0.190476	0.571429
>NW_010729130_1:2673357_to_2672800	220	ATT	0.217742	0.287879	0.161616	0.308081	0.242424	0.469697
>NW_010729088_1:5869835_to_5870227	245	CTG	0.217949	0.321481	0.142222	0.263704	0.272593	0.405926
>NW_010729189_1:891092_to_890796	282	ATT	0.217949	0.320755	0.210692	0.176101	0.292453	0.386792
>NW_010729087_1:2398225_to_2397638	299	ATG	0.217949	0.278689	0.174863	0.336976	0.209472	0.51184
>NW_010729085_1:3792222_to_3792028	409	ATA	0.217949	0.318182	0.29798	0.141414	0.242424	0.439394
>NW_010729075_1:2960025_to_2960210	508	GTG	0.218182	0.380952	0.169312	0.238095	0.21164	0.407407
>NW_010729334_1:89811_to_89623	576	ATG	0.218182	0.439716	0.134752	0.12766	0.297872	0.262411
>NW_010729102_1:745434_to_745607	580	GTG	0.218182	0.347578	0.159544	0.207977	0.2849	0.367521
>NW_010729174_1:668430_to_668651	704	ATG	0.21831	0.386243	0.148148	0.31746	0.148148	0.465608
>NW_010729099_1:1230618_to_1230445	803	ATT	0.21831	0.37037	0.240741	0.157407	0.231482	0.398148
>NW_010729100_1:1897174_to_1896410	834	ATG	0.218391	0.339744	0.224359	0.269231	0.166667	0.49359
>NW_010729079_1:5953600_to_5953250	842	ATG	0.218391	0.271318	0.224806	0.329457	0.174419	0.554264
>NW_010729372_1:218430_to_218239	843	GTG	0.218391	0.353741	0.176871	0.251701	0.217687	0.428571
>NW_010729074_1:12591304_to_12591690	861	GTG	0.218391	0.301587	0.174603	0.202381	0.321429	0.376984
>NW_010729084_1:1091148_to_1091825	20	ATG	0.218391	0.366667	0.24	0.126667	0.266667	0.366667
>NW_010729103_1:800325_to_801128	102	ATG	0.218487	0.621212	0.143939	0.0530303	0.181818	0.19697
>NW_010729082_1:7035753_to_7036289	150	GTG	0.21875	0.22449	0.319728	0.265306	0.190476	0.585034
>NW_010729124_1:395959_to_396120	169	TTG	0.21875	0.305221	0.216867	0.172691	0.305221	0.389558
>NW_010729207_1:454875_to_455126	330	GTG	0.21875	0.15	0.261905	0.402381	0.185714	0.664286
>NW_010729108_1:2749097_to_2749357	460	ATG	0.219048	0.268116	0.130435	0.376812	0.224638	0.507246
>NW_010729101_1:1977782_to_1977558	532	ATA	0.219048	0.317949	0.220513	0.220513	0.241026	0.441026
>NW_010729258_1:1018652_to_1018467	573	TTG	0.219178	0.276923	0.210256	0.292308	0.220513	0.502564
>NW_010729197_1:304200_to_304048	576	GTG	0.219178	0.405229	0.196078	0.196078	0.202614	0.392157
>NW_010729195_1:1231629_to_1231823	604	ATG	0.219298	0.273809	0.172619	0.232143	0.321429	0.404762
>NW_010729243_1:159657_to_159899	650	ATG	0.219409	0.287179	0.205128	0.220513	0.287179	0.425641
>NW_010729235_1:1218155_to_1217961	658	ATT	0.219512	0.222222	0.178241	0.321759	0.277778	0.5
>NW_010729262_1:678050_to_678202	682	TTG	0.219512	0.436111	0.138889	0.180556	0.244444	0.319445
>NW_010729322_1:551719_to_551883	703	ATG	0.219512	0.42723	0.169014	0.215962	0.187793	0.384977
>NW_010729090_1:7338857_to_7338672	709	TTG	0.21978	0.446667	0.126667	0.233333	0.193333	0.36
>NW_010729170_1:179552_to_179397	770	ATG	0.21978	0.281385	0.225108	0.246753	0.246753	0.471861
>NW_010729095_1:2398869_to_2399219	777	GTG	0.22	0.339869	0.176471	0.183006	0.300654	0.359477
>NW_010729099_1:1415838_to_1416176	856	ATG	0.220126	0.248485	0.193939	0.218182	0.339394	0.412121
>NW_010729520_1:29991_to_29494	886	ATG	0.220126	0.306818	0.208333	0.246212	0.238636	0.454545
>NW_010729242_1:742865_to_743032	190	ATG	0.220339	0.193548	9 0.075268	82 0.51612	903 0.21505376	0.591398
>NW_010729158_1:801367_to_801552	213	GTG	0.220339	0.27027	0.162162	0.36036	0.207207	0.522523
>NW_010729166_1:1321151_to_1320807	259	ATG	0.220339	0.270833	0.204167	0.229167	0.295833	0.433333
>NW_010729154_1:2411927_to_2412169	287	ATG	0.220339	0.352381	5 0.019047	62 0.51428	571 0.11428571	0.533333
>NW_010729141_1:1934437_to_1934760	314	GTG	0.220588	0.560606	0.121212	0.116162	0.20202	0.237374
>NW_010729110_1:3586768_to_3586571	374	GTG	0.220588	0.435897	0.184615	0.128205	0.251282	0.312821
>NW_010729080_1:5656241_to_5656077	386	ATG	0.220779	0.267544	6 0.092105	26 0.39473	684 0.24561404	0.486842
>NW_010729487_1:96946_to_97137	399	ATG	0.220779	0.288461	0.25641	0.262821	0.192308	0.519231
>NW_010729270_1:17714_to_17869	436	ATT	0.220779	0.311111	1 0.096296	30 0.51111	111 0.08148148	0.607407
>NW_010729122_1:2639301_to_2639501	653	ATG	0.220779	0.355556	0.1	0.277778	0.266667	0.377778
>NW_010729222_1:1165298_to_1165501	796	ATA	0.220779	0.328502	0.169082	0.333333	0.169082	0.502415
>NW_010729106_1:708495_to_708755	814	ATG	0.22093	0.388889	0.104938	0.271605	0.234568	0.376543
>NW_010729081_1:8049133_to_8048840	956	ATG	0.22093	0.231959	0.214777	0.266323	0.286942	0.4811
>NW_010729271_1:798098_to_797835	192	ATG	0.22093	0.321429	0.154762	0.22619	0.297619	0.380952
>NW_010729154_1:1510281_to_1510105	276	ATG	0.221429	0.343284	0.228856	0.218906	0.208955	0.447761
>NW_010729164_1:32508_to_32657	317	TTG	0.222222	0.204167	0.258333	0.283333	0.254167	0.541667
>NW_010729099_1:5912286_to_5912618	378	GTG	0.222222	0.493333	0.146667	0.18	0.18	0.326667
>NW_010729197_1:1362816_to_1363088	421	ATG	0.222222	0.451389	0.194444	0.131944	0.222222	0.326389
>NW_010729084_1:489979_to_489497	499	ATG	0.222222	0.335917	0.255814	0.248062	0.160207	0.503876
>NW_010729180_1:1871536_to_1871811	525	ATG	0.222222	0.325758	0.193182	0.287879	0.193182	0.481061
>NW_010729281_1:878082_to_877855	586	GTG	0.222222	0.298651	0.183044	0.219653	0.298651	0.402697
>NW_010729163_1:1294709_to_1294912	600	ATA	0.222222	0.264264	0.24024	0.255255	0.24024	0.495495
>NW_010729238_1:101478_to_101735	714	ATG	0.222222	0.367347	0.197279	0.22449	0.210884	0.421769
>NW_010729219_1:458630_to_458373	726	GTG	0.222222	0.355932	0.214689	0.186441	0.242938	0.40113
>NW_010729085_1:9487927_to_9487601	922	GTG	0.222222	0.382222	0.191111	0.146667	0.28	0.337778
>NW_010729288_1:762578_to_762333	47	GTG	0.222222	0.339623	0.169811	0.264151	0.226415	0.433962
>NW_010729217_1:581735_to_581923	103	ATG	0.222222	0.325926	0.251852	0.148148	0.274074	0.4
>NW_010729200_1:188323_to_188475	110	ATG	0.222222	0.25641	0.235897	0.189744	0.317949	0.425641
>NW_010729099_1:3876847_to_3877086	172	ATG	0.222222	0.365854	0.105691	0.287263	0.241192	0.392954
>NW_010729123_1:609271_to_609116	259	CTG	0.222222	0.245614	0.105263	0.473684	0.175439	0.578947
>NW_010729126_1:1732751_to_1732924	270	GTG	0.222222	0.234375	0.343750 0	.234375 0.	187500	0.578125
>NW_010729290_1:152943_to_153308	344	ATA	0.222222	0.355263	0.140351	0.192983	0.311403	0.333333
>NW_010729249_1:1129564_to_1129178	361	ATA	0.222222	0.238095	0.301587	0.285714	0.174603	0.587302
>NW_010729100_1:1562384_to_1561917	389	ATG	0.22293	0.353741	0.190476	0.197279	0.258503	0.387755
>NW_010729074_1:2620478_to_2620744	403	ATA	0.223214	0.349594	0.211382	0.178862	0.260163	0.390244
>NW_010729099_1:3220066_to_3219845	453	CTG	0.223214	0.375	0.15	0.283333	0.191667	0.433333
>NW_010729146_1:2187241_to_2187035	474	TTG	0.223301	0.30137	0.328767	0.242009	0.127854	0.570776
>NW_010729090_1:5866512_to_5866745	519	ATG	0.223301	0.330422	0.256186	0.254731	0.158661	0.510917
>NW_010729089_1:2159137_to_2159373	521	ATG	0.223529	0.333333	0.187879	0.218182	0.260606	0.406061
>NW_010729126_1:3064241_to_3064408	523	ATG	0.223529	0.344633	0.271186	0.146893	0.237288	0.418079
>NW_010729106_1:1748971_to_1749129	536	ATG	0.223529	0.297872	0.27305	0.251773	0.177305	0.524823
>NW_010729156_1:1295798_to_1295968	585	GTG	0.223529	0.146342	0.227642	0.455285	0.170732	0.682927
>NW_010729162_1:538990_to_538835	633	ATG	0.223684	0.111111	0.367816	0.268199	0.252874	0.636015
>NW_010729386_1:352496_to_352870	692	ATG	0.223684	0.333333	0.232558	0.232558	0.20155	0.465116
>NW_010729116_1:2168820_to_2168443	702	GTG	0.223684	0.397436	0.102564	0.346154	0.153846	0.448718
>NW_010729081_1:588064_to_588276	704	ATG	0.223684	0.363985	7 0.084291	19 0.39463	602 0.15708812	0.478927
>NW_010729143_1:1458444_to_1458602	706	GTG	0.223776	0.271111	0.213333	0.346667	0.168889	0.56
>NW_010729144_1:2136456_to_2136148	728	ATA	0.223881	0.277778	0.162037	0.337963	0.222222	0.5
>NW_010729122_1:3478339_to_3478190	736	CTG	0.223881	0.260606	0.175758	0.260606	0.30303	0.436364
>NW_010730176_1:8324_to_8139	804	GTG	0.224044	0.486486	0.162162	0.171171	0.18018	0.333333
>NW_010729099_1:28932_to_28723	867	ATT	0.224138	0.279279	0.135135	0.387387	0.198198	0.522523
>NW_010729397_1:178717_to_179262	996	ATG	0.224138	0.421296	0.180556	0.282407	0.115741	0.462963
>NW_010729090_1:3964061_to_3964216	10	ATG	0.224138	0.136986	0 0.085844	75 0.53607	306 0.24109589	0.621918
>NW_010729309_1:306941_to_306285	34	ATG	0.224138	0.570175	4 0.061403	51 0.15350	877 0.21491228	0.214912
>NW_010729096_1:6450853_to_6451206	37	CTG	0.224138	0.428571	0.163265	0.14966	0.258503	0.312925
>NW_010729091_1:5340315_to_5341469	93	TTG	0.224138	0.351852	0.17284	0.17284	0.302469	0.345679
>NW_010729284_1:840627_to_840797	124	ATT	0.224299	0.286195	0.188552	0.30303	0.222222	0.491582
>NW_010729110_1:1496438_to_1495569	154	ATG	0.22449	0.346801	0.13468	0.272727	0.245791	0.407407
>NW_010729231_1:235487_to_235239	170	TTG	0.22449	0.387255	0.147059	0.176471	0.289216	0.323529
>NW_010729410_1:177431_to_177192	173	TTG	0.22449	0.415094	0.201258	0.207547	0.176101	0.408805
>NW_010729206_1:1500375_to_1500046	196	GTG	0.224719	0.311828	0.344086	0.225806	0.11828	0.569892
>NW_010729123_1:3764943_to_3765119	214	ATA	0.224719	0.306452	0.209677	0.225806	0.258064	0.435484
>NW_010729176_1:1876401_to_1876871	224	ATG	0.224719	0.325758	0.333333	0.234848	0.106061	0.568182
>NW_010729352_1:273854_to_274168	238	ATG	0.224806	0.235556	0.275556	0.217778	0.271111	0.493333
>NW_010729086_1:2837424_to_2836513	316	ATG	0.225	0.299099	0.23964	0.282883	0.178378	0.522523
>NW_010729298_1:123435_to_123193	346	TTG	0.225	0.368217	0.139535	0.197674	0.294574	0.337209
>NW_010729083_1:4298671_to_4298895	380	ATG	0.225	0.40613	7 0.107279	69 0.40229	885 0.08429119	0.509579
>NW_010729370_1:276698_to_277285	549	ATG	0.225225	0.333333	0.129252	0.306122	0.231293	0.435374
>NW_010729188_1:521536_to_521757	584	ATG	0.225352	0.379928	0.132616	0.322581	0.164875	0.455197
>NW_010729112_1:4024352_to_4024645	686	ATA	0.225352	0.294939	0.179756	0.21466	0.310646	0.394415
>NW_010729104_1:3085706_to_3085891	702	ATG	0.225352	0.278539	0.283105	0.200913	0.237443	0.484018
>NW_010729098_1:2879810_to_2879634	708	ATT	0.225352	0.289216	0.230392	0.156863	0.323529	0.387255
>NW_010729123_1:968454_to_968711	717	GTG	0.225352	0.393617	2 0.074468	09 0.34397	163 0.18794326	0.41844
>NW_010729143_1:1390281_to_1391393	822	ATG	0.22549	0.234848	0.25	0.280303	0.234848	0.530303
>NW_010729130_1:1394214_to_1395131	838	ATG	0.225806	0.253333	0.213333	0.24	0.293333	0.453333
>NW_010729144_1:822774_to_822956	78	TTG	0.225806	0.147147	0.258258	0.279279	0.315315	0.537538
>NW_010729102_1:3598074_to_3597913	103	ATG	0.225806	0.179487	0.233974	0.291667	0.294872	0.525641
>NW_010729128_1:2405513_to_2405851	151	GTG	0.225806	0.253333	0.313333	0.153333	0.28	0.466667
>NW_010729195_1:386486_to_387247	180	GTG	0.225806	0.321705	0.209302	0.166667	0.302326	0.375969
>NW_010729214_1:688932_to_689150	332	GTG	0.225806	0.45641	0.164103	0.158974	0.220513	0.323077
>NW_010729099_1:4043332_to_4043045	408	CTG	0.225806	0.232323	0.218855	0.208754	0.340067	0.427609
>NW_010729205_1:702007_to_702258	420	ATG	0.225806	0.344633	0.259887	0.209039	0.186441	0.468927
>NW_010729108_1:4573984_to_4574313	431	ATA	0.226277	0.177778	8 0.066666	67 0.51851	852 0.23703704	0.585185
>NW_010729126_1:1997038_to_1996661	443	ATG	0.226415	0.328767	0.105023	0.22831	0.3379	0.333333
>NW_010729126_1:1110666_to_1110818	458	CTG	0.226415	0.403101	0.131783	0.325581	0.139535	0.457364
>NW_010729080_1:1347584_to_1347435	634	TTG	0.226667	0.266106	0.12605	0.280112	0.327731	0.406162
>NW_010729093_1:5576223_to_5575894	690	ATG	0.226667	0.278049	0.251219	0.281301	0.189431	0.53252
>NW_010729235_1:674677_to_674519	694	GTG	0.226667	0.465201	0.25641	0.179487	0.0989011	0.435897
>NW_010729130_1:1353487_to_1353011	750	ATG	0.226667	0.288618	0.199187	0.329268	0.182927	0.528455
>NW_010729090_1:5910151_to_5910831	837	ATG	0.226667	0.247968	0.195122	0.219512	0.337398	0.414634
>NW_010729090_1:6616753_to_6616535	840	CTG	0.226667	0.2875	0.166667	0.229167	0.316667	0.395833
>NW_010729356_1:418605_to_419048	850	ATG	0.226667	0.460317	0.269841	0.126984	0.142857	0.396825
>NW_010729085_1:3980993_to_3980595	858	ATG	0.226667	0.316092	0.103448	0.356322	0.224138	0.45977
>NW_010729104_1:135016_to_135306	943	ATG	0.226994	0.326087	0.144927	0.333333	0.195652	0.478261
>NW_010729442_1:118364_to_118840	60	TTG	0.227273	0.308244	0.200717	0.288531	0.202509	0.489247
>NW_010729464_1:110371_to_110784	76	GTG	0.227273	0.339357	0.184739	0.293173	0.182731	0.477912
>NW_010729079_1:8354211_to_8353891	84	ATT	0.227273	0.339506	0.12963	0.166667	0.364198	0.296296
>NW_010729086_1:6521318_to_6520815	163	GTG	0.227273	0.333333	0.152381	0.295238	0.219048	0.447619
>NW_010729136_1:3246959_to_3246663	260	ATT	0.227273	0.245211	0.222222	0.256705	0.275862	0.478927
>NW_010729340_1:461618_to_461400	329	ATG	0.227273	0.353535	5 0.090909	09 0.36363	636 0.19191919	0.454545
>NW_010729143_1:1070388_to_1069420	363	ATG	0.227273	0.350877	9 0.070175	44 0.41228	070 0.16666667	0.482456
>NW_010729145_1:719365_to_718802	364	ATG	0.227273	0.283333	0.141667	0.333333	0.241667	0.475
>NW_010729373_1:293287_to_292943	476	ATG	0.227273	0.356725	0.138402	0.341131	0.163743	0.479532
>NW_010729159_1:834277_to_834447	498	ATG	0.227723	0.323741	0.117506	0.333333	0.22542	0.450839
>NW_010729089_1:2445215_to_2445033	519	ATG	0.227723	0.412698	1 0.068783	07 0.35449	735 0.16402116	0.42328
>NW_010729261_1:834824_to_835111	547	ATG	0.227848	0.277778	0.177778	0.244444	0.3	0.422222
>NW_010729119_1:1569726_to_1569505	595	TTG	0.227848	0.409604	0.19774	0.206215	0.186441	0.403955
>NW_010729136_1:3262269_to_3262036	766	ATA	0.227941	0.352941	0.266667	0.168628	0.211765	0.435294
>NW_010729135_1:2456130_to_2455936	801	ATG	0.22807	0.357488	0.149758	0.231884	0.26087	0.381643
>NW_010729283_1:828753_to_828247	815	GTG	0.22807	0.328947	0.179825	0.197368	0.29386	0.377193
>NW_010729405_1:73013_to_73216	887	TTG	0.22807	0.333333	0.272109	0.210884	0.183673	0.482993
>NW_010729265_1:220294_to_220653	2	ATG	0.228261	0.352201	0.150943	0.389937	0.106918	0.54088
>NW_010729097_1:4565625_to_4565218	14	ATG	0.228261	0.301994	0.185185	0.156695	0.356125	0.34188
>NW_010729085_1:4089544_to_4090128	57	ATG	0.228261	0.26749	0.263375	0.18107	0.288066	0.444445
>NW_010729111_1:2496747_to_2496313	169	GTG	0.228571	0.3	0.219048	0.228571	0.252381	0.447619
>NW_010729431_1:155211_to_154954	222	CTG	0.228571	0.321637	0.157895	0.25731	0.263158	0.415205
>NW_010729074_1:7162390_to_7160717	268	ATG	0.228571	0.338028	0.197183	0.169014	0.295775	0.366197
>NW_010729081_1:3472842_to_3473291	305	ATG	0.228571	0.333333	0.213115	0.180328	0.273224	0.393443
>NW_010729130_1:546245_to_545979	314	TTG	0.228571	0.312629	0.258799	0.196687	0.231884	0.455487
>NW_010729316_1:458158_to_458352	318	ATA	0.228814	0.515375	5 0.175891	76 0.02214	022 0.28659287	0.198032
>NW_010729101_1:978994_to_978674	328	ATA	0.229167	0.260606	0.254545	0.260606	0.224242	0.515152
>NW_010729082_1:9102090_to_9101584	388	ATG	0.229299	0.287582	0.270879	0.251997	0.189543	0.522876
>NW_010729313_1:7423_to_7575	398	ATG	0.229358	0.311828	0.215054	0.193548	0.27957	0.408602
>NW_010729160_1:86256_to_86486	430	ATG	0.229358	0.324561	0.254386	0.210526	0.210526	0.464912
>NW_010729096_1:5446790_to_5446996	472	ATT	0.229508	0.271605	0.135802	0.246914	0.345679	0.382716
>NW_010729333_1:539227_to_538799	673	ATG	0.229508	0.320261	0.147059	0.222222	0.310457	0.369281
>NW_010729255_1:772562_to_771813	748	ATG	0.229508	0.311111	0.251852	0.274074	0.162963	0.525926
>NW_010729164_1:2267667_to_2267819	853	ATT	0.229508	0.285311	0.144068	0.254237	0.316384	0.398305
>NW_010729168_1:861000_to_860596	858	ATT	0.229508	0.264957	0.201709	0.179487	0.353846	0.381197
>NW_010729116_1:1912377_to_1912535	870	ATG	0.229508	0.302326	0.209302	0.263566	0.224806	0.472868
>NW_010729081_1:3461358_to_3461510	872	GTG	0.229508	0.25	0.128788	0.333333	0.287879	0.462121
>NW_010729079_1:1702462_to_1701803	915	ATG	0.229508	0.233333	0.196296	0.298148	0.272222	0.494444
>NW_010729117_1:4406115_to_4405885	926	ATT	0.229508	0.336232	0.185507	0.162319	0.315942	0.347826
>NW_010729198_1:1044757_to_1044942	981	ATG	0.22973	0.380208	0.1875	0.197917	0.234375	0.385417
>NW_010729435_1:186578_to_186862	992	ATG	0.22973	0.288889	0.255556	0.244444	0.211111	0.5
>NW_010729333_1:517767_to_517588	20	ATG	0.22973	0.277778	0.246032	0.206349	0.269841	0.452381
>NW_010729084_1:9027810_to_9028124	99	ATG	0.22973	0.342541	0.263352	0.233886	0.160221	0.497238
>NW_010729327_1:302815_to_302018	166	ATG	0.22973	0.248756	0.283582	0.248756	0.218906	0.532338
>NW_010729144_1:75170_to_75580	170	GTG	0.22973	0.392157	0.137255	0.267974	0.202614	0.405229
>NW_010729121_1:3989085_to_3988765	217	ATA	0.22973	0.315385	0.196154	0.235897	0.252564	0.432051
>NW_010729085_1:7819724_to_7819374	239	ATG	0.22973	0.339869	0.222222	0.150327	0.287582	0.372549
>NW_010729075_1:8797969_to_8797694	368	ATG	0.23	0.297952	0.208566	0.297952	0.195531	0.506518
>NW_010729096_1:683929_to_684096	373	ATA	0.230159	0.513889	9 0.097222	22 0.23611	111 0.15277778	0.333333
>NW_010729117_1:3550398_to_3550796	380	ATG	0.230159	0.275862	0.126437	0.241379	0.356322	0.367816
>NW_010729236_1:447599_to_447763	518	ATT	0.230769	0.353658	0.170732	0.247968	0.227642	0.418699
>NW_010729114_1:2548278_to_2548439	540	GTG	0.230769	0.393574	0 0.060240	96 0.32931	727 0.21686747	0.389558
>NW_010729103_1:3881995_to_3882390	543	TTG	0.230769	0.396325	0.128609	0.338583	0.136483	0.467192
>NW_010729102_1:2101716_to_2101555	628	ATA	0.230769	0.313725	0.156863	0.22409	0.305322	0.380952
>NW_010729186_1:312854_to_312420	680	GTG	0.230769	0.22973	0.207207	0.324324	0.238739	0.531532
>NW_010729133_1:101011_to_100835	814	GTG	0.230769	0.228856	0.208955	0.308458	0.253731	0.517413
>NW_010729113_1:1224431_to_1224646	820	ATG	0.230769	0.33913	0.15942	0.269565	0.231884	0.428986
>NW_010729079_1:2720991_to_2720767	878	TTG	0.230769	0.284091	0.159091	0.306818	0.25	0.465909
>NW_010729186_1:931513_to_931671	915	GTG	0.230769	0.438597	0.175439	0.163743	0.222222	0.339181
>NW_010729192_1:1041364_to_1041633	964	ATG	0.230769	0.41954	0.132184	0.344828	0.103448	0.477011
>NW_010729087_1:5715464_to_5715312	22	ATT	0.231579	0.273504	0.213675	0.401709	0.111111	0.615385
>NW_010729091_1:178761_to_179099	25	ATA	0.231707	0.292063	0.326984	0.253968	0.126984	0.580952
>NW_010729125_1:1179318_to_1179524	70	ATG	0.231707	0.27027	0.279279	0.225225	0.225225	0.504505
>NW_010729253_1:183422_to_183219	209	ATG	0.231707	0.357843	0.132353	0.284314	0.22549	0.416667
>NW_010729194_1:39590_to_40051	249	ATG	0.231707	0.347619	0.17619	0.223809	0.252381	0.4
>NW_010729094_1:1475951_to_1476295	294	ATG	0.231707	0.313131	0.242424	0.222222	0.222222	0.464646
>NW_010729389_1:258245_to_258499	328	TTG	0.231884	0.351351	0.144144	0.396396	0.108108	0.54054
>NW_010729260_1:720706_to_720960	330	GTG	0.231884	0.328639	0.244132	0.30047	0.126761	0.544601
>NW_010729081_1:1931115_to_1931279	433	TTG	0.231884	0.311111	0.244444	0.288889	0.155556	0.533333
>NW_010729248_1:1156717_to_1156127	472	GTG	0.231884	0.177778	0.238889	0.361111	0.222222	0.6
>NW_010729082_1:2870325_to_2870173	517	ATG	0.231884	0.292929	0.176768	0.20202	0.328283	0.378788
>NW_010729278_1:832727_to_832083	552	ATG	0.231884	0.307359	0.251082	0.168831	0.272727	0.419913
>NW_010729091_1:3779476_to_3779303	586	TTG	0.232	0.323809	0.228571	0.250794	0.196825	0.479365
>NW_010729099_1:711617_to_711420	657	GTG	0.232143	0.239171	0.182674	0.301318	0.276836	0.483992
>NW_010729101_1:716060_to_717895	673	ATG	0.232143	0.412429	0.169491	0.248588	0.169491	0.418079
>NW_010729275_1:860657_to_860262	800	ATG	0.232143	0.309524	0.172619	0.244048	0.273809	0.416667
>NW_010729079_1:44841_to_44623	5	ATG	0.232143	0.496732	3 0.058823	53 0.15032	680 0.29411765	0.20915
>NW_010729077_1:4908707_to_4909717	77	ATG	0.232143	0.261539	0.138461	0.241026	0.358974	0.379487
>NW_010729134_1:1183714_to_1183950	104	ATG	0.232143	0.282828	0.252525	0.222222	0.242424	0.474747
>NW_010729079_1:233892_to_233623	107	ATT	0.232143	0.240196	0.29902	0.269608	0.191176	0.568627
>NW_010729198_1:708423_to_708169	108	CTG	0.232323	0.297998	0.244994	0.279152	0.177856	0.524146
>NW_010729084_1:8608038_to_8607805	161	CTG	0.232394	0.377193	8 0.052631	58 0.21052	632 0.35964912	0.263158
>NW_010729111_1:244658_to_244506	171	TTG	0.232877	0.270833	0.216667	0.279167	0.233333	0.495833
>NW_010729137_1:1027573_to_1027758	253	ATA	0.232877	0.228395	0.222222	0.302469	0.246914	0.524691
>NW_010729209_1:1471299_to_1471745	290	ATA	0.232877	0.259887	0.209039	0.293785	0.237288	0.502825
>NW_010729079_1:1181476_to_1181856	297	TTG	0.232877	0.44856	0.207819	0.174897	0.168724	0.382716
>NW_010729150_1:2522199_to_2522050	359	TTG	0.232877	0.325926	0.148148	0.262963	0.262963	0.411111
>NW_010729091_1:3008078_to_3008407	388	ATG	0.232877	0.347222	0.236111	0.194444	0.222222	0.430556
>NW_010729101_1:807089_to_806766	426	ATG	0.23301	0.286517	0.138577	0.196629	0.378277	0.335206
>NW_010729179_1:1897451_to_1897600	441	ATA	0.23301	0.227848	0.101266	0.362869	0.308017	0.464135
>NW_010729103_1:1456371_to_1455892	454	ATG	0.233083	0.138211	0.280488	0.235772	0.345529	0.51626
>NW_010729107_1:790382_to_790972	609	ATG	0.233083	0.384615	0.166667	0.25641	0.192308	0.423077
>NW_010729110_1:3918055_to_3918246	631	ATG	0.233333	0.313253	0.261044	0.140562	0.285141	0.401606
>NW_010729128_1:834465_to_834253	679	CTG	0.233333	0.355932	0.237288	0.276836	0.129943	0.514124
>NW_010729084_1:4941458_to_4941649	712	CTG	0.233333	0.338164	0.149758	0.222222	0.289855	0.371981
>NW_010729788_1:15484_to_15314	755	GTG	0.233333	0.321212	0.266667	0.187879	0.224242	0.454545
>NW_010729200_1:1280810_to_1281142	801	GTG	0.233333	0.392157	0.147059	0.215686	0.245098	0.362745
>NW_010729076_1:10501716_to_10501117	944	ATG	0.233696	0.314103	0.173077	0.246795	0.266026	0.419872
>NW_010729138_1:1861380_to_1861820	11	ATG	0.233766	0.268398	0.203463	0.337662	0.190476	0.541126
>NW_010729249_1:867348_to_867100	79	GTG	0.233766	0.284501	0.163482	0.301486	0.250531	0.464968
>NW_010729191_1:495663_to_495893	168	ATG	0.233766	0.37037	0.162963	0.288889	0.177778	0.451852
>NW_010729452_1:40200_to_40481	202	GTG	0.233766	0.369048	0.104167	0.366071	0.160714	0.470238
>NW_010729153_1:1830462_to_1830869	230	ATG	0.233766	0.351852	0.135802	0.351852	0.160494	0.487654
>NW_010729348_1:20768_to_21211	466	ATG	0.233766	0.41358	5 0.067901	23 0.25308	642 0.26543210	0.320988
>NW_010729192_1:688733_to_689014	578	CTG	0.234043	0.2	0.266667	0.385185	0.148148	0.651852
>NW_010729123_1:3241508_to_3241176	691	ATG	0.234043	0.370968	0.241935	0.129032	0.258064	0.370968
>NW_010729119_1:1037708_to_1037863	704	ATG	0.234375	0.416667	0.170635	0.15873	0.253968	0.329365
>NW_010729241_1:1035007_to_1034729	706	ATA	0.234375	0.377049	0.202186	0.136612	0.284153	0.338798
>NW_010729154_1:389947_to_389759	894	ATT	0.234375	0.244048	0.238095	0.22619	0.291667	0.464286
>NW_010729366_1:185180_to_185440	977	GTG	0.234568	0.347826	0.115942	0.326087	0.210145	0.442029
>NW_010729099_1:1662656_to_1662991	13	ATG	0.234568	0.322222	0.15	0.283333	0.244444	0.433333
>NW_010729211_1:117900_to_117706	50	ATG	0.234568	0.553191	0.163121	0.156028	0.12766	0.319149
>NW_010729078_1:7176866_to_7176579	61	TTG	0.235294	0.251701	0.244898	0.156463	0.346939	0.401361
>NW_010729132_1:2292122_to_2291940	99	ATG	0.235294	0.346154	0.25641	0.185897	0.211538	0.442308
>NW_010729082_1:8369976_to_8370203	163	ATG	0.235294	0.212121	0.277778	0.363636	0.146465	0.641414
>NW_010729105_1:5170780_to_5170466	202	ATG	0.235294	0.318555	0.172414	0.236453	0.272578	0.408867
>NW_010729080_1:3728277_to_3728483	234	TTG	0.235294	0.37234	0.205674	0.163121	0.258865	0.368794
>NW_010729074_1:10653979_to_10654167	264	ATG	0.235294	0.34127	0.119048	0.18254	0.357143	0.301587
>NW_010729093_1:3011969_to_3013255	281	ATG	0.235294	0.350282	0.248588	0.180791	0.220339	0.429379
>NW_010730560_1:3224_to_3469	316	GTG	0.235294	0.333333	0.236111	0.277778	0.152778	0.513889
>NW_010729104_1:268030_to_267752	343	GTG	0.235294	0.224837	0.270588	0.244444	0.260131	0.515033
>NW_010729265_1:843430_to_843987	446	GTG	0.235294	0.333333	0.162791	0.325581	0.178295	0.488372
>NW_010729099_1:238358_to_238549	487	TTG	0.235294	0.422764	0.138211	0.235772	0.203252	0.373984
>NW_010729082_1:4071294_to_4071686	502	GTG	0.235294	0.574359	0.0974359	0.169231	0.158974	0.266667
>NW_010729074_1:4044496_to_4044768	563	ATG	0.235294	0.234973	0.174863	0.202186	0.387978	0.377049
>NW_010729108_1:2580428_to_2580246	613	ATG	0.235294	0.306122	0.122449	0.340136	0.231293	0.462585
>NW_010729273_1:450839_to_451027	702	TTG	0.235294	0.307692	0.17094	0.260684	0.260684	0.431624
>NW_010729264_1:547527_to_547817	790	ATG	0.235294	0.277778	0.238889	0.216667	0.266667	0.455556
>NW_010729074_1:7980131_to_7979979	862	ATG	0.235294	0.479167	0.197917	0.145833	0.177083	0.34375
>NW_010729259_1:1077799_to_1078023	882	ATG	0.235294	0.346667	0.249524	0.251429	0.152381	0.500952
>NW_010729280_1:889519_to_889716	946	TTG	0.235772	0.375	0.145833	0.208333	0.270833	0.354167
>NW_010729084_1:851734_to_852000	958	ATG	0.235849	0.252874	0.166667	0.241379	0.339081	0.408046
>NW_010729112_1:478722_to_478901	961	GTG	0.235955	0.28125	0.208333	0.354167	0.15625	0.5625
>NW_010729193_1:709913_to_709563	30	TTG	0.235955	0.402516	0.125786	0.194969	0.27673	0.320755
>NW_010729083_1:2296667_to_2296497	81	ATA	0.235955	0.352201	0.194969	0.210692	0.242138	0.40566
>NW_010729230_1:451303_to_451130	96	ATG	0.235955	0.275362	0.188406	0.326087	0.210145	0.514493
>NW_010729341_1:88972_to_88706	132	ATA	0.235955	0.25	0.199074	0.287037	0.263889	0.486111
>NW_010729157_1:308243_to_308392	214	TTG	0.236111	0.318408	0.288557	0.149254	0.243781	0.437811
>NW_010729217_1:888364_to_888167	216	ATG	0.236111	0.270175	0.192983	0.301754	0.235088	0.494737
>NW_010729126_1:2156477_to_2155833	290	ATG	0.236111	0.333333	0.162791	0.232558	0.271318	0.395349
>NW_010729279_1:14539_to_14703	334	TTG	0.23622	0.342697	3 0.099250	94 0.29962	547 0.25842697	0.398876
>NW_010729217_1:1168866_to_1167004	357	ATG	0.236364	0.190207	0.25612	0.269303	0.284369	0.525424
>NW_010729078_1:4023677_to_4023486	387	TTG	0.236364	0.496454	0.120567	0.248227	0.134752	0.368794
>NW_010729117_1:1929939_to_1930142	430	ATG	0.236364	0.322751	0.227513	0.201058	0.248677	0.428571
>NW_010729197_1:1379693_to_1379505	487	ATG	0.236559	0.347619	0.2	0.219048	0.233333	0.419048
>NW_010729119_1:2322743_to_2322564	606	ATG	0.236559	0.317829	0.100775	0.224806	0.356589	0.325581
>NW_010729130_1:2018719_to_2018567	626	ATA	0.236559	0.213115	0.180328	0.360656	0.245902	0.540984
>NW_010729139_1:403838_to_403596	629	CTG	0.236842	0.383142	0.229885	0.191571	0.195402	0.421456
>NW_010729075_1:11997217_to_11996309	650	TTG	0.236842	0.324561	0 0.096491	23 0.42105	263 0.15789474	0.517544
>NW_010729079_1:1456647_to_1456901	653	ATG	0.236842	0.291667	0.223958	0.21875	0.265625	0.442708
>NW_010729290_1:871611_to_871814	708	GTG	0.236842	0.28169	0.234742	0.253521	0.230047	0.488263
>NW_010729088_1:7559022_to_7558759	756	GTG	0.237113	0.343234	0.145214	0.234323	0.277228	0.379538
>NW_010729090_1:4381042_to_4381203	784	ATG	0.237113	0.346914	0.145679	0.282716	0.224691	0.428395
>NW_010729146_1:1674080_to_1673751	799	ATG	0.237113	0.420139	9 0.065972	22 0.32638	889 0.18750000	0.392361
>NW_010729084_1:5049785_to_5049979	831	ATT	0.237113	0.140351	0.22807	0.298246	0.333333	0.526316
>NW_010729076_1:3289077_to_3288883	919	ATT	0.237288	0.367521	0.273504	0.205128	0.153846	0.478632
>NW_010729248_1:790164_to_789550	942	ATG	0.237288	0.311966	0.132479	0.264957	0.290598	0.397436
>NW_010729123_1:2863947_to_2864366	946	ATA	0.2375	0.265	0.288333	0.255	0.191667	0.543333
>NW_010729188_1:1362846_to_1363007	4	TTG	0.2375	0.196667	0.263333	0.193333	0.346667	0.456667
>NW_010729107_1:126835_to_127257	109	ATG	0.2375	0.330128	0.221154	0.304487	0.144231	0.525641
>NW_010729138_1:2987137_to_2986646	143	GTG	0.2375	0.294872	0.147436	0.352564	0.205128	0.5
>NW_010729250_1:133947_to_134099	182	ATT	0.2375	0.212121	0.260606	0.393939	0.133333	0.654546
>NW_010729135_1:3220945_to_3221352	185	ATG	0.237624	0.285714	0.341991	0.238095	0.134199	0.580087
>NW_010729157_1:1960249_to_1959941	357	TTG	0.237624	0.434783	0.154589	0.193237	0.217391	0.347826
>NW_010729113_1:2095576_to_2095397	365	TTG	0.237705	0.166667	0.223118	0.260753	0.349462	0.483871
>NW_010729170_1:96760_to_96945	478	ATT	0.237838	0.289474	0.131579	0.166667	0.412281	0.298246
>NW_010729165_1:1557981_to_1558256	481	TTG	0.238095	0.213837	0.339623	0.27044	0.176101	0.610063
>NW_010729223_1:1366585_to_1366803	551	ATT	0.238095	0.316973	0.169734	0.269939	0.243354	0.439673
>NW_010729090_1:2368314_to_2368165	562	GTG	0.238095	0.34127	0.119048	0.261905	0.277778	0.380952
>NW_010729079_1:4903743_to_4903934	601	GTG	0.238095	0.361905	0.161905	0.247619	0.228571	0.409524
>NW_010729187_1:1850538_to_1850966	639	ATG	0.238095	0.31746	0.132275	0.335979	0.214286	0.468254
>NW_010729092_1:1865058_to_1864732	773	ATG	0.238095	0.410256	0.108974	0.160256	0.320513	0.269231
>NW_010729189_1:1085131_to_1084676	34	ATG	0.238095	0.475096	0.210728	0.164751	0.149425	0.375479
>NW_010729087_1:3209733_to_3210011	65	ATG	0.238095	0.248485	0.372727	0.239394	0.139394	0.612121
>NW_010729109_1:3559644_to_3559949	123	TTG	0.238462	0.273016	0.190476	0.307937	0.228571	0.498413
>NW_010729580_1:28570_to_28382	403	GTG	0.238532	0.340278	0.104167	0.361111	0.194444	0.465278
>NW_010729197_1:696439_to_696756	497	TTG	0.238532	0.312866	0.181286	0.239766	0.266082	0.421053
>NW_010729169_1:25575_to_25892	525	ATT	0.238636	0.271186	0.248588	0.237288	0.242938	0.485876
>NW_010729243_1:118665_to_118856	595	ATG	0.238636	0.262411	0.184397	0.297872	0.255319	0.48227
>NW_010729142_1:2391105_to_2391323	661	GTG	0.238636	0.309804	0.219608	0.184314	0.286274	0.403922
>NW_010729108_1:932077_to_932265	684	CTG	0.238806	0.254902	0.137255	0.27451	0.333333	0.411765
>NW_010729217_1:1504331_to_1504531	806	ATT	0.238806	0.340741	0.177778	0.222222	0.259259	0.4
>NW_010729256_1:535453_to_535608	808	ATG	0.238806	0.352538	0.165981	0.238683	0.242798	0.404664
>NW_010729117_1:287746_to_287453	824	ATA	0.238806	0.387597	0 0.077519	38 0.27131	783 0.26356589	0.348837
>NW_010729084_1:1007094_to_1006906	919	ATG	0.238806	0.315151	0.224242	0.206061	0.254545	0.430303
>NW_010729141_1:2819802_to_2819966	927	ATG	0.238806	0.182891	0.274336	0.238938	0.303835	0.513274
>NW_010729087_1:8300988_to_8301167	170	TTG	0.238938	0.230769	0.115385	0.551282	0.102564	0.666667
>NW_010729080_1:8395295_to_8395522	183	ATG	0.23913	0.400585	0.111111	0.321637	0.166667	0.432748
>NW_010729149_1:207937_to_208563	249	ATG	0.23913	0.341667	0.125	0.283333	0.25	0.408333
>NW_010729147_1:2123514_to_2123786	269	ATT	0.23913	0.333333	0.238994	0.238994	0.188679	0.477987
>NW_010729096_1:4851547_to_4851137	341	ATG	0.239437	0.4	0.140741	0.348148	0.111111	0.488889
>NW_010729089_1:6802150_to_6802716	614	GTG	0.239437	0.283688	0.202128	0.234043	0.280142	0.43617
>NW_010729231_1:143192_to_143431	619	TTG	0.239437	0.311828	0.215054	0.240143	0.232975	0.455197
>NW_010729077_1:7317962_to_7318813	750	ATA	0.239583	0.461539	0.115385	0.224359	0.198718	0.339744
>NW_010729112_1:4065328_to_4065483	782	ATG	0.239669	0.396226	0.18239	0.176101	0.245283	0.358491
>NW_010729248_1:197492_to_197707	828	ATG	0.239669	0.185185	0.160494	0.395062	0.259259	0.555555
>NW_010729092_1:3385327_to_3385512	840	ATG	0.24	0.350877	0.175439	0.219298	0.254386	0.394737
>NW_010729112_1:4633680_to_4633844	904	ATG	0.24	0.327273	0.175758	0.278788	0.218182	0.454545
>NW_010729119_1:3471576_to_3471394	7	ATT	0.24	0.380952	0.275132	0.148148	0.195767	0.42328
>NW_010729095_1:1803961_to_1803746	102	TTG	0.24	0.289216	0.151961	0.362745	0.196078	0.514706
>NW_010729214_1:1450615_to_1450965	127	ATG	0.24	0.3125	0.135417	0.395833	0.15625	0.53125
>NW_010729088_1:4442025_to_4442207	184	GTG	0.24	0.392694	0.232877	0.173516	0.200913	0.406393
>NW_010729094_1:1021340_to_1021753	367	ATG	0.24031	0.366071	3 0.041666	67 0.45833	333 0.13392857	0.5
>NW_010729091_1:5937397_to_5937218	486	ATA	0.240385	0.383648	0 0.069182	39 0.42767	296 0.11949686	0.496855
>NW_010731023_1:485_to_321	560	TTG	0.240385	0.266667	0.124444	0.32	0.288889	0.444444
>NW_010729155_1:2441217_to_2441017	584	ATG	0.240506	0.258706	7 0.089552	24 0.33830	846 0.31343284	0.427861
>NW_010729095_1:2958993_to_2958547	647	ATT	0.240506	0.306306	0.117117	0.432432	0.144144	0.54955
>NW_010729120_1:1232394_to_1232227	738	ATG	0.240506	0.307407	0.225926	0.166667	0.3	0.392593
>NW_010729157_1:1551510_to_1551064	742	ATG	0.240506	0.333333	0.202381	0.261905	0.202381	0.464286
>NW_010729343_1:148787_to_148581	766	GTG	0.240506	0.333333	0.23741	0.256595	0.172662	0.494005
>NW_010729077_1:5553955_to_5553656	770	ATG	0.240741	0.433333	0.175	0.225	0.166667	0.4
>NW_010729283_1:761482_to_761931	895	ATG	0.240741	0.22314	0.250689	0.190083	0.336088	0.440771
>NW_010729352_1:97138_to_97323	950	TTG	0.240741	0.404762	0.17619	0.161905	0.257143	0.338095
>NW_010729310_1:129712_to_129879	993	ATT	0.240964	0.312121	0.245454	0.242424	0.2	0.487879
>NW_010729090_1:6024808_to_6024434	2	ATG	0.240964	0.341085	0.131783	0.286822	0.24031	0.418605
>NW_010729096_1:1685232_to_1685474	143	GTG	0.240964	0.387879	0.157576	0.169697	0.284849	0.327273
>NW_010729151_1:928683_to_928510	209	ATG	0.241176	0.198718	0.141026	0.541667	0.11859	0.682692
>NW_010729084_1:1489472_to_1489630	251	GTG	0.241379	0.313531	0.257426	0.227723	0.20132	0.485148
>NW_010729088_1:5978380_to_5977820	289	GTG	0.241379	0.18018	0.238739	0.333333	0.247748	0.572072
>NW_010729227_1:607476_to_607300	322	ATG	0.241379	0.441947	7 0.078651	69 0.31460	674 0.16479401	0.393258
>NW_010729118_1:670356_to_670180	342	GTG	0.241379	0.233333	0.2875	0.179167	0.3	0.466667
>NW_010729113_1:3218771_to_3219019	533	TTG	0.241379	0.321839	0.189655	0.281609	0.206897	0.471264
>NW_010729281_1:127689_to_127450	539	TTG	0.241379	0.464286	0.142857	0.130952	0.261905	0.273809
>NW_010729105_1:3732873_to_3730843	651	ATG	0.241379	0.259259	0.192593	0.333333	0.214815	0.525926
>NW_010729312_1:84686_to_84078	686	ATG	0.241379	0.416667	7 0.097222	22 0.27777	778 0.20833333	0.375
>NW_010729156_1:1648229_to_1648059	751	TTG	0.241379	0.403846	0.108974	0.224359	0.262821	0.333333
>NW_010729119_1:952731_to_952582	752	TTG	0.241379	0.255411	0.116883	0.380952	0.246753	0.497835
>NW_010729110_1:4815393_to_4815202	788	ATG	0.241758	0.461539	0.179487	0.209402	0.149573	0.388889
>NW_010729087_1:6595175_to_6594885	811	CTG	0.241935	0.348837	0.100775	0.232558	0.317829	0.333333
>NW_010729122_1:3645361_to_3645002	824	ATG	0.241935	0.491525	0.220339	0.135593	0.152542	0.355932
>NW_010729217_1:262452_to_262685	885	ATG	0.241935	0.368056	0.145833	0.229167	0.256944	0.375
>NW_010729076_1:9819498_to_9819698	894	CTG	0.242105	0.321101	0.223242	0.276758	0.178899	0.5
>NW_010729194_1:1761158_to_1761403	899	TTG	0.242105	0.256614	0.179894	0.230159	0.333333	0.410053
>NW_010729213_1:443710_to_443937	921	GTG	0.242105	0.360825	0.137457	0.274914	0.226804	0.412371
>NW_010729079_1:6794144_to_6794479	11	ATG	0.242424	0.309804	0.168628	0.243137	0.278431	0.411765
>NW_010729087_1:7838148_to_7837852	134	ATG	0.242424	0.225108	0.246753	0.251082	0.277056	0.497835
>NW_010729240_1:819017_to_818634	136	ATG	0.242424	0.17284	0.191358	0.271605	0.364198	0.462963
>NW_010729257_1:555111_to_555314	192	ATG	0.242424	0.264228	0.211382	0.182927	0.341463	0.394309
>NW_010729191_1:674667_to_675038	363	GTG	0.242424	0.219807	0.359903	0.246377	0.173913	0.60628
>NW_010729124_1:1568451_to_1568104	491	ATA	0.242424	0.372093	0.170543	0.248062	0.209302	0.418605
>NW_010729552_1:68734_to_68351	499	ATG	0.242424	0.349794	0.152263	0.283951	0.213992	0.436214
>NW_010729165_1:1753573_to_1753734	507	ATG	0.242424	0.22327	0.253145	0.221698	0.301887	0.474843
>NW_010729075_1:11430112_to_11429189	511	ATG	0.242424	0.346667	7 0.066666	67 0.34666	667 0.24000000	0.413333
>NW_010729079_1:10701357_to_10701064	527	GTG	0.242424	0.471015	0.15942	0.195652	0.173913	0.355073
>NW_010729091_1:7646482_to_7646225	528	ATG	0.242424	0.285714	0.306878	0.259259	0.148148	0.566138
>NW_010729109_1:704667_to_704933	535	ATG	0.242424	0.425532	0.163121	0.212766	0.198582	0.375887
>NW_010729133_1:1415663_to_1415923	596	ATG	0.242718	0.383562	0.100457	0.356164	0.159817	0.456621
>NW_010729200_1:360068_to_359046	706	GTG	0.242857	0.261438	0.124183	0.464052	0.150327	0.588235
>NW_010729349_1:68833_to_68306	785	ATG	0.242857	0.2	0.291228	0.312281	0.196491	0.603509
>NW_010729274_1:407773_to_408081	830	TTG	0.242857	0.333333	0.12381	0.285714	0.257143	0.409524
>NW_010729242_1:90561_to_91163	840	ATT	0.242857	0.257862	0.201258	0.201258	0.339623	0.402516
>NW_010729152_1:689761_to_689555	855	CTG	0.242857	0.355556	6 0.066666	67 0.43333	333 0.14444444	0.5
>NW_010729197_1:892399_to_892860	22	GTG	0.242857	0.269406	0.237443	0.26484	0.22831	0.502283
>NW_010729075_1:7649237_to_7649085	23	TTG	0.242857	0.266667	0.183333	0.433333	0.116667	0.616667
>NW_010729278_1:77002_to_76772	131	ATG	0.242991	0.333333	0.222222	0.156863	0.287582	0.379085
>NW_010729194_1:129393_to_129635	159	ATG	0.243243	0.264368	0.201149	0.212644	0.321839	0.413793
>NW_010729122_1:1097034_to_1097240	216	ATG	0.243243	0.409524	0.152381	0.252381	0.185714	0.404762
>NW_010729113_1:1316349_to_1316158	230	GTG	0.243243	0.291926	0.26087	0.236025	0.21118	0.496894
>NW_010729191_1:1942947_to_1942705	296	TTG	0.243243	0.314815	0.265432	0.123457	0.296296	0.388889
>NW_010729130_1:2437577_to_2437305	321	GTG	0.243243	0.347826	0.152174	0.213768	0.286232	0.365942
>NW_010729096_1:4328649_to_4328431	366	TTG	0.243243	0.300411	0.174897	0.156379	0.368313	0.331276
>NW_010729145_1:2174611_to_2175105	432	ATG	0.243243	0.309091	0.327273	0.230303	0.133333	0.557576
>NW_010729213_1:482866_to_482678	445	GTG	0.243243	0.418079	0.214689	0.152542	0.214689	0.367232
>NW_010729301_1:540182_to_539709	484	ATG	0.243243	0.261905	0.172619	0.345238	0.220238	0.517857
>NW_010729095_1:637567_to_637989	583	ATT	0.243243	0.319929	0.17605	0.244862	0.25916	0.420911
>NW_010729164_1:2182180_to_2181791	602	TTG	0.243243	0.210526	0.157895	0.473684	0.157895	0.631579
>NW_010729096_1:4603718_to_4603554	621	ATG	0.24359	0.333333	0.22695	0.184397	0.255319	0.411348
>NW_010729098_1:6285029_to_6284781	710	ATA	0.24359	0.29078	0.184397	0.304965	0.219858	0.489362
>NW_010729181_1:1905980_to_1906285	713	ATG	0.243902	0.333333	0.20922	0.195036	0.262411	0.404255
>NW_010729150_1:2622109_to_2622600	730	ATG	0.243902	0.261168	0.28866	0.254296	0.195876	0.542955
>NW_010729186_1:896441_to_897184	883	ATG	0.243902	0.289618	0.234973	0.256831	0.218579	0.491803
>NW_010729131_1:2902532_to_2902924	936	CTG	0.243902	0.384181	0.20339	0.169491	0.242938	0.372881
>NW_010729151_1:1899819_to_1899983	12	ATG	0.243902	0.376984	0.162698	0.269841	0.190476	0.43254
>NW_010729152_1:1421735_to_1421328	274	ATG	0.243902	0.333333	0.192593	0.237037	0.237037	0.42963
>NW_010729158_1:2039341_to_2039156	300	GTG	0.243902	0.376068	0.145299	0.307692	0.17094	0.452991
>NW_010729242_1:961814_to_962176	335	ATG	0.244094	0.270627	0.313531	0.231023	0.184818	0.544554
>NW_010729100_1:2390881_to_2390732	387	GTG	0.244186	0.146342	0.243902	0.390244	0.219512	0.634146
>NW_010729131_1:460685_to_460515	439	TTG	0.244186	0.277778	0.152778	0.282407	0.287037	0.435185
>NW_010729082_1:170920_to_170243	446	ATA	0.244444	0.485507	0.130435	0.217391	0.166667	0.347826
>NW_010729300_1:784171_to_784016	449	ATG	0.244444	0.429487	0.147436	0.211538	0.211538	0.358974
>NW_010729288_1:287807_to_288043	648	ATG	0.244444	0.333333	0.191489	0.241135	0.234043	0.432624
>NW_010729080_1:9005280_to_9005588	682	ATG	0.244444	0.515151	2 0.065656	57 0.31818	182 0.10101010	0.383838
>NW_010729244_1:67513_to_67355	697	ATA	0.244444	0.404762	0.190476	0.166667	0.238095	0.357143
>NW_010729181_1:1754616_to_1753840	772	ATG	0.244681	0.384259	0.231482	0.175926	0.208333	0.407407
>NW_010729075_1:5754820_to_5754587	818	ATG	0.244681	0.291667	0.244048	0.208333	0.255952	0.452381
>NW_010729086_1:3130170_to_3129853	860	GTG	0.244681	0.299346	0.177778	0.278431	0.244444	0.456209
>NW_010729217_1:964889_to_964407	900	ATG	0.244898	0.184524	0.291667	0.267857	0.255952	0.559524
>NW_010729086_1:6568204_to_6567371	976	ATG	0.244898	0.292683	0.203252	0.195122	0.308943	0.398374
>NW_010729219_1:680193_to_680360	4	ATG	0.245098	0.338983	0.186441	0.19774	0.276836	0.384181
>NW_010729132_1:1841814_to_1841464	9	ATG	0.245283	0.314444	0.243333	0.247778	0.194444	0.491111
>NW_010729387_1:48400_to_47945	94	ATG	0.245283	0.190476	0.265306	0.37415	0.170068	0.639456
>NW_010729130_1:2249441_to_2249680	106	ATG	0.245283	0.264069	0.190476	0.229437	0.316017	0.419913
>NW_010729112_1:396801_to_396112	116	TTG	0.245283	0.25	0.204545	0.25	0.295455	0.454545
>NW_010729095_1:5572416_to_5572168	256	ATA	0.245283	0.288066	0.164609	0.222222	0.325103	0.386831
>NW_010729293_1:117797_to_117600	266	ATG	0.245283	0.461539	0.141026	0.192308	0.205128	0.333333
>NW_010729074_1:6768610_to_6768383	275	ATG	0.245283	0.379845	0.170543	0.20155	0.248062	0.372093
>NW_010729327_1:399716_to_400096	376	ATG	0.245614	0.309091	0.109091	0.381818	0.2	0.490909
>NW_010729147_1:1631582_to_1631833	417	GTG	0.245614	0.311111	0.185185	0.274074	0.22963	0.459259
>NW_010729115_1:3456766_to_3456933	432	ATG	0.245614	0.281818	0.270707	0.273737	0.173737	0.544444
>NW_010729075_1:5598416_to_5597778	457	ATG	0.245614	0.368056	0.138889	0.243056	0.25	0.381944
>NW_010729126_1:1898373_to_1898606	460	GTG	0.245614	0.233333	0.3	0.227778	0.238889	0.527778
>NW_010729109_1:3660403_to_3660101	579	ATG	0.245614	0.5	0.125	0.263889	0.111111	0.388889
>NW_010729313_1:589014_to_588823	598	TTG	0.245763	0.333333	0.122222	0.266667	0.277778	0.388889
>NW_010729156_1:223919_to_223668	783	ATG	0.245902	0.282051	8 0.076923	08 0.44615	385 0.19487179	0.523077
>NW_010729078_1:8124497_to_8124285	805	ATG	0.245902	0.219807	0.210145	0.318841	0.251208	0.528985
>NW_010729085_1:1414882_to_1415133	828	GTG	0.246032	0.299435	0.175141	0.262712	0.262712	0.437853
>NW_010729307_1:104595_to_104834	829	ATG	0.246154	0.283333	0.208333	0.191667	0.316667	0.4
>NW_010729085_1:3567201_to_3567584	841	ATA	0.246154	0.55914	8 0.182795	70 0.09677	419 0.16129032	0.27957
>NW_010729195_1:680402_to_680686	876	ATT	0.246154	0.411765	0.140523	0.251634	0.196078	0.392157
>NW_010729127_1:2767403_to_2767642	891	ATG	0.246154	0.32443	0.141903	0.243183	0.290484	0.385086
>NW_010729085_1:8555561_to_8555740	903	ATG	0.246154	0.317708	3 0.088541	67 0.39583	333 0.19791667	0.484375
>NW_010729081_1:4186712_to_4186485	982	GTG	0.246377	0.368687	0.146465	0.232323	0.252525	0.378788
>NW_010729248_1:323556_to_323362	16	TTG	0.246377	0.442177	0.163265	0.183673	0.210884	0.346939
>NW_010729129_1:931250_to_930993	52	TTG	0.246377	0.437159	0.120219	0.153005	0.289618	0.273224
>NW_010729079_1:7971440_to_7971673	102	TTG	0.246377	0.344961	0.147287	0.271318	0.236434	0.418605
>NW_010729114_1:954657_to_953083	195	ATG	0.246575	0.388889	9 0.041666	67 0.40972	222 0.15972222	0.451389
>NW_010729076_1:637885_to_638124	215	TTG	0.246575	0.340741	0.17037	0.233333	0.255556	0.403704
>NW_010729118_1:406697_to_406855	267	ATT	0.246575	0.410628	0.130435	0.229469	0.229469	0.359903
>NW_010729092_1:1942600_to_1942364	306	TTG	0.246575	0.372685	0.104167	0.277778	0.24537	0.381944
>NW_010729125_1:2500659_to_2500823	321	CTG	0.246575	0.275	0.15	0.358333	0.216667	0.508333
>NW_010729459_1:103868_to_104041	449	TTG	0.246667	0.333333	0.147059	0.186275	0.333333	0.333333
>NW_010729107_1:2739893_to_2739297	467	GTG	0.246753	0.279412	0.210784	0.20098	0.308823	0.411765
>NW_010729128_1:3221349_to_3221588	529	GTG	0.246753	0.277778	0.194444	0.268518	0.259259	0.462963
>NW_010729313_1:173894_to_173679	538	ATT	0.246914	0.211806	0.184028	0.246528	0.357639	0.430556
>NW_010729120_1:4247717_to_4247869	666	ATG	0.246914	0.291262	0.262136	0.288026	0.158576	0.550162
>NW_010729085_1:7696806_to_7697150	677	ATT	0.246914	0.253561	0.321937	0.216524	0.207977	0.538462
>NW_010729206_1:1392814_to_1392179	740	GTG	0.247059	0.241667	0.133333	0.345833	0.279167	0.479167
>NW_010729099_1:45301_to_45579	760	ATG	0.247312	0.380282	0.187793	0.29108	0.140845	0.478873
>NW_010729233_1:684936_to_685508	823	ATG	0.247312	0.210728	0.237548	0.233716	0.318008	0.471264
>NW_010729452_1:83021_to_82728	863	ATG	0.247423	0.323383	0.283582	0.233831	0.159204	0.517413
>NW_010729085_1:6845731_to_6845889	914	ATA	0.247934	0.341564	0.164609	0.242798	0.251029	0.407407
>NW_010729229_1:1373716_to_1373880	917	ATG	0.247934	0.298246	0.327485	0.239766	0.134503	0.567252
>NW_010729090_1:906475_to_906867	933	GTG	0.25	0.22963	0.192593	0.244444	0.333333	0.437037
>NW_010729095_1:6492626_to_6492297	955	ATG	0.25	0.438923	0.155279	0.244306	0.161491	0.399586
>NW_010729166_1:1012239_to_1012436	19	ATG	0.25	0.362069	0.218391	0.189655	0.229885	0.408046
>NW_010729097_1:4176283_to_4176125	46	TTG	0.25	0.412698	0.153439	0.185185	0.248677	0.338624
>NW_010729174_1:1215177_to_1215013	64	ATG	0.25	0.411347	0.184397	0.198582	0.205674	0.382979
>NW_010729092_1:6275524_to_6275745	158	ATG	0.25	0.320513	0.237179	0.185897	0.25641	0.423077
>NW_010729188_1:326673_to_326506	210	ATG	0.25	0.313725	0.183006	0.261438	0.24183	0.444444
>NW_010729161_1:2164149_to_2164487	253	ATG	0.25	0.329114	0.202532	0.223629	0.244726	0.42616
>NW_010729112_1:1795928_to_1795686	291	ATG	0.25	0.277778	0.231482	0.268518	0.222222	0.5
>NW_010729411_1:297953_to_298114	308	ATA	0.25	0.378531	0.254237	0.112994	0.254237	0.367232
>NW_010729355_1:154703_to_154975	467	ATG	0.25	0.18421	0.320175	0.151316	0.344298	0.471491
>NW_010729149_1:2839473_to_2839321	692	TTG	0.25	0.273092	7 0.092369	48 0.38554	217 0.24899598	0.477912
>NW_010729218_1:1467623_to_1467799	695	ATG	0.25	0.280303	0.212121	0.257576	0.25	0.469697
>NW_010729288_1:847778_to_847963	738	GTG	0.25	0.338542	7 0.041666	67 0.53125	000 0.08854167	0.572917
>NW_010729226_1:155065_to_154913	767	CTG	0.25	0.322222	0.183333	0.25	0.244444	0.433333
>NW_010729231_1:973988_to_973419	770	ATG	0.25	0.327198	0.130879	0.278119	0.263804	0.408998
>NW_010729106_1:600800_to_600570	810	GTG	0.25	0.285223	0.340206	0.23024	0.14433	0.570447
>NW_010729078_1:6803642_to_6802767	835	ATG	0.25	0.473958	0.109375	0.182292	0.234375	0.291667
>NW_010729074_1:1339709_to_1340224	40	ATG	0.25	0.17284	0.271605	0.216049	0.339506	0.487654
>NW_010729323_1:125412_to_126392	136	ATG	0.25	0.402516	2 0.069182	39 0.26415	094 0.26415094	0.333333
>NW_010729074_1:3181422_to_3181682	207	GTG	0.25	0.292566	0.22542	0.244604	0.23741	0.470024
>NW_010729095_1:5319838_to_5320089	292	ATT	0.25	0.295573	0.239583	0.247396	0.217448	0.486979
>NW_010729181_1:139032_to_139388	301	GTG	0.25	0.456989	0.155914	0.172043	0.215054	0.327957
>NW_010729080_1:4174996_to_4174799	466	ATT	0.25	0.319444	0.222222	0.222222	0.236111	0.444444
>NW_010729102_1:3754640_to_3755086	538	ATG	0.25	0.382979	0.113475	0.283688	0.219858	0.397163
>NW_010729119_1:1678840_to_1678616	560	ATG	0.25	0.392857	4 0.071428	57 0.32142	857 0.21428571	0.392857
>NW_010729203_1:209304_to_209107	642	ATG	0.25	0.339869	0.235294	0.248366	0.176471	0.48366
>NW_010729206_1:198338_to_198604	675	ATG	0.25	0.264706	0.137255	0.411765	0.186275	0.54902
>NW_010729111_1:231887_to_231660	715	ATT	0.25	0.240437	0.306011	0.278689	0.174863	0.584699
>NW_010729246_1:1250438_to_1250665	781	ATA	0.25	0.361905	0.2	0.247619	0.190476	0.447619
>NW_010729196_1:1081420_to_1081842	789	GTG	0.25	0.181818	0.278788	0.372727	0.166667	0.651515
>NW_010729250_1:745887_to_745621	807	ATG	0.25	0.365079	0.0952381	0.353175	0.186508	0.448413
>NW_010729272_1:917708_to_918031	868	GTG	0.25	0.272109	0.197279	0.258503	0.272109	0.455782
>NW_010729111_1:2583442_to_2583696	32	GTG	0.25	0.285714	0.253968	0.142857	0.31746	0.396825
>NW_010729083_1:1266433_to_1266582	53	CTG	0.25	0.385542	0.232932	0.200803	0.180723	0.433735
>NW_010729081_1:1409838_to_1409425	108	ATG	0.25	0.289474	0.233918	0.274854	0.201754	0.508772
>NW_010729078_1:4715342_to_4715572	176	TTG	0.25	0.310735	0.152542	0.186441	0.350282	0.338983
>NW_010729089_1:2166483_to_2166728	179	ATG	0.25	0.333333	0.227273	0.174242	0.265151	0.401515
>NW_010729201_1:811511_to_811738	215	ATG	0.25	0.281385	0.168831	0.324675	0.225108	0.493507
>NW_010729103_1:300521_to_301000	306	ATG	0.25	0.217778	0.133333	0.262222	0.386667	0.395556
>NW_010729231_1:890579_to_890385	344	TTG	0.25	0.245614	0.280702	0.216374	0.25731	0.497076
>NW_010729163_1:750206_to_749925	353	ATG	0.25	0.302469	0.203704	0.209876	0.283951	0.41358
>NW_010729154_1:729972_to_729748	362	TTG	0.25	0.361403	0.22807	0.231579	0.178947	0.459649
>NW_010729117_1:732357_to_732133	426	ATG	0.25	0.183183	0.291291	0.303303	0.222222	0.594595
>NW_010729264_1:295883_to_296173	461	TTG	0.25	0.367347	0.142857	0.170068	0.319728	0.312925
>NW_010729430_1:247273_to_247091	539	ATG	0.25	0.390071	0.163121	0.148936	0.297872	0.312057
>NW_010729093_1:3160311_to_3157021	560	ATG	0.25	0.278607	0.243781	0.228856	0.248756	0.472637
>NW_010729142_1:604205_to_604032	778	ATA	0.25	0.238443	0.428224	0.216545	0.116788	0.644769
>NW_010729086_1:799045_to_798488	876	GTG	0.251282	0.384615	0.185897	0.179487	0.25	0.365385
>NW_010729141_1:461000_to_461161	948	ATG	0.251701	0.331715	0.218447	0.257282	0.192557	0.475728
>NW_010729159_1:775239_to_775397	953	GTG	0.252174	0.325926	0.133333	0.377778	0.162963	0.511111
>NW_010729100_1:4940212_to_4940388	56	TTG	0.252174	0.323181	0.150592	0.238579	0.287648	0.389171
>NW_010729136_1:241162_to_240809	68	ATG	0.252632	0.416667	0.113333	0.21	0.26	0.323333
>NW_010729075_1:11413802_to_11413512	86	ATG	0.252747	0.296725	0.250482	0.250482	0.202312	0.500963
>NW_010729116_1:1277512_to_1277904	188	ATG	0.252874	0.337662	0.233766	0.285714	0.142857	0.519481
>NW_010729086_1:7824447_to_7824121	214	ATT	0.252874	0.214815	0.244444	0.207407	0.333333	0.451852
>NW_010729094_1:2982019_to_2981813	295	ATT	0.252874	0.284153	0.270492	0.254098	0.191257	0.52459
>NW_010729249_1:701039_to_700527	346	ATG	0.252874	0.324074	0.212963	0.240741	0.222222	0.453704
>NW_010729149_1:2067724_to_2067882	451	TTG	0.252874	0.265537	0.101695	0.316384	0.316384	0.418079
>NW_010729235_1:519797_to_519648	475	ATG	0.253012	0.30033	0.250825	0.267327	0.181518	0.518152
>NW_010729180_1:2069518_to_2069348	485	ATT	0.253165	0.291667	0.194444	0.388889	0.125	0.583333
>NW_010729111_1:2828550_to_2828777	545	CTG	0.253333	0.425	0.183333	0.125	0.266667	0.308333
>NW_010729085_1:5458097_to_5457927	670	ATG	0.253333	0.222222	0.298246	0.309941	0.169591	0.608187
>NW_010729100_1:1464476_to_1464625	708	TTG	0.253333	0.461847	0.144578	0.116466	0.277108	0.261044
>NW_010729141_1:1493884_to_1494153	776	GTG	0.253333	0.393333	3 0.073333	33 0.24000	000 0.29333333	0.313333
>NW_010729095_1:4292052_to_4291891	798	ATG	0.253521	0.309524	0.166667	0.279762	0.244048	0.446429
>NW_010729074_1:10176764_to_10176537	157	GTG	0.253521	0.359223	0.200647	0.194175	0.245955	0.394822
>NW_010729080_1:7604028_to_7604366	181	ATG	0.253521	0.243137	0.215686	0.219608	0.321569	0.435294
>NW_010729264_1:129914_to_129750	225	ATA	0.253521	0.427861	0.104478	0.179104	0.288557	0.283582
>NW_010729286_1:765262_to_765035	381	ATA	0.253623	0.333333	0.205426	0.127907	0.333333	0.333333
>NW_010729256_1:153253_to_153098	481	ATG	0.253731	0.333333	0.232614	0.189448	0.244604	0.422062
>NW_010729088_1:5358999_to_5359157	589	TTG	0.253731	0.398551	2 0.090579	71 0.38768	116 0.12318841	0.478261
>NW_010729299_1:282048_to_282272	679	ATG	0.253731	0.309179	0.275362	0.20773	0.20773	0.483092
>NW_010729075_1:5748134_to_5747832	825	ATG	0.253731	0.347222	0.222222	0.194444	0.236111	0.416667
>NW_010729168_1:1409058_to_1409423	860	ATG	0.253731	0.329218	0.135802	0.234568	0.300411	0.37037
>NW_010729140_1:213202_to_213396	868	GTG	0.253731	0.305296	0.205607	0.168224	0.320872	0.373832
>NW_010729113_1:2184898_to_2184470	874	ATG	0.253731	0.341195	0.147799	0.294025	0.216981	0.441824
>NW_010729114_1:2746626_to_2746438	232	ATG	0.253731	0.333333	0.261905	0.154762	0.25	0.416667
>NW_010729374_1:307837_to_307589	240	TTG	0.253846	0.340909	0.227273	0.181818	0.25	0.409091
>NW_010729172_1:174803_to_174642	277	ATG	0.253968	0.297619	0.166667	0.166667	0.369048	0.333333
>NW_010729357_1:342029_to_342466	347	TTG	0.254144	0.308511	0.269504	0.163121	0.258865	0.432624
>NW_010729135_1:744700_to_744915	443	ATG	0.254237	0.192708	0.213542	0.333333	0.260417	0.546875
>NW_010729129_1:1452902_to_1452735	536	TTG	0.254237	0.272222	0.144444	0.277778	0.305556	0.422222
>NW_010729229_1:754890_to_754177	540	ATG	0.254237	0.300411	0.127572	0.176955	0.395062	0.304527
>NW_010729081_1:339717_to_339902	573	GTG	0.254237	0.394495	0.137615	0.201835	0.266055	0.33945
>NW_010729356_1:276048_to_276275	602	ATG	0.254237	0.454023	0.137931	0.264368	0.143678	0.402299
>NW_010729080_1:10526433_to_10526284	615	GTG	0.254237	0.252874	0.229885	0.258621	0.258621	0.488506
>NW_010729105_1:3400994_to_3400797	7	CTG	0.254386	0.371585	0 0.076502	73 0.40983	607 0.14207650	0.486339
>NW_010729074_1:7818082_to_7818471	97	ATG	0.254386	0.330011	0.14175	0.263566	0.264673	0.405316
>NW_010729146_1:1604958_to_1604761	381	ATG	0.254386	0.229167	7 0.069444	44 0.45138	889 0.25000000	0.520833
>NW_010729419_1:152199_to_151957	457	ATG	0.254386	0.237443	0.242009	0.324201	0.196347	0.56621
>NW_010729247_1:738327_to_738094	531	ATG	0.254545	0.368715	0.104283	0.454376	0.0726257	0.558659
>NW_010729231_1:829825_to_830046	554	ATG	0.254545	0.348837	0.333333	0.186047	0.131783	0.51938
>NW_010729116_1:1872027_to_1871815	606	TTG	0.254545	0.205674	0.234043	0.397163	0.163121	0.631206
>NW_010729203_1:591994_to_591746	639	ATT	0.254545	0.380692	0.107468	0.298725	0.213115	0.406193
>NW_010729300_1:371939_to_371691	672	ATG	0.254545	0.273809	0.291667	0.232143	0.202381	0.52381
>NW_010729118_1:2852008_to_2850851	687	GTG	0.254545	0.301149	0.202299	0.317241	0.17931	0.51954
>NW_010729231_1:1222290_to_1222595	731	TTG	0.254545	0.30572	0.280079	0.122288	0.291913	0.402367
>NW_010729144_1:204690_to_204890	876	ATT	0.254902	0.388889	0.126984	0.234127	0.25	0.361111
>NW_010729152_1:215725_to_215967	877	GTG	0.254902	0.333333	0.288618	0.162602	0.215447	0.451219
>NW_010729202_1:1181552_to_1181785	879	TTG	0.254902	0.281481	0.311111	0.2	0.207407	0.511111
>NW_010729097_1:954445_to_955047	988	ATG	0.254902	0.216667	0.133333	0.355556	0.294444	0.488889
>NW_010729200_1:74218_to_74478	194	TTG	0.254902	0.360097	0.125304	0.268856	0.245742	0.394161
>NW_010729099_1:1361055_to_1361264	200	ATG	0.254902	0.363095	0.14881	0.339286	0.14881	0.488095
>NW_010729076_1:292795_to_293052	218	ATG	0.254902	0.333333	0.137255	0.387255	0.142157	0.52451
>NW_010729089_1:1829692_to_1829429	331	ATT	0.254902	0.341808	0.225989	0.19774	0.234463	0.423729
>NW_010729251_1:548073_to_548396	366	ATG	0.254902	0.307692	0.102564	0.371795	0.217949	0.474359
>NW_010729103_1:4941434_to_4941168	413	TTG	0.254902	0.257778	0.262222	0.24	0.24	0.502222
>NW_010729301_1:812777_to_812463	465	ATA	0.255172	0.348837	0.193798	0.267442	0.189922	0.46124
>NW_010729093_1:5294611_to_5294811	502	ATT	0.255319	0.347619	0.238095	0.266667	0.147619	0.504762
>NW_010729080_1:9482888_to_9482439	513	TTG	0.255319	0.309524	0.202381	0.261905	0.22619	0.464286
>NW_010729107_1:485788_to_486219	523	ATG	0.255319	0.337165	0.183908	0.191571	0.287356	0.375479
>NW_010729087_1:3796716_to_3796525	609	ATG	0.255319	0.395833	0.166667	0.223958	0.213542	0.390625
>NW_010729079_1:1844306_to_1844497	626	ATT	0.255319	0.30303	0.184149	0.300699	0.212121	0.484849
>NW_010729088_1:2167668_to_2167844	664	ATG	0.255556	0.333333	0.180828	0.213508	0.272331	0.394336
>NW_010729327_1:561842_to_561492	863	ATG	0.255556	0.323077	0.102564	0.441026	0.133333	0.54359
>NW_010729099_1:1855167_to_1854937	893	ATG	0.255556	0.412281	0.122807	0.166667	0.298246	0.289474
>NW_010729080_1:1833747_to_1833544	958	ATG	0.256098	0.292308	0.184615	0.246154	0.276923	0.430769
>NW_010729078_1:9853172_to_9852942	999	TTG	0.256098	0.418301	0.137255	0.261438	0.183006	0.398693
>NW_010729089_1:8082847_to_8082656	84	ATT	0.256098	0.403756	0.164319	0.244132	0.187793	0.408451
>NW_010729357_1:59679_to_59527	218	ATG	0.256098	0.272109	0.272109	0.231293	0.22449	0.503401
>NW_010729179_1:1040497_to_1040228	245	ATG	0.25641	0.327957	0.263441	0.22043	0.188172	0.483871
>NW_010729144_1:993722_to_993943	497	GTG	0.25641	0.265432	0.290123	0.222222	0.222222	0.512346
>NW_010729112_1:2625820_to_2626116	603	ATG	0.25641	0.382716	0.222222	0.141975	0.253086	0.364198
>NW_010729118_1:3894167_to_3893946	621	TTG	0.256637	0.353846	0.164103	0.323077	0.158974	0.487179
>NW_010729244_1:722631_to_722930	632	ATA	0.256757	0.253863	0.357616	0.233996	0.154525	0.591611
>NW_010729081_1:1678022_to_1678357	715	ATG	0.257143	0.397436	0 0.076923	08 0.21794	872 0.30769231	0.294872
>NW_010729361_1:58811_to_59002	744	ATG	0.257143	0.314815	0.209876	0.154321	0.320988	0.364198
>NW_010729135_1:969495_to_969815	756	ATT	0.257426	0.362573	0.187135	0.216374	0.233918	0.403509
>NW_010729301_1:724113_to_723949	763	TTG	0.257576	0.273032	0.154104	0.286432	0.286432	0.440536
>NW_010729304_1:270549_to_270085	842	ATG	0.257576	0.415584	0.207792	0.17316	0.203463	0.380952
>NW_010729084_1:89057_to_90145	943	CTG	0.257576	0.348837	0.178295	0.166667	0.306202	0.344961
>NW_010729248_1:433492_to_433734	955	GTG	0.257576	0.397163	0.134752	0.319149	0.148936	0.453901
>NW_010729198_1:931603_to_931842	34	ATG	0.257576	0.2	0.226087	0.281159	0.292754	0.507246
>NW_010729199_1:1072704_to_1072342	129	TTG	0.257576	0.270833	0.145833	0.286458	0.296875	0.432292
>NW_010729313_1:264588_to_264232	174	ATG	0.258065	0.416667	0.192708	0.229167	0.161458	0.421875
>NW_010729082_1:7160198_to_7159902	202	GTG	0.258065	0.4329	0.190476	0.121212	0.255411	0.311688
>NW_010729196_1:645386_to_645883	248	ATG	0.258065	0.185185	0.25463	0.37037	0.189815	0.625
>NW_010729259_1:799051_to_799248	279	ATG	0.258065	0.28866	0.164948	0.19244	0.353952	0.357388
>NW_010729122_1:3211809_to_3211495	343	TTG	0.258065	0.466667	7 0.315151	52 0.07878	788 0.13939394	0.393939
>NW_010729156_1:376352_to_376125	383	GTG	0.258065	0.38	0.133333	0.2	0.286667	0.333333
>NW_010729086_1:1959708_to_1959424	588	ATG	0.258621	0.286667	0.173333	0.16	0.38	0.333333
>NW_010729121_1:1828399_to_1828572	701	CTG	0.258621	0.305085	0.163842	0.305085	0.225989	0.468927
>NW_010729107_1:1752595_to_1752446	754	CTG	0.258621	0.307471	0.206897	0.295977	0.189655	0.502874
>NW_010729086_1:732536_to_732225	843	GTG	0.258824	0.310078	0.147287	0.434109	0.108527	0.581395
>NW_010729238_1:971477_to_971139	854	ATG	0.259259	0.373626	0.131868	0.278388	0.216117	0.410256
>NW_010729074_1:5011308_to_5010244	890	ATG	0.259259	0.204082	0.265306	0.292517	0.238095	0.557823
>NW_010729076_1:6146255_to_6146503	958	ATG	0.259259	0.365385	0.192308	0.185897	0.25641	0.378205
>NW_010729092_1:1825858_to_1825628	966	GTG	0.259259	0.349206	0.222222	0.301587	0.126984	0.52381
>NW_010729465_1:139246_to_138719	122	GTG	0.259259	0.261905	0.17316	0.272727	0.292208	0.445887
>NW_010729097_1:2933920_to_2933000	175	ATG	0.259259	0.211196	0.249364	0.284987	0.254453	0.534351
>NW_010729096_1:6343846_to_6344019	237	GTG	0.259259	0.485876	0.175141	0.220339	0.118644	0.39548
>NW_010729113_1:2198810_to_2199061	263	ATG	0.259259	0.296552	0.190805	0.222989	0.289655	0.413793
>NW_010729087_1:805397_to_805717	381	ATG	0.259259	0.230556	0.241667	0.15	0.377778	0.391667
>NW_010729210_1:906869_to_906495	441	GTG	0.259259	0.404959	0.112948	0.258953	0.22314	0.371901
>NW_010729087_1:4480326_to_4480604	515	ATG	0.259259	0.197531	0.234568	0.308642	0.259259	0.54321
>NW_010729438_1:96609_to_96358	597	ATT	0.259259	0.204969	0.26501	0.293996	0.236025	0.559006
>NW_010729151_1:2822127_to_2821939	612	TTG	0.259494	0.327778	0.205556	0.183333	0.283333	0.388889
>NW_010729078_1:2318849_to_2319010	659	ATG	0.259615	0.329218	0.201646	0.300411	0.168724	0.502058
>NW_010729214_1:1155911_to_1156066	705	ATG	0.25974	0.32906	0.205128	0.230769	0.235043	0.435897
>NW_010729088_1:7698245_to_7698430	711	TTG	0.25974	0.246032	0.18254	0.295635	0.275794	0.478175
>NW_010729083_1:250905_to_250744	731	ATG	0.26	0.348958	0.192708	0.21875	0.239583	0.411458
>NW_010729078_1:3179723_to_3180097	745	ATG	0.26	0.25	0.179825	0.241228	0.328947	0.421053
>NW_010729177_1:2109879_to_2109538	748	ATG	0.26	0.304094	0.192983	0.28655	0.216374	0.479532
>NW_010729216_1:782230_to_781916	752	GTG	0.26	0.342105	0.0877193	0.342105	0.22807	0.429825
>NW_010729252_1:520092_to_519922	756	ATG	0.26	0.225641	0.246154	0.338462	0.189744	0.584615
>NW_010729251_1:850407_to_850715	802	GTG	0.26	0.305882	0.152941	0.284314	0.256863	0.437255
>NW_010729343_1:190357_to_190752	806	TTG	0.26	0.327381	0.214286	0.321429	0.136905	0.535714
>NW_010729383_1:410999_to_411229	854	CTG	0.260274	0.181818	0.318182	0.184343	0.315657	0.502525
>NW_010729099_1:3851505_to_3850852	12	ATA	0.260274	0.217391	0.130435	0.347826	0.304348	0.478261
>NW_010729356_1:354342_to_355187	120	GTG	0.260274	0.350877	0.0877193	0.298246	0.263158	0.385965
>NW_010729197_1:1773132_to_1773293	144	ATG	0.26087	0.166667	0.216667	0.366667	0.25	0.583333
>NW_010729279_1:481019_to_480795	186	ATG	0.26087	0.373737	0.186869	0.19697	0.242424	0.383838
>NW_010729111_1:580167_to_580484	232	ATG	0.26087	0.34375	0.184028	0.225694	0.246528	0.409722
>NW_010729137_1:1813993_to_1814199	252	TTG	0.26087	0.236434	0.344961	0.25969	0.158915	0.604651
>NW_010729079_1:9089941_to_9089678	262	GTG	0.26087	0.27451	0.150327	0.366013	0.20915	0.51634
>NW_010729112_1:183142_to_183432	347	GTG	0.26087	0.30047	0.267606	0.239437	0.192488	0.507042
>NW_010729324_1:460817_to_460371	416	TTG	0.26087	0.446154	0.107692	0.169231	0.276923	0.276923
>NW_010729077_1:972233_to_972889	442	ATG	0.26087	0.299242	0.231061	0.261364	0.208333	0.492424
>NW_010729211_1:931243_to_930947	502	TTG	0.26087	0.438272	0.154321	0.191358	0.216049	0.345679
>NW_010729242_1:678233_to_678478	505	ATG	0.26087	0.351706	0.191601	0.244094	0.212598	0.435696
>NW_010729116_1:2443705_to_2442464	540	ATG	0.26087	0.337719	0.114035	0.460526	0.0877193	0.574561
>NW_010729117_1:1903187_to_1904386	628	GTG	0.26087	0.166667	0.307692	0.384615	0.141026	0.692308
[truncated: 2,865 more rows]

## Sheet: Table S5B
Table S5B. Description of the length and function of the identified proteins in this study.
Protein_ID	length	seed_eggNOG_ortholog	seed_ortholog_evalue	seed_ortholog_score	best_tax_level	Preferred_name	GOs	EC	KEGG_ko	KEGG_Pathway	KEGG_Module	KEGG_Reaction	KEGG_rclass	BRITE	KEGG_TC	CAZy	BiGG_Reaction	taxonomic scope	eggNOG OGs	best eggNOG OG	COG Functional cat.	eggNOG free text desc.
XP_010279272.1	5149	4432.XP_010279270.1	0	2005.3	Streptophyta		GO:0002252,GO:0002376,GO:0003674,GO:0003676,GO:0003723,GO:0005488,GO:0006139,GO:0006725,GO:0006807,GO:0006950,GO:0006952,GO:0008150,GO:0008152,GO:0009605,GO:0009607,GO:0009615,GO:0009987,GO:0010586,GO:0016070,GO:0019827,GO:0032501,GO:0032502,GO:0034641,GO:0034660,GO:0035019,GO:0035198,GO:0043170,GO:0043207,GO:0044237,GO:0044238,GO:0046483,GO:0048509,GO:0050789,GO:0050793,GO:0050896,GO:0051607,GO:…		ko:K11593					ko00000,ko03019,ko03036				Viridiplantae	37IZD@33090,3GAMV@35493,KOG1041@1,KOG1041@2759	NA|NA|NA	J	Belongs to the argonaute family
XP_010267419.1	1417	4432.XP_010267416.1	7.8e-226	789.6	Streptophyta		GO:0000375,GO:0000377,GO:0000398,GO:0001101,GO:0002376,GO:0002682,GO:0002683,GO:0003674,GO:0003676,GO:0003677,GO:0003682,GO:0003723,GO:0003729,GO:0005488,GO:0005575,GO:0005622,GO:0005623,GO:0005634,GO:0005681,GO:0005737,GO:0005829,GO:0006109,GO:0006139,GO:0006355,GO:0006396,GO:0006397,GO:0006417,GO:0006725,GO:0006807,GO:0006950,GO:0006952,GO:0006955,GO:0008150,GO:0008152,GO:0008380,GO:0009605,GO:…		ko:K13161					ko00000,ko03041				Viridiplantae	37IR6@33090,3G761@35493,KOG0117@1,KOG0117@2759	NA|NA|NA	A	heterogeneous nuclear ribonucleoprotein
XP_010267222.1	2749	4432.XP_010267222.1	1.3e-98	366.3	Streptophyta				ko:K12885	ko03040,map03040				ko00000,ko00001,ko03041				Viridiplantae	37M86@33090,3GGB2@35493,KOG0118@1,KOG0118@2759	NA|NA|NA	A	Glycine-rich RNA-binding protein
XP_010269744.1	3418	4432.XP_010269742.1	0	1966	Streptophyta		GO:0003674,GO:0003774,GO:0003777,GO:0003824,GO:0005575,GO:0005622,GO:0005623,GO:0005856,GO:0005871,GO:0005875,GO:0006928,GO:0007017,GO:0007018,GO:0008150,GO:0009987,GO:0015630,GO:0016462,GO:0016787,GO:0016817,GO:0016818,GO:0016887,GO:0017111,GO:0032991,GO:0043226,GO:0043228,GO:0043229,GO:0043232,GO:0044422,GO:0044424,GO:0044430,GO:0044446,GO:0044464		ko:K10406					ko00000,ko04812				Viridiplantae	37QND@33090,3GAIN@35493,COG5059@1,KOG0239@2759	NA|NA|NA	Z	Belongs to the TRAFAC class myosin-kinesin ATPase superfamily. Kinesin family
XP_010247926.1	6343	4432.XP_010247926.1	2e-303	1048.5	Streptophyta		GO:0000381,GO:0003674,GO:0003676,GO:0003723,GO:0003729,GO:0005488,GO:0005575,GO:0005622,GO:0005623,GO:0005634,GO:0005654,GO:0005681,GO:0005737,GO:0008150,GO:0010468,GO:0010941,GO:0016604,GO:0016607,GO:0019219,GO:0019222,GO:0031323,GO:0031974,GO:0031981,GO:0032991,GO:0042981,GO:0043067,GO:0043226,GO:0043227,GO:0043229,GO:0043231,GO:0043233,GO:0043484,GO:0044422,GO:0044424,GO:0044428,GO:0044446,GO:…		ko:K12822	ko03040,map03040				ko00000,ko00001,ko03041				Viridiplantae	37J8S@33090,3GCRK@35493,KOG2253@1,KOG2253@2759	NA|NA|NA	A	RNA-binding protein
XP_010273232.1	7266	4432.XP_010273229.1	0	3722.2	Streptophyta				ko:K15199					ko00000,ko03021				Viridiplantae	2C7IV@1,2QPUA@2759,37KJ5@33090,3G8BT@35493	NA|NA|NA
XP_019054886.1	7433	4432.XP_010270322.1	1.7e-68	265.4	Streptophyta				ko:K01527	ko04214,map04214				ko00000,ko00001				Viridiplantae	37U4X@33090,3G74S@35493,KOG2240@1,KOG2240@2759	NA|NA|NA	K	Nascent polypeptide-associated complex subunit beta
XP_010241851.1	8619	4432.XP_010241851.1	2.9e-310	1070.5	Streptophyta	CPN60A	GO:0000003,GO:0003006,GO:0003674,GO:0005488,GO:0005515,GO:0005575,GO:0005576,GO:0005622,GO:0005623,GO:0005737,GO:0005739,GO:0005829,GO:0005840,GO:0006457,GO:0006458,GO:0006996,GO:0007005,GO:0007275,GO:0008150,GO:0009507,GO:0009526,GO:0009532,GO:0009536,GO:0009570,GO:0009579,GO:0009657,GO:0009658,GO:0009790,GO:0009791,GO:0009793,GO:0009941,GO:0009987,GO:0010154,GO:0016020,GO:0016043,GO:0022414,GO:…											Viridiplantae	37REH@33090,3GC7J@35493,COG0459@1,KOG0356@2759	NA|NA|NA	O	Belongs to the chaperonin (HSP60) family
XP_010265064.1	9510	4432.XP_010265064.1	0	2039.6	Streptophyta													Viridiplantae	2QSCJ@2759,37SH9@33090,3GXRN@35493,COG5184@1	NA|NA|NA	T	Protein present in Fab1, YOTB, Vac1, and EEA1
XP_010244541.1	9752	4432.XP_010244539.1	0	1546.9	Streptophyta													Viridiplantae	2CFGJ@1,2QS0Z@2759,37T1J@33090,3GGJ9@35493	NA|NA|NA	S	Probable zinc-ribbon domain
XP_010245139.1	10353	4432.XP_010245137.1	0	1144	Streptophyta				ko:K21444					ko00000,ko03019				Viridiplantae	37P34@33090,3GAP3@35493,KOG2190@1,KOG2190@2759	NA|NA|NA	A	KH domain-containing protein
XP_019052397.1	11684	4432.XP_010249829.1	0	1443.7	Streptophyta													Viridiplantae	37HPM@33090,3GC2H@35493,COG5347@1,KOG0702@2759	NA|NA|NA	T	ADP-ribosylation factor GTPase-activating protein AGD14
XP_010255498.1	12631	4432.XP_010255498.1	2.1e-271	941	Streptophyta		GO:0003674,GO:0003824,GO:0004672,GO:0004674,GO:0005575,GO:0005622,GO:0005623,GO:0005634,GO:0005737,GO:0005829,GO:0006464,GO:0006468,GO:0006793,GO:0006796,GO:0006807,GO:0008150,GO:0008152,GO:0009719,GO:0009725,GO:0009741,GO:0009987,GO:0010033,GO:0014070,GO:0016301,GO:0016310,GO:0016740,GO:0016772,GO:0016773,GO:0019538,GO:0033993,GO:0036211,GO:0042221,GO:0043170,GO:0043226,GO:0043227,GO:0043229,GO:…	2.7.11.26	ko:K00924,ko:K03083	ko01521,ko04012,ko04062,ko04110,ko04150,ko04151,ko04310,ko04340,ko04341,ko04360,ko04390,ko04510,ko04550,ko04657,ko04660,ko04662,ko04711,ko04722,ko04728,ko04910,ko04916,ko04917,ko04919,ko04931,ko04932,ko04934,ko05010,ko05160,ko05162,ko05164,ko05165,ko05166,ko05167,ko05169,ko05200,ko05210,ko05213,ko05215,ko05217,ko05224,ko05225,ko05226,map01521,map04012,map04062,map04110,map04150,map04151,map04310,…	M00677			ko00000,ko00001,ko00002,ko01000,ko01001,ko03036				Viridiplantae	37Q6I@33090,3GBW4@35493,COG0515@1,KOG0658@2759	NA|NA|NA	T	belongs to the protein kinase superfamily
XP_010278507.1	3114	4432.XP_010278507.1	0	3024.2	Streptophyta		GO:0000418,GO:0000428,GO:0005575,GO:0005622,GO:0005623,GO:0005634,GO:0005654,GO:0005666,GO:0006139,GO:0006396,GO:0006725,GO:0006807,GO:0008150,GO:0008152,GO:0009892,GO:0009987,GO:0010033,GO:0010467,GO:0010468,GO:0010495,GO:0010605,GO:0010608,GO:0010629,GO:0014070,GO:0016070,GO:0016246,GO:0016441,GO:0016458,GO:0019222,GO:0030422,GO:0030880,GO:0031047,GO:0031050,GO:0031974,GO:0031981,GO:0032991,GO:…	2.7.7.6	ko:K16250					br01611,ko00000,ko01000,ko03021				Viridiplantae	37KY2@33090,3G9S9@35493,COG0086@1,KOG0260@2759	NA|NA|NA	K	DNA-dependent RNA polymerase catalyzes the transcription of DNA into RNA using the four ribonucleoside triphosphates as substrates
XP_010262022.1	5544	4432.XP_010262021.1	8.6e-229	799.3	Streptophyta													Viridiplantae	37RPT@33090,3GFY5@35493,COG2020@1,KOG2628@2759	NA|NA|NA	O	Phospholipid methyltransferase
XP_010273580.1	9275	4432.XP_010273580.1	6e-249	866.3	Streptophyta													Viridiplantae	2QQRH@2759,37P7T@33090,3G8C2@35493,COG0748@1	NA|NA|NA	P	Pyridoxamine 5-phosphate oxidase family protein
XP_010243021.1	9779	4432.XP_010243021.1	0	1321.6	Streptophyta	AO	GO:0005575,GO:0005622,GO:0005623,GO:0005737,GO:0006139,GO:0006725,GO:0006732,GO:0006733,GO:0006753,GO:0006793,GO:0006796,GO:0006807,GO:0008150,GO:0008152,GO:0009058,GO:0009108,GO:0009117,GO:0009165,GO:0009435,GO:0009507,GO:0009536,GO:0009987,GO:0018130,GO:0019359,GO:0019362,GO:0019363,GO:0019438,GO:0019637,GO:0019674,GO:0034641,GO:0034654,GO:0043226,GO:0043227,GO:0043229,GO:0043231,GO:0044237,GO:…	1.4.3.16	ko:K00278	ko00250,ko00760,ko01100,map00250,map00760,map01100	M00115	R00357,R00481	RC00006,RC02566	ko00000,ko00001,ko00002,ko01000				Viridiplantae	37PCA@33090,3G9AT@35493,COG1053@1,KOG2403@2759	NA|NA|NA	C	Catalyzes the oxidation of L-aspartate to iminoaspartate
XP_010250209.1	10005	4432.XP_010250207.1	0	1343.9	Streptophyta		GO:0003674,GO:0003700,GO:0005575,GO:0005622,GO:0005623,GO:0005634,GO:0006355,GO:0007154,GO:0007165,GO:0007602,GO:0008150,GO:0009314,GO:0009416,GO:0009581,GO:0009582,GO:0009583,GO:0009585,GO:0009605,GO:0009628,GO:0009639,GO:0009889,GO:0009891,GO:0009893,GO:0009987,GO:0010017,GO:0010018,GO:0010218,GO:0010468,GO:0010556,GO:0010557,GO:0010604,GO:0010628,GO:0019219,GO:0019222,GO:0023052,GO:0031323,GO:…		ko:K17604					ko00000,ko01009				Viridiplantae	28JRK@1,2QS51@2759,37MB5@33090,3G9W3@35493	NA|NA|NA	S	Protein FAR1-RELATED SEQUENCE
XP_010274768.1	11638	4432.XP_010274768.1	2.8e-185	654.4	Streptophyta		GO:0003674,GO:0003824,GO:0005575,GO:0005576,GO:0005622,GO:0005623,GO:0005634,GO:0005737,GO:0005773,GO:0005774,GO:0005829,GO:0005886,GO:0005911,GO:0006082,GO:0006091,GO:0006099,GO:0006101,GO:0006107,GO:0006108,GO:0006139,GO:0006725,GO:0006732,GO:0006733,GO:0006734,GO:0006753,GO:0006793,GO:0006796,GO:0006807,GO:0006950,GO:0006970,GO:0008150,GO:0008152,GO:0009060,GO:0009117,GO:0009506,GO:0009507,GO:…	1.1.1.37	ko:K00025	ko00020,ko00270,ko00620,ko00630,ko00710,ko01100,ko01110,ko01120,ko01130,ko01200,ko04964,map00020,map00270,map00620,map00630,map00710,map01100,map01110,map01120,map01130,map01200,map04964	M00009,M00011,M00012,M00168,M00171	R00342,R07136	RC00031	ko00000,ko00001,ko00002,ko01000				Viridiplantae	37N4Q@33090,3GAE1@35493,COG0039@1,KOG1496@2759	NA|NA|NA	C	Malate dehydrogenase
XP_010277753.1	8061	4432.XP_010277752.1	1.9e-226	791.6	Streptophyta													Viridiplantae	2BAH3@1,2S0VR@2759,37V2Q@33090,3GIPF@35493	NA|NA|NA	S	isoform X1
XP_010272287.1	8831	4432.XP_010272287.1	0	1703.7	Streptophyta				ko:K03234	ko04152,ko04921,map04152,map04921				ko00000,ko00001,ko03012,ko04147				Viridiplantae	37P17@33090,3GE6J@35493,COG0480@1,KOG0469@2759	NA|NA|NA	J	Elongation factor
XP_010252345.1	9322	4432.XP_010252345.1	1.5e-70	271.9	Streptophyta		GO:0005575,GO:0005622,GO:0005623,GO:0005737,GO:0005773,GO:0005774,GO:0005783,GO:0005789,GO:0005886,GO:0009507,GO:0009526,GO:0009527,GO:0009534,GO:0009535,GO:0009536,GO:0009579,GO:0009707,GO:0009941,GO:0010319,GO:0012505,GO:0016020,GO:0019867,GO:0031090,GO:0031967,GO:0031968,GO:0031969,GO:0031975,GO:0031976,GO:0031984,GO:0034357,GO:0042170,GO:0042175,GO:0042651,GO:0043226,GO:0043227,GO:0043229,GO:…											Viridiplantae	37U5B@33090,3GJ4Y@35493,COG5274@1,KOG0537@2759	NA|NA|NA	C	heme binding
XP_010248875.1	9501	4432.XP_010248875.1	9.3e-189	666	Streptophyta			1.2.1.12	ko:K00134	ko00010,ko00710,ko01100,ko01110,ko01120,ko01130,ko01200,ko01230,ko04066,ko05010,map00010,map00710,map01100,map01110,map01120,map01130,map01200,map01230,map04066,map05010	M00001,M00002,M00003,M00165,M00166,M00308,M00552	R01061	RC00149	ko00000,ko00001,ko00002,ko01000,ko04131,ko04147				Viridiplantae	37HSA@33090,3GAGX@35493,COG0057@1,KOG0657@2759	NA|NA|NA	G	Belongs to the glyceraldehyde-3-phosphate dehydrogenase family
XP_010271782.1	9606	4432.XP_010271782.1	0	1127.5	Streptophyta													Viridiplantae	2CAD2@1,2QRYB@2759,37IZK@33090,3GD9U@35493	NA|NA|NA	S	isoform X1
XP_010242290.1	12951	4432.XP_010242290.1	2.8e-222	777.7	Streptophyta		GO:0003674,GO:0003676,GO:0003723,GO:0003746,GO:0003824,GO:0004364,GO:0005488,GO:0005507,GO:0005575,GO:0005618,GO:0005622,GO:0005623,GO:0005634,GO:0005737,GO:0005773,GO:0005829,GO:0005886,GO:0005911,GO:0006412,GO:0006414,GO:0006518,GO:0006575,GO:0006749,GO:0006790,GO:0006807,GO:0008135,GO:0008150,GO:0008152,GO:0009058,GO:0009059,GO:0009506,GO:0009987,GO:0010035,GO:0010038,GO:0010043,GO:0010467,GO:…		ko:K03233	ko05134,map05134				ko00000,ko00001,ko03012,ko03019				Viridiplantae	37P53@33090,3GA04@35493,COG0625@1,KOG0867@2759,KOG1627@1,KOG1627@2759	NA|NA|NA	J	Elongation factor
XP_010275417.1	3847	4432.XP_010275416.1	2.6e-246	857.8	Streptophyta		GO:0003674,GO:0003824,GO:0003872,GO:0005575,GO:0005622,GO:0005623,GO:0005737,GO:0005975,GO:0006082,GO:0006090,GO:0006091,GO:0006096,GO:0006139,GO:0006163,GO:0006164,GO:0006165,GO:0006725,GO:0006732,GO:0006733,GO:0006753,GO:0006754,GO:0006757,GO:0006793,GO:0006796,GO:0006807,GO:0008150,GO:0008152,GO:0008443,GO:0009056,GO:0009058,GO:0009108,GO:0009117,GO:0009123,GO:0009124,GO:0009126,GO:0009127,GO:…	2.7.1.11	ko:K00850	ko00010,ko00030,ko00051,ko00052,ko00680,ko01100,ko01110,ko01120,ko01130,ko01200,ko01230,ko03018,ko04152,ko05230,map00010,map00030,map00051,map00052,map00680,map01100,map01110,map01120,map01130,map01200,map01230,map03018,map04152,map05230	M00001,M00345	R00756,R03236,R03237,R03238,R03239,R04779	RC00002,RC00017	ko00000,ko00001,ko00002,ko01000,ko01009,ko03019				Viridiplantae	37R0Z@33090,3G9ZT@35493,COG0205@1,KOG2440@2759	NA|NA|NA	G	Catalyzes the phosphorylation of D-fructose 6-phosphate to fructose 1,6-bisphosphate by ATP, the first committing step of glycolysis
XP_010276331.1	5738	4432.XP_010276330.1	0	1380.5	Streptophyta		GO:0005575,GO:0005622,GO:0005623,GO:0005737,GO:0005777,GO:0008150,GO:0008152,GO:0009850,GO:0009987,GO:0010817,GO:0042445,GO:0042579,GO:0043226,GO:0043227,GO:0043229,GO:0043231,GO:0044237,GO:0044424,GO:0044444,GO:0044464,GO:0065007,GO:0065008											Viridiplantae	37IQC@33090,3GB0C@35493,COG0365@1,KOG1175@2759	NA|NA|NA	I	acyl-activating enzyme 18
XP_010243689.1	6527	4432.XP_010243689.1	0	1649.4	Streptophyta				ko:K14638					ko00000,ko02000	2.A.17.3			Viridiplantae	28IZB@1,2QRB3@2759,37I3B@33090,3G87G@35493	NA|NA|NA	S	BEST Arabidopsis thaliana protein match is Kinase-related
XP_010251662.1	10409	4432.XP_010251659.1	0	1261.5	Streptophyta		GO:0001047,GO:0001067,GO:0001085,GO:0001091,GO:0001094,GO:0001098,GO:0001099,GO:0001672,GO:0003674,GO:0003676,GO:0003677,GO:0005488,GO:0005515,GO:0005575,GO:0005622,GO:0005623,GO:0005634,GO:0008134,GO:0008150,GO:0010639,GO:0010847,GO:0031445,GO:0031452,GO:0033043,GO:0033044,GO:0042393,GO:0043226,GO:0043227,GO:0043229,GO:0043231,GO:0044087,GO:0044212,GO:0044424,GO:0044464,GO:0045798,GO:0048519,GO:…											Viridiplantae	37SNI@33090,3G7K4@35493,COG5076@1,KOG1474@2759	NA|NA|NA	K	Bromodomain-containing protein
XP_010242813.2	1427	4432.XP_010242812.1	0	1087	Streptophyta	CAO	GO:0003674,GO:0003824,GO:0004497,GO:0005575,GO:0005622,GO:0005623,GO:0005737,GO:0006725,GO:0006778,GO:0006779,GO:0006807,GO:0008150,GO:0008152,GO:0009058,GO:0009507,GO:0009526,GO:0009528,GO:0009534,GO:0009535,GO:0009536,GO:0009579,GO:0009706,GO:0009941,GO:0009987,GO:0010277,GO:0015994,GO:0015995,GO:0016020,GO:0016491,GO:0016701,GO:0016703,GO:0018130,GO:0019438,GO:0019866,GO:0031090,GO:0031967,GO:…	1.14.13.122	ko:K13600	ko00860,ko01100,ko01110,map00860,map01100,map01110		R08203,R08204,R10080	RC00116,RC00269,RC00769	ko00000,ko00001,ko01000				Viridiplantae	2QS20@2759,37QNK@33090,3G9D1@35493,COG4638@1	NA|NA|NA	P	Chlorophyllide a oxygenase
XP_010270441.1	2150	4432.XP_010270441.1	0	1380.5	Streptophyta													Viridiplantae	38A4S@33090,3GXKV@35493,COG2801@1,KOG0017@2759	NA|NA|NA	L	Retroviral aspartyl protease
XP_010278210.1	4097	4432.XP_010278210.1	4.6e-202	710.3	Streptophyta			4.1.2.13	ko:K01623	ko00010,ko00030,ko00051,ko00680,ko00710,ko01100,ko01110,ko01120,ko01130,ko01200,ko01230,map00010,map00030,map00051,map00680,map00710,map01100,map01110,map01120,map01130,map01200,map01230	M00001,M00003,M00165,M00167	R01068,R01070,R01829,R02568	RC00438,RC00439,RC00603,RC00604	ko00000,ko00001,ko00002,ko01000,ko03036,ko04131,ko04147				Viridiplantae	37KBJ@33090,3GDDU@35493,COG3588@1,KOG1557@2759	NA|NA|NA	G	fructose-bisphosphate aldolase
XP_010273049.1	6192	4432.XP_010273049.1	9.8e-263	912.1	Streptophyta		GO:0005575,GO:0005622,GO:0005623,GO:0005856,GO:0043226,GO:0043228,GO:0043229,GO:0043232,GO:0044424,GO:0044464		ko:K07375	ko04145,ko04540,ko05130,map04145,map04540,map05130				ko00000,ko00001,ko03036,ko04147,ko04812				Viridiplantae	37RNZ@33090,3GFGM@35493,COG5023@1,KOG1375@2759	NA|NA|NA	Z	Tubulin is the major constituent of microtubules. It binds two moles of GTP, one at an exchangeable site on the beta chain and one at a non-exchangeable site on the alpha chain
XP_010271621.1	11609	4432.XP_010271620.1	1.3e-224	785.8	Streptophyta				ko:K15559					ko00000,ko03021				Viridiplantae	37I9U@33090,3G79U@35493,KOG2669@1,KOG2669@2759	NA|NA|NA	A	Regulation of nuclear pre-mRNA domain-containing protein
XP_010260005.1	7645	4432.XP_010260005.1	9.4e-214	749.2	Streptophyta		GO:0000166,GO:0003674,GO:0003824,GO:0004448,GO:0004449,GO:0005488,GO:0005524,GO:0005575,GO:0005622,GO:0005623,GO:0005737,GO:0005739,GO:0006082,GO:0006091,GO:0006099,GO:0006101,GO:0006102,GO:0008144,GO:0008150,GO:0008152,GO:0008270,GO:0009060,GO:0009507,GO:0009536,GO:0009987,GO:0015980,GO:0016491,GO:0016614,GO:0016616,GO:0016999,GO:0017076,GO:0017144,GO:0019752,GO:0030554,GO:0032553,GO:0032555,GO:…	1.1.1.41	ko:K00030	ko00020,ko01100,ko01110,ko01120,ko01130,ko01200,ko01210,ko01230,map00020,map01100,map01110,map01120,map01130,map01200,map01210,map01230	M00009,M00010	R00709	RC00114	br01601,ko00000,ko00001,ko00002,ko01000				Viridiplantae	37KMU@33090,3G86Y@35493,COG0473@1,KOG0785@2759	NA|NA|NA	C	Isocitrate dehydrogenase (NAD
XP_019055527.1	10090	4432.XP_010275763.1	0	1288.1	Streptophyta													Viridiplantae	37MAF@33090,3GB87@35493,KOG1525@1,KOG1525@2759	NA|NA|NA	D	BEST Arabidopsis thaliana protein match is
XP_019052256.1	12287	4432.XP_010248616.1	0	11661.9	Streptophyta				ko:K20478					ko00000,ko04131				Viridiplantae	37V0T@33090,3GKMC@35493,KOG1181@1,KOG1181@2759	NA|NA|NA	S	tissue development
XP_010266808.1	889	4432.XP_010266808.1	0	1890.5	Streptophyta													Viridiplantae	388TA@33090,3GXGV@35493,KOG1886@1,KOG1886@2759	NA|NA|NA	K	TFIIS helical bundle-like domain
XP_010243519.1	1555	4432.XP_010243519.1	0	1695.6	Streptophyta		GO:0000003,GO:0003006,GO:0003674,GO:0003824,GO:0004553,GO:0004565,GO:0005575,GO:0005576,GO:0005618,GO:0005622,GO:0005623,GO:0005737,GO:0005773,GO:0007275,GO:0008150,GO:0008152,GO:0009058,GO:0009664,GO:0009791,GO:0009827,GO:0009987,GO:0010154,GO:0010191,GO:0010192,GO:0010214,GO:0015925,GO:0016043,GO:0016787,GO:0016798,GO:0022414,GO:0030312,GO:0032501,GO:0032502,GO:0042545,GO:0043226,GO:0043227,GO:…											Viridiplantae	37R16@33090,3GCHZ@35493,COG1874@1,KOG0496@2759	NA|NA|NA	G	beta-galactosidase
XP_019052136.1	6519	4432.XP_010247937.1	4.4e-64	251.1	Streptophyta													Viridiplantae	37MNQ@33090,3G79T@35493,KOG2947@1,KOG2947@2759	NA|NA|NA	G	Belongs to the carbohydrate kinase PfkB family
XP_010262873.1	8417	4432.XP_010262870.1	0	4224.1	Streptophyta		GO:0003674,GO:0005488,GO:0005515,GO:0005575,GO:0005622,GO:0005623,GO:0005634,GO:0006325,GO:0006342,GO:0006344,GO:0006355,GO:0006996,GO:0008150,GO:0009889,GO:0009890,GO:0009892,GO:0009987,GO:0010468,GO:0010556,GO:0010558,GO:0010605,GO:0010629,GO:0016043,GO:0016458,GO:0019219,GO:0019222,GO:0031323,GO:0031324,GO:0031326,GO:0031327,GO:0040029,GO:0042802,GO:0042803,GO:0043226,GO:0043227,GO:0043229,GO:…	3.6.4.12	ko:K11642,ko:K11643,ko:K20091	ko05165,ko05203,map05165,map05203				ko00000,ko00001,ko01000,ko03036				Viridiplantae	37JPI@33090,3GD01@35493,COG0553@1,KOG0383@2759,KOG0384@2759	NA|NA|NA	KL	helicase protein
XP_010244776.1	10025	4432.XP_010244775.1	0	2865.5	Streptophyta		GO:0001666,GO:0003674,GO:0003824,GO:0004672,GO:0004674,GO:0004712,GO:0005575,GO:0005622,GO:0005623,GO:0005737,GO:0005783,GO:0005789,GO:0006082,GO:0006464,GO:0006468,GO:0006629,GO:0006720,GO:0006721,GO:0006793,GO:0006796,GO:0006807,GO:0006950,GO:0007154,GO:0007165,GO:0008150,GO:0008152,GO:0008299,GO:0008610,GO:0009058,GO:0009628,GO:0009685,GO:0009686,GO:0009719,GO:0009723,GO:0009725,GO:0009743,GO:…	2.7.11.25	ko:K04422	ko04010,map04010				ko00000,ko00001,ko01000,ko01001				Viridiplantae	37QUA@33090,3GH37@35493,COG0515@1,KOG0192@2759	NA|NA|NA	T	Protein kinase superfamily protein with octicosapeptide Phox Bem1p domain
XP_010250933.1	12307	4432.XP_010250933.1	0	1611.7	Streptophyta				ko:K20456,ko:K20463					ko00000,ko04131				Viridiplantae	37RXW@33090,3GCCU@35493,KOG1737@1,KOG1737@2759	NA|NA|NA	T	Oxysterol-binding protein-related protein
XP_010264138.1	3917	4432.XP_010264138.1	7.9e-134	483	Streptophyta	CHS2	GO:0003674,GO:0003824,GO:0008150,GO:0008152,GO:0009058,GO:0009812,GO:0009813,GO:0016210,GO:0016740,GO:0016746,GO:0016747,GO:0071704,GO:1901576	2.3.1.74	ko:K00660	ko00941,ko01100,ko01110,ko04712,map00941,map01100,map01110,map04712	M00137	R01613,R06568,R07987,R07988,R07989	RC00004,RC02726	ko00000,ko00001,ko00002,ko01000,ko01008				Viridiplantae	2QRSY@2759,37MT6@33090,3G7AK@35493,COG3424@1	NA|NA|NA	H	Belongs to the chalcone stilbene synthases family
XP_010263470.1	3073	4432.XP_010263468.1	1.5e-80	305.4	Streptophyta		GO:0005575,GO:0005622,GO:0005623,GO:0005737,GO:0008150,GO:0009507,GO:0009536,GO:0009987,GO:0019725,GO:0042592,GO:0043226,GO:0043227,GO:0043229,GO:0043231,GO:0044424,GO:0044444,GO:0044464,GO:0045454,GO:0050789,GO:0050794,GO:0065007,GO:0065008											Viridiplantae	2QTH1@2759,37IGQ@33090,3G7AG@35493,COG0517@1	NA|NA|NA	S	CBS domain-containing protein
XP_010278406.1	9515	4432.XP_010278399.1	0	1140.6	Streptophyta													Viridiplantae	2CMX3@1,2QSH0@2759,37RQ2@33090,3GEIM@35493	NA|NA|NA	S	BAH domain
XP_010255761.1	13352	4432.XP_010255759.1	4.1e-164	583.9	Streptophyta													Viridiplantae	28XPX@1,2R4H7@2759,37RP8@33090,3GC16@35493	NA|NA|NA
XP_010241497.1	8443	4432.XP_010241497.1	2.4e-192	677.9	Streptophyta		GO:0003674,GO:0003824,GO:0004774,GO:0004775,GO:0004776,GO:0005575,GO:0005622,GO:0005623,GO:0005737,GO:0005739,GO:0005759,GO:0006082,GO:0006091,GO:0006099,GO:0006101,GO:0006104,GO:0006105,GO:0006139,GO:0006163,GO:0006637,GO:0006725,GO:0006732,GO:0006753,GO:0006790,GO:0006793,GO:0006796,GO:0006807,GO:0008150,GO:0008152,GO:0009060,GO:0009117,GO:0009150,GO:0009259,GO:0009987,GO:0015980,GO:0016874,GO:…	6.2.1.4,6.2.1.5	ko:K01899	ko00020,ko00640,ko01100,ko01110,ko01120,ko01130,ko01200,map00020,map00640,map01100,map01110,map01120,map01130,map01200	M00009,M00011	R00432,R00727	RC00004,RC00014	ko00000,ko00001,ko00002,ko01000				Viridiplantae	37I24@33090,3G8BF@35493,COG0074@1,KOG1255@2759	NA|NA|NA	C	Succinyl-CoA synthetase functions in the citric acid cycle (TCA), coupling the hydrolysis of succinyl-CoA to the synthesis of ATP and thus represents the only step of substrate- level phosphorylation in the TCA. The alpha subunit of the enzyme binds the substrates coenzyme A and phosphate, while succinate binding and nucleotide specificity is provided by the beta subunit
XP_010260162.1	8633	4432.XP_010260162.1	0	1496.9	Streptophyta			3.6.4.12	ko:K10737					ko00000,ko01000,ko03032				Viridiplantae	2QSBF@2759,37Q7Z@33090,3GEV0@35493,COG0515@1	NA|NA|NA	T	LRR receptor-like serine threonine-protein kinase
XP_010252293.1	9465	4432.XP_010252287.1	0	1094	Streptophyta		GO:0003674,GO:0005488,GO:0005515,GO:0005575,GO:0005622,GO:0005623,GO:0005634,GO:0005730,GO:0005737,GO:0005829,GO:0006323,GO:0006325,GO:0006333,GO:0006334,GO:0006996,GO:0008150,GO:0009987,GO:0016043,GO:0022607,GO:0031497,GO:0031974,GO:0031981,GO:0034622,GO:0034728,GO:0042393,GO:0043226,GO:0043227,GO:0043228,GO:0043229,GO:0043231,GO:0043232,GO:0043233,GO:0043933,GO:0044085,GO:0044422,GO:0044424,GO:…	5.2.1.8	ko:K14826					ko00000,ko01000,ko03009				Viridiplantae	37I1N@33090,3GBVQ@35493,COG0545@1,KOG0552@2759	NA|NA|NA	O	Peptidyl-prolyl cis-trans isomerase
XP_010252186.1	10938	4432.XP_010252186.1	0	1590.5	Streptophyta		GO:0003674,GO:0003824,GO:0006629,GO:0006720,GO:0006721,GO:0006722,GO:0008150,GO:0008152,GO:0008299,GO:0008610,GO:0009058,GO:0009987,GO:0016104,GO:0016114,GO:0016853,GO:0016866,GO:0019742,GO:0019745,GO:0031559,GO:0042299,GO:0044237,GO:0044238,GO:0044249,GO:0044255,GO:0071704,GO:1901360,GO:1901362,GO:1901576	5.4.99.41	ko:K20659	ko00909,ko01110,map00909,map01110		R06466	RC01864	ko00000,ko00001,ko01000				Viridiplantae	37KY3@33090,3GCVS@35493,COG1657@1,KOG0497@2759	NA|NA|NA	I	Belongs to the terpene cyclase mutase family
XP_010279610.1	7602	4432.XP_010279608.1	0	1411	Streptophyta	ETR1	GO:0000160,GO:0001101,GO:0002237,GO:0003674,GO:0003824,GO:0004672,GO:0004673,GO:0005488,GO:0005515,GO:0005575,GO:0005622,GO:0005623,GO:0005737,GO:0005783,GO:0006464,GO:0006468,GO:0006725,GO:0006793,GO:0006796,GO:0006807,GO:0006950,GO:0006952,GO:0006970,GO:0007154,GO:0007165,GO:0008150,GO:0008152,GO:0009058,GO:0009266,GO:0009308,GO:0009408,GO:0009593,GO:0009605,GO:0009607,GO:0009617,GO:0009625,GO:…		ko:K14509	ko04016,ko04075,map04016,map04075				ko00000,ko00001,ko01000				Viridiplantae	37I6R@33090,3G8U0@35493,COG0642@1,KOG0519@2759	NA|NA|NA	T	May act early in the ethylene signal transduction pathway, possibly as an ethylene receptor, or as a regulator of the pathway
XP_010244725.1	12483	4432.XP_010244725.1	2.5e-142	511.5	Streptophyta													Viridiplantae	2CNE4@1,2QVJY@2759,37RQG@33090,3GG9K@35493	NA|NA|NA	S	protein DS12 from 2D-PAGE of leaf
XP_019053567.1	13210	4432.XP_010276063.1	5.9e-199	699.9	Eukaryota			2.1.1.117,2.1.1.240	ko:K13397,ko:K16040	ko00945,ko00950,ko01110,map00945,map00950,map01110		R03835,R09872	RC00003,RC00392,RC01558	ko00000,ko00001,ko01000				Eukaryota	KOG3178@1,KOG3178@2759	NA|NA|NA	D	O-methyltransferase activity
XP_010276063.1	4510	4432.XP_010278507.1	0	2771.9	Streptophyta		GO:0000418,GO:0000428,GO:0005575,GO:0005622,GO:0005623,GO:0005634,GO:0005654,GO:0005666,GO:0006139,GO:0006396,GO:0006725,GO:0006807,GO:0008150,GO:0008152,GO:0009892,GO:0009987,GO:0010033,GO:0010467,GO:0010468,GO:0010495,GO:0010605,GO:0010608,GO:0010629,GO:0014070,GO:0016070,GO:0016246,GO:0016441,GO:0016458,GO:0019222,GO:0030422,GO:0030880,GO:0031047,GO:0031050,GO:0031974,GO:0031981,GO:0032991,GO:…	2.7.7.6	ko:K16250					br01611,ko00000,ko01000,ko03021				Viridiplantae	37KY2@33090,3G9S9@35493,COG0086@1,KOG0260@2759	NA|NA|NA	K	DNA-dependent RNA polymerase catalyzes the transcription of DNA into RNA using the four ribonucleoside triphosphates as substrates
XP_019055893.1	12899	4432.XP_010266068.1	1.6e-102	378.6	Streptophyta		GO:0001101,GO:0003674,GO:0003824,GO:0004792,GO:0005575,GO:0005622,GO:0005623,GO:0005737,GO:0006950,GO:0006979,GO:0007568,GO:0008150,GO:0009507,GO:0009536,GO:0009611,GO:0009719,GO:0009725,GO:0009753,GO:0010033,GO:0016740,GO:0016782,GO:0016783,GO:0032502,GO:0042221,GO:0043226,GO:0043227,GO:0043229,GO:0043231,GO:0044424,GO:0044444,GO:0044464,GO:0050896,GO:1901700											Viridiplantae	37UIG@33090,3GJMQ@35493,COG0607@1,KOG1530@2759	NA|NA|NA	P	Thiosulfate sulfurtransferase 16
XP_010266068.1	981	4432.XP_010275962.1	1.8e-189	668.3	Streptophyta		GO:0003002,GO:0003674,GO:0003700,GO:0005575,GO:0005622,GO:0005623,GO:0005634,GO:0006355,GO:0007275,GO:0007389,GO:0008150,GO:0009832,GO:0009834,GO:0009889,GO:0009987,GO:0010453,GO:0010455,GO:0010468,GO:0010556,GO:0019219,GO:0019222,GO:0022622,GO:0031323,GO:0031326,GO:0032501,GO:0032502,GO:0042546,GO:0043226,GO:0043227,GO:0043229,GO:0043231,GO:0044085,GO:0044424,GO:0044464,GO:0045595,GO:0045597,GO:…											Viridiplantae	28KK7@1,2QT1N@2759,37RAV@33090,3GDXK@35493	NA|NA|NA	K	NAC domain-containing protein
XP_010275963.1	2110	4432.XP_010262404.1	2.8e-19	103.2	Streptophyta													Viridiplantae	2CM89@1,2QPKP@2759,37R8Q@33090,3G91D@35493	NA|NA|NA	S	Glycine-rich cell wall structural
XP_010262405.1	12411	102107.XP_008219239.1	5.8e-65	253.4	fabids		GO:0000785,GO:0000786,GO:0003674,GO:0003676,GO:0003677,GO:0003682,GO:0005488,GO:0005575,GO:0005622,GO:0005623,GO:0005634,GO:0005694,GO:0006323,GO:0006325,GO:0006333,GO:0006334,GO:0006996,GO:0008150,GO:0009987,GO:0010369,GO:0016043,GO:0022607,GO:0031490,GO:0031491,GO:0031492,GO:0031497,GO:0032991,GO:0032993,GO:0034622,GO:0034728,GO:0043226,GO:0043227,GO:0043228,GO:0043229,GO:0043231,GO:0043232,GO:…		ko:K11253	ko05034,ko05202,ko05322,map05034,map05202,map05322				ko00000,ko00001,ko03036,ko04147				Viridiplantae	37TRG@33090,3GI60@35493,4JEG6@91835,COG2036@1,KOG1745@2759	NA|NA|NA	B	protein heterodimerization activity
XP_010257381.1	13575	4432.XP_010250425.1	0	1941.4	Streptophyta													Viridiplantae	2CM8V@1,2QPMZ@2759,37HVW@33090,3GGJC@35493	NA|NA|NA	S	Forkhead-associated domain-containing protein FHA domain-containing protein
XP_010250426.1	3951	4432.XP_010244736.1	0	2126.7	Streptophyta													Viridiplantae	2C29V@1,2QQJ5@2759,37JVA@33090,3GF5V@35493	NA|NA|NA	S	isoform X1
XP_010244765.1	4764	4432.XP_010254630.1	0	1266.1	Streptophyta				ko:K04043	ko03018,ko04212,ko05152,map03018,map04212,map05152				ko00000,ko00001,ko03019,ko03029,ko03110,ko04147	1.A.33.1			Viridiplantae	37PN3@33090,3G8FG@35493,COG0443@1,KOG0102@2759	NA|NA|NA	O	Belongs to the heat shock protein 70 family
XP_010254633.1	8183	4432.XP_010258303.1	1.7e-288	998	Streptophyta				ko:K21444					ko00000,ko03019				Viridiplantae	37QRU@33090,3GBHE@35493,KOG2190@1,KOG2190@2759	NA|NA|NA	A	KH domain-containing protein
XP_010258305.1	10049	4432.XP_010245655.1	0	1463	Streptophyta				ko:K03253	ko03013,map03013				ko00000,ko00001,ko03012,ko03019				Viridiplantae	37PR9@33090,3G9G9@35493,COG5354@1,KOG2314@2759	NA|NA|NA	J	translation initiation factor binding
XP_010245655.1	10271	4432.XP_010246742.1	0	1888.2	Streptophyta		GO:0000819,GO:0005575,GO:0005911,GO:0006996,GO:0007049,GO:0007059,GO:0007062,GO:0008150,GO:0009506,GO:0009987,GO:0016043,GO:0022402,GO:0030054,GO:0051276,GO:0055044,GO:0071840,GO:0098813											Viridiplantae	37P78@33090,3G8D7@35493,COG1196@1,KOG0979@2759	NA|NA|NA	BDL	Structural maintenance of chromosomes
XP_010246742.1	10453	4432.XP_010257475.1	2.1e-218	764.6	Streptophyta				ko:K10355					ko00000,ko04812				Viridiplantae	37I8J@33090,3G790@35493,COG5277@1,KOG0676@2759	NA|NA|NA	Z	cytoskeleton organization
XP_010257476.1	1800	4432.XP_010260317.1	4.1e-125	454.1	Streptophyta	CBP20	GO:0000339,GO:0000375,GO:0000377,GO:0000394,GO:0000398,GO:0003674,GO:0003676,GO:0003723,GO:0005488,GO:0005575,GO:0005622,GO:0005623,GO:0005845,GO:0005846,GO:0006139,GO:0006396,GO:0006397,GO:0006725,GO:0006807,GO:0008150,GO:0008152,GO:0008380,GO:0009892,GO:0009987,GO:0010033,GO:0010467,GO:0010468,GO:0010605,GO:0010608,GO:0010629,GO:0014070,GO:0016070,GO:0016071,GO:0016441,GO:0016458,GO:0019222,GO:…		ko:K12883	ko03013,ko03015,ko03040,map03013,map03015,map03040	M00399			ko00000,ko00001,ko00002,ko03019,ko03041				Viridiplantae	37JVR@33090,3GGR4@35493,KOG0121@1,KOG0121@2759	NA|NA|NA	A	Nuclear cap-binding protein subunit
XP_010260317.1	9931	4432.XP_010251458.1	2.2e-220	771.2	Streptophyta		GO:0003674,GO:0003824,GO:0005575,GO:0005622,GO:0005623,GO:0005737,GO:0005783,GO:0005911,GO:0006464,GO:0006479,GO:0006807,GO:0008150,GO:0008152,GO:0008168,GO:0008170,GO:0008213,GO:0008276,GO:0008757,GO:0009506,GO:0009987,GO:0012505,GO:0016278,GO:0016279,GO:0016740,GO:0016741,GO:0018022,GO:0018193,GO:0018205,GO:0019538,GO:0030054,GO:0032259,GO:0036211,GO:0043170,GO:0043226,GO:0043227,GO:0043229,GO:…	2.1.1.43	ko:K11423	ko00310,map00310		R03875,R03938,R04866,R04867	RC00003,RC00060,RC00181,RC00496	ko00000,ko00001,ko01000,ko03036				Viridiplantae	37KHD@33090,3G7I8@35493,COG2940@1,KOG1081@2759	NA|NA|NA	K	Histone-lysine n-methyltransferase
XP_010251458.1	11180	4432.XP_010247578.1	2.6e-285	987.3	Streptophyta	SAHH	GO:0000003,GO:0000096,GO:0003006,GO:0003674,GO:0003824,GO:0004013,GO:0005488,GO:0005507,GO:0005575,GO:0005576,GO:0005622,GO:0005623,GO:0005737,GO:0005773,GO:0005774,GO:0005829,GO:0005886,GO:0005911,GO:0006082,GO:0006139,GO:0006259,GO:0006325,GO:0006342,GO:0006346,GO:0006355,GO:0006520,GO:0006534,GO:0006555,GO:0006575,GO:0006725,GO:0006732,GO:0006790,GO:0006807,GO:0006996,GO:0007275,GO:0008150,GO:…	3.3.1.1	ko:K01251	ko00270,ko01100,map00270,map01100	M00035	R00192,R04936	RC00056,RC00069,RC01161,RC01243	ko00000,ko00001,ko00002,ko01000,ko01009,ko04147				Viridiplantae	37R1E@33090,3GGCM@35493,COG0499@1,KOG1370@2759	NA|NA|NA	H	adenosylhomocysteinase
XP_010247578.1	11439	4432.XP_010246903.1	1.5e-200	705.3	Streptophyta		GO:0005575,GO:0005622,GO:0005623,GO:0005634,GO:0005654,GO:0016592,GO:0031974,GO:0031981,GO:0032991,GO:0043226,GO:0043227,GO:0043229,GO:0043231,GO:0043233,GO:0044422,GO:0044424,GO:0044428,GO:0044446,GO:0044451,GO:0044464,GO:0070013		ko:K15170	ko04919,map04919				ko00000,ko00001,ko03021				Viridiplantae	2CMVK@1,2QS7K@2759,37KIX@33090,3GE45@35493	NA|NA|NA	S	mediator of RNA polymerase II transcription subunit
XP_010246904.1	12229	4432.XP_010260639.1	4.9e-217	760	Streptophyta													Viridiplantae	2QSDP@2759,37P8P@33090,3GAX4@35493,arCOG06245@1	NA|NA|NA	S	UDP-arabinopyranose mutase activity
XP_010260639.1	10432	4432.XP_010241832.1	0	1491.9	Streptophyta		GO:0005575,GO:0005622,GO:0005623,GO:0005634,GO:0005654,GO:0005730,GO:0005737,GO:0005794,GO:0005829,GO:0005886,GO:0008150,GO:0009893,GO:0009894,GO:0009896,GO:0010035,GO:0010038,GO:0010604,GO:0012505,GO:0016020,GO:0019222,GO:0031974,GO:0031981,GO:0042176,GO:0042221,GO:0043226,GO:0043227,GO:0043228,GO:0043229,GO:0043231,GO:0043232,GO:0043233,GO:0044422,GO:0044424,GO:0044428,GO:0044444,GO:0044446,GO:…		ko:K13525	ko04141,ko05134,map04141,map05134	M00400,M00403			ko00000,ko00001,ko00002,ko03019,ko04131,ko04147	3.A.16.1			Viridiplantae	37KI9@33090,3G7QA@35493,COG0464@1,KOG0730@2759	NA|NA|NA	O	cell division cycle protein 48
XP_010241832.1	11786	4432.XP_010278013.1	0	1631.7	Streptophyta		GO:0000243,GO:0000375,GO:0000377,GO:0000398,GO:0003674,GO:0003676,GO:0003723,GO:0003727,GO:0003729,GO:0005488,GO:0005575,GO:0005622,GO:0005623,GO:0005634,GO:0005654,GO:0005681,GO:0005684,GO:0006139,GO:0006396,GO:0006397,GO:0006725,GO:0006807,GO:0006810,GO:0006913,GO:0008150,GO:0008152,GO:0008187,GO:0008380,GO:0009987,GO:0010467,GO:0016070,GO:0016071,GO:0016604,GO:0016607,GO:0030628,GO:0031974,GO:…		ko:K12837	ko03040,map03040				ko00000,ko00001,ko03041				Viridiplantae	37IJ2@33090,3G83E@35493,KOG0120@1,KOG0120@2759	NA|NA|NA	A	splicing factor
XP_019055802.1	2113	4432.XP_010275760.1	3e-124	451.1	Streptophyta		GO:0000030,GO:0002682,GO:0002684,GO:0003674,GO:0003824,GO:0005575,GO:0005622,GO:0005623,GO:0005737,GO:0005783,GO:0006464,GO:0006486,GO:0006807,GO:0006950,GO:0006952,GO:0008150,GO:0008152,GO:0009058,GO:0009059,GO:0009100,GO:0009101,GO:0009605,GO:0009607,GO:0009617,GO:0009620,GO:0009987,GO:0012505,GO:0016740,GO:0016757,GO:0016758,GO:0019538,GO:0031347,GO:0031349,GO:0034645,GO:0035821,GO:0036211,GO:…											Viridiplantae	37QYF@33090,3GDAH@35493,COG1928@1,KOG3358@2759	NA|NA|NA	O	stromal cell-derived factor 2-like protein
XP_010275761.1	2208	4432.XP_010272667.1	5.2e-93	347.8	Streptophyta													Viridiplantae	2CMSB@1,2QRPR@2759,37S55@33090,3G835@35493	NA|NA|NA	S	FLX-like 1
XP_019055157.1	6938	4432.XP_010254132.1	1.1e-232	813.1	Streptophyta				ko:K19476	ko04144,map04144				ko00000,ko00001				Viridiplantae	37NH2@33090,3G8ZZ@35493,KOG2027@1,KOG2027@2759	NA|NA|NA	Z	Regulator of Vps4 activity in the MVB pathway protein
XP_010254133.1	10235	4432.XP_010251107.1	0	4451.4	Streptophyta				ko:K20478					ko00000,ko04131				Viridiplantae	37V0T@33090,3GKMC@35493,KOG1181@1,KOG1181@2759	NA|NA|NA	S	tissue development
XP_010251107.1	537	4432.XP_010248523.1	0	2178.7	Streptophyta		GO:0005575,GO:0005622,GO:0005623,GO:0005737,GO:0005794,GO:0008150,GO:0009987,GO:0012505,GO:0030154,GO:0032502,GO:0043226,GO:0043227,GO:0043229,GO:0043231,GO:0044424,GO:0044444,GO:0044464,GO:0045445,GO:0048856,GO:0048869,GO:0061061		ko:K19330	ko04140,map04140				ko00000,ko00001,ko04131				Viridiplantae	37PRX@33090,3GDWI@35493,KOG1829@1,KOG1829@2759	NA|NA|NA	T	domain-containing protein
XP_010248523.1	2815	4432.XP_010277523.1	0	1845.1	Streptophyta		GO:0001666,GO:0003674,GO:0003824,GO:0004672,GO:0004674,GO:0004712,GO:0005575,GO:0005622,GO:0005623,GO:0005737,GO:0005783,GO:0005789,GO:0006082,GO:0006464,GO:0006468,GO:0006629,GO:0006720,GO:0006721,GO:0006793,GO:0006796,GO:0006807,GO:0006950,GO:0007154,GO:0007165,GO:0008150,GO:0008152,GO:0008299,GO:0008610,GO:0009058,GO:0009628,GO:0009685,GO:0009686,GO:0009719,GO:0009723,GO:0009725,GO:0009743,GO:…											Viridiplantae	37K0W@33090,3G7X0@35493,COG0515@1,KOG0192@2759	NA|NA|NA	T	serine threonine-protein kinase
XP_010277523.1	4263	4432.XP_010279187.1	0	1739.2	Streptophyta		GO:0005575,GO:0005622,GO:0005623,GO:0005634,GO:0005737,GO:0005829,GO:0009507,GO:0009532,GO:0009536,GO:0009570,GO:0043226,GO:0043227,GO:0043229,GO:0043231,GO:0044422,GO:0044424,GO:0044434,GO:0044435,GO:0044444,GO:0044446,GO:0044464	2.7.9.1	ko:K01006	ko00620,ko00710,ko00720,ko01100,ko01120,ko01200,map00620,map00710,map00720,map01100,map01120,map01200	M00169,M00171,M00172,M00173	R00206	RC00002,RC00015	ko00000,ko00001,ko00002,ko01000				Viridiplantae	2QREJ@2759,37RGD@33090,3G7H6@35493,COG1080@1	NA|NA|NA	F	Pyruvate phosphate dikinase
XP_010279187.1	4720	4432.XP_010256458.1	2.2e-148	531.6	Streptophyta		GO:0003674,GO:0005215,GO:0005216,GO:0005244,GO:0005253,GO:0005575,GO:0005622,GO:0005623,GO:0005737,GO:0005739,GO:0005740,GO:0005741,GO:0006810,GO:0006811,GO:0006820,GO:0008150,GO:0008308,GO:0008509,GO:0009526,GO:0009527,GO:0009536,GO:0015075,GO:0015103,GO:0015267,GO:0015318,GO:0015698,GO:0016020,GO:0016021,GO:0019867,GO:0022803,GO:0022832,GO:0022836,GO:0022838,GO:0022839,GO:0022857,GO:0031090,GO:…		ko:K15040	ko04020,ko04022,ko04216,ko04217,ko04218,ko04621,ko04979,ko05012,ko05016,ko05166,map04020,map04022,map04216,map04217,map04218,map04621,map04979,map05012,map05016,map05166				ko00000,ko00001,ko02000,ko03029	1.B.8.1			Viridiplantae	37II4@33090,3GBJ6@35493,KOG3126@1,KOG3126@2759	NA|NA|NA	P	Mitochondrial outer membrane protein porin
XP_010256458.1	5179	4432.XP_010278709.1	6.1e-201	706.8	Streptophyta		GO:0000302,GO:0001101,GO:0003674,GO:0003676,GO:0003723,GO:0003727,GO:0003729,GO:0005488,GO:0005575,GO:0005622,GO:0005623,GO:0005634,GO:0005737,GO:0005829,GO:0006950,GO:0006979,GO:0008143,GO:0008150,GO:0009719,GO:0009725,GO:0009735,GO:0010033,GO:0010035,GO:0010193,GO:0042221,GO:0042493,GO:0043226,GO:0043227,GO:0043229,GO:0043231,GO:0044424,GO:0044444,GO:0044464,GO:0046677,GO:0050896,GO:0070717,GO:…											Viridiplantae	37RGZ@33090,3GA7K@35493,KOG0118@1,KOG0118@2759	NA|NA|NA	A	polyadenylate-binding protein
XP_010278709.1	6683	4432.XP_010261940.1	1e-125	456.1	Streptophyta				ko:K02985	ko03010,map03010	M00177			br01610,ko00000,ko00001,ko00002,ko03011				Viridiplantae	37M1Z@33090,3GBVS@35493,COG0092@1,KOG3181@2759	NA|NA|NA	J	Belongs to the universal ribosomal protein uS3 family
XP_010261940.1	8075	4432.XP_010269414.1	1.5e-247	861.7	Streptophyta			3.4.23.25	ko:K01381	ko04138,map04138				ko00000,ko00001,ko01000,ko01002				Viridiplantae	37RW1@33090,3GH16@35493,KOG1339@1,KOG1339@2759	NA|NA|NA	O	Belongs to the peptidase A1 family
XP_010269414.1	10728	4432.XP_010278264.1	2.3e-304	1050.8	Streptophyta													Viridiplantae	2QPKF@2759,37HT3@33090,3G9YV@35493,COG0528@1	NA|NA|NA	F	Aspartate glutamate uridylate kinase family protein
XP_010278265.1	2576	4432.XP_010259154.1	8.2e-142	509.6	Streptophyta													Viridiplantae	2CAXN@1,2QT9K@2759,37QMY@33090,3G9I1@35493	NA|NA|NA	S	Stem-specific protein
XP_010259154.1	5905	4432.XP_010246865.1	0	2464.5	Streptophyta		GO:0005575,GO:0005622,GO:0005623,GO:0005737,GO:0005829,GO:0044424,GO:0044444,GO:0044464		ko:K06677	ko04111,map04111				ko00000,ko00001,ko03036				Viridiplantae	37PDB@33090,3GEZK@35493,COG5098@1,KOG0414@2759	NA|NA|NA	BD	Regulatory subunit of the condensin complex, a complex required for conversion of interphase chromatin into mitotic-like condense chromosomes. The condensin complex probably introduces positive supercoils into relaxed DNA in the presence of type I topoisomerases and converts nicked DNA into positive knotted forms in the presence of type II topoisomerases
XP_010246866.1	9404	4432.XP_010241300.1	1e-270	938.7	Streptophyta	KAS1		2.3.1.179	ko:K09458	ko00061,ko00780,ko01100,ko01212,map00061,map00780,map01100,map01212	M00083,M00572	R04355,R04726,R04952,R04957,R04960,R04963,R04968,R07762,R10115,R10119	RC00039,RC02728,RC02729,RC02888	ko00000,ko00001,ko00002,ko01000,ko01004				Viridiplantae	37JJ8@33090,3GEQX@35493,COG0304@1,KOG1394@2759	NA|NA|NA	IQ	Belongs to the beta-ketoacyl-ACP synthases family
XP_010241300.1	11086	4432.XP_010268148.1	2.5e-141	508.1	Streptophyta													Viridiplantae	28IR5@1,2QS9J@2759,37TAU@33090,3G9NY@35493	NA|NA|NA	S	Protein FAR1-RELATED SEQUENCE
XP_010268150.1	4328	4432.XP_010264334.1	1.6e-177	628.6	Streptophyta		GO:0003674,GO:0003824,GO:0005575,GO:0005622,GO:0005623,GO:0005737,GO:0006082,GO:0006091,GO:0006099,GO:0006101,GO:0006107,GO:0006108,GO:0006139,GO:0006725,GO:0006732,GO:0006733,GO:0006734,GO:0006753,GO:0006793,GO:0006796,GO:0006807,GO:0008150,GO:0008152,GO:0009060,GO:0009117,GO:0009987,GO:0015980,GO:0016020,GO:0016491,GO:0016614,GO:0016615,GO:0016616,GO:0016999,GO:0017144,GO:0019362,GO:0019637,GO:…	1.1.1.37	ko:K00025	ko00020,ko00270,ko00620,ko00630,ko00710,ko01100,ko01110,ko01120,ko01130,ko01200,ko04964,map00020,map00270,map00620,map00630,map00710,map01100,map01110,map01120,map01130,map01200,map04964	M00009,M00011,M00012,M00168,M00171	R00342,R07136	RC00031	ko00000,ko00001,ko00002,ko01000				Viridiplantae	37N4Q@33090,3GAE1@35493,COG0039@1,KOG1496@2759	NA|NA|NA	C	Malate dehydrogenase
XP_010264335.1	8153	4432.XP_010260725.1	2.8e-171	607.8	Streptophyta				ko:K17807					ko00000,ko03029				Viridiplantae	37IA5@33090,3GE6I@35493,KOG2986@1,KOG2986@2759	NA|NA|NA	E	Mitochondrial translocator assembly and maintenance protein 41 homolog
XP_010260733.1	8312	4432.XP_010242279.1	0	1080.1	Streptophyta		GO:0003674,GO:0005488,GO:0005507,GO:0005575,GO:0005622,GO:0005623,GO:0005737,GO:0005739,GO:0009507,GO:0009526,GO:0009536,GO:0009941,GO:0031967,GO:0031975,GO:0043167,GO:0043169,GO:0043226,GO:0043227,GO:0043229,GO:0043231,GO:0044422,GO:0044424,GO:0044434,GO:0044435,GO:0044444,GO:0044446,GO:0044464,GO:0046872,GO:0046914	2.3.1.12	ko:K00627	ko00010,ko00020,ko00620,ko01100,ko01110,ko01120,ko01130,ko01200,map00010,map00020,map00620,map01100,map01110,map01120,map01130,map01200	M00307	R00209,R02569	RC00004,RC02742,RC02857	br01601,ko00000,ko00001,ko00002,ko01000				Viridiplantae	37HR1@33090,3G96V@35493,COG0508@1,KOG0557@2759	NA|NA|NA	C	The pyruvate dehydrogenase complex catalyzes the overall conversion of pyruvate to acetyl-CoA and CO(2)
XP_010242280.1	8689	4432.XP_010241851.1	5.7e-292	1009.6	Streptophyta	CPN60A	GO:0000003,GO:0003006,GO:0003674,GO:0005488,GO:0005515,GO:0005575,GO:0005576,GO:0005622,GO:0005623,GO:0005737,GO:0005739,GO:0005829,GO:0005840,GO:0006457,GO:0006458,GO:0006996,GO:0007005,GO:0007275,GO:0008150,GO:0009507,GO:0009526,GO:0009532,GO:0009536,GO:0009570,GO:0009579,GO:0009657,GO:0009658,GO:0009790,GO:0009791,GO:0009793,GO:0009941,GO:0009987,GO:0010154,GO:0016020,GO:0016043,GO:0022414,GO:…											Viridiplantae	37REH@33090,3GC7J@35493,COG0459@1,KOG0356@2759	NA|NA|NA	O	Belongs to the chaperonin (HSP60) family
XP_010241852.1	2408	4432.XP_010242419.1	9e-264	915.6	Streptophyta				ko:K07374	ko04145,ko04210,ko04530,ko04540,ko05130,map04145,map04210,map04530,map04540,map05130				ko00000,ko00001,ko03019,ko03036,ko04147,ko04812				Viridiplantae	37JG4@33090,3GBTX@35493,COG5023@1,KOG1376@2759	NA|NA|NA	Z	Tubulin is the major constituent of microtubules. It binds two moles of GTP, one at an exchangeable site on the beta chain and one at a non-exchangeable site on the alpha chain
XP_010242419.1	3077	4432.XP_010267198.1	1.4e-132	478.8	Streptophyta			4.4.1.5	ko:K01759	ko00620,map00620		R02530	RC00004,RC00740	ko00000,ko00001,ko01000				Viridiplantae	37RYG@33090,3GBBR@35493,COG0346@1,KOG2944@2759	NA|NA|NA	G	Catalyzes the conversion of hemimercaptal, formed from methylglyoxal and glutathione, to S-lactoylglutathione
XP_010267198.1	6877	4432.XP_010262033.1	1e-304	1052	Streptophyta		GO:0003674,GO:0005488,GO:0005507,GO:0005575,GO:0005622,GO:0005623,GO:0005737,GO:0005739,GO:0009507,GO:0009526,GO:0009536,GO:0009941,GO:0031967,GO:0031975,GO:0043167,GO:0043169,GO:0043226,GO:0043227,GO:0043229,GO:0043231,GO:0044422,GO:0044424,GO:0044434,GO:0044435,GO:0044444,GO:0044446,GO:0044464,GO:0046872,GO:0046914	2.3.1.12	ko:K00627	ko00010,ko00020,ko00620,ko01100,ko01110,ko01120,ko01130,ko01200,map00010,map00020,map00620,map01100,map01110,map01120,map01130,map01200	M00307	R00209,R02569	RC00004,RC02742,RC02857	br01601,ko00000,ko00001,ko00002,ko01000				Viridiplantae	37HR1@33090,3G96V@35493,COG0508@1,KOG0557@2759	NA|NA|NA	C	The pyruvate dehydrogenase complex catalyzes the overall conversion of pyruvate to acetyl-CoA and CO(2)
XP_010262033.1	10317	4432.XP_010270108.1	1.1e-141	509.2	Streptophyta	PPX2	GO:0003674,GO:0003824,GO:0004721,GO:0004722,GO:0005575,GO:0005622,GO:0005623,GO:0005634,GO:0005737,GO:0005829,GO:0006464,GO:0006470,GO:0006793,GO:0006796,GO:0006807,GO:0008150,GO:0008152,GO:0009987,GO:0016311,GO:0016787,GO:0016788,GO:0016791,GO:0019538,GO:0036211,GO:0042578,GO:0043170,GO:0043226,GO:0043227,GO:0043229,GO:0043231,GO:0043412,GO:0044237,GO:0044238,GO:0044260,GO:0044267,GO:0044424,GO:…	3.1.3.16	ko:K15423	ko04922,map04922				ko00000,ko00001,ko01000,ko01009,ko03400				Viridiplantae	37MZG@33090,3G8Q4@35493,COG0639@1,KOG0372@2759	NA|NA|NA	GT	serine threonine-protein phosphatase
XP_010270109.1	11028	42345.XP_008781400.1	1.4e-217	761.9	Liliopsida				ko:K10355					ko00000,ko04812				Viridiplantae	37I8J@33090,3G790@35493,3KT2U@4447,COG5277@1,KOG0676@2759	NA|NA|NA	Z	cytoskeleton organization
XP_010241722.1	12350	4432.XP_010271195.1	0	1859.7	Streptophyta		GO:0000160,GO:0001101,GO:0003674,GO:0003824,GO:0004672,GO:0004673,GO:0004721,GO:0004888,GO:0005488,GO:0005515,GO:0005575,GO:0005622,GO:0005623,GO:0005737,GO:0005783,GO:0005886,GO:0006464,GO:0006468,GO:0006470,GO:0006793,GO:0006796,GO:0006807,GO:0006810,GO:0006811,GO:0006820,GO:0006950,GO:0006952,GO:0006970,GO:0007154,GO:0007165,GO:0007231,GO:0007275,GO:0008150,GO:0008152,GO:0008272,GO:0009267,GO:…	2.7.13.3	ko:K14489	ko04075,map04075				ko00000,ko00001,ko01000				Viridiplantae	37NGJ@33090,3G8RW@35493,COG0642@1,KOG0519@2759	NA|NA|NA	T	Histidine kinase
XP_010271197.1	12900	4432.XP_010260613.1	0	1599.3	Streptophyta				ko:K20283					ko00000,ko04131				Viridiplantae	28M1J@1,2QTIA@2759,37JFN@33090,3G8EQ@35493	NA|NA|NA	S	BEST Arabidopsis thaliana protein match is
XP_010260614.1	1184	3983.cassava4.1_019754m	1.4e-34	152.1	fabids	RPS25			ko:K02975	ko03010,map03010	M00177,M00179			br01610,ko00000,ko00001,ko00002,ko03011				Viridiplantae	37UJR@33090,3GIPV@35493,4JU1R@91835,COG4901@1,KOG1767@2759	NA|NA|NA	J	40S ribosomal protein
XP_010263605.1	1799	4432.XP_010255579.1	5.6e-129	466.8	Streptophyta													Viridiplantae	28IQ0@1,2QR14@2759,37PIH@33090,3GEX8@35493	NA|NA|NA	S	Prolyl 4-hydroxylase alpha subunit homologues.
XP_019053117.1	1990	4432.XP_010254347.1	6.2e-146	523.5	Streptophyta		GO:0000943,GO:0003674,GO:0003676,GO:0003723,GO:0003824,GO:0003887,GO:0003964,GO:0004518,GO:0004540,GO:0005488,GO:0005575,GO:0005622,GO:0005623,GO:0005634,GO:0006139,GO:0006259,GO:0006278,GO:0006508,GO:0006725,GO:0006807,GO:0008150,GO:0008152,GO:0008233,GO:0009058,GO:0009059,GO:0009987,GO:0016070,GO:0016740,GO:0016772,GO:0016779,GO:0016787,GO:0016788,GO:0018130,GO:0019438,GO:0019538,GO:0032196,GO:…											Viridiplantae	37HSV@33090,3GA7E@35493,COG2801@1,KOG0017@2759	NA|NA|NA	L	Biotin carboxyl carrier protein of acetyl-CoA carboxylase
XP_010254347.1	2740	4432.XP_010250579.1	0	1553.1	Streptophyta													Viridiplantae	37RAA@33090,3GE5C@35493,KOG2306@1,KOG2306@2759	NA|NA|NA	S	Chromosome segregation during meiosis
XP_019052494.1	4008	4432.XP_010253477.1	1.5e-225	788.5	Streptophyta		GO:0002181,GO:0003674,GO:0003676,GO:0003723,GO:0003729,GO:0003735,GO:0005198,GO:0005488,GO:0005575,GO:0005618,GO:0005622,GO:0005623,GO:0005634,GO:0005730,GO:0005737,GO:0005773,GO:0005774,GO:0005829,GO:0005840,GO:0005844,GO:0005886,GO:0005911,GO:0006412,GO:0006518,GO:0006807,GO:0008150,GO:0008152,GO:0009058,GO:0009059,GO:0009506,GO:0009507,GO:0009536,GO:0009719,GO:0009725,GO:0009735,GO:0009987,GO:…		ko:K02930	ko03010,map03010	M00177,M00179			br01610,ko00000,ko00001,ko00002,ko03011				Viridiplantae	37JR5@33090,3GD6Q@35493,COG0088@1,KOG1475@2759	NA|NA|NA	J	60s ribosomal protein
XP_010253477.1	4216	4432.XP_010258067.1	8.2e-112	409.8	Streptophyta			2.1.2.9	ko:K00604	ko00670,ko00970,map00670,map00970		R03940	RC00026,RC00165	ko00000,ko00001,ko01000				Viridiplantae	28IP6@1,2QR07@2759,37JWI@33090,3GCZ6@35493	NA|NA|NA
XP_019055569.1	9518	4432.XP_010269835.1	2.3e-126	458.4	Streptophyta		GO:0000139,GO:0000149,GO:0003674,GO:0005484,GO:0005488,GO:0005515,GO:0005575,GO:0005622,GO:0005623,GO:0005737,GO:0005768,GO:0005770,GO:0005794,GO:0005802,GO:0006810,GO:0006886,GO:0006906,GO:0006996,GO:0008104,GO:0008150,GO:0009987,GO:0010008,GO:0012505,GO:0015031,GO:0015833,GO:0016020,GO:0016021,GO:0016043,GO:0016050,GO:0016192,GO:0022406,GO:0031090,GO:0031201,GO:0031224,GO:0031410,GO:0031902,GO:…		ko:K08498,ko:K08500	ko04130,map04130				ko00000,ko00001,ko04131				Viridiplantae	37I2Z@33090,3G8G1@35493,KOG3202@1,KOG3202@2759	NA|NA|NA	U	Belongs to the syntaxin family
XP_010269837.1	11297	102107.XP_008219239.1	5.8e-65	253.4	fabids		GO:0000785,GO:0000786,GO:0003674,GO:0003676,GO:0003677,GO:0003682,GO:0005488,GO:0005575,GO:0005622,GO:0005623,GO:0005634,GO:0005694,GO:0006323,GO:0006325,GO:0006333,GO:0006334,GO:0006996,GO:0008150,GO:0009987,GO:0010369,GO:0016043,GO:0022607,GO:0031490,GO:0031491,GO:0031492,GO:0031497,GO:0032991,GO:0032993,GO:0034622,GO:0034728,GO:0043226,GO:0043227,GO:0043228,GO:0043229,GO:0043231,GO:0043232,GO:…		ko:K11253	ko05034,ko05202,ko05322,map05034,map05202,map05322				ko00000,ko00001,ko03036,ko04147				Viridiplantae	37TRG@33090,3GI60@35493,4JEG6@91835,COG2036@1,KOG1745@2759	NA|NA|NA	B	protein heterodimerization activity
XP_010260368.1	11356	4432.XP_010271227.1	0	1546.2	Streptophyta		GO:0003674,GO:0005215,GO:0005216,GO:0005244,GO:0005249,GO:0005261,GO:0005267,GO:0005575,GO:0005623,GO:0005886,GO:0005887,GO:0006810,GO:0006811,GO:0006812,GO:0006813,GO:0008150,GO:0008324,GO:0009987,GO:0015075,GO:0015077,GO:0015079,GO:0015267,GO:0015271,GO:0015318,GO:0015672,GO:0016020,GO:0016021,GO:0022803,GO:0022832,GO:0022836,GO:0022838,GO:0022839,GO:0022843,GO:0022857,GO:0022890,GO:0030001,GO:…		ko:K21867					ko00000,ko02000	1.A.1.4			Viridiplantae	37I86@33090,3G92B@35493,KOG0498@1,KOG0498@2759	NA|NA|NA	PT	Potassium channel
XP_010271227.1	9812	4432.XP_010269424.1	1.8e-287	994.6	Streptophyta	CPK17	GO:0001101,GO:0001558,GO:0003674,GO:0003824,GO:0004672,GO:0004674,GO:0004683,GO:0005488,GO:0005515,GO:0005516,GO:0005575,GO:0005622,GO:0005623,GO:0005634,GO:0005737,GO:0005886,GO:0006464,GO:0006468,GO:0006793,GO:0006796,GO:0006807,GO:0007154,GO:0007165,GO:0008150,GO:0008152,GO:0009719,GO:0009725,GO:0009737,GO:0009738,GO:0009755,GO:0009931,GO:0009987,GO:0010033,GO:0010769,GO:0010857,GO:0016020,GO:…	2.7.11.1	ko:K13412	ko04626,ko05145,map04626,map05145				ko00000,ko00001,ko01000,ko01001				Viridiplantae	37PSA@33090,3GB7K@35493,KOG0032@1,KOG0032@2759	NA|NA|NA	T	calcium-dependent protein kinase
XP_010269425.1	9908	4432.XP_010258515.1	0	2067	Streptophyta		GO:0000003,GO:0000375,GO:0000377,GO:0000398,GO:0000785,GO:0003006,GO:0003674,GO:0003676,GO:0003723,GO:0005488,GO:0005575,GO:0005622,GO:0005623,GO:0005634,GO:0005694,GO:0006139,GO:0006325,GO:0006342,GO:0006355,GO:0006378,GO:0006396,GO:0006397,GO:0006725,GO:0006807,GO:0006996,GO:0007275,GO:0008150,GO:0008152,GO:0008380,GO:0009553,GO:0009791,GO:0009889,GO:0009890,GO:0009892,GO:0009909,GO:0009911,GO:…		ko:K12831	ko03040,map03040	M00352			ko00000,ko00001,ko00002,ko03041				Viridiplantae	37SEY@33090,3GAQS@35493,KOG0118@1,KOG0118@2759	NA|NA|NA	A	Flowering time control protein
XP_010258516.1	11204	4432.XP_010276269.1	1.9e-291	1007.7	Streptophyta	GAD	GO:0003674,GO:0003824,GO:0004351,GO:0005488,GO:0005515,GO:0005516,GO:0005575,GO:0005622,GO:0005623,GO:0005737,GO:0005829,GO:0006082,GO:0006520,GO:0006536,GO:0006807,GO:0008150,GO:0008152,GO:0009064,GO:0009987,GO:0010035,GO:0010038,GO:0016829,GO:0016830,GO:0016831,GO:0019752,GO:0042221,GO:0043436,GO:0043648,GO:0044237,GO:0044238,GO:0044281,GO:0044424,GO:0044444,GO:0044464,GO:0046686,GO:0050896,GO:…	4.1.1.15	ko:K01580	ko00250,ko00410,ko00430,ko00650,ko01100,ko01110,ko01120,ko02024,ko04727,ko04940,map00250,map00410,map00430,map00650,map01100,map01110,map01120,map02024,map04727,map04940	M00027	R00261,R00489,R01682,R02466	RC00299	ko00000,ko00001,ko00002,ko01000				Viridiplantae	37PA0@33090,3GGE7@35493,COG0076@1,KOG1383@2759	NA|NA|NA	E	Belongs to the group II decarboxylase family
XP_010276269.1	1311	4432.XP_010268945.1	0	2233.8	Streptophyta													Viridiplantae	37RJ1@33090,3GH8N@35493,KOG2029@1,KOG2029@2759	NA|NA|NA	S	phosphatidylglycerol acyl-chain remodeling
XP_010268945.1	1377	4432.XP_010267342.1	1e-240	839	Streptophyta													Viridiplantae	298VT@1,2RFX1@2759,37SS1@33090,3GGB3@35493	NA|NA|NA
XP_010267343.1	2903	4432.XP_010257475.1	2.1e-218	764.6	Streptophyta				ko:K10355					ko00000,ko04812				Viridiplantae	37I8J@33090,3G790@35493,COG5277@1,KOG0676@2759	NA|NA|NA	Z	cytoskeleton organization
XP_010257475.1	5993	4432.XP_010249918.1	0	1410.6	Streptophyta													Viridiplantae	37I8X@33090,3GF23@35493,KOG0266@1,KOG0266@2759	NA|NA|NA	S	transcriptional co-repressor
XP_019052410.1	6881	4432.XP_010263848.1	4.8e-123	447.6	Streptophyta													Viridiplantae	28HPQ@1,2QQ15@2759,37N22@33090,3GAZQ@35493	NA|NA|NA	S	Protein SHI RELATED SEQUENCE
XP_010263848.1	8828	4432.XP_010262868.1	7.7e-216	756.1	Streptophyta		GO:0000166,GO:0003674,GO:0003824,GO:0004448,GO:0004449,GO:0005488,GO:0005524,GO:0005575,GO:0005622,GO:0005623,GO:0005737,GO:0005739,GO:0006082,GO:0006091,GO:0006099,GO:0006101,GO:0006102,GO:0008144,GO:0008150,GO:0008152,GO:0008270,GO:0009060,GO:0009507,GO:0009536,GO:0009987,GO:0015980,GO:0016491,GO:0016614,GO:0016616,GO:0016999,GO:0017076,GO:0017144,GO:0019752,GO:0030554,GO:0032553,GO:0032555,GO:…	1.1.1.41	ko:K00030	ko00020,ko01100,ko01110,ko01120,ko01130,ko01200,ko01210,ko01230,map00020,map01100,map01110,map01120,map01130,map01200,map01210,map01230	M00009,M00010	R00709	RC00114	br01601,ko00000,ko00001,ko00002,ko01000				Viridiplantae	37KMU@33090,3G86Y@35493,COG0473@1,KOG0785@2759	NA|NA|NA	C	Isocitrate dehydrogenase (NAD
XP_010262868.1	11549	4432.XP_010256331.1	0	2713.3	Streptophyta		GO:0003674,GO:0003676,GO:0003723,GO:0003724,GO:0003824,GO:0004004,GO:0004386,GO:0005488,GO:0005575,GO:0005622,GO:0005623,GO:0005737,GO:0006139,GO:0006396,GO:0006725,GO:0006807,GO:0008026,GO:0008150,GO:0008152,GO:0008186,GO:0009987,GO:0010467,GO:0016070,GO:0016282,GO:0016462,GO:0016787,GO:0016817,GO:0016818,GO:0016887,GO:0017111,GO:0032991,GO:0034641,GO:0042623,GO:0043021,GO:0043024,GO:0043170,GO:…	3.6.4.13	ko:K13026,ko:K18995					ko00000,ko01000,ko03012				Viridiplantae	37KD1@33090,3GB8G@35493,COG1643@1,KOG0920@2759	NA|NA|NA	A	ATP-dependent RNA helicase
XP_010256332.1	12208	4432.XP_010265815.1	3.2e-130	471.5	Streptophyta													Viridiplantae	2D28I@1,2SKW6@2759,37Z2W@33090,3GNQG@35493	NA|NA|NA	S	Polygalacturonase inhibitor-like
XP_010265815.1	12271	4432.XP_010263493.1	0	1368.6	Streptophyta		GO:0000003,GO:0003006,GO:0003674,GO:0003824,GO:0004842,GO:0005488,GO:0005515,GO:0006464,GO:0006508,GO:0006511,GO:0006807,GO:0007275,GO:0008150,GO:0008152,GO:0008285,GO:0009056,GO:0009057,GO:0009791,GO:0009908,GO:0009987,GO:0010498,GO:0016567,GO:0016740,GO:0019538,GO:0019787,GO:0019899,GO:0019941,GO:0022414,GO:0030163,GO:0031624,GO:0032446,GO:0032501,GO:0032502,GO:0036211,GO:0040008,GO:0042127,GO:…	2.3.2.27	ko:K10635					ko00000,ko01000,ko04121				Viridiplantae	37M58@33090,3GBD0@35493,KOG0800@1,KOG0800@2759	NA|NA|NA	O	E3 ubiquitin-protein ligase
XP_010263495.1	13597	4432.XP_010245586.1	0	2956.8	Streptophyta		GO:0000003,GO:0000122,GO:0000976,GO:0000977,GO:0000978,GO:0000981,GO:0000982,GO:0000987,GO:0001012,GO:0001067,GO:0001077,GO:0001227,GO:0001228,GO:0001525,GO:0001568,GO:0001944,GO:0003006,GO:0003674,GO:0003676,GO:0003677,GO:0003690,GO:0003700,GO:0005488,GO:0005575,GO:0005622,GO:0005623,GO:0005634,GO:0006139,GO:0006351,GO:0006355,GO:0006357,GO:0006366,GO:0006725,GO:0006807,GO:0007275,GO:0008150,GO:…											Viridiplantae	28IMP@1,2QQYM@2759,37HUA@33090,3GBUF@35493	NA|NA|NA	K	isoform X1
XP_010245586.1	13696	4432.XP_010268870.1	5.9e-285	986.1	Streptophyta		GO:0001775,GO:0003674,GO:0003824,GO:0004143,GO:0005575,GO:0005622,GO:0005623,GO:0005634,GO:0005654,GO:0005737,GO:0005886,GO:0006629,GO:0006793,GO:0006796,GO:0006950,GO:0007596,GO:0007599,GO:0007610,GO:0007635,GO:0008150,GO:0008152,GO:0009266,GO:0009507,GO:0009536,GO:0009605,GO:0009611,GO:0009628,GO:0009987,GO:0010646,GO:0016020,GO:0016301,GO:0016310,GO:0016740,GO:0016772,GO:0016773,GO:0023051,GO:…	2.7.1.107	ko:K00901	ko00561,ko00564,ko01100,ko01110,ko04070,ko04072,ko05231,map00561,map00564,map01100,map01110,map04070,map04072,map05231		R02240	RC00002,RC00017	ko00000,ko00001,ko01000				Viridiplantae	37I4A@33090,3G7Z5@35493,KOG1169@1,KOG1169@2759	NA|NA|NA	IT	Diacylglycerol kinase
XP_010268872.1	1527	4432.XP_010275030.1	3.2e-87	328.2	Streptophyta		GO:0005575,GO:0005622,GO:0005623,GO:0005737,GO:0005829,GO:0044424,GO:0044444,GO:0044464		ko:K03232					ko00000,ko03012				Viridiplantae	37IFN@33090,3G8KN@35493,COG2092@1,KOG1668@2759	NA|NA|NA	J	Belongs to the EF-1-beta EF-1-delta family
XP_010275030.1	1913	3641.EOY17116	1.9e-51	210.3	Streptophyta													Viridiplantae	37RIF@33090,3GFVM@35493,COG2801@1,KOG0017@2759	NA|NA|NA	L	Cysteine-rich RLK (RECEPTOR-like protein kinase) 8
XP_019054438.1	6485	4432.XP_010246119.1	0	1094.3	Streptophyta	PIN2	GO:0000323,GO:0001666,GO:0003674,GO:0005215,GO:0005575,GO:0005622,GO:0005623,GO:0005737,GO:0005773,GO:0005783,GO:0005886,GO:0006810,GO:0006950,GO:0008150,GO:0009605,GO:0009606,GO:0009628,GO:0009629,GO:0009630,GO:0009719,GO:0009723,GO:0009725,GO:0009733,GO:0009743,GO:0009746,GO:0009749,GO:0009914,GO:0009921,GO:0009925,GO:0009926,GO:0009958,GO:0009966,GO:0010033,GO:0010252,GO:0010315,GO:0010329,GO:…		ko:K13947					ko00000,ko02000	2.A.69.1			Viridiplantae	28J8N@1,2QV64@2759,37IVN@33090,3GB79@35493	NA|NA|NA	P	May act as a component of the auxin efflux carrier
XP_010246119.1	8514	4432.XP_010247877.1	6.2e-110	403.7	Streptophyta													Viridiplantae	2CMGE@1,2QQ9X@2759,37JS1@33090,3GBUW@35493	NA|NA|NA	S	Universal stress protein
XP_019053565.1	8767	4432.XP_010278535.1	5.8e-228	797	Streptophyta		GO:0005575,GO:0005622,GO:0005623,GO:0005634,GO:0005737,GO:0043226,GO:0043227,GO:0043229,GO:0043231,GO:0044424,GO:0044464		ko:K08332					ko00000,ko03029,ko04131				Viridiplantae	37RG8@33090,3GBZJ@35493,KOG0167@1,KOG0167@2759	NA|NA|NA	J	U-box domain-containing protein
XP_010247877.1	11155	4432.XP_010257754.1	4.8e-253	880.2	Streptophyta		GO:0003674,GO:0003700,GO:0006355,GO:0008150,GO:0009889,GO:0010468,GO:0010556,GO:0019219,GO:0019222,GO:0031323,GO:0031326,GO:0050789,GO:0050794,GO:0051171,GO:0051252,GO:0060255,GO:0065007,GO:0080090,GO:0140110,GO:1903506,GO:2000112,GO:2001141		ko:K16222	ko04712,map04712				ko00000,ko00001				Viridiplantae	28K3S@1,2QSI8@2759,37P6M@33090,3G85Z@35493	NA|NA|NA	K	Cyclic dof factor
XP_019055888.1	12696	4432.XP_010258981.1	6.7e-159	567.8	Streptophyta													Viridiplantae	2CDXZ@1,2QVZ6@2759,37PKK@33090,3GGA6@35493	NA|NA|NA	S	Plant calmodulin-binding domain
XP_010257754.1	13333	4432.XP_010266662.1	0	8541.8	Streptophyta				ko:K19525					ko00000				Viridiplantae	37IJB@33090,3GAN0@35493,COG5043@1,KOG1809@2759	NA|NA|NA	U	Vacuolar protein sorting-associated protein
XP_010259023.1	13593	4432.XP_010273714.1	0	1505.3	Streptophyta				ko:K17604					ko00000,ko01009				Viridiplantae	28P7B@1,2QVUC@2759,37T6G@33090,3GXAJ@35493	NA|NA|NA	S	Protein FAR1-RELATED SEQUENCE 5-like
XP_010266663.1	772	4432.XP_010244177.1	0	1534.6	Streptophyta													Viridiplantae	2C7QK@1,2QUNQ@2759,37QB2@33090,3GF5M@35493	NA|NA|NA	S	Protein of unknown function (DUF 659)
XP_010273715.1	806	4432.XP_010277193.1	0	1247.3	Streptophyta	VHA-A	GO:0000325,GO:0002020,GO:0003674,GO:0003824,GO:0005215,GO:0005488,GO:0005515,GO:0005575,GO:0005576,GO:0005618,GO:0005622,GO:0005623,GO:0005737,GO:0005773,GO:0005774,GO:0005794,GO:0005886,GO:0005911,GO:0006810,GO:0006811,GO:0006812,GO:0006950,GO:0006970,GO:0006996,GO:0007030,GO:0007275,GO:0008150,GO:0008324,GO:0009506,GO:0009507,GO:0009526,GO:0009536,GO:0009555,GO:0009628,GO:0009651,GO:0009941,GO:…	3.6.3.14	ko:K02145	ko00190,ko01100,ko04145,ko04150,ko04721,ko04966,ko05110,ko05120,ko05323,map00190,map01100,map04145,map04150,map04721,map04966,map05110,map05120,map05323	M00160			ko00000,ko00001,ko00002,ko01000	3.A.2.2			Viridiplantae	37HMX@33090,3GFH8@35493,COG1155@1,KOG1352@2759	NA|NA|NA	C	V-type proton ATPase catalytic subunit
XP_010244177.1	1131	4432.XP_010255106.1	0	4275.7	Streptophyta				ko:K10400,ko:K20478					ko00000,ko04131,ko04812				Viridiplantae	2QR1R@2759,37JHR@33090,3GXE0@35493,COG5059@1	NA|NA|NA	Z	Belongs to the TRAFAC class myosin-kinesin ATPase superfamily. Kinesin family
XP_010277193.1	2240	4432.XP_010252437.1	3.1e-106	391.7	Streptophyta		GO:0000003,GO:0000014,GO:0000109,GO:0000110,GO:0000710,GO:0000724,GO:0000725,GO:0003674,GO:0003676,GO:0003677,GO:0003684,GO:0003697,GO:0003824,GO:0004518,GO:0004519,GO:0004520,GO:0004536,GO:0005488,GO:0005575,GO:0005622,GO:0005623,GO:0005634,GO:0006139,GO:0006259,GO:0006281,GO:0006289,GO:0006294,GO:0006296,GO:0006298,GO:0006302,GO:0006310,GO:0006312,GO:0006725,GO:0006807,GO:0006950,GO:0006974,GO:…		ko:K10849	ko01524,ko03420,ko03460,map01524,map03420,map03460				ko00000,ko00001,ko03400				Viridiplantae	37KXJ@33090,3GD14@35493,COG5241@1,KOG2841@2759	NA|NA|NA	L	DNA excision repair protein
XP_010255107.1	2291	4432.XP_010243184.1	7e-173	613.2	Streptophyta		GO:0003674,GO:0003676,GO:0003723,GO:0003729,GO:0005488,GO:0006139,GO:0006396,GO:0006725,GO:0006807,GO:0008150,GO:0008152,GO:0008380,GO:0009719,GO:0009725,GO:0009735,GO:0009987,GO:0010033,GO:0010467,GO:0016070,GO:0034641,GO:0042221,GO:0042592,GO:0043170,GO:0043900,GO:0043903,GO:0044237,GO:0044238,GO:0046483,GO:0046719,GO:0048878,GO:0050789,GO:0050792,GO:0050896,GO:0065007,GO:0065008,GO:0071704,GO:…		ko:K14944					ko00000,ko03041				Viridiplantae	37RN7@33090,3G7IQ@35493,KOG2191@1,KOG2191@2759	NA|NA|NA	A	RNA-binding protein
XP_019052857.1	2508	4432.XP_010271038.1	1.4e-278	964.9	Streptophyta													Viridiplantae	2QTPQ@2759,37IYV@33090,3G7N7@35493,COG5434@1	NA|NA|NA	G	Belongs to the glycosyl hydrolase 28 family
XP_019051549.1	2759	4432.XP_010243184.1	1e-157	562.8	Streptophyta		GO:0003674,GO:0003676,GO:0003723,GO:0003729,GO:0005488,GO:0006139,GO:0006396,GO:0006725,GO:0006807,GO:0008150,GO:0008152,GO:0008380,GO:0009719,GO:0009725,GO:0009735,GO:0009987,GO:0010033,GO:0010467,GO:0016070,GO:0034641,GO:0042221,GO:0042592,GO:0043170,GO:0043900,GO:0043903,GO:0044237,GO:0044238,GO:0046483,GO:0046719,GO:0048878,GO:0050789,GO:0050792,GO:0050896,GO:0065007,GO:0065008,GO:0071704,GO:…		ko:K14944					ko00000,ko03041				Viridiplantae	37RN7@33090,3G7IQ@35493,KOG2191@1,KOG2191@2759	NA|NA|NA	A	RNA-binding protein
XP_010271039.1	3011	4432.XP_010262746.1	0	1214.5	Streptophyta	CAC3	GO:0005575,GO:0005622,GO:0005623,GO:0005737,GO:0009507,GO:0009526,GO:0009532,GO:0009536,GO:0009570,GO:0009941,GO:0016020,GO:0031967,GO:0031975,GO:0043226,GO:0043227,GO:0043229,GO:0043231,GO:0044422,GO:0044424,GO:0044434,GO:0044435,GO:0044444,GO:0044446,GO:0044464	2.1.3.15,6.4.1.2	ko:K01962	ko00061,ko00620,ko00640,ko00720,ko01100,ko01110,ko01120,ko01130,ko01200,ko01212,map00061,map00620,map00640,map00720,map01100,map01110,map01120,map01130,map01200,map01212	M00082,M00376	R00742,R04386	RC00040,RC00253,RC00367	ko00000,ko00001,ko00002,ko01000				Viridiplantae	2QPRP@2759,37MIP@33090,3G9IS@35493,COG0825@1	NA|NA|NA	I	Acetyl-coenzyme A carboxylase carboxyl transferase subunit alpha
XP_010243187.1	4505	4432.XP_010250243.1	0	2937.5	Streptophyta				ko:K03255					ko00000,ko03012				Viridiplantae	37Q7G@33090,3GFP1@35493,KOG1839@1,KOG1839@2759	NA|NA|NA	S	Encoded by
XP_010262747.1	4738	4432.XP_010278171.1	0	1137.5	Streptophyta		GO:0003674,GO:0005215,GO:0005216,GO:0005244,GO:0005249,GO:0005261,GO:0005267,GO:0005575,GO:0005623,GO:0005886,GO:0005887,GO:0006810,GO:0006811,GO:0006812,GO:0006813,GO:0008150,GO:0008324,GO:0009987,GO:0015075,GO:0015077,GO:0015079,GO:0015267,GO:0015271,GO:0015318,GO:0015672,GO:0016020,GO:0016021,GO:0022803,GO:0022832,GO:0022836,GO:0022838,GO:0022839,GO:0022843,GO:0022857,GO:0022890,GO:0030001,GO:…		ko:K21867					ko00000,ko02000	1.A.1.4			Viridiplantae	37I86@33090,3G92B@35493,KOG0498@1,KOG0498@2759	NA|NA|NA	PT	Potassium channel
XP_010250243.1	10917	4432.XP_010255223.1	1.4e-275	954.9	Streptophyta													Viridiplantae	2QPMF@2759,37NEB@33090,3G9HA@35493,COG5434@1	NA|NA|NA	G	Belongs to the glycosyl hydrolase 28 family
XP_019052299.1	12414	4432.XP_010248787.1	0	3231	Streptophyta				ko:K20478					ko00000,ko04131				Viridiplantae	28J27@1,2QQ9C@2759,37MU4@33090,3GG7P@35493	NA|NA|NA
XP_010255225.1	13687	4432.XP_010276005.1	4.6e-162	577.8	Streptophyta		GO:0003674,GO:0003676,GO:0003723,GO:0003729,GO:0005488,GO:0005575,GO:0005622,GO:0005623,GO:0005634,GO:0005737,GO:0005829,GO:0006139,GO:0006396,GO:0006725,GO:0006807,GO:0008150,GO:0008152,GO:0008283,GO:0009507,GO:0009536,GO:0009892,GO:0009987,GO:0010033,GO:0010467,GO:0010468,GO:0010605,GO:0010608,GO:0010629,GO:0014070,GO:0016070,GO:0016441,GO:0016458,GO:0019222,GO:0031047,GO:0031050,GO:0034641,GO:…		ko:K13108					ko00000,ko03041				Viridiplantae	37KSQ@33090,3GBHB@35493,KOG1882@1,KOG1882@2759	NA|NA|NA	T	FHA domain-containing protein
XP_010248787.1	13885	4432.XP_010249575.1	0	1133.2	Streptophyta		GO:0005575,GO:0005622,GO:0005623,GO:0005737,GO:0009507,GO:0009536,GO:0043226,GO:0043227,GO:0043229,GO:0043231,GO:0044424,GO:0044444,GO:0044464		ko:K04077	ko03018,ko04212,ko04940,ko05134,ko05152,map03018,map04212,map04940,map05134,map05152				ko00000,ko00001,ko03019,ko03029,ko03110,ko04147				Viridiplantae	37M32@33090,3GGAQ@35493,COG0459@1,KOG0356@2759	NA|NA|NA	O	Belongs to the chaperonin (HSP60) family
XP_010276005.1	3645	4432.XP_010246760.1	0	1161.7	Streptophyta				ko:K14328	ko03013,ko03015,map03013,map03015	M00430			ko00000,ko00001,ko00002,ko03019				Viridiplantae	37PIS@33090,3GCQK@35493,KOG1295@1,KOG1295@2759	NA|NA|NA	A	regulator of nonsense transcripts
XP_010249575.1	3744	4432.XP_010268263.1	1.6e-169	602.4	Streptophyta													Viridiplantae	37NEA@33090,3G8M0@35493,COG5200@1,KOG0796@2759	NA|NA|NA	A	RNA-binding protein Luc7-like
XP_010246760.1	7871	4432.XP_010268175.1	2.5e-106	391.3	Streptophyta													Viridiplantae	28IR5@1,2QR2F@2759,37SSU@33090,3GBCS@35493	NA|NA|NA	S	Protein FAR1-RELATED SEQUENCE
XP_010268264.1	8322	4432.XP_010255813.1	7.6e-244	850.1	Streptophyta		GO:0003674,GO:0003676,GO:0003723,GO:0003824,GO:0004518,GO:0004519,GO:0005488,GO:0005575,GO:0005622,GO:0005623,GO:0006139,GO:0006725,GO:0006807,GO:0008150,GO:0008152,GO:0009451,GO:0009987,GO:0016070,GO:0016787,GO:0016788,GO:0034641,GO:0043170,GO:0043226,GO:0043227,GO:0043229,GO:0043231,GO:0043412,GO:0044237,GO:0044238,GO:0044424,GO:0044464,GO:0046483,GO:0071704,GO:0090304,GO:0090305,GO:0097159,GO:…											Viridiplantae	37R0U@33090,3GE0S@35493,KOG4197@1,KOG4197@2759	NA|NA|NA	S	Pentatricopeptide repeat-containing protein
XP_010268177.1	9471	4432.XP_010242130.1	0	2293.5	Streptophyta		GO:0005575,GO:0005622,GO:0005623,GO:0005634,GO:0005657,GO:0005663,GO:0005694,GO:0005886,GO:0006139,GO:0006259,GO:0006260,GO:0006261,GO:0006281,GO:0006725,GO:0006807,GO:0006950,GO:0006974,GO:0008150,GO:0008152,GO:0009058,GO:0009059,GO:0009987,GO:0016020,GO:0032991,GO:0033554,GO:0034641,GO:0034645,GO:0043170,GO:0043226,GO:0043227,GO:0043228,GO:0043229,GO:0043231,GO:0043232,GO:0044237,GO:0044238,GO:…											Viridiplantae	37S10@33090,3GCRI@35493,COG0470@1,KOG0989@2759	NA|NA|NA	L	STICHEL-like 3
XP_010255821.1	9668	4432.XP_010248199.1	2.9e-54	217.6	Streptophyta	IMB1	GO:0005575,GO:0005622,GO:0005623,GO:0005634,GO:0006355,GO:0008150,GO:0009889,GO:0009891,GO:0009893,GO:0010029,GO:0010030,GO:0010468,GO:0010556,GO:0010557,GO:0010604,GO:0010628,GO:0019219,GO:0019222,GO:0031323,GO:0031325,GO:0031326,GO:0031328,GO:0043226,GO:0043227,GO:0043229,GO:0043231,GO:0044424,GO:0044464,GO:0045893,GO:0045935,GO:0048518,GO:0048522,GO:0048580,GO:0048582,GO:0050789,GO:0050793,GO:…											Viridiplantae	37S2C@33090,3GAZT@35493,COG5076@1,KOG1474@2759	NA|NA|NA	K	transcription factor
XP_010242132.1	4583	4432.XP_010258215.1	2.6e-286	990.7	Streptophyta	WRKY4	GO:0001067,GO:0001101,GO:0002831,GO:0002832,GO:0003674,GO:0003676,GO:0003677,GO:0003700,GO:0005488,GO:0005575,GO:0005622,GO:0005623,GO:0005634,GO:0006355,GO:0008150,GO:0009719,GO:0009723,GO:0009725,GO:0009751,GO:0009753,GO:0009889,GO:0010033,GO:0010468,GO:0010556,GO:0014070,GO:0019219,GO:0019222,GO:0031323,GO:0031326,GO:0031347,GO:0031348,GO:0032101,GO:0032102,GO:0042221,GO:0042493,GO:0043226,GO:…		ko:K13424	ko04016,ko04626,map04016,map04626				ko00000,ko00001,ko03000				Viridiplantae	28JIG@1,2QTWW@2759,37K4Y@33090,3GA0G@35493	NA|NA|NA	K	WRKY Transcription Factor
XP_010248200.1	5009	4432.XP_010255599.1	0	1395.6	Streptophyta		GO:0000271,GO:0003674,GO:0003824,GO:0005575,GO:0005622,GO:0005623,GO:0005737,GO:0005768,GO:0005794,GO:0005802,GO:0005975,GO:0005976,GO:0008150,GO:0008152,GO:0008194,GO:0009058,GO:0009059,GO:0009664,GO:0009832,GO:0009987,GO:0010289,GO:0010383,GO:0010393,GO:0010394,GO:0012505,GO:0016043,GO:0016051,GO:0016740,GO:0016757,GO:0016758,GO:0017144,GO:0031410,GO:0031982,GO:0031984,GO:0033692,GO:0034637,GO:…	2.4.1.43	ko:K13648	ko00520,map00520		R05191	RC00005	ko00000,ko00001,ko01000,ko01003		GT8		Viridiplantae	2CMWG@1,2QSDQ@2759,37HW2@33090,3G9GU@35493	NA|NA|NA	G	Belongs to the glycosyltransferase 8 family
XP_010258215.1	8552	4432.XP_010269231.1	4.7e-176	625.2	Streptophyta		GO:0003674,GO:0003676,GO:0003723,GO:0003824,GO:0004518,GO:0004519,GO:0005488,GO:0005575,GO:0005622,GO:0005623,GO:0006139,GO:0006725,GO:0006807,GO:0008150,GO:0008152,GO:0009451,GO:0009987,GO:0016070,GO:0016787,GO:0016788,GO:0034641,GO:0043170,GO:0043226,GO:0043227,GO:0043229,GO:0043231,GO:0043412,GO:0044237,GO:0044238,GO:0044424,GO:0044464,GO:0046483,GO:0071704,GO:0090304,GO:0090305,GO:0097159,GO:…		ko:K17964					ko00000,ko03029				Viridiplantae	37TAZ@33090,3GG2F@35493,KOG4197@1,KOG4197@2759	NA|NA|NA	KLT	Pentatricopeptide repeat-containing protein
XP_010255599.1	11294	4432.XP_010244887.1	0	2269.2	Streptophyta													Viridiplantae	37NSQ@33090,3GGJM@35493,KOG0266@1,KOG0266@2759	NA|NA|NA	S	Topless-related protein
XP_010269232.1	12041	4432.XP_010244405.1	4e-95	354.4	Streptophyta		GO:0000166,GO:0003674,GO:0003824,GO:0004175,GO:0004222,GO:0005488,GO:0005524,GO:0005575,GO:0005622,GO:0005623,GO:0005737,GO:0005739,GO:0005740,GO:0005741,GO:0005743,GO:0005746,GO:0005750,GO:0005758,GO:0005759,GO:0005773,GO:0005774,GO:0006508,GO:0006605,GO:0006626,GO:0006627,GO:0006807,GO:0006810,GO:0006839,GO:0006886,GO:0006950,GO:0006970,GO:0006996,GO:0007005,GO:0008104,GO:0008144,GO:0008150,GO:…	1.8.5.7,3.4.24.64	ko:K01412,ko:K07393,ko:K21767					ko00000,ko01000,ko01002,ko03029,ko04812				Viridiplantae	37KI7@33090,3G8AB@35493,COG0612@1,KOG2067@2759	NA|NA|NA	O	Belongs to the peptidase M16 family
XP_010244890.1	13138	3750.XP_008382799.1	2.6e-26	127.5	fabids													Viridiplantae	2CDD7@1,2S3E5@2759,37VF3@33090,3GIUZ@35493,4JR4Z@91835	NA|NA|NA
XP_010269174.1	6740	4432.XP_010247093.1	0	1745.3	Streptophyta													Viridiplantae	2CMDM@1,2QQ1V@2759,37HXN@33090,3GEH3@35493	NA|NA|NA	S	Domain of unknown function (DUF4378)
XP_010263994.1	7784	4432.XP_010265312.1	0	1280	Streptophyta		GO:0000229,GO:0000785,GO:0000789,GO:0005575,GO:0005622,GO:0005623,GO:0005634,GO:0005635,GO:0005652,GO:0005654,GO:0005694,GO:0005737,GO:0005829,GO:0006996,GO:0006997,GO:0008150,GO:0009987,GO:0012505,GO:0016043,GO:0031967,GO:0031974,GO:0031975,GO:0031981,GO:0032535,GO:0034399,GO:0043226,GO:0043227,GO:0043228,GO:0043229,GO:0043231,GO:0043232,GO:0043233,GO:0044422,GO:0044424,GO:0044427,GO:0044428,GO:…											Viridiplantae	28MXT@1,2QUGA@2759,37QP9@33090,3GF7B@35493	NA|NA|NA	S	Nuclear matrix constituent protein 1-like
XP_019052020.1	9708	4432.XP_010244539.1	0	1620.1	Streptophyta													Viridiplantae	2CFGJ@1,2QS0Z@2759,37T1J@33090,3GGJ9@35493	NA|NA|NA	S	Probable zinc-ribbon domain
XP_010265317.1	10508	4432.XP_010277269.1	0	1139.4	Streptophyta													Viridiplantae	28PVX@1,2QWIJ@2759,37PKT@33090,3GFAH@35493	NA|NA|NA	S	XS domain
XP_010244540.1	13140	4432.XP_010254198.1	0	3327.3	Streptophyta													Viridiplantae	2CMJ3@1,2QQH9@2759,37Q4T@33090,3GBVZ@35493	NA|NA|NA	S	Enhancer of polycomb-like transcription factor protein
XP_010277269.1	13344	4432.XP_010266948.1	1.6e-291	1008.1	Streptophyta		GO:0000166,GO:0003674,GO:0005488,GO:0005515,GO:0005524,GO:0005575,GO:0005618,GO:0005622,GO:0005623,GO:0005737,GO:0005829,GO:0005832,GO:0005856,GO:0005886,GO:0006457,GO:0006458,GO:0008144,GO:0008150,GO:0009987,GO:0016020,GO:0017076,GO:0030312,GO:0030554,GO:0031224,GO:0031225,GO:0031226,GO:0032553,GO:0032555,GO:0032559,GO:0032991,GO:0035639,GO:0036094,GO:0043167,GO:0043168,GO:0043226,GO:0043228,GO:…		ko:K09494					ko00000,ko03036,ko03110,ko04147				Viridiplantae	37I4F@33090,3G8JY@35493,COG0459@1,KOG0363@2759	NA|NA|NA	O	assists the folding of proteins upon ATP hydrolysis
XP_010254200.1	13678	4432.XP_010269236.1	0	1231.9	Streptophyta													Viridiplantae	28K1P@1,2QUM5@2759,37NGH@33090,3G7PC@35493	NA|NA|NA	S	ARM-repeat Tetratricopeptide repeat (TPR)-like protein
XP_010266950.1	102	4432.XP_010257513.1	0	1359	Streptophyta			2.7.11.1	ko:K02218	ko04011,ko04392,map04011,map04392				ko00000,ko00001,ko01000,ko01001				Viridiplantae	37NP2@33090,3GCUU@35493,KOG1164@1,KOG1164@2759	NA|NA|NA	T	Casein Kinase
XP_010269240.1	729	4432.XP_010254340.1	0	1803.1	Streptophyta			2.7.11.25	ko:K04422	ko04010,map04010				ko00000,ko00001,ko01000,ko01001				Viridiplantae	37JRZ@33090,3GFGZ@35493,COG0515@1,KOG0192@2759	NA|NA|NA	T	PB1 domain
XP_010257513.1	1111	4432.XP_010241374.1	0	3483	Streptophyta													Viridiplantae	28KA9@1,2QSR0@2759,37IP3@33090,3G828@35493	NA|NA|NA
XP_019052987.1	1174	4432.XP_010276880.1	0	1491.9	Streptophyta		GO:0001101,GO:0001505,GO:0006807,GO:0006809,GO:0007154,GO:0007165,GO:0008150,GO:0008152,GO:0009058,GO:0009719,GO:0009725,GO:0009737,GO:0009738,GO:0009755,GO:0009987,GO:0010033,GO:0017144,GO:0023052,GO:0032870,GO:0033993,GO:0034641,GO:0042133,GO:0042136,GO:0042221,GO:0044237,GO:0044249,GO:0044271,GO:0046209,GO:0050789,GO:0050794,GO:0050896,GO:0051716,GO:0065007,GO:0065008,GO:0070887,GO:0071215,GO:…	1.4.3.21	ko:K00276	ko00260,ko00350,ko00360,ko00410,ko00950,ko00960,ko01100,ko01110,map00260,map00350,map00360,map00410,map00950,map00960,map01100,map01110		R02382,R02529,R02613,R03139,R04027,R04300,R06154,R06740	RC00062,RC00189,RC00676,RC01052	ko00000,ko00001,ko01000				Viridiplantae	37SET@33090,3G86Z@35493,COG3733@1,KOG1186@2759	NA|NA|NA	Q	amine oxidase
XP_010241374.1	1495	4432.XP_010265915.1	0	3869.3	Streptophyta		GO:0005575,GO:0005623,GO:0005886,GO:0016020,GO:0044464,GO:0071944	2.4.1.34	ko:K00706,ko:K11000	ko00500,ko04011,map00500,map04011		R03118	RC00005	ko00000,ko00001,ko01000,ko01003		GT48		Viridiplantae	37QVK@33090,3GE33@35493,KOG0916@1,KOG0916@2759	NA|NA|NA	M	callose synthase
XP_010276880.1	3928	4432.XP_010252665.1	0	1476.1	Streptophyta		GO:0000902,GO:0000904,GO:0003674,GO:0003824,GO:0005488,GO:0005509,GO:0005575,GO:0005618,GO:0005623,GO:0005886,GO:0005911,GO:0005975,GO:0005976,GO:0006073,GO:0006950,GO:0006952,GO:0006968,GO:0007275,GO:0008081,GO:0008150,GO:0008152,GO:0008889,GO:0009505,GO:0009506,GO:0009653,GO:0009664,GO:0009791,GO:0009826,GO:0009888,GO:0009932,GO:0009987,GO:0010015,GO:0010016,GO:0010026,GO:0010052,GO:0010053,GO:…	3.1.4.46	ko:K01126	ko00564,map00564		R01030,R01470	RC00017,RC00425	ko00000,ko00001,ko01000				Viridiplantae	37IRF@33090,3GCX0@35493,COG0584@1,KOG2258@2759	NA|NA|NA	C	glycerophosphoryl diester phosphodiesterase
XP_019054318.1	12833	4432.XP_010271429.1	0	1416	Streptophyta		GO:0001101,GO:0005575,GO:0005622,GO:0005623,GO:0005634,GO:0005737,GO:0005829,GO:0005856,GO:0005875,GO:0005886,GO:0008150,GO:0009507,GO:0009526,GO:0009536,GO:0009719,GO:0009725,GO:0009737,GO:0009941,GO:0010033,GO:0015630,GO:0016020,GO:0031967,GO:0031975,GO:0032991,GO:0033993,GO:0042221,GO:0043226,GO:0043227,GO:0043228,GO:0043229,GO:0043231,GO:0043232,GO:0044422,GO:0044424,GO:0044430,GO:0044434,GO:…											Viridiplantae	37NNJ@33090,3GC1Q@35493,KOG1075@1,KOG1075@2759	NA|NA|NA	S	IQ-domain
XP_010252665.1	2452	4432.XP_010272712.1	3.6e-176	624	Streptophyta	IPK2	GO:0000003,GO:0000823,GO:0000824,GO:0000902,GO:0000904,GO:0003006,GO:0003674,GO:0003824,GO:0005575,GO:0005622,GO:0005623,GO:0005634,GO:0005737,GO:0005829,GO:0005886,GO:0006066,GO:0006355,GO:0006793,GO:0006796,GO:0006935,GO:0007275,GO:0008150,GO:0008152,GO:0009058,GO:0009555,GO:0009605,GO:0009653,GO:0009790,GO:0009791,GO:0009793,GO:0009826,GO:0009846,GO:0009856,GO:0009860,GO:0009889,GO:0009932,GO:…	2.7.1.140,2.7.1.151	ko:K00915,ko:K11251	ko00562,ko01100,ko04070,ko04138,ko04217,ko05034,ko05322,map00562,map01100,map04070,map04138,map04217,map05034,map05322	M00132	R03478,R05800,R05801,R10065,R10953	RC00002,RC00078,RC01938	ko00000,ko00001,ko00002,ko01000,ko03036,ko04147				Viridiplantae	37QAD@33090,3GE4V@35493,KOG1620@1,KOG1620@2759	NA|NA|NA	IKT	Inositol phosphate kinase with a broad substrate specificity
XP_010271431.1	3818	4432.XP_010250478.1	5.5e-125	453.8	Streptophyta		GO:0003674,GO:0003824,GO:0004551,GO:0005575,GO:0005622,GO:0005623,GO:0005634,GO:0005737,GO:0005739,GO:0016462,GO:0016787,GO:0016817,GO:0016818,GO:0034432,GO:0043226,GO:0043227,GO:0043229,GO:0043231,GO:0044424,GO:0044444,GO:0044464	3.6.1.52	ko:K07766					ko00000,ko01000				Viridiplantae	37U0R@33090,3GCVZ@35493,COG0494@1,KOG2839@2759	NA|NA|NA	T	Nudix hydrolase
XP_010272714.1	11494	4432.XP_010255881.1	3.3e-161	574.3	Streptophyta													Viridiplantae	37HGB@33090,3GEWN@35493,KOG4840@1,KOG4840@2759	NA|NA|NA	S	UPF0613 protein
XP_010250478.1	12603	4432.XP_010266362.1	0	1310.8	Streptophyta	HSP70B	GO:0000166,GO:0003674,GO:0005488,GO:0005524,GO:0005575,GO:0005576,GO:0005622,GO:0005623,GO:0005634,GO:0005737,GO:0005739,GO:0006605,GO:0006810,GO:0006886,GO:0006950,GO:0008104,GO:0008144,GO:0008150,GO:0009266,GO:0009408,GO:0009409,GO:0009507,GO:0009526,GO:0009532,GO:0009536,GO:0009570,GO:0009579,GO:0009628,GO:0009941,GO:0010035,GO:0010038,GO:0015031,GO:0015833,GO:0017076,GO:0030554,GO:0031967,GO:…		ko:K03283	ko03040,ko04010,ko04141,ko04144,ko04213,ko04612,ko04915,ko05134,ko05145,ko05162,ko05164,ko05169,map03040,map04010,map04141,map04144,map04213,map04612,map04915,map05134,map05145,map05162,map05164,map05169	M00353,M00355			ko00000,ko00001,ko00002,ko01009,ko03009,ko03029,ko03041,ko03051,ko03110,ko04131,ko04147,ko04516	1.A.33.1			Viridiplantae	37IHK@33090,3G7BX@35493,COG0443@1,KOG0102@2759	NA|NA|NA	O	Belongs to the heat shock protein 70 family
XP_019053206.1	635	4432.XP_010277758.1	1.9e-202	711.8	Streptophyta		GO:0002237,GO:0003674,GO:0003676,GO:0003723,GO:0003729,GO:0003730,GO:0005488,GO:0005515,GO:0005575,GO:0005622,GO:0005623,GO:0005634,GO:0005654,GO:0005730,GO:0005737,GO:0005849,GO:0006139,GO:0006378,GO:0006379,GO:0006396,GO:0006397,GO:0006725,GO:0006807,GO:0006950,GO:0006952,GO:0006954,GO:0007275,GO:0007568,GO:0008150,GO:0008152,GO:0008219,GO:0009058,GO:0009605,GO:0009607,GO:0009617,GO:0009692,GO:…		ko:K12741	ko03040,map03040				ko00000,ko00001,ko03019,ko03041				Viridiplantae	37PR4@33090,3GBND@35493,KOG0118@1,KOG0118@2759	NA|NA|NA	A	UBP1-associated protein
XP_010266362.1	773	4432.XP_010244670.1	0	2090.1	Streptophyta		GO:0005575,GO:0005623,GO:0005886,GO:0008150,GO:0009987,GO:0010118,GO:0010941,GO:0016020,GO:0044464,GO:0048519,GO:0048523,GO:0050789,GO:0050794,GO:0060548,GO:0065007,GO:0071944,GO:0090332											Viridiplantae	37MKV@33090,3G9QY@35493,KOG1327@1,KOG1327@2759	NA|NA|NA	T	BONZAI 3-like
XP_010277760.1	1373	4432.XP_010246470.1	0	1347.4	Streptophyta		GO:0000003,GO:0003006,GO:0003674,GO:0003824,GO:0004672,GO:0005488,GO:0005515,GO:0005516,GO:0006464,GO:0006468,GO:0006793,GO:0006796,GO:0006807,GO:0006950,GO:0006970,GO:0007275,GO:0008150,GO:0008152,GO:0009605,GO:0009607,GO:0009625,GO:0009628,GO:0009719,GO:0009725,GO:0009733,GO:0009790,GO:0009791,GO:0009793,GO:0009987,GO:0010033,GO:0010154,GO:0016301,GO:0016310,GO:0016740,GO:0016772,GO:0016773,GO:…											Viridiplantae	28K0J@1,2QSF1@2759,37KTV@33090,3GD88@35493	NA|NA|NA	T	LRR receptor-like serine threonine-protein kinase
XP_019051691.1	1849	4432.XP_010264177.1	1.2e-296	1025	Eukaryota													Eukaryota	COG2124@1,KOG0156@2759	NA|NA|NA	Q	cytochrome p450
XP_010246470.1	1859	4432.XP_010247066.1	1.1e-244	852	Streptophyta													Viridiplantae	28NAG@1,2QUVX@2759,37MWU@33090,3GFRU@35493	NA|NA|NA	S	Encoded by
XP_010264178.1	3016	4432.XP_010278201.1	0	1673.7	Streptophyta		GO:0005575,GO:0005622,GO:0005623,GO:0005634,GO:0005654,GO:0031974,GO:0031981,GO:0043226,GO:0043227,GO:0043229,GO:0043231,GO:0043233,GO:0044422,GO:0044424,GO:0044428,GO:0044446,GO:0044464,GO:0070013		ko:K12842	ko03040,map03040				ko00000,ko00001,ko03041				Viridiplantae	37Q4Y@33090,3GEQ0@35493,KOG0151@1,KOG0151@2759	NA|NA|NA	A	U2 snRNP-associated SURP motif-containing
XP_010247068.1	3584	4432.XP_010265382.1	4.9e-259	899.8	Streptophyta		GO:0000229,GO:0005575,GO:0005622,GO:0005623,GO:0005694,GO:0005737,GO:0009295,GO:0009508,GO:0009532,GO:0009536,GO:0042646,GO:0043226,GO:0043227,GO:0043228,GO:0043229,GO:0043231,GO:0043232,GO:0044422,GO:0044424,GO:0044435,GO:0044444,GO:0044446,GO:0044464											Viridiplantae	2CMA8@1,2QPSC@2759,37UB5@33090,3G8SA@35493	NA|NA|NA	L	Protein OSB2, chloroplastic-like
XP_010278205.1	4411	4432.XP_010258277.1	0	1552.3	Streptophyta													Viridiplantae	37NK4@33090,3GACY@35493,COG5409@1,KOG1162@2759	NA|NA|NA	U	phosphate transporter PHO1 homolog
XP_010265382.1	5261	4432.XP_010261826.1	3.8e-295	1020	Streptophyta		GO:0001101,GO:0003674,GO:0003824,GO:0004029,GO:0005575,GO:0005622,GO:0005623,GO:0005737,GO:0005829,GO:0006081,GO:0006950,GO:0006970,GO:0008150,GO:0008152,GO:0009269,GO:0009414,GO:0009415,GO:0009628,GO:0009651,GO:0009719,GO:0009725,GO:0009737,GO:0009987,GO:0010033,GO:0010035,GO:0016491,GO:0016620,GO:0016903,GO:0033993,GO:0042221,GO:0044237,GO:0044424,GO:0044444,GO:0044464,GO:0050896,GO:0055114,GO:…	1.2.1.3,1.2.1.31,1.2.1.8	ko:K14085	ko00010,ko00053,ko00071,ko00260,ko00280,ko00310,ko00330,ko00340,ko00380,ko00410,ko00561,ko00620,ko01100,ko01110,ko01120,ko01130,map00010,map00053,map00071,map00260,map00280,map00310,map00330,map00340,map00380,map00410,map00561,map00620,map01100,map01110,map01120,map01130	M00032,M00135	R00631,R00710,R00904,R01752,R01986,R02549,R02565,R02566,R02678,R02940,R02957,R03102,R03103,R03283,R03869,R04065,R04506,R04903,R05050	RC00047,RC00071,RC00080,RC00186,RC00242,RC00816	ko00000,ko00001,ko00002,ko01000				Viridiplantae	37KGB@33090,3G7MV@35493,COG1012@1,KOG2453@2759	NA|NA|NA	C	Belongs to the aldehyde dehydrogenase family
XP_010258279.1	5264	4432.XP_010273717.1	1.7e-145	521.9	Streptophyta													Viridiplantae	2C5GG@1,2QR9D@2759,37KPN@33090,3GB3V@35493	NA|NA|NA	S	At3g49720-like
XP_010261827.1	6355	4432.XP_010255852.1	3.5e-257	893.6	Streptophyta		GO:0003674,GO:0003824,GO:0004356,GO:0005575,GO:0005576,GO:0005622,GO:0005623,GO:0005737,GO:0005739,GO:0005829,GO:0005840,GO:0006082,GO:0006520,GO:0006536,GO:0006541,GO:0006807,GO:0006950,GO:0006970,GO:0007568,GO:0008150,GO:0008152,GO:0009064,GO:0009507,GO:0009526,GO:0009532,GO:0009534,GO:0009535,GO:0009536,GO:0009570,GO:0009579,GO:0009628,GO:0009651,GO:0009719,GO:0009725,GO:0009735,GO:0009941,GO:…	6.3.1.2	ko:K01915	ko00220,ko00250,ko00630,ko00910,ko01100,ko01120,ko01230,ko02020,ko04217,ko04724,ko04727,map00220,map00250,map00630,map00910,map01100,map01120,map01230,map02020,map04217,map04724,map04727		R00253	RC00010,RC02798	ko00000,ko00001,ko01000,ko04147				Viridiplantae	37JCK@33090,3G9XQ@35493,COG0174@1,KOG0683@2759	NA|NA|NA	E	glutamine synthetase
XP_010273725.1	6491	4432.XP_010250925.1	0	2044.6	Streptophyta		GO:0005575,GO:0005622,GO:0005623,GO:0005634,GO:0005657,GO:0005663,GO:0005694,GO:0006139,GO:0006259,GO:0006260,GO:0006261,GO:0006281,GO:0006725,GO:0006807,GO:0006950,GO:0006974,GO:0008150,GO:0008152,GO:0009058,GO:0009059,GO:0009987,GO:0032991,GO:0033554,GO:0034641,GO:0034645,GO:0043170,GO:0043226,GO:0043227,GO:0043228,GO:0043229,GO:0043231,GO:0043232,GO:0044237,GO:0044238,GO:0044249,GO:0044260,GO:…											Viridiplantae	37M5Q@33090,3GCGW@35493,COG0470@1,KOG0989@2759	NA|NA|NA	L	DNA polymerase III
XP_010255852.1	10385	4432.XP_010262404.1	2.9e-19	103.2	Streptophyta													Viridiplantae	2CM89@1,2QPKP@2759,37R8Q@33090,3G91D@35493	NA|NA|NA	S	Glycine-rich cell wall structural
XP_010250925.1	10834	4432.XP_010257546.1	4.7e-105	387.1	Streptophyta													Viridiplantae	29XXM@1,2RXST@2759,37TSJ@33090,3GI0X@35493	NA|NA|NA	S	Dirigent proteins impart stereoselectivity on the phenoxy radical-coupling reaction, yielding optically active lignans from two molecules of coniferyl alcohol in the biosynthesis of lignans, flavonolignans, and alkaloids and thus plays a central role in plant secondary metabolism
XP_010262404.1	11089	4432.XP_010264339.1	0	3959.8	Streptophyta													Viridiplantae	37MMK@33090,3GBED@35493,KOG1181@1,KOG1181@2759	NA|NA|NA	S	atg2484-1,g2484-1
XP_010257546.1	11521	4432.XP_010260864.1	6.7e-301	1039.3	Streptophyta	HUA1	GO:0001709,GO:0003674,GO:0003676,GO:0003723,GO:0003729,GO:0003730,GO:0005488,GO:0005575,GO:0005622,GO:0005623,GO:0005634,GO:0005737,GO:0005829,GO:0006417,GO:0008150,GO:0009889,GO:0009890,GO:0009892,GO:0009893,GO:0009894,GO:0009896,GO:0009987,GO:0010468,GO:0010556,GO:0010558,GO:0010604,GO:0010605,GO:0010608,GO:0010629,GO:0017148,GO:0019219,GO:0019222,GO:0030154,GO:0031323,GO:0031324,GO:0031325,GO:…											Viridiplantae	37P8T@33090,3G8H4@35493,COG5063@1,KOG1677@2759	NA|NA|NA	S	Zinc finger CCCH domain-containing protein
XP_010264341.1	11674	4432.XP_010248997.1	3e-149	534.6	Streptophyta													Viridiplantae	2CNFT@1,2QVZQ@2759,37Q6V@33090,3GAH6@35493	NA|NA|NA	S	B2 protein-like
XP_010260864.1	11736	4432.XP_010249192.1	0	1732.6	Streptophyta	CLPC1	GO:0003674,GO:0003824,GO:0004176,GO:0005488,GO:0005515,GO:0005575,GO:0005618,GO:0005622,GO:0005623,GO:0005737,GO:0005739,GO:0006508,GO:0006605,GO:0006807,GO:0006810,GO:0006886,GO:0006996,GO:0008104,GO:0008150,GO:0008152,GO:0008233,GO:0009507,GO:0009526,GO:0009528,GO:0009532,GO:0009534,GO:0009535,GO:0009536,GO:0009570,GO:0009579,GO:0009657,GO:0009658,GO:0009706,GO:0009719,GO:0009725,GO:0009735,GO:…		ko:K03696	ko01100,map01100				ko00000,ko03110				Viridiplantae	37RK8@33090,3GD7P@35493,COG0542@1,KOG1051@2759	NA|NA|NA	O	Belongs to the ClpA ClpB family
XP_010248997.1	12602	4432.XP_010269878.1	1e-136	492.7	Streptophyta		GO:0000502,GO:0003674,GO:0003735,GO:0005198,GO:0005575,GO:0005622,GO:0005623,GO:0005737,GO:0005773,GO:0005774,GO:0005829,GO:0005839,GO:0005840,GO:0005844,GO:0008150,GO:0010035,GO:0010038,GO:0010043,GO:0016020,GO:0019773,GO:0022626,GO:0031090,GO:0032991,GO:0042221,GO:0042788,GO:0043226,GO:0043227,GO:0043228,GO:0043229,GO:0043231,GO:0043232,GO:0044422,GO:0044424,GO:0044437,GO:0044444,GO:0044445,GO:…	3.4.25.1	ko:K02730	ko03050,map03050	M00337,M00340			ko00000,ko00001,ko00002,ko01000,ko01002,ko03051				Viridiplantae	37HRM@33090,3GA4H@35493,COG0638@1,KOG0182@2759	NA|NA|NA	O	The proteasome is a multicatalytic proteinase complex which is characterized by its ability to cleave peptides with Arg, Phe, Tyr, Leu, and Glu adjacent to the leaving group at neutral or slightly basic pH
XP_010249192.1	12634	4432.XP_010264859.1	0	2874.3	Streptophyta		GO:0000775,GO:0000785,GO:0000792,GO:0000902,GO:0000904,GO:0001674,GO:0001932,GO:0003674,GO:0003824,GO:0005488,GO:0005515,GO:0005575,GO:0005622,GO:0005623,GO:0005634,GO:0005694,GO:0005700,GO:0005701,GO:0005721,GO:0005722,GO:0006139,GO:0006259,GO:0006323,GO:0006325,GO:0006333,GO:0006334,GO:0006336,GO:0006342,GO:0006355,GO:0006725,GO:0006807,GO:0006915,GO:0006928,GO:0006935,GO:0006996,GO:0007154,GO:…	3.6.4.12	ko:K10779					ko00000,ko01000,ko03000,ko03036				Viridiplantae	37R1J@33090,3GAZJ@35493,COG0553@1,KOG1015@2759	NA|NA|NA	K	Transcriptional regulator
XP_010269878.1	13284	4432.XP_010264065.1	1.6e-160	572	Streptophyta		GO:0005575,GO:0005622,GO:0005623,GO:0005634,GO:0005654,GO:0006109,GO:0006792,GO:0006950,GO:0006996,GO:0007154,GO:0008150,GO:0009267,GO:0009605,GO:0009657,GO:0009658,GO:0009889,GO:0009987,GO:0009991,GO:0010438,GO:0010439,GO:0010675,GO:0016043,GO:0017053,GO:0019222,GO:0031323,GO:0031326,GO:0031667,GO:0031668,GO:0031669,GO:0031974,GO:0031981,GO:0032991,GO:0033554,GO:0042594,GO:0042762,GO:0043226,GO:…											Viridiplantae	28KBX@1,2QSSW@2759,37HNM@33090,3G8K0@35493	NA|NA|NA	S	Protein SULFUR DEFICIENCY-INDUCED
XP_010264859.1	13766	4432.XP_010242894.1	3.3e-255	887.1	Streptophyta	CAT1	GO:0000302,GO:0003674,GO:0003824,GO:0004096,GO:0004601,GO:0005575,GO:0005622,GO:0005623,GO:0005737,GO:0005777,GO:0006950,GO:0006979,GO:0008150,GO:0008152,GO:0009314,GO:0009410,GO:0009416,GO:0009628,GO:0009636,GO:0009719,GO:0009725,GO:0009733,GO:0009987,GO:0010033,GO:0016043,GO:0016209,GO:0016491,GO:0016684,GO:0022607,GO:0042221,GO:0042579,GO:0043226,GO:0043227,GO:0043229,GO:0043231,GO:0043933,GO:…	1.11.1.6	ko:K03781	ko00380,ko00630,ko01110,ko01130,ko01200,ko04011,ko04016,ko04068,ko04146,ko04211,ko04212,ko04213,ko05014,map00380,map00630,map01110,map01130,map01200,map04011,map04016,map04068,map04146,map04211,map04212,map04213,map05014	M00532	R00009,R00602,R02670	RC00034,RC00767,RC02141,RC02755	ko00000,ko00001,ko00002,ko01000				Viridiplantae	37M6R@33090,3G948@35493,COG0753@1,KOG0047@2759	NA|NA|NA	P	Occurs in almost all aerobically respiring organisms and serves to protect cells from the toxic effects of hydrogen peroxide
XP_010264065.1	13792	4432.XP_010255058.1	1.3e-246	858.6	Streptophyta													Viridiplantae	29S6S@1,2RXD2@2759,37SN0@33090,3GFE3@35493	NA|NA|NA	K	B3 domain-containing transcription factor
XP_010242895.1	7022	4432.XP_010268790.1	0	1108.6	Streptophyta			1.6.5.9	ko:K17871					ko00000,ko01000				Viridiplantae	37I8M@33090,3G735@35493,COG1252@1,KOG2495@2759	NA|NA|NA	C	Internal alternative NAD(P)H-ubiquinone oxidoreductase
XP_010255060.1	11437	4432.XP_010250430.1	0	1484.9	Streptophyta													Viridiplantae	28M96@1,2QTSF@2759,37KUB@33090,3GEHV@35493	NA|NA|NA
XP_019054708.1	745	4432.XP_010254011.1	0	1129.4	Streptophyta		GO:0005575,GO:0005622,GO:0005623,GO:0005737,GO:0009507,GO:0009536,GO:0043226,GO:0043227,GO:0043229,GO:0043231,GO:0044424,GO:0044444,GO:0044464		ko:K04077	ko03018,ko04212,ko04940,ko05134,ko05152,map03018,map04212,map04940,map05134,map05152				ko00000,ko00001,ko03019,ko03029,ko03110,ko04147				Viridiplantae	37M32@33090,3GGAQ@35493,COG0459@1,KOG0356@2759	NA|NA|NA	O	Belongs to the chaperonin (HSP60) family
XP_010250433.1	1049	4432.XP_010257735.1	2.1e-158	565.1	Streptophyta													Viridiplantae	2CIZ6@1,2QW89@2759,37NU8@33090,3GBUA@35493	NA|NA|NA
XP_010254011.1	2526	4432.XP_010277269.1	0	1122.1	Streptophyta													Viridiplantae	28PVX@1,2QWIJ@2759,37PKT@33090,3GFAH@35493	NA|NA|NA	S	XS domain
XP_010257737.1	4747	4432.XP_010278809.1	2.3e-165	588.2	Streptophyta		GO:0005575,GO:0005622,GO:0005623,GO:0005737,GO:0006996,GO:0008150,GO:0009368,GO:0009507,GO:0009526,GO:0009532,GO:0009534,GO:0009535,GO:0009536,GO:0009570,GO:0009579,GO:0009657,GO:0009658,GO:0009840,GO:0009941,GO:0009987,GO:0016020,GO:0016043,GO:0031967,GO:0031975,GO:0031976,GO:0031984,GO:0032991,GO:0034357,GO:0040034,GO:0042651,GO:0043226,GO:0043227,GO:0043229,GO:0043231,GO:0044422,GO:0044424,GO:…	3.4.21.92	ko:K01358	ko04112,ko04212,map04112,map04212				ko00000,ko00001,ko01000,ko01002				Viridiplantae	37J85@33090,3GB0R@35493,COG0740@1,KOG0840@2759	NA|NA|NA	O	ATP-dependent Clp protease proteolytic subunit
XP_010265043.1	5934	4432.XP_010270004.1	0	3293.1	Streptophyta													Viridiplantae	28ISI@1,2QR3S@2759,37S8R@33090,3GETI@35493	NA|NA|NA	S	RING FYVE PHD zinc finger superfamily protein
XP_010277270.1	6466	4432.XP_010254493.1	0	1462.2	Viridiplantae		GO:0003674,GO:0003700,GO:0005575,GO:0005622,GO:0005623,GO:0005634,GO:0006355,GO:0007154,GO:0007165,GO:0007602,GO:0008150,GO:0009314,GO:0009416,GO:0009581,GO:0009582,GO:0009583,GO:0009585,GO:0009605,GO:0009628,GO:0009639,GO:0009889,GO:0009891,GO:0009893,GO:0009987,GO:0010017,GO:0010018,GO:0010218,GO:0010468,GO:0010556,GO:0010557,GO:0010604,GO:0010628,GO:0019219,GO:0019222,GO:0023052,GO:0031323,GO:…											Viridiplantae	2CMI1@1,2QQDK@2759,37J5N@33090	NA|NA|NA	S	Protein FAR-RED IMPAIRED RESPONSE
XP_010278809.1	6590	4432.XP_010255219.1	5.9e-206	723.4	Streptophyta				ko:K15191					ko00000,ko03021				Viridiplantae	37PKR@33090,3GDPI@35493,COG5193@1,KOG1855@2759	NA|NA|NA	A	La-related protein
XP_019054835.1	10666	4432.XP_010263680.1	0	1291.9	Streptophyta	SDH1-1	GO:0000104,GO:0000166,GO:0003674,GO:0003824,GO:0005488,GO:0005524,GO:0005575,GO:0005618,GO:0005622,GO:0005623,GO:0005737,GO:0005739,GO:0005740,GO:0005743,GO:0005746,GO:0005749,GO:0006082,GO:0006091,GO:0006099,GO:0006101,GO:0006119,GO:0006121,GO:0006139,GO:0006163,GO:0006725,GO:0006753,GO:0006793,GO:0006796,GO:0006807,GO:0008144,GO:0008150,GO:0008152,GO:0009055,GO:0009060,GO:0009061,GO:0009117,GO:…	1.3.5.1	ko:K00234	ko00020,ko00190,ko01100,ko01110,ko01120,ko01130,ko01200,ko04714,ko04932,ko05010,ko05012,ko05016,map00020,map00190,map01100,map01110,map01120,map01130,map01200,map04714,map04932,map05010,map05012,map05016	M00009,M00011,M00148	R02164	RC00045	ko00000,ko00001,ko00002,ko01000				Viridiplantae	37JZR@33090,3G82J@35493,COG1053@1,KOG2403@2759	NA|NA|NA	C	Flavoprotein (FP) subunit of succinate dehydrogenase (SDH) that is involved in complex II of the mitochondrial electron transport chain and is responsible for transferring electrons from succinate to ubiquinone (coenzyme Q)
XP_010254493.1	10733	4432.XP_010278463.1	1.1e-249	869.8	Streptophyta				ko:K13172					ko00000,ko03041				Viridiplantae	37JPJ@33090,3G9MT@35493,KOG1869@1,KOG1869@2759	NA|NA|NA	A	cwf21 domain
XP_010255219.1	11174	4432.XP_010256055.1	0	1206.4	Streptophyta		GO:0000209,GO:0000302,GO:0001101,GO:0003674,GO:0003824,GO:0004842,GO:0005488,GO:0005515,GO:0005575,GO:0005622,GO:0005623,GO:0005634,GO:0005654,GO:0005694,GO:0005730,GO:0005737,GO:0005815,GO:0005829,GO:0005856,GO:0006275,GO:0006325,GO:0006464,GO:0006479,GO:0006508,GO:0006511,GO:0006807,GO:0006950,GO:0006970,GO:0006974,GO:0006979,GO:0006996,GO:0008150,GO:0008152,GO:0008213,GO:0009056,GO:0009057,GO:…	2.3.2.27	ko:K10624					ko00000,ko01000,ko04121				Viridiplantae	37N5V@33090,3GCVN@35493,COG5222@1,KOG0314@2759	NA|NA|NA	S	zinc ion binding
XP_010263680.1	11217	4432.XP_010272712.1	3.6e-176	624	Streptophyta	IPK2	GO:0000003,GO:0000823,GO:0000824,GO:0000902,GO:0000904,GO:0003006,GO:0003674,GO:0003824,GO:0005575,GO:0005622,GO:0005623,GO:0005634,GO:0005737,GO:0005829,GO:0005886,GO:0006066,GO:0006355,GO:0006793,GO:0006796,GO:0006935,GO:0007275,GO:0008150,GO:0008152,GO:0009058,GO:0009555,GO:0009605,GO:0009653,GO:0009790,GO:0009791,GO:0009793,GO:0009826,GO:0009846,GO:0009856,GO:0009860,GO:0009889,GO:0009932,GO:…	2.7.1.140,2.7.1.151	ko:K00915,ko:K11251	ko00562,ko01100,ko04070,ko04138,ko04217,ko05034,ko05322,map00562,map01100,map04070,map04138,map04217,map05034,map05322	M00132	R03478,R05800,R05801,R10065,R10953	RC00002,RC00078,RC01938	ko00000,ko00001,ko00002,ko01000,ko03036,ko04147				Viridiplantae	37QAD@33090,3GE4V@35493,KOG1620@1,KOG1620@2759	NA|NA|NA	IKT	Inositol phosphate kinase with a broad substrate specificity
XP_010278467.1	11572	4432.XP_010251196.1	6.7e-65	253.4	Streptophyta				ko:K02977	ko03010,map03010	M00177,M00179			br01610,ko00000,ko00001,ko00002,ko03011,ko04147				Viridiplantae	37KHY@33090,3G8Q9@35493,COG5272@1,KOG0004@2759	NA|NA|NA	O	ubiquitin
XP_010256058.1	12326	4432.XP_010248756.1	0	1382.9	Streptophyta				ko:K16865	ko05205,ko05206,map05205,map05206				ko00000,ko00001				Viridiplantae	37NWQ@33090,3G7D8@35493,KOG0403@1,KOG0403@2759	NA|NA|NA	T	Programmed cell death protein
XP_019055142.1	12734	4432.XP_010271809.1	5.2e-104	383.6	Streptophyta	DUF667	GO:0000226,GO:0001578,GO:0003352,GO:0003356,GO:0005575,GO:0005622,GO:0005623,GO:0005737,GO:0005815,GO:0005856,GO:0005874,GO:0005875,GO:0005879,GO:0005881,GO:0005929,GO:0005930,GO:0006996,GO:0007010,GO:0007017,GO:0008104,GO:0008150,GO:0009987,GO:0015630,GO:0016043,GO:0022607,GO:0030030,GO:0030031,GO:0031514,GO:0032838,GO:0032879,GO:0032886,GO:0032991,GO:0033036,GO:0033365,GO:0034613,GO:0035082,GO:…											Viridiplantae	37NKI@33090,3GC26@35493,KOG3213@1,KOG3213@2759	NA|NA|NA	K	Cilia- and flagella-associated protein
XP_010251196.1	12774	4432.XP_010272614.1	0	1223	Streptophyta		GO:0000271,GO:0003674,GO:0003824,GO:0004614,GO:0005575,GO:0005576,GO:0005622,GO:0005623,GO:0005737,GO:0005829,GO:0005975,GO:0005976,GO:0005977,GO:0005978,GO:0005982,GO:0005996,GO:0006006,GO:0006012,GO:0006073,GO:0006091,GO:0006112,GO:0006950,GO:0008150,GO:0008152,GO:0009056,GO:0009058,GO:0009059,GO:0009250,GO:0009266,GO:0009409,GO:0009507,GO:0009526,GO:0009532,GO:0009536,GO:0009570,GO:0009581,GO:…	5.4.2.2	ko:K01835	ko00010,ko00030,ko00052,ko00230,ko00500,ko00520,ko00521,ko01100,ko01110,ko01120,ko01130,map00010,map00030,map00052,map00230,map00500,map00520,map00521,map01100,map01110,map01120,map01130	M00549	R00959,R01057,R08639	RC00408	ko00000,ko00001,ko00002,ko01000				Viridiplantae	37R89@33090,3GETM@35493,COG0033@1,KOG0625@2759	NA|NA|NA	G	phosphoglucomutase
XP_010248756.1	13133	4432.XP_010255358.1	1.7e-210	738.4	Streptophyta		GO:0002376,GO:0003674,GO:0005085,GO:0005088,GO:0005089,GO:0005488,GO:0005515,GO:0005575,GO:0005618,GO:0005622,GO:0005623,GO:0005737,GO:0005886,GO:0006950,GO:0006952,GO:0006955,GO:0007275,GO:0008150,GO:0009505,GO:0009531,GO:0009605,GO:0009607,GO:0009620,GO:0009653,GO:0009664,GO:0009814,GO:0009817,GO:0009888,GO:0009987,GO:0010015,GO:0010053,GO:0010054,GO:0016020,GO:0016043,GO:0016049,GO:0017016,GO:…											Viridiplantae	2CNCC@1,2QV6R@2759,37PX3@33090,3GGY3@35493	NA|NA|NA	S	rop guanine nucleotide exchange factor
XP_010271813.1	13954	4432.XP_010268263.1	3.4e-180	637.9	Streptophyta													Viridiplantae	37NEA@33090,3G8M0@35493,COG5200@1,KOG0796@2759	NA|NA|NA	A	RNA-binding protein Luc7-like
XP_010272615.1	154	4432.XP_010251716.1	9.4e-278	962.2	Streptophyta													Viridiplantae	37P1M@33090,3GGHM@35493,KOG2615@1,KOG2615@2759	NA|NA|NA	J	Protein ZINC INDUCED
XP_019053081.1	358	4432.XP_010268287.1	0	2266.1	Streptophyta		GO:0003674,GO:0003682,GO:0003824,GO:0005488,GO:0005515,GO:0005575,GO:0005622,GO:0005623,GO:0005634,GO:0006139,GO:0006259,GO:0006304,GO:0006355,GO:0006357,GO:0006725,GO:0006807,GO:0008150,GO:0008152,GO:0009889,GO:0009891,GO:0009893,GO:0009987,GO:0010468,GO:0010556,GO:0010557,GO:0010604,GO:0010628,GO:0010639,GO:0016462,GO:0016787,GO:0016817,GO:0016818,GO:0016887,GO:0017111,GO:0019219,GO:0019222,GO:…											Viridiplantae	37S8S@33090,3GEI9@35493,COG0554@1,KOG0732@2759	NA|NA|NA	O	ATPase family AAA domain-containing protein
XP_010268263.1	1021	4432.XP_010242342.1	1.4e-189	668.7	Streptophyta			1.2.1.12	ko:K00134	ko00010,ko00710,ko01100,ko01110,ko01120,ko01130,ko01200,ko01230,ko04066,ko05010,map00010,map00710,map01100,map01110,map01120,map01130,map01200,map01230,map04066,map05010	M00001,M00002,M00003,M00165,M00166,M00308,M00552	R01061	RC00149	ko00000,ko00001,ko00002,ko01000,ko04131,ko04147				Viridiplantae	37HSA@33090,3GAGX@35493,COG0057@1,KOG0657@2759	NA|NA|NA	G	Belongs to the glyceraldehyde-3-phosphate dehydrogenase family
XP_010251709.1	1515	4432.XP_010253062.1	0	1619	Streptophyta													Viridiplantae	292DP@1,2R9A3@2759,37RYN@33090,3GHUP@35493	NA|NA|NA	S	isoform X1
XP_010268288.1	10292	4432.XP_010272254.1	0	1151	Streptophyta													Viridiplantae	37P49@33090,3GGM0@35493,KOG4197@1,KOG4197@2759	NA|NA|NA	S	Pentatricopeptide repeat-containing protein
XP_010242342.1	11490	4432.XP_010249375.1	6.9e-180	636.3	Streptophyta			2.4.1.207	ko:K08235					ko00000,ko01000				Viridiplantae	2QQUC@2759,37N4A@33090,3GC5J@35493,COG2273@1	NA|NA|NA	G	Catalyzes xyloglucan endohydrolysis (XEH) and or endotransglycosylation (XET). Cleaves and religates xyloglucan polymers, an essential constituent of the primary cell wall, and thereby participates in cell wall construction of growing tissues
XP_019052766.1	11567	4432.XP_010241660.1	2.2e-78	298.1	Streptophyta		GO:0000003,GO:0003006,GO:0005575,GO:0005622,GO:0005623,GO:0005737,GO:0005739,GO:0005740,GO:0005743,GO:0005746,GO:0005747,GO:0007275,GO:0008150,GO:0008152,GO:0009790,GO:0009791,GO:0009793,GO:0009853,GO:0009987,GO:0010154,GO:0016020,GO:0019866,GO:0022414,GO:0030964,GO:0031090,GO:0031966,GO:0031967,GO:0031975,GO:0032501,GO:0032502,GO:0032991,GO:0043094,GO:0043226,GO:0043227,GO:0043229,GO:0043231,GO:…		ko:K11353	ko00190,ko01100,ko04714,ko04723,ko04932,ko05010,ko05012,ko05016,map00190,map01100,map04714,map04723,map04932,map05010,map05012,map05016	M00146			ko00000,ko00001,ko00002	3.D.1.6			Viridiplantae	37TQA@33090,3GI2M@35493,KOG3300@1,KOG3300@2759	NA|NA|NA	CD	NADH dehydrogenase ubiquinone 1 alpha subcomplex subunit
XP_010272255.1	11646	4432.XP_010241815.1	0	2312.7	Streptophyta				ko:K21773	ko04218,map04218				ko00000,ko00001				Viridiplantae	37KSW@33090,3G9MC@35493,KOG1019@1,KOG1019@2759	NA|NA|NA	K	Protein ALWAYS EARLY
XP_010249375.1	12042	4432.XP_010271564.1	0	1187.6	Streptophyta													Viridiplantae	2BYZ8@1,2QUNR@2759,37PHY@33090,3GFDY@35493	NA|NA|NA	S	Protein of unknown function (DUF668)
XP_010241662.1	12179	4432.XP_010269844.1	0	1214.9	Streptophyta													Viridiplantae	388R4@33090,3GXDU@35493,KOG0117@1,KOG0117@2759	NA|NA|NA	A	RNA recognition motif
XP_010241815.1	12763	4432.XP_010270425.1	4.3e-124	450.7	Streptophyta	SWEET1A	GO:0003674,GO:0005215,GO:0005575,GO:0005622,GO:0005623,GO:0005737,GO:0005783,GO:0005789,GO:0005886,GO:0005887,GO:0006810,GO:0008150,GO:0008643,GO:0009987,GO:0012505,GO:0015144,GO:0016020,GO:0016021,GO:0016043,GO:0022607,GO:0022857,GO:0031224,GO:0031226,GO:0031984,GO:0034219,GO:0042175,GO:0043226,GO:0043227,GO:0043229,GO:0043231,GO:0043933,GO:0044085,GO:0044422,GO:0044424,GO:0044425,GO:0044432,GO:…		ko:K15382					ko00000,ko02000	9.A.58.1			Viridiplantae	37I7C@33090,3G79V@35493,KOG1623@1,KOG1623@2759	NA|NA|NA	U	Mediates both low-affinity uptake and efflux of sugar across the membrane
XP_010271565.1	556	4432.XP_010279120.1	0	1939.1	Streptophyta	PPC1	GO:0003674,GO:0003824,GO:0004611,GO:0005575,GO:0005576,GO:0005622,GO:0005623,GO:0005737,GO:0005829,GO:0006950,GO:0007154,GO:0007275,GO:0008150,GO:0008964,GO:0009267,GO:0009507,GO:0009536,GO:0009605,GO:0009987,GO:0009991,GO:0016036,GO:0016043,GO:0016829,GO:0016830,GO:0016831,GO:0022607,GO:0031667,GO:0031668,GO:0031669,GO:0032501,GO:0032502,GO:0033554,GO:0042594,GO:0043226,GO:0043227,GO:0043229,GO:…	4.1.1.31	ko:K01595	ko00620,ko00680,ko00710,ko00720,ko01100,ko01120,ko01200,map00620,map00680,map00710,map00720,map01100,map01120,map01200	M00168,M00170,M00171,M00172,M00173,M00346,M00374	R00345	RC02741	ko00000,ko00001,ko00002,ko01000				Viridiplantae	2QPVS@2759,37I3E@33090,3GA9N@35493,COG2352@1	NA|NA|NA	C	phosphoenolpyruvate carboxylase
XP_010269844.1	1085	4432.XP_010250057.1	4.8e-61	240.4	Streptophyta		GO:0005575,GO:0005622,GO:0005623,GO:0005737,GO:0005829,GO:0044424,GO:0044444,GO:0044464											Viridiplantae	2AMGN@1,2RZC2@2759,37UP5@33090,3GIVK@35493	NA|NA|NA	S	At2g34160-like
XP_010270426.1	3303	4432.XP_010261196.1	0	1122.8	Streptophyta				ko:K17785					ko00000,ko03029				Viridiplantae	2C66A@1,2QTA5@2759,37R19@33090,3GAP5@35493	NA|NA|NA	S	Belongs to the MICOS complex subunit Mic60 family
XP_010279121.1	4228	4432.XP_010266650.1	0	1683.3	Streptophyta													Viridiplantae	2C7QK@1,2QQE0@2759,37NU3@33090,3G99Z@35493	NA|NA|NA	S	Protein of unknown function (DUF 659)
XP_010250058.1	5913	4432.XP_010248779.1	0	2403.6	Streptophyta		GO:0000003,GO:0000902,GO:0003006,GO:0005575,GO:0005622,GO:0005623,GO:0005634,GO:0006325,GO:0006464,GO:0006482,GO:0006807,GO:0006996,GO:0007275,GO:0008150,GO:0008152,GO:0008214,GO:0009653,GO:0009719,GO:0009725,GO:0009741,GO:0009791,GO:0009826,GO:0009892,GO:0009987,GO:0010033,GO:0010228,GO:0010605,GO:0010639,GO:0014070,GO:0016043,GO:0016049,GO:0016569,GO:0016570,GO:0016577,GO:0019222,GO:0019538,GO:…											Viridiplantae	37HNB@33090,3GC9N@35493,COG0055@1,KOG1246@2759,KOG1721@1,KOG1721@2759	NA|NA|NA	K	lysine-specific demethylase
XP_010261197.1	6391	4432.XP_010272416.1	0	2124.4	Streptophyta		GO:0000184,GO:0000723,GO:0000956,GO:0003674,GO:0003676,GO:0003677,GO:0003723,GO:0003824,GO:0004518,GO:0004540,GO:0005488,GO:0005575,GO:0005622,GO:0005623,GO:0005634,GO:0005697,GO:0005737,GO:0006139,GO:0006259,GO:0006278,GO:0006401,GO:0006402,GO:0006403,GO:0006405,GO:0006406,GO:0006611,GO:0006725,GO:0006807,GO:0006810,GO:0006886,GO:0006913,GO:0006996,GO:0007004,GO:0008104,GO:0008150,GO:0008152,GO:…		ko:K14409	ko03015,map03015				ko00000,ko00001,ko03019				Viridiplantae	37N5N@33090,3GESI@35493,KOG2162@1,KOG2162@2759	NA|NA|NA	A	Telomerase activating protein Est1
XP_010266651.1	11274	4432.XP_010273524.1	0	2156.3	Streptophyta		GO:0006810,GO:0006913,GO:0008150,GO:0046907,GO:0051168,GO:0051169,GO:0051179,GO:0051234,GO:0051641,GO:0051649											Viridiplantae	37M31@33090,3GFKS@35493,COG1293@1,KOG2030@2759	NA|NA|NA	O	Nuclear export mediator factor
XP_010248780.1	13906	4432.XP_010275974.1	0	2396.3	Streptophyta				ko:K15601	ko04714,map04714				ko00000,ko00001,ko01000,ko03036				Viridiplantae	37MN3@33090,3G8KE@35493,KOG1356@1,KOG1356@2759	NA|NA|NA	K	lysine-specific demethylase
XP_010272419.1	13934	4432.XP_010276250.1	4.5e-307	1059.7	Streptophyta		GO:0000003,GO:0000228,GO:0000731,GO:0003006,GO:0003674,GO:0005488,GO:0005515,GO:0005575,GO:0005622,GO:0005623,GO:0005634,GO:0005694,GO:0006139,GO:0006259,GO:0006260,GO:0006261,GO:0006281,GO:0006301,GO:0006725,GO:0006807,GO:0006950,GO:0006974,GO:0007275,GO:0008150,GO:0008152,GO:0008622,GO:0009058,GO:0009059,GO:0009790,GO:0009791,GO:0009793,GO:0009987,GO:0010154,GO:0018130,GO:0019438,GO:0019899,GO:…	2.7.7.7	ko:K02325	ko00230,ko00240,ko01100,ko03030,ko03410,ko03420,ko05166,map00230,map00240,map01100,map03030,map03410,map03420,map05166	M00263	R00375,R00376,R00377,R00378	RC02795	ko00000,ko00001,ko00002,ko01000,ko03032,ko03400				Viridiplantae	37SA8@33090,3G7UX@35493,KOG3818@1,KOG3818@2759	NA|NA|NA	L	Participates in DNA repair and in chromosomal DNA replication
XP_019055263.1	3171	4432.XP_010272212.1	0	1832.4	Streptophyta			2.7.4.24	ko:K13024	ko04070,map04070		R05799,R08964	RC00002	ko00000,ko00001,ko01000				Viridiplantae	37NJP@33090,3GD72@35493,KOG1057@1,KOG1057@2759	NA|NA|NA	Z	Belongs to the histidine acid phosphatase family
XP_010275975.1	6028	4432.XP_010244645.1	2.4e-200	704.9	Streptophyta	CYCD1	GO:0000079,GO:0000307,GO:0001932,GO:0001934,GO:0003674,GO:0005575,GO:0005622,GO:0005623,GO:0005634,GO:0005911,GO:0006355,GO:0006357,GO:0006950,GO:0006970,GO:0008150,GO:0009506,GO:0009628,GO:0009651,GO:0009889,GO:0009891,GO:0009893,GO:0010468,GO:0010556,GO:0010557,GO:0010562,GO:0010604,GO:0010628,GO:0016538,GO:0019207,GO:0019219,GO:0019220,GO:0019222,GO:0019887,GO:0030054,GO:0030234,GO:0031323,GO:…											Viridiplantae	37HXR@33090,3GECK@35493,COG5333@1,KOG0835@2759	NA|NA|NA	DKL	Belongs to the cyclin family
XP_010276250.1	9809	4432.XP_010266807.1	0	1539.2	Streptophyta													Viridiplantae	2QTK5@2759,37J5A@33090,3GB2M@35493,COG1404@1	NA|NA|NA	O	Subtilisin-like protease
XP_019055089.1	9890	4432.XP_010265695.1	8.3e-254	882.5	Streptophyta		GO:0003674,GO:0003824,GO:0004672,GO:0004674,GO:0004675,GO:0004888,GO:0005575,GO:0005623,GO:0005886,GO:0006464,GO:0006468,GO:0006793,GO:0006796,GO:0006807,GO:0007154,GO:0007165,GO:0007166,GO:0007167,GO:0007178,GO:0008150,GO:0008152,GO:0009987,GO:0016020,GO:0016301,GO:0016310,GO:0016740,GO:0016772,GO:0016773,GO:0019199,GO:0019538,GO:0023052,GO:0036211,GO:0038023,GO:0043170,GO:0043412,GO:0044237,GO:…	2.7.11.1	ko:K04733	ko04010,ko04064,ko04620,ko04621,ko04624,ko04722,ko05133,ko05140,ko05142,ko05145,ko05152,ko05162,ko05164,map04010,map04064,map04620,map04621,map04624,map04722,map05133,map05140,map05142,map05145,map05152,map05162,map05164	M00686			ko00000,ko00001,ko00002,ko01000,ko01001				Viridiplantae	37MFQ@33090,3GDRC@35493,COG0515@1,KOG1187@2759	NA|NA|NA	T	belongs to the protein kinase superfamily
XP_010244645.1	11548	4432.XP_010271545.1	0	1197.2	Streptophyta		GO:0000959,GO:0003674,GO:0003676,GO:0003723,GO:0003824,GO:0004518,GO:0004519,GO:0005488,GO:0005575,GO:0005622,GO:0005623,GO:0005737,GO:0005739,GO:0006139,GO:0006725,GO:0006807,GO:0007154,GO:0007165,GO:0008150,GO:0008152,GO:0009451,GO:0009743,GO:0009756,GO:0009987,GO:0010033,GO:0010182,GO:0016070,GO:0016071,GO:0016556,GO:0016787,GO:0016788,GO:0023052,GO:0034641,GO:0042221,GO:0043170,GO:0043226,GO:…											Viridiplantae	37RMH@33090,3G8XJ@35493,KOG4197@1,KOG4197@2759	NA|NA|NA	S	Pentatricopeptide repeat-containing protein
XP_010266807.1	12804	4432.XP_010255262.1	0	2815	Streptophyta													Viridiplantae	28IFM@1,2QQSF@2759,37NXC@33090,3GBID@35493	NA|NA|NA
XP_010265695.1	5125	4432.XP_010274206.1	4.6e-148	530.4	Streptophyta		GO:0003674,GO:0003824,GO:0003954,GO:0005488,GO:0005575,GO:0005622,GO:0005623,GO:0005737,GO:0005739,GO:0005740,GO:0005743,GO:0005746,GO:0005747,GO:0006091,GO:0006119,GO:0006120,GO:0006139,GO:0006163,GO:0006725,GO:0006753,GO:0006793,GO:0006796,GO:0006807,GO:0006950,GO:0006979,GO:0008137,GO:0008150,GO:0008152,GO:0008270,GO:0009117,GO:0009123,GO:0009126,GO:0009141,GO:0009144,GO:0009150,GO:0009161,GO:…	1.6.5.3,1.6.99.3	ko:K03943	ko00190,ko01100,ko04714,ko04723,ko04932,ko05010,ko05012,ko05016,map00190,map01100,map04714,map04723,map04932,map05010,map05012,map05016	M00143	R11945	RC00061	ko00000,ko00001,ko00002,ko01000	3.D.1.6			Viridiplantae	37PIM@33090,3GFY3@35493,COG1905@1,KOG3196@2759	NA|NA|NA	C	NADH dehydrogenase ubiquinone flavoprotein 2
XP_010271545.1	6076	4432.XP_010277966.1	0	1798.5	Streptophyta				ko:K17604					ko00000,ko01009				Viridiplantae	28P7B@1,2QVUC@2759,37T6G@33090,3GXAJ@35493	NA|NA|NA	S	Protein FAR1-RELATED SEQUENCE 5-like
XP_010255262.1	6483	4432.XP_010260545.1	2e-252	877.9	Streptophyta													Viridiplantae	28HXB@1,2QQ89@2759,37RMS@33090,3GB7V@35493	NA|NA|NA	S	Transglycosylase SLT domain
XP_010274206.1	7898	4432.XP_010257951.1	1.5e-289	1001.5	Streptophyta				ko:K21444					ko00000,ko03019				Viridiplantae	37QRU@33090,3GBHE@35493,KOG2190@1,KOG2190@2759	NA|NA|NA	A	KH domain-containing protein
XP_010277968.1	12355	4432.XP_010276860.1	0	1706.4	Streptophyta	TPS5	GO:0003674,GO:0003824,GO:0005575,GO:0005622,GO:0005623,GO:0005737,GO:0005975,GO:0005984,GO:0005991,GO:0005992,GO:0006793,GO:0006796,GO:0006950,GO:0008150,GO:0008152,GO:0009058,GO:0009311,GO:0009312,GO:0009987,GO:0016051,GO:0016311,GO:0016787,GO:0016788,GO:0016791,GO:0033554,GO:0034637,GO:0042578,GO:0044237,GO:0044238,GO:0044249,GO:0044262,GO:0044424,GO:0044464,GO:0046351,GO:0050896,GO:0051716,GO:…	2.4.1.15,3.1.3.12	ko:K16055	ko00500,ko01100,map00500,map01100		R02737,R02778	RC00005,RC00017,RC00049,RC02748	ko00000,ko00001,ko01000,ko01003		GT20		Viridiplantae	37ITE@33090,3G7U5@35493,COG1877@1,KOG1050@2759	NA|NA|NA	G	Alpha,alpha-trehalose-phosphate synthase (UDP-forming)
XP_010260548.1	12994	4432.XP_010253938.1	1.9e-297	1027.7	Streptophyta	CCT3	GO:0000902,GO:0001101,GO:0003674,GO:0003824,GO:0004672,GO:0004674,GO:0005488,GO:0005515,GO:0005575,GO:0005622,GO:0005623,GO:0005737,GO:0005829,GO:0005832,GO:0005975,GO:0006457,GO:0006458,GO:0006464,GO:0006468,GO:0006793,GO:0006796,GO:0006807,GO:0006884,GO:0007154,GO:0007165,GO:0007166,GO:0008150,GO:0008152,GO:0008361,GO:0009311,GO:0009653,GO:0009719,GO:0009725,GO:0009751,GO:0009826,GO:0009987,GO:…		ko:K09495					ko00000,ko03036,ko03110,ko04147				Viridiplantae	37HH5@33090,3GB02@35493,COG0459@1,KOG0364@2759	NA|NA|NA	O	assists the folding of proteins upon ATP hydrolysis
XP_010257959.1	13136	4432.XP_010256032.1	0	2219.9	Streptophyta		GO:0000003,GO:0000118,GO:0000122,GO:0000228,GO:0000785,GO:0000790,GO:0003674,GO:0003676,GO:0003677,GO:0003682,GO:0003824,GO:0004386,GO:0005488,GO:0005575,GO:0005622,GO:0005623,GO:0005634,GO:0005654,GO:0005694,GO:0005700,GO:0006323,GO:0006325,GO:0006338,GO:0006355,GO:0006357,GO:0006996,GO:0007063,GO:0007276,GO:0007283,GO:0008150,GO:0008270,GO:0009889,GO:0009890,GO:0009892,GO:0009987,GO:0010468,GO:…											Viridiplantae	28NN1@1,2QV7S@2759,37M97@33090,3GXD0@35493	NA|NA|NA	S	TPL-binding domain in jasmonate signalling
XP_010276865.1	13186	4432.XP_010274756.1	1.4e-157	562.4	Streptophyta													Viridiplantae	37PVC@33090,3GFYV@35493,KOG4197@1,KOG4197@2759	NA|NA|NA	U	Pentatricopeptide repeat-containing protein At1g77360, mitochondrial-like
XP_010253940.1	7638	4432.XP_010255046.1	0	4038.4	Streptophyta	BTAF1	GO:0003674,GO:0003700,GO:0005575,GO:0005622,GO:0005623,GO:0005634,GO:0005654,GO:0006355,GO:0008150,GO:0009889,GO:0009890,GO:0009892,GO:0010468,GO:0010556,GO:0010558,GO:0010605,GO:0010629,GO:0019219,GO:0019222,GO:0031323,GO:0031324,GO:0031326,GO:0031327,GO:0031974,GO:0031981,GO:0035561,GO:0035562,GO:0043226,GO:0043227,GO:0043229,GO:0043231,GO:0043233,GO:0044092,GO:0044422,GO:0044424,GO:0044428,GO:…		ko:K15192					ko00000,ko01000,ko03021				Viridiplantae	37KEK@33090,3GGRG@35493,KOG0392@1,KOG0392@2759	NA|NA|NA	K	TATA-binding protein-associated factor
XP_010256033.1	9145	4432.XP_010246826.1	0	1927.1	Streptophyta													Viridiplantae	388TA@33090,3GXGV@35493,KOG1886@1,KOG1886@2759	NA|NA|NA	K	TFIIS helical bundle-like domain
XP_010274756.1	13091	4432.XP_010261144.1	8.6e-207	726.1	Streptophyta		GO:0001101,GO:0002376,GO:0003674,GO:0003676,GO:0003677,GO:0003700,GO:0005488,GO:0005515,GO:0005516,GO:0005575,GO:0005622,GO:0005623,GO:0005634,GO:0006355,GO:0006950,GO:0006952,GO:0006955,GO:0007154,GO:0007165,GO:0008150,GO:0009605,GO:0009607,GO:0009617,GO:0009627,GO:0009719,GO:0009725,GO:0009751,GO:0009814,GO:0009862,GO:0009863,GO:0009889,GO:0009987,GO:0010033,GO:0010468,GO:0010556,GO:0014070,GO:…		ko:K14431	ko04075,map04075				ko00000,ko00001,ko03000				Viridiplantae	28JNC@1,2QS1H@2759,37Q5X@33090,3G7PP@35493	NA|NA|NA	K	transcription factor
XP_010255072.1	13158	4432.XP_010277502.1	0	2388.2	Streptophyta		GO:0003674,GO:0003774,GO:0003777,GO:0003824,GO:0005575,GO:0005622,GO:0005623,GO:0005856,GO:0005871,GO:0005875,GO:0005911,GO:0006928,GO:0007017,GO:0007018,GO:0008150,GO:0008574,GO:0009506,GO:0009987,GO:0015630,GO:0016462,GO:0016787,GO:0016817,GO:0016818,GO:0016887,GO:0017111,GO:0030054,GO:0032991,GO:0042623,GO:0043226,GO:0043228,GO:0043229,GO:0043232,GO:0044422,GO:0044424,GO:0044430,GO:0044446,GO:…		ko:K10395					ko00000,ko04812				Viridiplantae	37KZU@33090,3GBEW@35493,COG5059@1,KOG0244@2759	NA|NA|NA	Z	Belongs to the TRAFAC class myosin-kinesin ATPase superfamily. Kinesin family
XP_010246828.1	2644	4432.XP_010278420.1	0	1233	Streptophyta													Viridiplantae	28IMD@1,2QUZ4@2759,37NIE@33090,3GEQ7@35493	NA|NA|NA	S	Protein of unknown function, DUF547
XP_010261144.1	4246	4432.XP_010268047.1	0	1669.4	Streptophyta													Viridiplantae	2CMJP@1,2QQK5@2759,37PBC@33090,3GD2F@35493	NA|NA|NA	S	DUF761-associated sequence motif
XP_010277502.1	5003	4432.XP_010251493.1	3.1e-110	404.4	Streptophyta		GO:0003674,GO:0005488,GO:0005575,GO:0005622,GO:0005623,GO:0005737,GO:0005739,GO:0006950,GO:0006970,GO:0008150,GO:0009628,GO:0009651,GO:0009987,GO:0019725,GO:0042592,GO:0043167,GO:0043169,GO:0043226,GO:0043227,GO:0043229,GO:0043231,GO:0044424,GO:0044444,GO:0044464,GO:0045454,GO:0046872,GO:0046914,GO:0050789,GO:0050794,GO:0050896,GO:0050897,GO:0065007,GO:0065008											Viridiplantae	2QQ7J@2759,37RWC@33090,3GCCJ@35493,COG0517@1	NA|NA|NA	S	CBS domain-containing protein CBSX3
XP_010278424.1	5375	4432.XP_010263493.1	0	1449.1	Streptophyta		GO:0000003,GO:0003006,GO:0003674,GO:0003824,GO:0004842,GO:0005488,GO:0005515,GO:0006464,GO:0006508,GO:0006511,GO:0006807,GO:0007275,GO:0008150,GO:0008152,GO:0008285,GO:0009056,GO:0009057,GO:0009791,GO:0009908,GO:0009987,GO:0010498,GO:0016567,GO:0016740,GO:0019538,GO:0019787,GO:0019899,GO:0019941,GO:0022414,GO:0030163,GO:0031624,GO:0032446,GO:0032501,GO:0032502,GO:0036211,GO:0040008,GO:0042127,GO:…	2.3.2.27	ko:K10635					ko00000,ko01000,ko04121				Viridiplantae	37M58@33090,3GBD0@35493,KOG0800@1,KOG0800@2759	NA|NA|NA	O	E3 ubiquitin-protein ligase
XP_010268048.1	11888	4432.XP_010251733.1	5.4e-57	227.6	Streptophyta	SCL25A	GO:0000244,GO:0000245,GO:0000375,GO:0000377,GO:0000381,GO:0000387,GO:0000395,GO:0000398,GO:0003674,GO:0005488,GO:0005515,GO:0005575,GO:0005622,GO:0005623,GO:0005634,GO:0005654,GO:0006139,GO:0006376,GO:0006396,GO:0006397,GO:0006725,GO:0006807,GO:0008150,GO:0008152,GO:0008380,GO:0009892,GO:0009987,GO:0010467,GO:0010468,GO:0010605,GO:0010629,GO:0016043,GO:0016070,GO:0016071,GO:0019219,GO:0019222,GO:…		ko:K12900	ko03040,map03040				ko00000,ko00001,ko01009,ko03041				Viridiplantae	37JXW@33090,3G8F7@35493,KOG0118@1,KOG0118@2759	NA|NA|NA	A	splicing factor
XP_010251493.1	12413	4432.XP_010268827.1	7.6e-265	919.5	Streptophyta		GO:0005575,GO:0005622,GO:0005623,GO:0005737,GO:0006139,GO:0006725,GO:0006807,GO:0006996,GO:0008150,GO:0008152,GO:0009451,GO:0009507,GO:0009532,GO:0009536,GO:0009570,GO:0009657,GO:0009658,GO:0009987,GO:0016043,GO:0016070,GO:0016071,GO:0016556,GO:0034641,GO:0043170,GO:0043226,GO:0043227,GO:0043229,GO:0043231,GO:0043412,GO:0044237,GO:0044238,GO:0044422,GO:0044424,GO:0044434,GO:0044435,GO:0044444,GO:…											Viridiplantae	37KK4@33090,3G9GN@35493,KOG4198@1,KOG4198@2759	NA|NA|NA	S	Zinc finger protein VAR3
XP_019054069.1	394	4432.XP_010262195.1	6.1e-260	902.9	Streptophyta		GO:0000003,GO:0003006,GO:0003674,GO:0003676,GO:0003677,GO:0003700,GO:0005488,GO:0005575,GO:0005622,GO:0005623,GO:0005634,GO:0006355,GO:0007275,GO:0008150,GO:0008285,GO:0009314,GO:0009416,GO:0009628,GO:0009639,GO:0009640,GO:0009653,GO:0009791,GO:0009838,GO:0009889,GO:0009908,GO:0010227,GO:0010228,GO:0010371,GO:0010468,GO:0010556,GO:0010565,GO:0010817,GO:0019216,GO:0019219,GO:0019222,GO:0019747,GO:…											Viridiplantae	37SAT@33090,3G730@35493,KOG0773@1,KOG0773@2759	NA|NA|NA	K	homeobox protein
XP_010251735.1	3435	4432.XP_010254152.1	0	2035.4	Streptophyta	MSH7	GO:0000217,GO:0000404,GO:0003674,GO:0003676,GO:0003677,GO:0003684,GO:0003690,GO:0003824,GO:0005488,GO:0005575,GO:0005622,GO:0005623,GO:0006139,GO:0006259,GO:0006281,GO:0006298,GO:0006725,GO:0006807,GO:0006950,GO:0006974,GO:0006996,GO:0008094,GO:0008150,GO:0008152,GO:0009987,GO:0016043,GO:0016462,GO:0016787,GO:0016817,GO:0016818,GO:0016887,GO:0017111,GO:0030983,GO:0032135,GO:0032300,GO:0032991,GO:…		ko:K08737	ko01524,ko03430,ko05200,ko05210,map01524,map03430,map05200,map05210	M00295			ko00000,ko00001,ko00002,ko03400				Viridiplantae	37Q8W@33090,3G7JE@35493,COG0249@1,KOG0217@2759	NA|NA|NA	L	DNA mismatch repair protein
XP_010268828.1	6281	4432.XP_010253243.1	8.6e-104	383.3	Streptophyta				ko:K12881	ko03013,ko03015,ko03040,ko05168,map03013,map03015,map03040,map05168	M00406,M00430			ko00000,ko00001,ko00002,ko03019,ko03041				Viridiplantae	37PB4@33090,3GGKC@35493,KOG0533@1,KOG0533@2759	NA|NA|NA	A	THO complex subunit
XP_010262200.1	8027	4432.XP_010248918.1	9.7e-240	835.9	Streptophyta													Viridiplantae	37I9V@33090,3G9D3@35493,COG1362@1,KOG2596@2759	NA|NA|NA	E	Belongs to the peptidase M18 family
XP_010254153.1	8232	4432.XP_010252626.1	3.5e-76	290.8	Streptophyta				ko:K03236	ko03013,map03013				ko00000,ko00001,ko03012				Viridiplantae	37TUW@33090,3GEXE@35493,COG0361@1,KOG3403@2759	NA|NA|NA	J	Seems to be required for maximal rate of protein biosynthesis. Enhances ribosome dissociation into subunits and stabilizes the binding of the initiator Met-tRNA(I) to 40 S ribosomal subunits
XP_010253243.1	9274	4432.XP_010268682.1	3.4e-263	913.7	Streptophyta		GO:0005575,GO:0005622,GO:0005623,GO:0005856,GO:0043226,GO:0043228,GO:0043229,GO:0043232,GO:0044424,GO:0044464		ko:K07375	ko04145,ko04540,ko05130,map04145,map04540,map05130				ko00000,ko00001,ko03036,ko04147,ko04812				Viridiplantae	37Q0N@33090,3G925@35493,COG5023@1,KOG1375@2759	NA|NA|NA	Z	Tubulin is the major constituent of microtubules. It binds two moles of GTP, one at an exchangeable site on the beta chain and one at a non-exchangeable site on the alpha chain
XP_010248919.1	12022	4432.XP_010254630.1	0	1286.9	Streptophyta				ko:K04043	ko03018,ko04212,ko05152,map03018,map04212,map05152				ko00000,ko00001,ko03019,ko03029,ko03110,ko04147	1.A.33.1			Viridiplantae	37PN3@33090,3G8FG@35493,COG0443@1,KOG0102@2759	NA|NA|NA	O	Belongs to the heat shock protein 70 family
XP_010252626.1	12292	4432.XP_010248334.1	8.9e-248	862.4	Streptophyta													Viridiplantae	2CCVI@1,2QRH8@2759,37JNK@33090,3GGJV@35493	NA|NA|NA	K	transcription factor
XP_010268682.1	12485	4432.XP_010250698.1	8.2e-102	376.3	Streptophyta	RPL27	GO:0003674,GO:0003735,GO:0005198,GO:0005575,GO:0005622,GO:0005623,GO:0005737,GO:0008150,GO:0009507,GO:0009526,GO:0009532,GO:0009536,GO:0009570,GO:0009579,GO:0009719,GO:0009725,GO:0009735,GO:0009941,GO:0010033,GO:0031967,GO:0031975,GO:0042221,GO:0043226,GO:0043227,GO:0043229,GO:0043231,GO:0044422,GO:0044424,GO:0044434,GO:0044435,GO:0044444,GO:0044446,GO:0044464,GO:0050896		ko:K02899	ko03010,map03010	M00178			br01610,ko00000,ko00001,ko00002,ko03011				Viridiplantae	37IPF@33090,3GA10@35493,COG0211@1,KOG4600@2759	NA|NA|NA	J	50S ribosomal protein L27
XP_010254631.1	2589	4432.XP_010251418.1	5e-244	850.1	Streptophyta		GO:0003674,GO:0003676,GO:0003723,GO:0003729,GO:0005488,GO:0097159,GO:1901363		ko:K15191					ko00000,ko03021				Viridiplantae	37NFV@33090,3GAUU@35493,COG5193@1,KOG1855@2759	NA|NA|NA	JO	La-related protein
XP_010248337.1	3708	4432.XP_010272612.1	0	1381.3	Streptophyta		GO:0000271,GO:0003674,GO:0003824,GO:0005575,GO:0005622,GO:0005623,GO:0005737,GO:0005768,GO:0005794,GO:0005802,GO:0005975,GO:0005976,GO:0008150,GO:0008152,GO:0008194,GO:0009058,GO:0009059,GO:0009664,GO:0009832,GO:0009987,GO:0010289,GO:0010383,GO:0010393,GO:0010394,GO:0012505,GO:0016043,GO:0016051,GO:0016740,GO:0016757,GO:0016758,GO:0017144,GO:0031410,GO:0031982,GO:0031984,GO:0033692,GO:0034637,GO:…	2.4.1.43	ko:K13648	ko00520,map00520		R05191	RC00005	ko00000,ko00001,ko01000,ko01003		GT8		Viridiplantae	2CMWG@1,2QSDQ@2759,37HW2@33090,3G9GU@35493	NA|NA|NA	G	Belongs to the glycosyltransferase 8 family
XP_010250700.1	5740	4432.XP_010258108.1	8.2e-78	296.2	Streptophyta	RPS19	GO:0000028,GO:0003674,GO:0003735,GO:0005198,GO:0005575,GO:0005622,GO:0005623,GO:0005737,GO:0005829,GO:0005840,GO:0006996,GO:0008150,GO:0009987,GO:0015935,GO:0016043,GO:0022607,GO:0022613,GO:0022618,GO:0022626,GO:0022627,GO:0032991,GO:0034622,GO:0042254,GO:0042255,GO:0042274,GO:0043226,GO:0043228,GO:0043229,GO:0043232,GO:0043933,GO:0044085,GO:0044391,GO:0044422,GO:0044424,GO:0044444,GO:0044445,GO:…		ko:K02966	ko03010,map03010	M00177,M00179			br01610,ko00000,ko00001,ko00002,ko03011				Viridiplantae	37TVU@33090,3GI6B@35493,COG2238@1,KOG3411@2759	NA|NA|NA	J	40s ribosomal protein
XP_010251418.1	11568	4432.XP_010279120.1	0	1939.1	Streptophyta	PPC1	GO:0003674,GO:0003824,GO:0004611,GO:0005575,GO:0005576,GO:0005622,GO:0005623,GO:0005737,GO:0005829,GO:0006950,GO:0007154,GO:0007275,GO:0008150,GO:0008964,GO:0009267,GO:0009507,GO:0009536,GO:0009605,GO:0009987,GO:0009991,GO:0016036,GO:0016043,GO:0016829,GO:0016830,GO:0016831,GO:0022607,GO:0031667,GO:0031668,GO:0031669,GO:0032501,GO:0032502,GO:0033554,GO:0042594,GO:0043226,GO:0043227,GO:0043229,GO:…	4.1.1.31	ko:K01595	ko00620,ko00680,ko00710,ko00720,ko01100,ko01120,ko01200,map00620,map00680,map00710,map00720,map01100,map01120,map01200	M00168,M00170,M00171,M00172,M00173,M00346,M00374	R00345	RC02741	ko00000,ko00001,ko00002,ko01000				Viridiplantae	2QPVS@2759,37I3E@33090,3GA9N@35493,COG2352@1	NA|NA|NA	C	phosphoenolpyruvate carboxylase
XP_010272612.1	12182	4432.XP_010248616.1	0	11709.7	Streptophyta				ko:K20478					ko00000,ko04131				Viridiplantae	37V0T@33090,3GKMC@35493,KOG1181@1,KOG1181@2759	NA|NA|NA	S	tissue development
XP_010258108.1	12322	4432.XP_010255421.1	2.6e-263	914.1	Streptophyta		GO:0005575,GO:0005622,GO:0005623,GO:0005856,GO:0043226,GO:0043228,GO:0043229,GO:0043232,GO:0044424,GO:0044464		ko:K07375	ko04145,ko04540,ko05130,map04145,map04540,map05130				ko00000,ko00001,ko03036,ko04147,ko04812				Viridiplantae	37IAA@33090,3GEU0@35493,COG5023@1,KOG1375@2759	NA|NA|NA	Z	Tubulin is the major constituent of microtubules. It binds two moles of GTP, one at an exchangeable site on the beta chain and one at a non-exchangeable site on the alpha chain
XP_010279120.1	13771	4432.XP_010257925.1	6.4e-224	783.1	Streptophyta													Viridiplantae	28PR4@1,2QWDI@2759,37TN2@33090,3GGYW@35493	NA|NA|NA	S	isoform X1
XP_019052251.1	3386	4432.XP_010275647.1	0	1789.2	Streptophyta		GO:0003674,GO:0003824,GO:0004177,GO:0005488,GO:0005575,GO:0005622,GO:0005623,GO:0005737,GO:0006508,GO:0006518,GO:0006807,GO:0008150,GO:0008152,GO:0008233,GO:0008235,GO:0008237,GO:0008238,GO:0008270,GO:0009056,GO:0009987,GO:0016787,GO:0019538,GO:0033218,GO:0034641,GO:0042277,GO:0043167,GO:0043169,GO:0043170,GO:0043171,GO:0043603,GO:0044237,GO:0044238,GO:0044248,GO:0044424,GO:0044464,GO:0046872,GO:…	3.4.11.2	ko:K01256	ko00480,ko01100,map00480,map01100		R00899,R04951	RC00096,RC00141	ko00000,ko00001,ko01000,ko01002				Viridiplantae	37HGG@33090,3GB72@35493,COG0308@1,KOG1046@2759	NA|NA|NA	EO	Aminopeptidase
XP_010255422.1	6310	4432.XP_010269394.1	0	1178.3	Streptophyta		GO:0000003,GO:0000902,GO:0000904,GO:0003006,GO:0003674,GO:0003824,GO:0005575,GO:0005622,GO:0005623,GO:0005737,GO:0005829,GO:0005886,GO:0006629,GO:0006644,GO:0006650,GO:0006793,GO:0006796,GO:0006810,GO:0006897,GO:0006898,GO:0007164,GO:0008150,GO:0008152,GO:0009653,GO:0009664,GO:0009826,GO:0009827,GO:0009846,GO:0009856,GO:0009860,GO:0009932,GO:0009987,GO:0010118,GO:0016020,GO:0016043,GO:0016049,GO:…	2.7.1.68	ko:K00889	ko00562,ko01100,ko04011,ko04070,ko04072,ko04139,ko04144,ko04666,ko04810,ko05231,map00562,map01100,map04011,map04070,map04072,map04139,map04144,map04666,map04810,map05231	M00130	R03469	RC00002,RC00078	ko00000,ko00001,ko00002,ko01000,ko04131				Viridiplantae	37N6Y@33090,3G7G4@35493,COG5253@1,KOG0229@2759	NA|NA|NA	T	Translation initiation factor IF-2, N-terminal region
XP_010257928.1	8175	4432.XP_010255335.1	0	1615.5	Streptophyta			2.7.11.1	ko:K04733	ko04010,ko04064,ko04620,ko04621,ko04624,ko04722,ko05133,ko05140,ko05142,ko05145,ko05152,ko05162,ko05164,map04010,map04064,map04620,map04621,map04624,map04722,map05133,map05140,map05142,map05145,map05152,map05162,map05164	M00686			ko00000,ko00001,ko00002,ko01000,ko01001				Viridiplantae	2QQ1P@2759,37P4S@33090,3GDRJ@35493,COG0515@1	NA|NA|NA	T	U-box domain-containing protein
XP_010275650.1	9421	4432.XP_010274641.1	0	3589.3	Streptophyta		GO:0000285,GO:0000322,GO:0000323,GO:0000324,GO:0000329,GO:0003674,GO:0003824,GO:0005488,GO:0005543,GO:0005575,GO:0005622,GO:0005623,GO:0005737,GO:0005768,GO:0005773,GO:0005774,GO:0005942,GO:0006629,GO:0006644,GO:0006650,GO:0006793,GO:0006796,GO:0006810,GO:0008150,GO:0008152,GO:0008289,GO:0009987,GO:0010008,GO:0010118,GO:0012505,GO:0016020,GO:0016192,GO:0016197,GO:0016301,GO:0016307,GO:0016310,GO:…	2.7.1.150	ko:K00921	ko00562,ko04070,ko04145,ko04810,map00562,map04070,map04145,map04810		R05802,R10951	RC00002,RC00078	ko00000,ko00001,ko01000,ko04131				Viridiplantae	37N2W@33090,3G71E@35493,COG5253@1,KOG0230@2759	NA|NA|NA	T	Translation initiation factor IF-2, N-terminal region
XP_010269394.1	10170	4432.XP_010260103.1	4.7e-199	700.3	Streptophyta													Viridiplantae	2CBVF@1,2QW6I@2759,37MUU@33090,3G7BV@35493	NA|NA|NA
XP_010255337.1	13287	4432.XP_010241867.1	2.9e-193	681	Streptophyta		GO:0000151,GO:0005575,GO:0005622,GO:0005623,GO:0019005,GO:0031461,GO:0032991,GO:0044424,GO:0044464,GO:1902494,GO:1990234		ko:K03094	ko04110,ko04111,ko04114,ko04120,ko04141,ko04310,ko04341,ko04350,ko04710,ko05168,ko05200,map04110,map04111,map04114,map04120,map04141,map04310,map04341,map04350,map04710,map05168,map05200	M00379,M00380,M00381,M00382,M00387,M00407,M00411			ko00000,ko00001,ko00002,ko03036,ko04121				Viridiplantae	37NHH@33090,3GG9Y@35493,COG5201@1,KOG1724@2759	NA|NA|NA	O	Belongs to the SKP1 family
XP_019055401.1	1279	4432.XP_010247937.1	4.4e-64	251.1	Streptophyta													Viridiplantae	37MNQ@33090,3G79T@35493,KOG2947@1,KOG2947@2759	NA|NA|NA	G	Belongs to the carbohydrate kinase PfkB family
XP_010260103.1	2454	4432.XP_010264789.1	0	1280.8	Streptophyta		GO:0000003,GO:0003006,GO:0003674,GO:0003824,GO:0004672,GO:0004674,GO:0004675,GO:0004888,GO:0005575,GO:0005623,GO:0005886,GO:0006464,GO:0006468,GO:0006793,GO:0006796,GO:0006807,GO:0007154,GO:0007165,GO:0007166,GO:0007167,GO:0007178,GO:0007275,GO:0008150,GO:0008152,GO:0009653,GO:0009790,GO:0009791,GO:0009793,GO:0009888,GO:0009987,GO:0010065,GO:0010068,GO:0010154,GO:0016020,GO:0016301,GO:0016310,GO:…											Viridiplantae	37MZD@33090,3GC41@35493,COG0515@1,KOG1187@2759	NA|NA|NA	T	Receptor-like serine threonine-protein kinase ALE2
XP_010241868.1	2662	4432.XP_010265128.1	5.1e-127	461.1	Streptophyta													Viridiplantae	28JAS@1,2QRPP@2759,37PKB@33090,3GD9T@35493	NA|NA|NA	S	Transcription termination and cleavage factor C-terminal
XP_019052135.1	4143	4432.XP_010252217.1	2.4e-67	261.5	Streptophyta				ko:K01527	ko04214,map04214				ko00000,ko00001				Viridiplantae	37U4X@33090,3G74S@35493,KOG2240@1,KOG2240@2759	NA|NA|NA	K	Nascent polypeptide-associated complex subunit beta
XP_010254363.1	4663	4432.XP_010268884.1	0	1224.2	Streptophyta				ko:K08869					ko00000,ko01001				Viridiplantae	37HIM@33090,3G7EK@35493,COG0661@1,KOG1236@2759	NA|NA|NA	K	serine threonine-protein kinase
XP_010264792.1	6140	4432.XP_010275220.1	6.6e-84	316.6	Streptophyta													Viridiplantae	29UHG@1,2RXIP@2759,37U8J@33090,3GIF7@35493	NA|NA|NA
XP_010265130.1	6909	4432.XP_010256927.1	6e-140	503.4	Streptophyta			5.3.1.1	ko:K01803	ko00010,ko00051,ko00562,ko00710,ko01100,ko01110,ko01120,ko01130,ko01200,ko01230,map00010,map00051,map00562,map00710,map01100,map01110,map01120,map01130,map01200,map01230	M00001,M00002,M00003	R01015	RC00423	ko00000,ko00001,ko00002,ko01000,ko04147				Viridiplantae	37IFK@33090,3G8AG@35493,COG0149@1,KOG1643@2759	NA|NA|NA	G	triosephosphate isomerase
XP_010252218.1	10562	4432.XP_010254091.1	0	2150.2	Streptophyta		GO:0000981,GO:0000988,GO:0000989,GO:0001067,GO:0001076,GO:0001101,GO:0001134,GO:0001135,GO:0003674,GO:0003676,GO:0003677,GO:0003700,GO:0003712,GO:0003713,GO:0005488,GO:0005575,GO:0005622,GO:0005623,GO:0005634,GO:0006275,GO:0006355,GO:0006357,GO:0008150,GO:0008285,GO:0009605,GO:0009607,GO:0009608,GO:0009610,GO:0009620,GO:0009623,GO:0009719,GO:0009725,GO:0009751,GO:0009889,GO:0009890,GO:0009891,GO:…		ko:K09420,ko:K21769	ko04151,ko04218,ko05166,map04151,map04218,map05166				ko00000,ko00001,ko03000				Viridiplantae	37PMK@33090,3G7Z4@35493,COG5147@1,KOG0048@2759	NA|NA|NA	ADK	RNA polymerase II transcription regulator recruiting activity
XP_010268886.1	10921	4432.XP_010245476.1	1.4e-238	832.4	Streptophyta		GO:0005575,GO:0005622,GO:0005623,GO:0005737,GO:0005783,GO:0006950,GO:0006952,GO:0008150,GO:0009605,GO:0009607,GO:0009617,GO:0012505,GO:0042742,GO:0043207,GO:0043226,GO:0043227,GO:0043229,GO:0043231,GO:0044424,GO:0044444,GO:0044464,GO:0050896,GO:0051704,GO:0051707,GO:0098542		ko:K08288	ko04141,map04141				ko00000,ko00001,ko04091				Viridiplantae	37K1Z@33090,3GE9R@35493,KOG2397@1,KOG2397@2759	NA|NA|NA	T	Glucosidase 2 subunit
XP_010275223.1	10955	4432.XP_010254107.1	0	3399.8	Streptophyta		GO:0000428,GO:0000988,GO:0000989,GO:0001076,GO:0001129,GO:0001132,GO:0003674,GO:0003676,GO:0003677,GO:0003824,GO:0004402,GO:0005488,GO:0005515,GO:0005575,GO:0005622,GO:0005623,GO:0005634,GO:0005654,GO:0005667,GO:0005669,GO:0006139,GO:0006325,GO:0006351,GO:0006352,GO:0006355,GO:0006357,GO:0006366,GO:0006367,GO:0006464,GO:0006473,GO:0006475,GO:0006725,GO:0006807,GO:0006996,GO:0008080,GO:0008134,GO:…		ko:K03125	ko03022,map03022				ko00000,ko00001,ko01001,ko03021,ko03036				Viridiplantae	37M67@33090,3GFWH@35493,COG5179@1,KOG0008@2759	NA|NA|NA	K	Transcription initiation factor TFIID subunit
XP_010256927.1	11402	4432.XP_010243450.1	6.5e-213	747.7	Streptophyta		GO:0003674,GO:0003676,GO:0003723,GO:0003824,GO:0004518,GO:0004519,GO:0005488,GO:0005575,GO:0005622,GO:0005623,GO:0006139,GO:0006725,GO:0006807,GO:0008150,GO:0008152,GO:0009451,GO:0009987,GO:0016070,GO:0016787,GO:0016788,GO:0034641,GO:0043170,GO:0043226,GO:0043227,GO:0043229,GO:0043231,GO:0043412,GO:0044237,GO:0044238,GO:0044424,GO:0044464,GO:0046483,GO:0071704,GO:0090304,GO:0090305,GO:0097159,GO:…											Viridiplantae	37STR@33090,3GE4C@35493,KOG4197@1,KOG4197@2759	NA|NA|NA	J	Pentatricopeptide repeat-containing protein At3g07290
XP_010254092.1	12149	4432.XP_010275585.1	4.3e-239	833.6	Streptophyta		GO:0005575,GO:0005622,GO:0005623,GO:0005737,GO:0005829,GO:0044424,GO:0044444,GO:0044464	3.1.3.16	ko:K14803,ko:K17500					ko00000,ko01000,ko01009,ko03009				Viridiplantae	37PSJ@33090,3GFYU@35493,COG0631@1,KOG0698@2759	NA|NA|NA	T	protein phosphatase 2C 12
XP_010245476.1	13919	4432.XP_010276838.1	1e-251	875.5	Streptophyta													Viridiplantae	28JPH@1,2QQMX@2759,37IVT@33090,3G97C@35493	NA|NA|NA	S	plastid-lipid-associated protein 3, chloroplastic
XP_010254110.1	2192	4432.XP_010278219.1	1.9e-89	335.1	Streptophyta	RLP24	GO:0000027,GO:0003674,GO:0003676,GO:0003723,GO:0003735,GO:0005198,GO:0005488,GO:0005575,GO:0005622,GO:0005623,GO:0005634,GO:0005730,GO:0005737,GO:0005829,GO:0005840,GO:0006412,GO:0006518,GO:0006807,GO:0006996,GO:0008150,GO:0008152,GO:0009058,GO:0009059,GO:0009987,GO:0010467,GO:0015934,GO:0016043,GO:0019538,GO:0022607,GO:0022613,GO:0022618,GO:0022625,GO:0022626,GO:0031974,GO:0031981,GO:0032991,GO:…		ko:K02896	ko03010,map03010	M00177,M00179			br01610,ko00000,ko00001,ko00002,ko03011				Viridiplantae	37MAT@33090,3G89X@35493,COG2075@1,KOG1723@2759	NA|NA|NA	J	ribosome biogenesis protein RLP24
XP_019051568.1	2636	4432.XP_010243280.1	7.6e-274	949.1	Streptophyta		GO:0000003,GO:0003006,GO:0003674,GO:0003824,GO:0005488,GO:0005515,GO:0006508,GO:0006807,GO:0007275,GO:0008150,GO:0008152,GO:0008233,GO:0008285,GO:0009653,GO:0009791,GO:0009908,GO:0010154,GO:0016787,GO:0019538,GO:0022414,GO:0032182,GO:0032501,GO:0032502,GO:0035670,GO:0040008,GO:0042127,GO:0043130,GO:0043170,GO:0044238,GO:0045926,GO:0046620,GO:0046621,GO:0048316,GO:0048317,GO:0048367,GO:0048437,GO:…		ko:K17964					ko00000,ko03029				Viridiplantae	37HEC@33090,3G8Q5@35493,KOG1703@1,KOG1703@2759	NA|NA|NA	TZ	DA1-related
XP_010275586.1	3068	4432.XP_010244996.1	0	1880.9	Streptophyta													Viridiplantae	2CSYQ@1,2RDVU@2759,37TID@33090,3GFSU@35493	NA|NA|NA
XP_010276838.1	4568	4432.XP_010277572.1	0	6769.5	Viridiplantae		GO:0003674,GO:0003824,GO:0004842,GO:0005575,GO:0005622,GO:0005623,GO:0005634,GO:0005737,GO:0005739,GO:0005829,GO:0006464,GO:0006807,GO:0008150,GO:0008152,GO:0009987,GO:0016567,GO:0016740,GO:0019538,GO:0019787,GO:0032446,GO:0036211,GO:0043170,GO:0043226,GO:0043227,GO:0043229,GO:0043231,GO:0043412,GO:0044237,GO:0044238,GO:0044260,GO:0044267,GO:0044424,GO:0044444,GO:0044464,GO:0061630,GO:0061659,GO:…	2.3.2.26	ko:K10592	ko04120,map04120				ko00000,ko00001,ko01000,ko04121				Viridiplantae	37K9G@33090,COG5021@1,KOG0939@2759	NA|NA|NA	O	E3 ubiquitin-protein ligase
XP_010278220.1	6901	4432.XP_010258806.1	5.1e-178	630.6	Streptophyta		GO:0005575,GO:0005622,GO:0005623,GO:0005634,GO:0005730,GO:0006355,GO:0006357,GO:0008150,GO:0009889,GO:0010468,GO:0010556,GO:0019219,GO:0019222,GO:0031323,GO:0031326,GO:0031974,GO:0031981,GO:0043226,GO:0043227,GO:0043228,GO:0043229,GO:0043231,GO:0043232,GO:0043233,GO:0044422,GO:0044424,GO:0044428,GO:0044446,GO:0044464,GO:0050789,GO:0050794,GO:0051171,GO:0051252,GO:0060255,GO:0065007,GO:0070013,GO:…		ko:K14782					ko00000,ko03009				Viridiplantae	37S62@33090,3GA3B@35493,KOG2773@1,KOG2773@2759	NA|NA|NA	KU	protein DDB_G0270496 isoform X1
XP_010243283.1	10032	4432.XP_010247857.1	4.7e-214	750.4	Streptophyta		GO:0001101,GO:0008150,GO:0009719,GO:0009725,GO:0009737,GO:0010033,GO:0033993,GO:0042221,GO:0050896,GO:0097305,GO:1901700	3.1.3.16	ko:K14497	ko04016,ko04075,ko04931,map04016,map04075,map04931				ko00000,ko00001,ko01000				Viridiplantae	37PYV@33090,3G85S@35493,COG0631@1,KOG0698@2759	NA|NA|NA	T	phosphatase 2C
XP_010244996.1	13340	4432.XP_010259692.1	4.1e-167	594	Streptophyta		GO:0003674,GO:0003824,GO:0016787											Viridiplantae	37NX9@33090,3G771@35493,COG0596@1,KOG1454@2759	NA|NA|NA	GM	hydrolase
XP_010277572.1	13898	4432.XP_010248616.1	0	11693.1	Streptophyta				ko:K20478					ko00000,ko04131				Viridiplantae	37V0T@33090,3GKMC@35493,KOG1181@1,KOG1181@2759	NA|NA|NA	S	tissue development
XP_010258807.1	3579	4432.XP_010262685.1	1.5e-285	988	Streptophyta			2.4.1.323	ko:K21373					ko00000,ko01000,ko01003		GT1		Viridiplantae	37KNH@33090,3GD2E@35493,KOG1192@1,KOG1192@2759	NA|NA|NA	CG	Belongs to the UDP-glycosyltransferase family
XP_010247857.1	7118	4432.XP_010261595.1	1.6e-185	655.2	Streptophyta		GO:0003674,GO:0003824,GO:0005575,GO:0005622,GO:0005623,GO:0005737,GO:0006082,GO:0006520,GO:0006807,GO:0008150,GO:0008152,GO:0008652,GO:0008839,GO:0009058,GO:0009507,GO:0009532,GO:0009536,GO:0009570,GO:0009987,GO:0016053,GO:0016491,GO:0016627,GO:0016628,GO:0019752,GO:0019877,GO:0043226,GO:0043227,GO:0043229,GO:0043231,GO:0043436,GO:0043648,GO:0043650,GO:0044237,GO:0044238,GO:0044249,GO:0044281,GO:…	1.17.1.8	ko:K00215	ko00261,ko00300,ko01100,ko01110,ko01120,ko01130,ko01230,map00261,map00300,map01100,map01110,map01120,map01130,map01230	M00016,M00525,M00526,M00527	R04198,R04199	RC00478	ko00000,ko00001,ko00002,ko01000				Viridiplantae	28HEW@1,2QPSY@2759,37KNK@33090,3GDJJ@35493	NA|NA|NA	S	reductase
XP_010259714.1	7542	4432.XP_010272286.1	0	1704.9	Streptophyta				ko:K03234	ko04152,ko04921,map04152,map04921				ko00000,ko00001,ko03012,ko04147				Viridiplantae	37P17@33090,3GE6J@35493,COG0480@1,KOG0469@2759	NA|NA|NA	J	Elongation factor
XP_019052254.1	12797	4432.XP_010253177.1	0	1610.5	Streptophyta													Viridiplantae	2CMNA@1,2QQYR@2759,37JCG@33090,3GFEX@35493	NA|NA|NA	S	Protein of unknown function (DUF3741)
XP_010262685.1	12905	4432.XP_010258236.1	0	2063.5	Streptophyta	AGO7	GO:0002252,GO:0002376,GO:0005575,GO:0005622,GO:0005623,GO:0005737,GO:0006139,GO:0006396,GO:0006725,GO:0006807,GO:0006950,GO:0006952,GO:0006955,GO:0007275,GO:0008150,GO:0008152,GO:0009605,GO:0009607,GO:0009615,GO:0009616,GO:0009791,GO:0009888,GO:0009892,GO:0009987,GO:0010033,GO:0010050,GO:0010073,GO:0010074,GO:0010267,GO:0010467,GO:0010468,GO:0010492,GO:0010599,GO:0010605,GO:0010608,GO:0010629,GO:…		ko:K11593					ko00000,ko03019,ko03036				Viridiplantae	37ITQ@33090,3G9QU@35493,KOG1041@1,KOG1041@2759	NA|NA|NA	J	Belongs to the argonaute family
XP_010261608.1	13322	4432.XP_010276072.1	7.8e-280	969.1	Streptophyta													Viridiplantae	37MUS@33090,3G9DH@35493,COG0534@1,KOG1347@2759	NA|NA|NA	L	Belongs to the multi antimicrobial extrusion (MATE) (TC 2.A.66.1) family
XP_010272286.1	2646	4432.XP_010266548.1	0	1242.3	Streptophyta													Viridiplantae	37QWJ@33090,3GGKP@35493,KOG2374@1,KOG2374@2759	NA|NA|NA	S	UV-stimulated scaffold protein A homolog
XP_010253179.1	4050	4432.XP_010253502.1	0	3120.9	Streptophyta	UPL4	GO:0003674,GO:0003824,GO:0004842,GO:0005575,GO:0005622,GO:0005623,GO:0005737,GO:0006464,GO:0006807,GO:0008150,GO:0008152,GO:0009987,GO:0016567,GO:0016740,GO:0019538,GO:0019787,GO:0032446,GO:0036211,GO:0043170,GO:0043412,GO:0044237,GO:0044238,GO:0044260,GO:0044267,GO:0044424,GO:0044464,GO:0061630,GO:0061659,GO:0070647,GO:0071704,GO:0140096,GO:1901564	2.3.2.26	ko:K10590	ko04120,map04120				ko00000,ko00001,ko01000,ko04121				Viridiplantae	37KNP@33090,3GFMD@35493,COG5021@1,KOG0168@2759,KOG0170@2759	NA|NA|NA	O	E3 ubiquitin-protein ligase
XP_019053418.1	4621	4432.XP_010250552.1	0	1757.3	Streptophyta	CLPC1	GO:0003674,GO:0003824,GO:0004176,GO:0005488,GO:0005515,GO:0005575,GO:0005618,GO:0005622,GO:0005623,GO:0005737,GO:0005739,GO:0006508,GO:0006605,GO:0006807,GO:0006810,GO:0006886,GO:0006996,GO:0008104,GO:0008150,GO:0008152,GO:0008233,GO:0009507,GO:0009526,GO:0009528,GO:0009532,GO:0009534,GO:0009535,GO:0009536,GO:0009570,GO:0009579,GO:0009657,GO:0009658,GO:0009706,GO:0009719,GO:0009725,GO:0009735,GO:…		ko:K03696	ko01100,map01100				ko00000,ko03110				Viridiplantae	37RK8@33090,3GD7P@35493,COG0542@1,KOG1051@2759	NA|NA|NA	O	Belongs to the ClpA ClpB family
XP_010276072.1	4917	4432.XP_010251104.1	1.9e-283	981.1	Streptophyta		GO:0001666,GO:0003674,GO:0003824,GO:0004021,GO:0005575,GO:0005576,GO:0005622,GO:0005623,GO:0005737,GO:0005773,GO:0005777,GO:0006950,GO:0008150,GO:0008152,GO:0008453,GO:0008483,GO:0009507,GO:0009532,GO:0009536,GO:0009570,GO:0009628,GO:0009853,GO:0009987,GO:0016020,GO:0016740,GO:0016769,GO:0036293,GO:0042579,GO:0043094,GO:0043226,GO:0043227,GO:0043229,GO:0043231,GO:0044237,GO:0044422,GO:0044424,GO:…	2.6.1.2,2.6.1.4,2.6.1.44	ko:K14272	ko00220,ko00250,ko00260,ko00630,ko00710,ko01100,ko01110,ko01120,ko01130,ko01200,ko01210,ko01230,map00220,map00250,map00260,map00630,map00710,map01100,map01110,map01120,map01130,map01200,map01210,map01230	M00171,M00532	R00258,R00369,R00372	RC00006,RC00008,RC00018	ko00000,ko00001,ko00002,ko01000,ko01007				Viridiplantae	37NSY@33090,3GBGP@35493,COG0436@1,KOG0258@2759	NA|NA|NA	E	aminotransferase
XP_010266548.1	6098	4432.XP_010256937.1	6.9e-264	916	Streptophyta				ko:K07374	ko04145,ko04210,ko04530,ko04540,ko05130,map04145,map04210,map04530,map04540,map05130				ko00000,ko00001,ko03019,ko03036,ko04147,ko04812				Viridiplantae	37JG4@33090,3GBTX@35493,COG5023@1,KOG1376@2759	NA|NA|NA	Z	Tubulin is the major constituent of microtubules. It binds two moles of GTP, one at an exchangeable site on the beta chain and one at a non-exchangeable site on the alpha chain
XP_010253503.1	7007	4432.XP_010273005.1	0	1341.6	Streptophyta													Viridiplantae	37Z48@33090,3GP68@35493,KOG0117@1,KOG0117@2759	NA|NA|NA	A	RNA recognition motif
XP_010250553.1	10309	4432.XP_010257327.1	0	1527.3	Streptophyta				ko:K17604					ko00000,ko01009				Viridiplantae	28K6Z@1,2QSMI@2759,37QJE@33090,3GANB@35493	NA|NA|NA	S	Protein FAR1-RELATED SEQUENCE 5-like
XP_010251104.1	11571	4432.XP_010244489.1	0	1389.4	Streptophyta				ko:K18270					ko00000,ko04131,ko04147				Viridiplantae	37P0P@33090,3G7V2@35493,KOG2390@1,KOG2390@2759	NA|NA|NA	C	Rab3 GTPase-activating protein catalytic
XP_010256937.1	12417	4432.XP_010271312.1	4.5e-88	330.5	Streptophyta		GO:0000166,GO:0001882,GO:0001883,GO:0002252,GO:0002376,GO:0003674,GO:0005488,GO:0005525,GO:0006950,GO:0006952,GO:0008150,GO:0009605,GO:0009607,GO:0009615,GO:0017076,GO:0019001,GO:0032549,GO:0032550,GO:0032553,GO:0032555,GO:0032561,GO:0035639,GO:0036094,GO:0043167,GO:0043168,GO:0043207,GO:0050896,GO:0051607,GO:0051704,GO:0051707,GO:0097159,GO:0097367,GO:0098542,GO:1901265,GO:1901363		ko:K07955					ko00000,ko04031,ko04131				Viridiplantae	37KP3@33090,3G8V8@35493,COG1100@1,KOG0075@2759	NA|NA|NA	U	Belongs to the small GTPase superfamily. Arf family
XP_010273005.1	12832	4432.XP_010242778.1	0	2712.2	Streptophyta				ko:K11267					ko00000,ko03036				Viridiplantae	37KXZ@33090,3G940@35493,KOG1525@1,KOG1525@2759	NA|NA|NA	D	Sister chromatid cohesion protein PDS5 homolog
XP_019053373.1	13784	4432.XP_010268976.1	6.8e-209	733	Streptophyta	APX7	GO:0000302,GO:0003674,GO:0003824,GO:0004130,GO:0004601,GO:0005575,GO:0005622,GO:0005623,GO:0005737,GO:0005739,GO:0006950,GO:0006979,GO:0007154,GO:0007165,GO:0008150,GO:0008152,GO:0009056,GO:0009266,GO:0009409,GO:0009507,GO:0009532,GO:0009534,GO:0009535,GO:0009536,GO:0009570,GO:0009579,GO:0009628,GO:0009631,GO:0009636,GO:0009719,GO:0009725,GO:0009735,GO:0009987,GO:0010019,GO:0010033,GO:0016020,GO:…	1.11.1.11	ko:K00434	ko00053,ko00480,map00053,map00480		R00644	RC00092	ko00000,ko00001,ko01000				Viridiplantae	2QS7Q@2759,37I6A@33090,3G7ZZ@35493,COG0685@1	NA|NA|NA	E	Belongs to the peroxidase family
XP_010244489.1	6434	4432.XP_010256331.1	0	2798.8	Streptophyta		GO:0003674,GO:0003676,GO:0003723,GO:0003724,GO:0003824,GO:0004004,GO:0004386,GO:0005488,GO:0005575,GO:0005622,GO:0005623,GO:0005737,GO:0006139,GO:0006396,GO:0006725,GO:0006807,GO:0008026,GO:0008150,GO:0008152,GO:0008186,GO:0009987,GO:0010467,GO:0016070,GO:0016282,GO:0016462,GO:0016787,GO:0016817,GO:0016818,GO:0016887,GO:0017111,GO:0032991,GO:0034641,GO:0042623,GO:0043021,GO:0043024,GO:0043170,GO:…	3.6.4.13	ko:K13026,ko:K18995					ko00000,ko01000,ko03012				Viridiplantae	37KD1@33090,3GB8G@35493,COG1643@1,KOG0920@2759	NA|NA|NA	A	ATP-dependent RNA helicase
XP_010271314.1	11239	4432.XP_010251525.1	1.2e-12	80.1	Streptophyta													Viridiplantae	2CY0W@1,2S175@2759,37V87@33090,3GISQ@35493	NA|NA|NA	S	glycine-rich protein
XP_010242782.1	12033	4432.XP_010275285.1	1.9e-86	325.1	Streptophyta		GO:0005575,GO:0005622,GO:0005623,GO:0005634,GO:0005737,GO:0005739,GO:0009507,GO:0009536,GO:0009579,GO:0043226,GO:0043227,GO:0043229,GO:0043231,GO:0044424,GO:0044444,GO:0044464		ko:K02437	ko00260,ko00630,ko01100,ko01110,ko01130,ko01200,map00260,map00630,map01100,map01110,map01130,map01200	M00532	R01221	RC00022,RC02834	ko00000,ko00001,ko00002				Viridiplantae	37RPV@33090,3GC7D@35493,COG0509@1,KOG3373@2759	NA|NA|NA	E	The H protein shuttles the methylamine group of glycine from the P protein to the T protein
XP_010268978.1	12200	4432.XP_010253827.1	0	1202.2	Streptophyta				ko:K03283	ko03040,ko04010,ko04141,ko04144,ko04213,ko04612,ko04915,ko05134,ko05145,ko05162,ko05164,ko05169,map03040,map04010,map04141,map04144,map04213,map04612,map04915,map05134,map05145,map05162,map05164,map05169	M00353,M00355			ko00000,ko00001,ko00002,ko01009,ko03009,ko03029,ko03041,ko03051,ko03110,ko04131,ko04147,ko04516	1.A.33.1			Viridiplantae	37K68@33090,3GAQN@35493,COG0443@1,KOG0101@2759	NA|NA|NA	O	Belongs to the heat shock protein 70 family
XP_010256331.1	12392	4432.XP_010252913.1	2.1e-208	731.5	Streptophyta	EFTS	GO:0003674,GO:0003676,GO:0003723,GO:0003746,GO:0005488,GO:0005575,GO:0005622,GO:0005623,GO:0005737,GO:0005739,GO:0005759,GO:0006412,GO:0006414,GO:0006518,GO:0006807,GO:0008135,GO:0008150,GO:0008152,GO:0009058,GO:0009059,GO:0009987,GO:0010467,GO:0019538,GO:0031974,GO:0032543,GO:0034641,GO:0034645,GO:0043043,GO:0043170,GO:0043226,GO:0043227,GO:0043229,GO:0043231,GO:0043233,GO:0043603,GO:0043604,GO:…											Viridiplantae	37N65@33090,3GB8V@35493,COG0264@1,KOG1071@2759	NA|NA|NA	J	Associates with the EF-Tu.GDP complex and induces the exchange of GDP to GTP. It remains bound to the aminoacyl-tRNA.EF- Tu.GTP complex up to the GTP hydrolysis stage on the ribosome
XP_010251526.1	12439	4432.XP_010244496.1	4e-206	723.8	Streptophyta													Viridiplantae	37RRN@33090,3GAQ4@35493,COG2801@1,KOG0017@2759	NA|NA|NA	L	Belongs to the 'GDSL' lipolytic enzyme family
XP_010275285.1	13110	4432.XP_010243434.1	2e-306	1057.7	Streptophyta		GO:0003674,GO:0003724,GO:0003824,GO:0004004,GO:0004386,GO:0005575,GO:0005622,GO:0005623,GO:0005634,GO:0005730,GO:0005737,GO:0006139,GO:0006725,GO:0006807,GO:0008026,GO:0008150,GO:0008152,GO:0008186,GO:0009987,GO:0010501,GO:0016070,GO:0016462,GO:0016787,GO:0016817,GO:0016818,GO:0016887,GO:0017111,GO:0031974,GO:0031981,GO:0034641,GO:0042623,GO:0043170,GO:0043226,GO:0043227,GO:0043228,GO:0043229,GO:…	3.6.4.13	ko:K11594	ko04622,ko05161,ko05203,map04622,map05161,map05203				ko00000,ko00001,ko01000,ko03019,ko03036,ko03041				Viridiplantae	37JVS@33090,3G92N@35493,COG0513@1,KOG0335@2759	NA|NA|NA	A	DEAD-box ATP-dependent RNA helicase
XP_010253827.1	11039	4432.XP_010269150.1	0	4269.9	Streptophyta				ko:K20478					ko00000,ko04131				Viridiplantae	28M89@1,2QRAN@2759,37HUI@33090,3GETF@35493	NA|NA|NA	S	N-terminal C2 in EEIG1 and EHBP1 proteins
XP_010252915.1	11182	4432.XP_010250055.1	0	1147.1	Streptophyta		GO:0003674,GO:0003724,GO:0003824,GO:0004004,GO:0004386,GO:0005575,GO:0005622,GO:0005623,GO:0005634,GO:0005730,GO:0005737,GO:0006139,GO:0006725,GO:0006807,GO:0008026,GO:0008150,GO:0008152,GO:0008186,GO:0009987,GO:0010501,GO:0016070,GO:0016462,GO:0016787,GO:0016817,GO:0016818,GO:0016887,GO:0017111,GO:0031974,GO:0031981,GO:0034641,GO:0042623,GO:0043170,GO:0043226,GO:0043227,GO:0043228,GO:0043229,GO:…	3.6.4.13	ko:K11594	ko04622,ko05161,ko05203,map04622,map05161,map05203				ko00000,ko00001,ko01000,ko03019,ko03036,ko03041				Viridiplantae	37TMC@33090,3GHG4@35493,COG0513@1,KOG0335@2759	NA|NA|NA	A	DEAD-box ATP-dependent RNA helicase
XP_010244496.1	11377	4432.XP_010264033.1	1.7e-128	465.3	Streptophyta	PBA1	GO:0000502,GO:0005575,GO:0005622,GO:0005623,GO:0005839,GO:0019774,GO:0032991,GO:0044424,GO:0044464,GO:1902494,GO:1905368,GO:1905369	3.4.25.1	ko:K02738	ko03050,map03050	M00340			ko00000,ko00001,ko00002,ko01000,ko01002,ko03051				Viridiplantae	37RVX@33090,3GFXG@35493,KOG0174@1,KOG0174@2759	NA|NA|NA	O	The proteasome is a multicatalytic proteinase complex which is characterized by its ability to cleave peptides with Arg, Phe, Tyr, Leu, and Glu adjacent to the leaving group at neutral or slightly basic pH
XP_010243434.1	11563	4432.XP_010248944.1	0	1418.3	Streptophyta		GO:0003674,GO:0003824,GO:0004842,GO:0005102,GO:0005488,GO:0005515,GO:0005575,GO:0005622,GO:0005623,GO:0005737,GO:0006464,GO:0006807,GO:0008150,GO:0008152,GO:0009507,GO:0009536,GO:0009987,GO:0016567,GO:0016740,GO:0019538,GO:0019787,GO:0032446,GO:0033612,GO:0036211,GO:0043170,GO:0043226,GO:0043227,GO:0043229,GO:0043231,GO:0043412,GO:0044237,GO:0044238,GO:0044260,GO:0044267,GO:0044424,GO:0044444,GO:…											Viridiplantae	37N53@33090,3GA8R@35493,KOG0167@1,KOG0167@2759	NA|NA|NA	H	RING-type E3 ubiquitin transferase
XP_010269151.1	13124	4432.XP_010268090.1	0	1325.5	Streptophyta		GO:0000156,GO:0000160,GO:0001101,GO:0001763,GO:0003674,GO:0003700,GO:0005575,GO:0005622,GO:0005623,GO:0005634,GO:0006355,GO:0006950,GO:0007154,GO:0007165,GO:0007275,GO:0007568,GO:0008150,GO:0009414,GO:0009415,GO:0009628,GO:0009653,GO:0009719,GO:0009723,GO:0009725,GO:0009735,GO:0009736,GO:0009755,GO:0009873,GO:0009888,GO:0009889,GO:0009933,GO:0009966,GO:0009987,GO:0010014,GO:0010015,GO:0010016,GO:…		ko:K14491	ko04075,map04075				ko00000,ko00001				Viridiplantae	37IKW@33090,3GAJK@35493,COG5641@1,KOG1601@2759	NA|NA|NA	K	two-component response regulator
XP_010250056.1	13492	4432.XP_010278977.1	0	2134	Streptophyta													Viridiplantae	2QSUQ@2759,37SBH@33090,3GB5E@35493,COG1215@1	NA|NA|NA	G	Belongs to the glycosyltransferase 2 family. Plant cellulose synthase subfamily
XP_010264033.1	369	4432.XP_010252437.1	3.1e-106	391.7	Streptophyta		GO:0000003,GO:0000014,GO:0000109,GO:0000110,GO:0000710,GO:0000724,GO:0000725,GO:0003674,GO:0003676,GO:0003677,GO:0003684,GO:0003697,GO:0003824,GO:0004518,GO:0004519,GO:0004520,GO:0004536,GO:0005488,GO:0005575,GO:0005622,GO:0005623,GO:0005634,GO:0006139,GO:0006259,GO:0006281,GO:0006289,GO:0006294,GO:0006296,GO:0006298,GO:0006302,GO:0006310,GO:0006312,GO:0006725,GO:0006807,GO:0006950,GO:0006974,GO:…		ko:K10849	ko01524,ko03420,ko03460,map01524,map03420,map03460				ko00000,ko00001,ko03400				Viridiplantae	37KXJ@33090,3GD14@35493,COG5241@1,KOG2841@2759	NA|NA|NA	L	DNA excision repair protein
XP_010248944.1	2044	4432.XP_010270536.1	0	1216.8	Streptophyta		GO:0003674,GO:0003676,GO:0003723,GO:0003729,GO:0003743,GO:0005488,GO:0005575,GO:0005622,GO:0005623,GO:0005737,GO:0005829,GO:0006412,GO:0006413,GO:0006417,GO:0006446,GO:0006518,GO:0006807,GO:0006950,GO:0006970,GO:0008135,GO:0008150,GO:0008152,GO:0009058,GO:0009059,GO:0009628,GO:0009651,GO:0009889,GO:0009894,GO:0009987,GO:0010035,GO:0010038,GO:0010467,GO:0010468,GO:0010556,GO:0010608,GO:0019219,GO:…		ko:K13126	ko03013,ko03015,ko03018,map03013,map03015,map03018				ko00000,ko00001,ko03019,ko03041				Viridiplantae	37JW4@33090,3GC2V@35493,KOG0123@1,KOG0123@2759	NA|NA|NA	AJ	Binds the poly(A) tail of mRNA
XP_010268091.1	2581	4432.XP_010253202.1	0	1227.2	Streptophyta				ko:K03283	ko03040,ko04010,ko04141,ko04144,ko04213,ko04612,ko04915,ko05134,ko05145,ko05162,ko05164,ko05169,map03040,map04010,map04141,map04144,map04213,map04612,map04915,map05134,map05145,map05162,map05164,map05169	M00353,M00355			ko00000,ko00001,ko00002,ko01009,ko03009,ko03029,ko03041,ko03051,ko03110,ko04131,ko04147,ko04516	1.A.33.1			Viridiplantae	37K68@33090,3GAQN@35493,COG0443@1,KOG0101@2759	NA|NA|NA	O	Belongs to the heat shock protein 70 family
XP_010278979.1	10263	4432.XP_010276428.1	1.5e-176	625.5	Streptophyta			2.3.2.27	ko:K11982					ko00000,ko01000,ko04121,ko04131				Viridiplantae	37S75@33090,3GEA7@35493,KOG0800@1,KOG0800@2759	NA|NA|NA	O	E3 ubiquitin-protein ligase
XP_019052860.1	10372	4432.XP_010278977.1	0	2134	Streptophyta													Viridiplantae	2QSUQ@2759,37SBH@33090,3GB5E@35493,COG1215@1	NA|NA|NA	G	Belongs to the glycosyltransferase 2 family. Plant cellulose synthase subfamily
XP_010270544.1	11629	4432.XP_010260286.1	0	1320.4	Streptophyta			2.7.11.1	ko:K08838					ko00000,ko01000,ko01001,ko04131				Viridiplantae	37K2Q@33090,3GBBV@35493,KOG0201@1,KOG0201@2759	NA|NA|NA	T	serine threonine-protein kinase
XP_010253202.1	12606	4432.XP_010256945.1	3.3e-252	877.1	Streptophyta		GO:0003674,GO:0003824,GO:0004069,GO:0005488,GO:0005507,GO:0005575,GO:0005622,GO:0005623,GO:0005737,GO:0005739,GO:0006082,GO:0006103,GO:0006520,GO:0006531,GO:0006536,GO:0006807,GO:0008150,GO:0008152,GO:0008483,GO:0009064,GO:0009066,GO:0009987,GO:0010035,GO:0010038,GO:0016740,GO:0016769,GO:0019752,GO:0042221,GO:0043167,GO:0043169,GO:0043226,GO:0043227,GO:0043229,GO:0043231,GO:0043436,GO:0043648,GO:…	2.6.1.1	ko:K14455	ko00220,ko00250,ko00270,ko00330,ko00350,ko00360,ko00400,ko00710,ko00950,ko00960,ko01100,ko01110,ko01120,ko01130,ko01200,ko01210,ko01230,ko04975,map00220,map00250,map00270,map00330,map00350,map00360,map00400,map00710,map00950,map00960,map01100,map01110,map01120,map01130,map01200,map01210,map01230,map04975	M00170,M00171	R00355,R00694,R00734,R00896,R02433,R02619,R05052	RC00006	ko00000,ko00001,ko00002,ko01000,ko01007				Viridiplantae	37THI@33090,3G8R1@35493,COG1448@1,KOG1411@2759	NA|NA|NA	E	Aspartate aminotransferase
XP_010276431.1	12668	4432.XP_010261241.1	0	2751.5	Streptophyta				ko:K10706					ko00000,ko01000,ko03021				Viridiplantae	37K93@33090,3G9HR@35493,COG1112@1,KOG1801@2759	NA|NA|NA	A	helicase
XP_010278977.1	13126	4432.XP_010260159.1	0	2055	Streptophyta		GO:0000075,GO:0000077,GO:0000278,GO:0000288,GO:0000289,GO:0000956,GO:0002682,GO:0003674,GO:0003824,GO:0004842,GO:0005575,GO:0005622,GO:0005623,GO:0005737,GO:0005829,GO:0006139,GO:0006401,GO:0006402,GO:0006464,GO:0006508,GO:0006511,GO:0006725,GO:0006807,GO:0006950,GO:0006974,GO:0006977,GO:0007049,GO:0007093,GO:0007154,GO:0007165,GO:0007346,GO:0008150,GO:0008152,GO:0009056,GO:0009057,GO:0009892,GO:…	2.3.2.27	ko:K10643	ko03018,map03018				ko00000,ko00001,ko01000,ko03019,ko04121				Viridiplantae	37QZV@33090,3GEQV@35493,COG5175@1,KOG2068@2759	NA|NA|NA	A	RNA binding (RRM RBD RNP motifs) family protein
XP_010260291.1	13674	4432.XP_010243021.1	0	1321.6	Streptophyta	AO	GO:0005575,GO:0005622,GO:0005623,GO:0005737,GO:0006139,GO:0006725,GO:0006732,GO:0006733,GO:0006753,GO:0006793,GO:0006796,GO:0006807,GO:0008150,GO:0008152,GO:0009058,GO:0009108,GO:0009117,GO:0009165,GO:0009435,GO:0009507,GO:0009536,GO:0009987,GO:0018130,GO:0019359,GO:0019362,GO:0019363,GO:0019438,GO:0019637,GO:0019674,GO:0034641,GO:0034654,GO:0043226,GO:0043227,GO:0043229,GO:0043231,GO:0044237,GO:…	1.4.3.16	ko:K00278	ko00250,ko00760,ko01100,map00250,map00760,map01100	M00115	R00357,R00481	RC00006,RC02566	ko00000,ko00001,ko00002,ko01000				Viridiplantae	37PCA@33090,3G9AT@35493,COG1053@1,KOG2403@2759	NA|NA|NA	C	Catalyzes the oxidation of L-aspartate to iminoaspartate
XP_010256946.1	234	4432.XP_010254132.1	1.4e-286	992.3	Streptophyta				ko:K19476	ko04144,map04144				ko00000,ko00001				Viridiplantae	37NH2@33090,3G8ZZ@35493,KOG2027@1,KOG2027@2759	NA|NA|NA	Z	Regulator of Vps4 activity in the MVB pathway protein
XP_010261244.1	400	4432.XP_010261537.1	0	2595.1	Streptophyta		GO:0003674,GO:0003824,GO:0004652,GO:0005488,GO:0005575,GO:0005622,GO:0005623,GO:0005634,GO:0005730,GO:0006139,GO:0006396,GO:0006399,GO:0006401,GO:0006725,GO:0006807,GO:0008150,GO:0008152,GO:0009056,GO:0009057,GO:0009987,GO:0010467,GO:0016070,GO:0016072,GO:0016074,GO:0016075,GO:0016077,GO:0016078,GO:0016740,GO:0016772,GO:0016779,GO:0019439,GO:0031123,GO:0031499,GO:0031974,GO:0031981,GO:0032991,GO:…		ko:K06236	ko04151,ko04510,ko04512,ko04611,ko04926,ko04933,ko04974,ko05146,ko05165,map04151,map04510,map04512,map04611,map04926,map04933,map04974,map05146,map05165				ko00000,ko00001,ko00536,ko04516				Viridiplantae	37IPQ@33090,3GAWP@35493,COG5260@1,KOG1906@2759	NA|NA|NA	L	RNA uridylyltransferase activity
XP_010260159.1	915	4432.XP_010241687.1	5.4e-211	740	Streptophyta		GO:0003674,GO:0003824,GO:0005575,GO:0005576,GO:0006725,GO:0008150,GO:0008152,GO:0009058,GO:0009698,GO:0009699,GO:0009719,GO:0009725,GO:0009735,GO:0009808,GO:0009809,GO:0009987,GO:0010033,GO:0016491,GO:0016614,GO:0016616,GO:0019438,GO:0019748,GO:0042221,GO:0044237,GO:0044249,GO:0044550,GO:0045551,GO:0048046,GO:0050896,GO:0055114,GO:0071704,GO:1901360,GO:1901362,GO:1901576	1.1.1.195	ko:K00083	ko00940,ko01100,ko01110,map00940,map01100,map01110	M00039	R02593,R03918,R06570,R06571,R07437	RC00649	ko00000,ko00001,ko00002,ko01000				Viridiplantae	37PM6@33090,3GX63@35493,COG1064@1,KOG0023@2759	NA|NA|NA	Q	Cinnamyl alcohol dehydrogenase
XP_010243022.1	3957	4432.XP_010270295.1	0	3857.4	Streptophyta		GO:0000003,GO:0001763,GO:0002682,GO:0003006,GO:0003674,GO:0003824,GO:0005575,GO:0005622,GO:0005623,GO:0005634,GO:0006325,GO:0006464,GO:0006479,GO:0006629,GO:0006720,GO:0006721,GO:0006807,GO:0006996,GO:0007275,GO:0008150,GO:0008152,GO:0008168,GO:0008170,GO:0008213,GO:0008276,GO:0008757,GO:0009553,GO:0009555,GO:0009653,GO:0009791,GO:0009893,GO:0009908,GO:0009909,GO:0009910,GO:0009987,GO:0010016,GO:…	2.1.1.43	ko:K11423	ko00310,map00310		R03875,R03938,R04866,R04867	RC00003,RC00060,RC00181,RC00496	ko00000,ko00001,ko01000,ko03036				Viridiplantae	37JP7@33090,3GD45@35493,COG2940@1,KOG4442@2759	NA|NA|NA	U	Histone-lysine N-methyltransferase ASHH2-like
XP_010254132.1	8661	4432.XP_010255472.1	0	2516.1	Streptophyta				ko:K11644	ko04139,ko04919,ko05016,ko05202,map04139,map04919,map05016,map05202				ko00000,ko00001,ko03036				Viridiplantae	37NWC@33090,3G9Z6@35493,COG5602@1,KOG4204@2759	NA|NA|NA	B	histone deacetylation
XP_010261538.1	10782	4432.XP_010249829.1	0	1443.7	Streptophyta													Viridiplantae	37HPM@33090,3GC2H@35493,COG5347@1,KOG0702@2759	NA|NA|NA	T	ADP-ribosylation factor GTPase-activating protein AGD14
XP_010241689.1	10958	4432.XP_010278721.1	8.9e-209	732.6	Streptophyta		GO:0000027,GO:0003674,GO:0003824,GO:0004518,GO:0004527,GO:0006139,GO:0006364,GO:0006396,GO:0006725,GO:0006807,GO:0006996,GO:0008150,GO:0008152,GO:0008408,GO:0009987,GO:0010467,GO:0016043,GO:0016070,GO:0016072,GO:0016787,GO:0016788,GO:0022607,GO:0022613,GO:0022618,GO:0034470,GO:0034622,GO:0034641,GO:0034660,GO:0042254,GO:0042255,GO:0042273,GO:0043170,GO:0043933,GO:0044085,GO:0044237,GO:0044238,GO:…		ko:K18327					ko00000,ko01000,ko03009				Viridiplantae	37N9J@33090,3GBMG@35493,COG0847@1,KOG2249@2759	NA|NA|NA	L	exonuclease
XP_010270297.1	11253	4432.XP_010241807.1	0	1139	Streptophyta				ko:K06185					ko00000,ko03009				Viridiplantae	37HJR@33090,3G7EJ@35493,COG0488@1,KOG0927@2759	NA|NA|NA	S	ABC transporter F family member
XP_010255489.1	11818	4432.XP_010271462.1	1.6e-60	238.4	Streptophyta		GO:0005575,GO:0005622,GO:0005623,GO:0005737,GO:0005739,GO:0005740,GO:0005743,GO:0005746,GO:0005747,GO:0005773,GO:0005774,GO:0005975,GO:0008150,GO:0008152,GO:0009853,GO:0009987,GO:0016020,GO:0019866,GO:0030964,GO:0031090,GO:0031966,GO:0031967,GO:0031975,GO:0032991,GO:0043094,GO:0043226,GO:0043227,GO:0043229,GO:0043231,GO:0044237,GO:0044238,GO:0044422,GO:0044424,GO:0044425,GO:0044429,GO:0044437,GO:…		ko:K03965	ko00190,ko01100,ko04714,ko04723,ko04932,ko05010,ko05012,ko05016,map00190,map01100,map04714,map04723,map04932,map05010,map05012,map05016	M00147			ko00000,ko00001,ko00002	3.D.1.6			Viridiplantae	37VSG@33090,3GIXB@35493,KOG3466@1,KOG3466@2759	NA|NA|NA	C	Belongs to the complex I LYR family
XP_010249829.1	9836	4432.XP_010270953.1	1.2e-232	812	Streptophyta		GO:0003674,GO:0003824,GO:0004478,GO:0005575,GO:0005622,GO:0005623,GO:0005737,GO:0005829,GO:0016740,GO:0016765,GO:0044424,GO:0044444,GO:0044464	2.5.1.6	ko:K00789	ko00270,ko01100,ko01110,ko01230,map00270,map01100,map01110,map01230	M00034,M00035,M00368,M00609	R00177,R04771	RC00021,RC01211	ko00000,ko00001,ko00002,ko01000				Viridiplantae	37J2J@33090,3GE15@35493,COG0192@1,KOG1506@2759	NA|NA|NA	H	Catalyzes the formation of S-adenosylmethionine from methionine and ATP
XP_010278725.1	10350	4432.XP_010269461.1	0	1318.5	Streptophyta	ACBP5	GO:0000062,GO:0000166,GO:0001101,GO:0001666,GO:0003674,GO:0005488,GO:0005575,GO:0005622,GO:0005623,GO:0005634,GO:0005737,GO:0005829,GO:0006810,GO:0006869,GO:0006950,GO:0008150,GO:0009314,GO:0009416,GO:0009628,GO:0009719,GO:0009723,GO:0009725,GO:0009753,GO:0010033,GO:0010876,GO:0017076,GO:0030554,GO:0032553,GO:0032555,GO:0032559,GO:0033036,GO:0033218,GO:0036094,GO:0036293,GO:0042221,GO:0043167,GO:…											Viridiplantae	37P38@33090,3G8X2@35493,COG4281@1,KOG0379@1,KOG0379@2759,KOG0817@2759	NA|NA|NA	I	acyl-CoA-binding domain-containing protein
XP_010241807.1	10826	4432.XP_010272045.1	0	1399.8	Streptophyta													Viridiplantae	28MCP@1,2QTW4@2759,37S00@33090,3G7KD@35493	NA|NA|NA
XP_010271462.1	10905	4432.XP_010244405.1	8e-95	353.2	Streptophyta		GO:0000166,GO:0003674,GO:0003824,GO:0004175,GO:0004222,GO:0005488,GO:0005524,GO:0005575,GO:0005622,GO:0005623,GO:0005737,GO:0005739,GO:0005740,GO:0005741,GO:0005743,GO:0005746,GO:0005750,GO:0005758,GO:0005759,GO:0005773,GO:0005774,GO:0006508,GO:0006605,GO:0006626,GO:0006627,GO:0006807,GO:0006810,GO:0006839,GO:0006886,GO:0006950,GO:0006970,GO:0006996,GO:0007005,GO:0008104,GO:0008144,GO:0008150,GO:…	1.8.5.7,3.4.24.64	ko:K01412,ko:K07393,ko:K21767					ko00000,ko01000,ko01002,ko03029,ko04812				Viridiplantae	37KI7@33090,3G8AB@35493,COG0612@1,KOG2067@2759	NA|NA|NA	O	Belongs to the peptidase M16 family
XP_010270954.1	11000	4432.XP_010273583.1	0	2281.1	Streptophyta		GO:0000726,GO:0003674,GO:0003824,GO:0003909,GO:0003910,GO:0005575,GO:0005576,GO:0005622,GO:0005623,GO:0005634,GO:0005737,GO:0005911,GO:0006139,GO:0006259,GO:0006266,GO:0006281,GO:0006289,GO:0006297,GO:0006302,GO:0006303,GO:0006725,GO:0006807,GO:0006950,GO:0006974,GO:0008150,GO:0008152,GO:0009314,GO:0009506,GO:0009628,GO:0009987,GO:0010165,GO:0010212,GO:0016874,GO:0016886,GO:0030054,GO:0032807,GO:…	6.5.1.1	ko:K10777	ko03450,map03450		R00381	RC00005	ko00000,ko00001,ko01000,ko03400				Viridiplantae	37NVV@33090,3GATF@35493,COG1793@1,KOG0966@2759	NA|NA|NA	L	DNA ligase
XP_010269462.1	12094	4432.XP_010262523.1	9.7e-235	819.3	Streptophyta		GO:0000414,GO:0005575,GO:0005622,GO:0005623,GO:0005634,GO:0005654,GO:0006355,GO:0007154,GO:0007165,GO:0008150,GO:0009719,GO:0009725,GO:0009741,GO:0009742,GO:0009755,GO:0009889,GO:0009987,GO:0010033,GO:0010468,GO:0010556,GO:0010793,GO:0014070,GO:0019219,GO:0019222,GO:0023052,GO:0031056,GO:0031060,GO:0031323,GO:0031326,GO:0031399,GO:0031974,GO:0031981,GO:0032239,GO:0032268,GO:0032386,GO:0032784,GO:…		ko:K17498					ko00000,ko03021				Viridiplantae	37IA2@33090,3G96E@35493,COG5139@1,KOG1793@2759	NA|NA|NA	K	Transcription elongation factor (TFIIS) family protein
XP_010272045.1	13276	4432.XP_010244996.1	0	1748.4	Streptophyta													Viridiplantae	2CSYQ@1,2RDVU@2759,37TID@33090,3GFSU@35493	NA|NA|NA
XP_010276189.1	13308	4432.XP_010244974.1	2.5e-240	838.2	Streptophyta		GO:0000226,GO:0005575,GO:0005622,GO:0005623,GO:0005634,GO:0005737,GO:0005856,GO:0005874,GO:0006996,GO:0007010,GO:0007017,GO:0008150,GO:0009507,GO:0009536,GO:0009664,GO:0009987,GO:0015630,GO:0016043,GO:0030865,GO:0031122,GO:0043226,GO:0043227,GO:0043228,GO:0043229,GO:0043231,GO:0043232,GO:0043622,GO:0044422,GO:0044424,GO:0044430,GO:0044444,GO:0044446,GO:0044464,GO:0045229,GO:0071554,GO:0071555,GO:…		ko:K10352	ko04530,map04530				ko00000,ko00001,ko04147,ko04812				Viridiplantae	28KMF@1,2QT2U@2759,37KRY@33090,3GBNM@35493	NA|NA|NA	S	Interactor of constitutive active ROPs
XP_010273584.1	13410	4432.XP_010258303.1	1.5e-300	1038.1	Streptophyta				ko:K21444					ko00000,ko03019				Viridiplantae	37QRU@33090,3GBHE@35493,KOG2190@1,KOG2190@2759	NA|NA|NA	A	KH domain-containing protein
XP_019053965.1	1532	4432.XP_010278650.1	2.4e-169	601.3	Streptophyta		GO:0003674,GO:0003824,GO:0004462,GO:0005488,GO:0005575,GO:0005622,GO:0005623,GO:0005737,GO:0005773,GO:0005777,GO:0005829,GO:0005886,GO:0006081,GO:0006082,GO:0006089,GO:0006950,GO:0006970,GO:0006979,GO:0008150,GO:0008152,GO:0009056,GO:0009438,GO:0009507,GO:0009526,GO:0009536,GO:0009628,GO:0009651,GO:0009941,GO:0009987,GO:0010035,GO:0010038,GO:0016020,GO:0016151,GO:0016829,GO:0016846,GO:0019243,GO:…	4.4.1.5	ko:K01759	ko00620,map00620		R02530	RC00004,RC00740	ko00000,ko00001,ko01000				Viridiplantae	37PF3@33090,3GH6B@35493,COG0346@1,KOG2943@2759	NA|NA|NA	G	Catalyzes the conversion of hemimercaptal, formed from methylglyoxal and glutathione, to S-lactoylglutathione
XP_010244997.1	2923	3694.POPTR_0001s34500.1	4.8e-45	187.2	fabids		GO:0003674,GO:0005488,GO:0005515,GO:0005539,GO:0005575,GO:0005622,GO:0005623,GO:0005634,GO:0005737,GO:0005829,GO:0006915,GO:0008047,GO:0008092,GO:0008150,GO:0008201,GO:0008219,GO:0008285,GO:0009719,GO:0009893,GO:0009966,GO:0009967,GO:0009987,GO:0010033,GO:0010468,GO:0010604,GO:0010628,GO:0010638,GO:0010646,GO:0010647,GO:0010698,GO:0010821,GO:0010822,GO:0010941,GO:0010942,GO:0010950,GO:0010952,GO:…		ko:K06875					ko00000				Viridiplantae	37UFM@33090,3GIMB@35493,4JPDK@91835,COG2118@1,KOG3431@2759	NA|NA|NA	S	regulation of protein import into mitochondrial outer membrane
XP_010244976.1	3013	4432.XP_010272614.1	0	1278.8	Streptophyta		GO:0000271,GO:0003674,GO:0003824,GO:0004614,GO:0005575,GO:0005576,GO:0005622,GO:0005623,GO:0005737,GO:0005829,GO:0005975,GO:0005976,GO:0005977,GO:0005978,GO:0005982,GO:0005996,GO:0006006,GO:0006012,GO:0006073,GO:0006091,GO:0006112,GO:0006950,GO:0008150,GO:0008152,GO:0009056,GO:0009058,GO:0009059,GO:0009250,GO:0009266,GO:0009409,GO:0009507,GO:0009526,GO:0009532,GO:0009536,GO:0009570,GO:0009581,GO:…	5.4.2.2	ko:K01835	ko00010,ko00030,ko00052,ko00230,ko00500,ko00520,ko00521,ko01100,ko01110,ko01120,ko01130,map00010,map00030,map00052,map00230,map00500,map00520,map00521,map01100,map01110,map01120,map01130	M00549	R00959,R01057,R08639	RC00408	ko00000,ko00001,ko00002,ko01000				Viridiplantae	37R89@33090,3GETM@35493,COG0033@1,KOG0625@2759	NA|NA|NA	G	phosphoglucomutase
XP_010258304.1	4031	4432.XP_010249829.1	0	1335.9	Streptophyta													Viridiplantae	37HPM@33090,3GC2H@35493,COG5347@1,KOG0702@2759	NA|NA|NA	T	ADP-ribosylation factor GTPase-activating protein AGD14
XP_019055918.1	5874	4432.XP_010257299.1	0	1381.7	Streptophyta		GO:0000245,GO:0000375,GO:0000377,GO:0000381,GO:0000398,GO:0003674,GO:0003676,GO:0003723,GO:0003729,GO:0005488,GO:0005575,GO:0005622,GO:0005623,GO:0005634,GO:0006139,GO:0006396,GO:0006397,GO:0006725,GO:0006807,GO:0008150,GO:0008152,GO:0008380,GO:0009987,GO:0010467,GO:0010468,GO:0010941,GO:0010942,GO:0016043,GO:0016070,GO:0016071,GO:0019219,GO:0019222,GO:0022607,GO:0022613,GO:0022618,GO:0031323,GO:…		ko:K13094					ko00000,ko03041				Viridiplantae	37RDN@33090,3GEY1@35493,KOG0154@1,KOG0154@2759	NA|NA|NA	A	RNA-binding protein
XP_010275720.1	6117	4432.XP_010260915.1	6.8e-140	503.4	Streptophyta				ko:K20557	ko04016,map04016				ko00000,ko00001,ko03000				Viridiplantae	2CMS3@1,2QRMU@2759,37NI9@33090,3G7FF@35493	NA|NA|NA	K	transcription factor
XP_010272614.1	6173	4432.XP_010248008.1	0	1739.2	Streptophyta	RFC1	GO:0000003,GO:0000166,GO:0000280,GO:0000712,GO:0000723,GO:0000731,GO:0001101,GO:0003674,GO:0003676,GO:0003677,GO:0005488,GO:0005524,GO:0005575,GO:0005622,GO:0005623,GO:0005634,GO:0005654,GO:0005657,GO:0005663,GO:0005694,GO:0006139,GO:0006259,GO:0006260,GO:0006261,GO:0006278,GO:0006281,GO:0006283,GO:0006289,GO:0006296,GO:0006297,GO:0006301,GO:0006310,GO:0006355,GO:0006725,GO:0006807,GO:0006950,GO:…		ko:K10754	ko03030,ko03420,ko03430,map03030,map03420,map03430	M00289,M00295			ko00000,ko00001,ko00002,ko03032,ko03400				Viridiplantae	37R8J@33090,3GGME@35493,COG5275@1,KOG1968@2759	NA|NA|NA	L	Replication factor C subunit
XP_010249832.1	8190	4432.XP_010266842.1	0	1513.4	Streptophyta	ISA3	GO:0000272,GO:0003674,GO:0003824,GO:0004133,GO:0004553,GO:0005575,GO:0005622,GO:0005623,GO:0005737,GO:0005975,GO:0005976,GO:0005977,GO:0005982,GO:0005983,GO:0006073,GO:0006091,GO:0006112,GO:0006996,GO:0008150,GO:0008152,GO:0009056,GO:0009057,GO:0009251,GO:0009501,GO:0009507,GO:0009532,GO:0009536,GO:0009569,GO:0009570,GO:0009657,GO:0009660,GO:0009987,GO:0015980,GO:0016043,GO:0016052,GO:0016787,GO:…	3.2.1.68	ko:K01214	ko00500,ko01100,ko01110,map00500,map01100,map01110	M00565	R09995,R11261		ko00000,ko00001,ko00002,ko01000		CBM48,GH13		Viridiplantae	37S5X@33090,3G7TQ@35493,COG0296@1,KOG0470@2759	NA|NA|NA	G	Isoamylase 3
XP_010257302.1	8819	4432.XP_010271618.1	7.8e-235	819.3	Streptophyta	ACPD	GO:0005575,GO:0005622,GO:0005623,GO:0005737,GO:0009507,GO:0009536,GO:0043226,GO:0043227,GO:0043229,GO:0043231,GO:0044424,GO:0044444,GO:0044464	1.14.19.11,1.14.19.2,1.14.19.26	ko:K03921	ko00061,ko01040,ko01212,map00061,map01040,map01212		R03370,R08161,R11108,R11109	RC00917	ko00000,ko00001,ko01000,ko01004				Viridiplantae	2CMRB@1,2QRJK@2759,37NPZ@33090,3GBKH@35493	NA|NA|NA	C	Introduction of a cis double bond between carbons of the acyl chain
XP_010260916.1	9002	102107.XP_008246262.1	4.8e-99	367.1	fabids		GO:0005575,GO:0005622,GO:0005623,GO:0005737,GO:0005794,GO:0006464,GO:0006471,GO:0006807,GO:0006810,GO:0006886,GO:0008104,GO:0008150,GO:0008152,GO:0009987,GO:0012505,GO:0015031,GO:0015833,GO:0016192,GO:0019538,GO:0033036,GO:0034613,GO:0036211,GO:0042886,GO:0043170,GO:0043226,GO:0043227,GO:0043229,GO:0043231,GO:0043412,GO:0044237,GO:0044238,GO:0044260,GO:0044267,GO:0044424,GO:0044444,GO:0044464,GO:…		ko:K07937	ko04072,ko04144,ko05110,ko05134,map04072,map04144,map05110,map05134				ko00000,ko00001,ko04031,ko04131,ko04147				Viridiplantae	37PTM@33090,3GFH5@35493,4JT65@91835,COG1100@1,KOG0070@2759	NA|NA|NA	U	Belongs to the small GTPase superfamily. Arf family
XP_010248015.1	10751	4432.XP_010248616.1	0	11720.8	Streptophyta				ko:K20478					ko00000,ko04131				Viridiplantae	37V0T@33090,3GKMC@35493,KOG1181@1,KOG1181@2759	NA|NA|NA	S	tissue development
XP_019054461.1	11821	4432.XP_010271891.1	0	3500.3	Streptophyta				ko:K11886					ko00000,ko03051				Viridiplantae	37SMR@33090,3G89K@35493,KOG0915@1,KOG0915@2759	NA|NA|NA	L	Proteasome-associated protein ECM29 homolog
XP_019055033.1	13540	4432.XP_010246133.1	0	1095.1	Streptophyta		GO:0000003,GO:0003006,GO:0005575,GO:0005622,GO:0005623,GO:0005737,GO:0006457,GO:0007023,GO:0007275,GO:0008150,GO:0009507,GO:0009536,GO:0009790,GO:0009791,GO:0009793,GO:0009987,GO:0010154,GO:0022414,GO:0032501,GO:0032502,GO:0043226,GO:0043227,GO:0043229,GO:0043231,GO:0044424,GO:0044444,GO:0044464,GO:0048316,GO:0048608,GO:0048731,GO:0048856,GO:0061458		ko:K21768					ko00000,ko04812				Viridiplantae	37JI2@33090,3GBIZ@35493,KOG2982@1,KOG2982@2759	NA|NA|NA	D	pfi,tfc e
XP_010270875.1	509	4432.XP_010242890.1	2.4e-197	695.3	Streptophyta		GO:0000045,GO:0001666,GO:0003674,GO:0005488,GO:0005515,GO:0005575,GO:0005622,GO:0005623,GO:0005634,GO:0005654,GO:0005737,GO:0005773,GO:0005776,GO:0005783,GO:0005829,GO:0005886,GO:0006508,GO:0006511,GO:0006807,GO:0006914,GO:0006950,GO:0006996,GO:0007033,GO:0008150,GO:0008152,GO:0009056,GO:0009057,GO:0009628,GO:0009893,GO:0009894,GO:0009896,GO:0009966,GO:0009987,GO:0010033,GO:0010243,GO:0010498,GO:…		ko:K04523	ko04141,map04141				ko00000,ko00001,ko03051,ko04131				Viridiplantae	37NMD@33090,3GBKJ@35493,COG5272@1,KOG0010@2759	NA|NA|NA	O	ubiquitin
XP_019052258.1	2260	4432.XP_010255352.1	0	4385.1	Streptophyta		GO:0005575,GO:0005622,GO:0005623,GO:0005634,GO:0005654,GO:0006139,GO:0006351,GO:0006352,GO:0006366,GO:0006367,GO:0006725,GO:0006807,GO:0008150,GO:0008152,GO:0009058,GO:0009059,GO:0009987,GO:0010467,GO:0016070,GO:0016592,GO:0018130,GO:0019438,GO:0031974,GO:0031981,GO:0032774,GO:0032991,GO:0034641,GO:0034645,GO:0034654,GO:0040034,GO:0043170,GO:0043226,GO:0043227,GO:0043229,GO:0043231,GO:0043233,GO:…											Viridiplantae	37MA3@33090,3G9T7@35493,KOG4522@1,KOG4522@2759	NA|NA|NA	K	mediator of RNA polymerase II transcription subunit
XP_010271892.1	2725	4432.XP_010265205.1	2.2e-137	495	Streptophyta		GO:0003674,GO:0003676,GO:0003677,GO:0005488,GO:0005575,GO:0005622,GO:0005623,GO:0005634,GO:0005737,GO:0008150,GO:0010468,GO:0019222,GO:0043226,GO:0043227,GO:0043229,GO:0043231,GO:0044424,GO:0044464,GO:0044877,GO:0050789,GO:0060255,GO:0065007,GO:0097159,GO:1901363		ko:K06630,ko:K12391	ko04011,ko04110,ko04114,ko04142,ko04151,ko04390,ko04391,ko04722,ko05169,ko05203,map04011,map04110,map04114,map04142,map04151,map04390,map04391,map04722,map05169,map05203				ko00000,ko00001,ko03400,ko04131,ko04147				Viridiplantae	37N1C@33090,3G98Q@35493,COG5040@1,KOG0841@2759	NA|NA|NA	O	Belongs to the 14-3-3 family
XP_010246136.1	3227	4432.XP_010254060.1	0	1644	Streptophyta				ko:K20286					ko00000,ko04131				Viridiplantae	37R0W@33090,3G8A6@35493,KOG4673@1,KOG4673@2759	NA|NA|NA	K	golgin candidate
XP_010242890.1	8333	4432.XP_010250626.1	0	2988	Streptophyta				ko:K18730					ko00000,ko03019				Viridiplantae	37IX9@33090,3G73F@35493,KOG1862@1,KOG1862@2759	NA|NA|NA	S	GYF domain-containing protein
XP_019053113.1	10473	4432.XP_010272212.1	0	2051.2	Streptophyta			2.7.4.24	ko:K13024	ko04070,map04070		R05799,R08964	RC00002	ko00000,ko00001,ko01000				Viridiplantae	37NJP@33090,3GD72@35493,KOG1057@1,KOG1057@2759	NA|NA|NA	Z	Belongs to the histidine acid phosphatase family
XP_010265207.1	12168	4432.XP_010275607.1	0	2004.9	Streptophyta													Viridiplantae	28JWK@1,2QSAS@2759,37J7Q@33090,3GESZ@35493	NA|NA|NA	S	Calcineurin-like phosphoesterase
XP_010254060.1	13844	4432.XP_010268355.1	0	1372.1	Streptophyta				ko:K20887					ko00000,ko01000,ko01003		GT2		Viridiplantae	2QTBF@2759,37J3S@33090,3G8DH@35493,COG1215@1	NA|NA|NA	M	Xyloglucan glycosyltransferase
XP_010250626.1	22	4432.XP_010247727.1	0	1082.4	Streptophyta		GO:0000972,GO:0000973,GO:0003674,GO:0003676,GO:0003682,GO:0003712,GO:0003713,GO:0003723,GO:0003729,GO:0005048,GO:0005198,GO:0005215,GO:0005488,GO:0005575,GO:0005622,GO:0005623,GO:0005634,GO:0005635,GO:0005643,GO:0005654,GO:0005737,GO:0005829,GO:0006139,GO:0006259,GO:0006260,GO:0006403,GO:0006405,GO:0006406,GO:0006606,GO:0006611,GO:0006725,GO:0006807,GO:0006810,GO:0006886,GO:0006913,GO:0006996,GO:…		ko:K14297,ko:K14307	ko03013,ko05164,map03013,map05164	M00427			ko00000,ko00001,ko00002,ko03019,ko03036	1.I.1			Viridiplantae	37P9N@33090,3GEMW@35493,KOG0845@1,KOG0845@2759	NA|NA|NA	UY	Nuclear pore complex protein
XP_010272211.1	1518	4432.XP_010259250.1	0	1209.1	Streptophyta	ACLB-1	GO:0003674,GO:0003824,GO:0003878,GO:0005575,GO:0005622,GO:0005623,GO:0005737,GO:0005829,GO:0005886,GO:0006084,GO:0006085,GO:0006139,GO:0006163,GO:0006164,GO:0006637,GO:0006725,GO:0006732,GO:0006753,GO:0006790,GO:0006793,GO:0006796,GO:0006807,GO:0008150,GO:0008152,GO:0009058,GO:0009108,GO:0009117,GO:0009150,GO:0009152,GO:0009165,GO:0009259,GO:0009260,GO:0009346,GO:0009987,GO:0016020,GO:0016740,GO:…	2.3.3.8	ko:K01648	ko00020,ko00720,ko01100,ko01110,ko01120,ko01130,map00020,map00720,map01100,map01110,map01120,map01130		R00352	RC00004,RC00067	ko00000,ko00001,ko01000,ko04147				Viridiplantae	37M9Y@33090,3G8F2@35493,COG0045@1,KOG1254@2759	NA|NA|NA	C	ATP-citrate synthase beta chain protein
XP_010275607.1	1629	4432.XP_010246543.1	0	1252.7	Streptophyta				ko:K04079	ko04141,ko04151,ko04217,ko04612,ko04621,ko04626,ko04657,ko04659,ko04914,ko04915,ko05200,ko05215,ko05418,map04141,map04151,map04217,map04612,map04621,map04626,map04657,map04659,map04914,map04915,map05200,map05215,map05418				ko00000,ko00001,ko01009,ko03029,ko03051,ko03110,ko04131,ko04147				Viridiplantae	37QS8@33090,3GC1U@35493,COG0326@1,KOG0019@2759	NA|NA|NA	O	heat shock protein
XP_010268355.1	1828	4432.XP_010247727.1	0	1082.4	Streptophyta		GO:0000972,GO:0000973,GO:0003674,GO:0003676,GO:0003682,GO:0003712,GO:0003713,GO:0003723,GO:0003729,GO:0005048,GO:0005198,GO:0005215,GO:0005488,GO:0005575,GO:0005622,GO:0005623,GO:0005634,GO:0005635,GO:0005643,GO:0005654,GO:0005737,GO:0005829,GO:0006139,GO:0006259,GO:0006260,GO:0006403,GO:0006405,GO:0006406,GO:0006606,GO:0006611,GO:0006725,GO:0006807,GO:0006810,GO:0006886,GO:0006913,GO:0006996,GO:…		ko:K14297,ko:K14307	ko03013,ko05164,map03013,map05164	M00427			ko00000,ko00001,ko00002,ko03019,ko03036	1.I.1			Viridiplantae	37P9N@33090,3GEMW@35493,KOG0845@1,KOG0845@2759	NA|NA|NA	UY	Nuclear pore complex protein
XP_010247730.1	3575	4432.XP_010264866.1	2.9e-124	451.8	Streptophyta													Viridiplantae	28PAW@1,2QTTN@2759,37HTF@33090,3GG9R@35493	NA|NA|NA
XP_010259250.1	4456	4432.XP_010271887.1	6.6e-57	226.5	Streptophyta													Viridiplantae	2CTST@1,2S4CE@2759,37W3U@33090,3GK6V@35493	NA|NA|NA
XP_010246543.1	5801	4432.XP_010257486.1	2.4e-254	884.4	Eukaryota													Eukaryota	COG5574@1,KOG0823@2759	NA|NA|NA	O	cAMP binding
XP_010247727.1	6393	4432.XP_010244687.1	0	1281.5	Streptophyta				ko:K04043	ko03018,ko04212,ko05152,map03018,map04212,map05152				ko00000,ko00001,ko03019,ko03029,ko03110,ko04147	1.A.33.1			Viridiplantae	37PN3@33090,3G8FG@35493,COG0443@1,KOG0102@2759	NA|NA|NA	O	Belongs to the heat shock protein 70 family
XP_010264867.1	6876	4432.XP_010267092.1	0	2597.8	Streptophyta													Viridiplantae	2CN88@1,2QUFZ@2759,37NST@33090,3GD0N@35493	NA|NA|NA	S	glycine-rich protein
XP_010271890.1	10158	4432.XP_010254001.1	3.6e-300	1036.9	Streptophyta	SKIP	GO:0000003,GO:0000122,GO:0000350,GO:0000375,GO:0000377,GO:0000393,GO:0000398,GO:0001101,GO:0003006,GO:0003674,GO:0003676,GO:0003712,GO:0003713,GO:0003714,GO:0003723,GO:0005102,GO:0005488,GO:0005515,GO:0005575,GO:0005622,GO:0005623,GO:0005634,GO:0005681,GO:0005684,GO:0005730,GO:0006139,GO:0006355,GO:0006357,GO:0006396,GO:0006397,GO:0006725,GO:0006807,GO:0006915,GO:0006950,GO:0006970,GO:0006974,GO:…		ko:K06063	ko03040,ko04330,ko05169,ko05203,map03040,map04330,map05169,map05203	M00355			ko00000,ko00001,ko00002,ko03041				Viridiplantae	37I81@33090,3GGWK@35493,KOG2441@1,KOG2441@2759	NA|NA|NA	AB	SNW SKI-interacting protein-like
XP_010257488.1	11247	4432.XP_010244286.1	0	1294.3	Streptophyta			6.1.1.19	ko:K01887	ko00970,map00970	M00359,M00360	R03646	RC00055,RC00523	ko00000,ko00001,ko00002,ko01000,ko01007,ko03016,ko03029				Viridiplantae	37HQS@33090,3G9WM@35493,COG0018@1,KOG4426@2759	NA|NA|NA	J	Belongs to the class-I aminoacyl-tRNA synthetase family
XP_010244687.1	11458	4432.XP_010243697.1	2.7e-43	181.4	Streptophyta		GO:0003674,GO:0005488,GO:0005515,GO:0005539,GO:0005575,GO:0005622,GO:0005623,GO:0005634,GO:0005737,GO:0005829,GO:0006915,GO:0008047,GO:0008092,GO:0008150,GO:0008201,GO:0008219,GO:0008285,GO:0009719,GO:0009893,GO:0009966,GO:0009967,GO:0009987,GO:0010033,GO:0010468,GO:0010604,GO:0010628,GO:0010638,GO:0010646,GO:0010647,GO:0010698,GO:0010821,GO:0010822,GO:0010941,GO:0010942,GO:0010950,GO:0010952,GO:…		ko:K06875					ko00000				Viridiplantae	37UFM@33090,3GIMB@35493,COG2118@1,KOG3431@2759	NA|NA|NA	S	regulation of protein import into mitochondrial outer membrane
XP_010267092.1	12116	4432.XP_010266137.1	5e-140	505	Streptophyta		GO:0003674,GO:0003676,GO:0003723,GO:0003727,GO:0003729,GO:0003824,GO:0004518,GO:0004519,GO:0005488,GO:0005575,GO:0005622,GO:0005623,GO:0005737,GO:0006139,GO:0006396,GO:0006397,GO:0006417,GO:0006725,GO:0006807,GO:0006996,GO:0008150,GO:0008152,GO:0009295,GO:0009451,GO:0009507,GO:0009532,GO:0009536,GO:0009570,GO:0009579,GO:0009657,GO:0009658,GO:0009889,GO:0009891,GO:0009893,GO:0009987,GO:0010239,GO:…											Viridiplantae	37MJE@33090,3GE22@35493,KOG4197@1,KOG4197@2759	NA|NA|NA	S	Pentatricopeptide repeat-containing protein
XP_010254001.1	12527	4432.XP_010266751.1	8.6e-73	280	Streptophyta				ko:K03626					ko00000				Viridiplantae	37ITV@33090,3G80R@35493,COG1308@1,KOG2239@2759	NA|NA|NA	K	Nascent polypeptide-associated complex subunit alpha-like protein
XP_010244286.1	12561	4432.XP_010251285.1	2.9e-122	444.5	Streptophyta													Viridiplantae	2A8AZ@1,2RYG4@2759,37V27@33090,3GINQ@35493	NA|NA|NA	K	transcription factor
XP_010243697.1	13012	4432.XP_010263543.1	1.1e-178	632.5	Streptophyta													Viridiplantae	2BG4M@1,2S18J@2759,37VVB@33090,3GJBY@35493	NA|NA|NA	S	isoform X1
XP_010266140.1	13746	4432.XP_010278855.1	5.7e-219	766.5	Streptophyta		GO:0000003,GO:0003006,GO:0003674,GO:0003824,GO:0004812,GO:0004828,GO:0005575,GO:0005622,GO:0005623,GO:0005737,GO:0005739,GO:0006082,GO:0006139,GO:0006399,GO:0006412,GO:0006418,GO:0006434,GO:0006518,GO:0006520,GO:0006725,GO:0006807,GO:0006996,GO:0007005,GO:0007275,GO:0008150,GO:0008152,GO:0009058,GO:0009059,GO:0009507,GO:0009536,GO:0009657,GO:0009658,GO:0009791,GO:0009908,GO:0009987,GO:0010467,GO:…	6.1.1.11	ko:K01875	ko00970,map00970	M00359,M00360	R03662,R08218	RC00055,RC00523	ko00000,ko00001,ko00002,ko01000,ko01007,ko03016				Viridiplantae	37HI4@33090,3GBNT@35493,COG0172@1,KOG2509@2759	NA|NA|NA	J	Seryl-tRNA synthetase
XP_010266751.1	3650	4432.XP_010242184.1	9.1e-306	1055.4	Streptophyta		GO:0003674,GO:0005488,GO:0005515,GO:0005575,GO:0005622,GO:0005623,GO:0005737,GO:0005739,GO:0005856,GO:0008017,GO:0008092,GO:0009524,GO:0009536,GO:0009574,GO:0015630,GO:0015631,GO:0043226,GO:0043227,GO:0043228,GO:0043229,GO:0043231,GO:0043232,GO:0044422,GO:0044424,GO:0044430,GO:0044444,GO:0044446,GO:0044464		ko:K16732					ko00000,ko03036,ko04812				Viridiplantae	37K9T@33090,3GF8A@35493,KOG4302@1,KOG4302@2759	NA|NA|NA	DZ	65-kDa microtubule-associated protein
XP_010251285.1	4892	4432.XP_010243759.1	5.8e-305	1052.7	Streptophyta	AtpB	GO:0000275,GO:0003674,GO:0003676,GO:0003723,GO:0003727,GO:0005488,GO:0005507,GO:0005575,GO:0005622,GO:0005623,GO:0005634,GO:0005730,GO:0005737,GO:0005739,GO:0005740,GO:0005743,GO:0005746,GO:0005747,GO:0005753,GO:0008150,GO:0008187,GO:0008266,GO:0009507,GO:0009526,GO:0009536,GO:0009941,GO:0010035,GO:0010038,GO:0016020,GO:0016469,GO:0019866,GO:0030964,GO:0031090,GO:0031966,GO:0031967,GO:0031974,GO:…	3.6.3.14	ko:K02112,ko:K02133	ko00190,ko00195,ko01100,ko04714,ko05010,ko05012,ko05016,map00190,map00195,map01100,map04714,map05010,map05012,map05016	M00157,M00158			ko00000,ko00001,ko00002,ko00194,ko01000	3.A.2.1		iRC1080.CRv4_Au5_s17_g7007_t1	Viridiplantae	37N26@33090,3G7JF@35493,COG0055@1,KOG1350@2759	NA|NA|NA	C	Produces ATP from ADP in the presence of a proton gradient across the membrane
XP_010263544.1	6043	4432.XP_010247042.1	4.3e-86	323.9	Streptophyta		GO:0005575,GO:0005622,GO:0005623,GO:0005737,GO:0005739,GO:0005777,GO:0006996,GO:0007005,GO:0007031,GO:0008150,GO:0009507,GO:0009536,GO:0009987,GO:0016043,GO:0016559,GO:0042579,GO:0043226,GO:0043227,GO:0043229,GO:0043231,GO:0044424,GO:0044444,GO:0044464,GO:0048285,GO:0071840		ko:K17969	ko04137,ko04139,map04137,map04139				ko00000,ko00001,ko03029				Viridiplantae	37U1T@33090,3GI8Z@35493,KOG3364@1,KOG3364@2759	NA|NA|NA	M	Component of the peroxisomal and mitochondrial division machineries. Plays a role in promoting the fission of mitochondria and peroxisomes
XP_010278858.1	7724	4432.XP_010264379.1	2.3e-207	728	Streptophyta	NAGK	GO:0003674,GO:0003824,GO:0003991,GO:0005488,GO:0005575,GO:0005622,GO:0005623,GO:0005737,GO:0006082,GO:0006520,GO:0006525,GO:0006526,GO:0006591,GO:0006793,GO:0006796,GO:0006807,GO:0008150,GO:0008152,GO:0008652,GO:0009058,GO:0009064,GO:0009084,GO:0009507,GO:0009534,GO:0009536,GO:0009579,GO:0009987,GO:0016053,GO:0016301,GO:0016310,GO:0016597,GO:0016740,GO:0016772,GO:0016774,GO:0019752,GO:0031406,GO:…	2.7.2.8	ko:K00930	ko00220,ko01100,ko01110,ko01130,ko01210,ko01230,map00220,map01100,map01110,map01130,map01210,map01230	M00028	R02649	RC00002,RC00043	ko00000,ko00001,ko00002,ko01000			iRC1080.CRv4_Au5_s1_g1272_t1	Viridiplantae	37ITD@33090,3G7E6@35493,COG0548@1,KOG2436@2759	NA|NA|NA	E	Acetylglutamate kinase
XP_010242393.1	9246	4432.XP_010260613.1	0	1637.1	Streptophyta				ko:K20283					ko00000,ko04131				Viridiplantae	28M1J@1,2QTIA@2759,37JFN@33090,3G8EQ@35493	NA|NA|NA	S	BEST Arabidopsis thaliana protein match is
XP_010243759.1	13020	4432.XP_010250142.1	1e-214	752.3	Streptophyta		GO:0005575,GO:0005622,GO:0005623,GO:0005737,GO:0044424,GO:0044464	6.3.1.2	ko:K01915	ko00220,ko00250,ko00630,ko00910,ko01100,ko01120,ko01230,ko02020,ko04217,ko04724,ko04727,map00220,map00250,map00630,map00910,map01100,map01120,map01230,map02020,map04217,map04724,map04727		R00253	RC00010,RC02798	ko00000,ko00001,ko01000,ko04147				Viridiplantae	37JCK@33090,3GG2Q@35493,COG0174@1,KOG0683@2759	NA|NA|NA	E	glutamine synthetase
XP_010247042.1	13588	4432.XP_010265402.1	0	1778.8	Streptophyta	VLN4	GO:0001101,GO:0003674,GO:0003779,GO:0005488,GO:0005515,GO:0005575,GO:0005622,GO:0005623,GO:0005737,GO:0005829,GO:0005856,GO:0006810,GO:0006996,GO:0007010,GO:0007015,GO:0007275,GO:0008064,GO:0008092,GO:0008150,GO:0008154,GO:0009653,GO:0009719,GO:0009725,GO:0009737,GO:0009888,GO:0009987,GO:0010015,GO:0010033,GO:0010035,GO:0010038,GO:0010053,GO:0010054,GO:0010639,GO:0015629,GO:0016043,GO:0016049,GO:…		ko:K05761,ko:K05768	ko04666,ko04810,ko05203,map04666,map04810,map05203				ko00000,ko00001,ko04147,ko04812				Viridiplantae	37IMR@33090,3G95S@35493,KOG0443@1,KOG0443@2759	NA|NA|NA	Z	Caps the barbed end of actin filaments and is able to sever them in a calcium-dependent manner
XP_010264379.1	1579	4432.XP_010258515.1	0	2067	Streptophyta		GO:0000003,GO:0000375,GO:0000377,GO:0000398,GO:0000785,GO:0003006,GO:0003674,GO:0003676,GO:0003723,GO:0005488,GO:0005575,GO:0005622,GO:0005623,GO:0005634,GO:0005694,GO:0006139,GO:0006325,GO:0006342,GO:0006355,GO:0006378,GO:0006396,GO:0006397,GO:0006725,GO:0006807,GO:0006996,GO:0007275,GO:0008150,GO:0008152,GO:0008380,GO:0009553,GO:0009791,GO:0009889,GO:0009890,GO:0009892,GO:0009909,GO:0009911,GO:…		ko:K12831	ko03040,map03040	M00352			ko00000,ko00001,ko00002,ko03041				Viridiplantae	37SEY@33090,3GAQS@35493,KOG0118@1,KOG0118@2759	NA|NA|NA	A	Flowering time control protein
XP_010260613.1	2043	4432.XP_010260150.1	3.7e-165	587.4	Streptophyta		GO:0000003,GO:0000988,GO:0000989,GO:0001076,GO:0001101,GO:0001190,GO:0003006,GO:0003674,GO:0003676,GO:0003677,GO:0003700,GO:0005488,GO:0005575,GO:0005622,GO:0005623,GO:0005634,GO:0006139,GO:0006325,GO:0006351,GO:0006355,GO:0006357,GO:0006366,GO:0006464,GO:0006473,GO:0006475,GO:0006725,GO:0006807,GO:0006950,GO:0006970,GO:0006996,GO:0007275,GO:0007623,GO:0008150,GO:0008152,GO:0009058,GO:0009059,GO:…											Viridiplantae	37KE9@33090,3G98V@35493,KOG0724@1,KOG0724@2759	NA|NA|NA	K	Transcription factor
XP_010250142.1	5323	4432.XP_010275224.1	0	3313.1	Streptophyta													Viridiplantae	28ISI@1,2QR3S@2759,37S8R@33090,3GETI@35493	NA|NA|NA	S	RING FYVE PHD zinc finger superfamily protein
XP_010265406.1	6504	4432.XP_010273229.1	0	3548.1	Streptophyta				ko:K15199					ko00000,ko03021				Viridiplantae	2C7IV@1,2QPUA@2759,37KJ5@33090,3G8BT@35493	NA|NA|NA
XP_010258517.1	6624	4432.XP_010272706.1	1.2e-131	476.1	Streptophyta	HEI10	GO:0000003,GO:0000228,GO:0000280,GO:0000793,GO:0000794,GO:0005575,GO:0005622,GO:0005623,GO:0005634,GO:0005694,GO:0005712,GO:0006139,GO:0006259,GO:0006310,GO:0006725,GO:0006807,GO:0006996,GO:0007049,GO:0007059,GO:0007127,GO:0007129,GO:0007131,GO:0008150,GO:0008152,GO:0009987,GO:0016043,GO:0022402,GO:0022414,GO:0022607,GO:0031974,GO:0031981,GO:0034641,GO:0035825,GO:0043170,GO:0043226,GO:0043227,GO:…	2.3.2.27	ko:K10639					ko00000,ko01000,ko04121				Viridiplantae	29EAY@1,2RMFV@2759,37K8S@33090,3GGEK@35493	NA|NA|NA	O	E3 ubiquitin-protein ligase CCNB1IP1 homolog isoform X1
XP_019053625.1	6675	4432.XP_010255710.1	0	2459.5	Streptophyta													Viridiplantae	2D1DR@1,2SHRJ@2759,37YJS@33090,3GNXI@35493	NA|NA|NA	S	NB-ARC domain
XP_019055483.1	7303	4432.XP_010254242.1	0	1446.4	Streptophyta													Viridiplantae	37I8X@33090,3GF23@35493,KOG0266@1,KOG0266@2759	NA|NA|NA	S	transcriptional co-repressor
XP_010273234.1	10620	4432.XP_010260401.1	8e-280	969.1	Streptophyta		GO:0005575,GO:0005622,GO:0005623,GO:0005634,GO:0007275,GO:0008150,GO:0009555,GO:0010941,GO:0032501,GO:0032502,GO:0043067,GO:0043226,GO:0043227,GO:0043229,GO:0043231,GO:0044424,GO:0044464,GO:0048229,GO:0048856,GO:0050789,GO:0050794,GO:0065007											Viridiplantae	37NSM@33090,3GE26@35493,KOG2213@1,KOG2213@2759	NA|NA|NA	T	Apoptosis inhibitor
XP_019055151.1	11460	4432.XP_010249908.1	6.9e-198	696.4	Streptophyta		GO:0003674,GO:0003712,GO:0003714,GO:0005575,GO:0005622,GO:0005623,GO:0005634,GO:0006950,GO:0008150,GO:0009611,GO:0009889,GO:0009890,GO:0009892,GO:0009966,GO:0010556,GO:0010558,GO:0010605,GO:0010646,GO:0019219,GO:0019222,GO:0023051,GO:0031323,GO:0031324,GO:0031326,GO:0031327,GO:0031347,GO:0043226,GO:0043227,GO:0043229,GO:0043231,GO:0044424,GO:0044464,GO:0045934,GO:0048519,GO:0048523,GO:0048583,GO:…											Viridiplantae	2C228@1,2QREB@2759,37QC8@33090,3GED3@35493	NA|NA|NA	S	TIFY 8-like
XP_010255711.1	11541	4432.XP_010270630.1	0	2053.1	Streptophyta		GO:0000166,GO:0000226,GO:0000902,GO:0000904,GO:0001578,GO:0003002,GO:0003674,GO:0003774,GO:0003777,GO:0003779,GO:0003824,GO:0005488,GO:0005509,GO:0005515,GO:0005516,GO:0005575,GO:0005622,GO:0005623,GO:0005737,GO:0005819,GO:0005856,GO:0005871,GO:0005874,GO:0005875,GO:0005881,GO:0005938,GO:0006928,GO:0006996,GO:0007010,GO:0007017,GO:0007018,GO:0007154,GO:0007267,GO:0007275,GO:0007389,GO:0008017,GO:…											Viridiplantae	37JFC@33090,3G8W9@35493,COG5022@1,COG5059@1,KOG0239@2759,KOG4229@2759	NA|NA|NA	Z	translation initiation factor activity
XP_010254245.1	12935	4432.XP_010277741.1	3.3e-189	667.5	Streptophyta		GO:0003674,GO:0003824,GO:0005488,GO:0005507,GO:0005575,GO:0005576,GO:0005618,GO:0005622,GO:0005623,GO:0005737,GO:0005739,GO:0005759,GO:0006950,GO:0006952,GO:0006970,GO:0008150,GO:0008152,GO:0009266,GO:0009409,GO:0009507,GO:0009536,GO:0009605,GO:0009607,GO:0009617,GO:0009628,GO:0009651,GO:0010035,GO:0010038,GO:0016020,GO:0016491,GO:0016614,GO:0016615,GO:0016616,GO:0030060,GO:0030312,GO:0031974,GO:…	1.1.1.37	ko:K00026	ko00020,ko00270,ko00620,ko00630,ko00710,ko01100,ko01110,ko01120,ko01130,ko01200,map00020,map00270,map00620,map00630,map00710,map01100,map01110,map01120,map01130,map01200	M00009,M00011,M00012,M00168,M00171	R00342,R07136	RC00031	ko00000,ko00001,ko00002,ko01000				Viridiplantae	37Q8V@33090,3G93G@35493,COG0039@1,KOG1494@2759	NA|NA|NA	C	Malate dehydrogenase
XP_010260404.1	13026	4432.XP_010264000.1	0	1078.9	Streptophyta	CPN60C	GO:0000166,GO:0003674,GO:0003735,GO:0005198,GO:0005488,GO:0005507,GO:0005515,GO:0005524,GO:0005575,GO:0005622,GO:0005623,GO:0005737,GO:0005739,GO:0005759,GO:0005773,GO:0005774,GO:0005829,GO:0005840,GO:0005844,GO:0005886,GO:0006457,GO:0006458,GO:0006605,GO:0006626,GO:0006810,GO:0006839,GO:0006886,GO:0006950,GO:0006996,GO:0007005,GO:0008104,GO:0008144,GO:0008150,GO:0009266,GO:0009408,GO:0009507,GO:…		ko:K04077	ko03018,ko04212,ko04940,ko05134,ko05152,map03018,map04212,map04940,map05134,map05152				ko00000,ko00001,ko03019,ko03029,ko03110,ko04147				Viridiplantae	37HQ6@33090,3GE25@35493,COG0459@1,KOG0356@2759	NA|NA|NA	O	Belongs to the chaperonin (HSP60) family
XP_010249909.1	60	4432.XP_010261106.1	0	1271.9	Streptophyta		GO:0005575,GO:0005622,GO:0005623,GO:0005737,GO:0009507,GO:0009532,GO:0009536,GO:0009570,GO:0010287,GO:0043226,GO:0043227,GO:0043229,GO:0043231,GO:0044422,GO:0044424,GO:0044434,GO:0044435,GO:0044444,GO:0044446,GO:0044464		ko:K08869					ko00000,ko01001				Viridiplantae	37JDI@33090,3GF2X@35493,COG0661@1,KOG1235@2759	NA|NA|NA	S	aarF domain-containing protein kinase At1g71810
XP_010270633.1	109	4432.XP_010247937.1	1.3e-114	419.1	Streptophyta													Viridiplantae	37MNQ@33090,3G79T@35493,KOG2947@1,KOG2947@2759	NA|NA|NA	G	Belongs to the carbohydrate kinase PfkB family
XP_010277741.1	1241	4432.XP_010259334.1	0	1222.6	Streptophyta			1.8.1.4	ko:K00382	ko00010,ko00020,ko00260,ko00280,ko00620,ko00630,ko00640,ko01100,ko01110,ko01120,ko01130,ko01200,map00010,map00020,map00260,map00280,map00620,map00630,map00640,map01100,map01110,map01120,map01130,map01200	M00009,M00011,M00036,M00307,M00532	R00209,R01221,R01698,R03815,R07618,R08549	RC00004,RC00022,RC00583,RC02742,RC02833,RC02834	br01601,ko00000,ko00001,ko00002,ko01000,ko04147				Viridiplantae	37IJR@33090,3GEBQ@35493,COG1249@1,KOG1335@2759	NA|NA|NA	C	Belongs to the class-I pyridine nucleotide-disulfide oxidoreductase family
XP_010264000.1	1359	4432.XP_010268090.1	0	1331.2	Streptophyta		GO:0000156,GO:0000160,GO:0001101,GO:0001763,GO:0003674,GO:0003700,GO:0005575,GO:0005622,GO:0005623,GO:0005634,GO:0006355,GO:0006950,GO:0007154,GO:0007165,GO:0007275,GO:0007568,GO:0008150,GO:0009414,GO:0009415,GO:0009628,GO:0009653,GO:0009719,GO:0009723,GO:0009725,GO:0009735,GO:0009736,GO:0009755,GO:0009873,GO:0009888,GO:0009889,GO:0009933,GO:0009966,GO:0009987,GO:0010014,GO:0010015,GO:0010016,GO:…		ko:K14491	ko04075,map04075				ko00000,ko00001				Viridiplantae	37IKW@33090,3GAJK@35493,COG5641@1,KOG1601@2759	NA|NA|NA	K	two-component response regulator
XP_010261107.1	1421	4432.XP_010245612.1	0	4748.3	Streptophyta	TOR	GO:0003674,GO:0003824,GO:0005575,GO:0005622,GO:0005623,GO:0005634,GO:0006139,GO:0006259,GO:0006281,GO:0006725,GO:0006793,GO:0006796,GO:0006807,GO:0006950,GO:0006974,GO:0008150,GO:0008152,GO:0009987,GO:0016301,GO:0016310,GO:0016740,GO:0016772,GO:0033554,GO:0034641,GO:0043170,GO:0043226,GO:0043227,GO:0043229,GO:0043231,GO:0044237,GO:0044238,GO:0044260,GO:0044424,GO:0044464,GO:0046483,GO:0050896,GO:…	2.7.11.1	ko:K07203	ko01521,ko01522,ko04012,ko04066,ko04072,ko04136,ko04138,ko04139,ko04140,ko04150,ko04151,ko04152,ko04211,ko04212,ko04213,ko04218,ko04371,ko04630,ko04659,ko04714,ko04910,ko04919,ko04920,ko04930,ko04931,ko05165,ko05167,ko05200,ko05205,ko05206,ko05210,ko05212,ko05214,ko05215,ko05221,ko05224,ko05225,ko05226,ko05230,ko05231,map01521,map01522,map04012,map04066,map04072,map04136,map04138,map04139,map0414…				ko00000,ko00001,ko01000,ko01001,ko04131				Viridiplantae	37JFK@33090,3GFWB@35493,COG5032@1,KOG0891@2759	NA|NA|NA	L	serine threonine-protein kinase
XP_019052134.1	1632	4432.XP_010252876.1	0	1465.7	Streptophyta	WRKY34	GO:0000003,GO:0000578,GO:0003006,GO:0003674,GO:0003700,GO:0005575,GO:0005622,GO:0005623,GO:0005634,GO:0006355,GO:0006950,GO:0007163,GO:0007275,GO:0007389,GO:0008150,GO:0009266,GO:0009409,GO:0009555,GO:0009628,GO:0009790,GO:0009791,GO:0009793,GO:0009798,GO:0009846,GO:0009856,GO:0009880,GO:0009889,GO:0009942,GO:0009987,GO:0010154,GO:0010468,GO:0010556,GO:0019219,GO:0019222,GO:0022414,GO:0030010,GO:…		ko:K18835	ko04626,map04626				ko00000,ko00001,ko03000				Viridiplantae	28JIG@1,2QU86@2759,37M7S@33090,3GC44@35493	NA|NA|NA	K	WRKY Transcription Factor
XP_010259334.1	2932	4432.XP_010266198.1	0	1732.6	Streptophyta													Viridiplantae	2CMDM@1,2QQ1V@2759,37HXN@33090,3GEH3@35493	NA|NA|NA	S	Domain of unknown function (DUF4378)
XP_010268090.1	3128	4432.XP_010255278.1	6.9e-275	952.6	Streptophyta	RA	GO:0005575,GO:0005622,GO:0005623,GO:0005737,GO:0009507,GO:0009532,GO:0009536,GO:0009570,GO:0043226,GO:0043227,GO:0043229,GO:0043231,GO:0044422,GO:0044424,GO:0044434,GO:0044435,GO:0044444,GO:0044446,GO:0044464											Viridiplantae	37NE7@33090,3G824@35493,COG1222@1,KOG0651@2759	NA|NA|NA	O	Ribulose bisphosphate carboxylase oxygenase activase
XP_010245613.1	3524	4432.XP_010269858.1	0	3270.7	Streptophyta		GO:0001101,GO:0003674,GO:0003676,GO:0003723,GO:0003729,GO:0005488,GO:0005575,GO:0005622,GO:0005623,GO:0005634,GO:0005737,GO:0005829,GO:0008150,GO:0009605,GO:0009607,GO:0009615,GO:0009719,GO:0009725,GO:0009737,GO:0010033,GO:0033993,GO:0042221,GO:0043207,GO:0043226,GO:0043227,GO:0043229,GO:0043231,GO:0044424,GO:0044444,GO:0044464,GO:0050896,GO:0051704,GO:0051707,GO:0097159,GO:0097305,GO:1901363,GO:…		ko:K03260	ko03013,ko05416,map03013,map05416	M00428			ko00000,ko00001,ko00002,ko03012,ko03019				Viridiplantae	37IB8@33090,3G8BN@35493,KOG0401@1,KOG0401@2759	NA|NA|NA	J	eukaryotic translation initiation factor
XP_010252876.1	4298	4432.XP_010276183.1	5e-212	743.4	Streptophyta		GO:0003674,GO:0003824,GO:0005575,GO:0005622,GO:0005623,GO:0005737,GO:0008840,GO:0009507,GO:0009536,GO:0016829,GO:0016835,GO:0016836,GO:0043226,GO:0043227,GO:0043229,GO:0043231,GO:0044424,GO:0044444,GO:0044464	4.3.3.7	ko:K01714	ko00261,ko00300,ko01100,ko01110,ko01120,ko01130,ko01230,map00261,map00300,map01100,map01110,map01120,map01130,map01230	M00016,M00525,M00526,M00527	R10147	RC03062,RC03063	ko00000,ko00001,ko00002,ko01000				Viridiplantae	2QQ8M@2759,37QK8@33090,3G8W1@35493,COG0329@1	NA|NA|NA	E	synthase
XP_010266199.1	4665	4432.XP_010257087.1	3.8e-180	637.5	Streptophyta													Viridiplantae	37TC3@33090,3GFF7@35493,KOG4282@1,KOG4282@2759	NA|NA|NA	K	transcription factor
XP_010255279.1	5566	4432.XP_010278236.1	0	3911.7	Streptophyta													Viridiplantae	2QQKH@2759,37N2F@33090,3G94T@35493,COG0177@1	NA|NA|NA	L	,transcriptional activator
XP_010269862.1	6407	4432.XP_010270742.1	3.1e-184	651	Streptophyta													Viridiplantae	28J0E@1,2QRCB@2759,37P3Q@33090,3GCE1@35493	NA|NA|NA
XP_010276183.1	6494	4432.XP_010260647.1	2.3e-216	758.1	Streptophyta				ko:K03065	ko03050,ko05169,map03050,map05169	M00341			ko00000,ko00001,ko00002,ko03051				Viridiplantae	37IG0@33090,3GD26@35493,COG1222@1,KOG0652@2759	NA|NA|NA	O	Belongs to the AAA ATPase family
XP_010257087.1	7351	4432.XP_010254140.1	4e-231	807	Streptophyta		GO:0003674,GO:0003824,GO:0004672,GO:0004674,GO:0006464,GO:0006468,GO:0006793,GO:0006796,GO:0006807,GO:0008150,GO:0008152,GO:0009987,GO:0016301,GO:0016310,GO:0016740,GO:0016772,GO:0016773,GO:0019538,GO:0036211,GO:0043170,GO:0043412,GO:0044237,GO:0044238,GO:0044260,GO:0044267,GO:0046777,GO:0071704,GO:0140096,GO:1901564	2.7.12.1	ko:K08287					ko00000,ko01000				Viridiplantae	37JQS@33090,3G8ZF@35493,KOG0667@1,KOG0671@2759	NA|NA|NA	T	serine threonine-protein kinase
XP_010278236.1	7839	4432.XP_010267135.1	5.9e-115	420.2	Streptophyta		GO:0005575,GO:0005622,GO:0005623,GO:0005737,GO:0005739,GO:0005740,GO:0005741,GO:0005743,GO:0005744,GO:0006605,GO:0006626,GO:0006810,GO:0006839,GO:0006886,GO:0006996,GO:0007005,GO:0008104,GO:0008150,GO:0009987,GO:0015031,GO:0015833,GO:0016020,GO:0016021,GO:0016043,GO:0017038,GO:0019866,GO:0019867,GO:0030150,GO:0031090,GO:0031224,GO:0031300,GO:0031301,GO:0031304,GO:0031305,GO:0031966,GO:0031967,GO:…		ko:K17795					ko00000,ko02000,ko03029	3.A.8.1			Viridiplantae	37QQD@33090,3GAC1@35493,COG5596@1,KOG1652@2759	NA|NA|NA	U	Mitochondrial import inner membrane translocase subunit
XP_010270742.1	7879	4432.XP_010279114.1	3.4e-82	310.8	Streptophyta		GO:0000209,GO:0003674,GO:0003824,GO:0004842,GO:0005488,GO:0005515,GO:0005575,GO:0005622,GO:0005623,GO:0005634,GO:0005737,GO:0006139,GO:0006259,GO:0006281,GO:0006301,GO:0006464,GO:0006508,GO:0006511,GO:0006725,GO:0006807,GO:0006950,GO:0006974,GO:0007275,GO:0008150,GO:0008152,GO:0009056,GO:0009057,GO:0009653,GO:0009888,GO:0009987,GO:0010015,GO:0010035,GO:0010038,GO:0010039,GO:0010053,GO:0016567,GO:…	2.3.2.23	ko:K10580	ko04120,ko04624,map04120,map04624				ko00000,ko00001,ko01000,ko03400,ko04121				Viridiplantae	37JX2@33090,3GDX4@35493,COG5078@1,KOG0417@2759	NA|NA|NA	O	protein modification by small protein conjugation
XP_010260647.1	8006	4432.XP_010275329.1	9.1e-239	832.4	Streptophyta													Viridiplantae	37K76@33090,3GAQ9@35493,KOG4585@1,KOG4585@2759	NA|NA|NA	L	nuclease HARBI1
XP_010254142.1	8209	4432.XP_010273717.1	1.7e-145	521.9	Streptophyta													Viridiplantae	2C5GG@1,2QR9D@2759,37KPN@33090,3GB3V@35493	NA|NA|NA	S	At3g49720-like
XP_010267135.1	8995	4432.XP_010267607.1	8.9e-288	995.7	Streptophyta													Viridiplantae	37KJE@33090,3G973@35493,KOG1396@1,KOG1396@2759	NA|NA|NA	L	Sad1 / UNC-like C-terminal
XP_010279114.1	9287	4432.XP_010270190.1	0	1434.9	Streptophyta		GO:0000166,GO:0003674,GO:0005488,GO:0005524,GO:0005575,GO:0005618,GO:0005622,GO:0005623,GO:0005737,GO:0005739,GO:0008144,GO:0009507,GO:0009532,GO:0009536,GO:0009570,GO:0017076,GO:0030312,GO:0030554,GO:0032553,GO:0032555,GO:0032559,GO:0035639,GO:0036094,GO:0043167,GO:0043168,GO:0043226,GO:0043227,GO:0043229,GO:0043231,GO:0044422,GO:0044424,GO:0044434,GO:0044435,GO:0044444,GO:0044446,GO:0044464,GO:…		ko:K09487	ko04141,ko04151,ko04626,ko04657,ko04915,ko04918,ko05200,ko05215,ko05418,map04141,map04151,map04626,map04657,map04915,map04918,map05200,map05215,map05418				ko00000,ko00001,ko03110				Viridiplantae	37Q1A@33090,3GD0R@35493,COG0326@1,KOG0019@2759	NA|NA|NA	O	heat shock protein
XP_010275330.1	11414	4432.XP_010273479.1	0	1609.3	Streptophyta		GO:0000070,GO:0000226,GO:0000278,GO:0000280,GO:0000775,GO:0000776,GO:0000779,GO:0000793,GO:0000819,GO:0001932,GO:0001934,GO:0002376,GO:0002478,GO:0002495,GO:0002504,GO:0003674,GO:0003774,GO:0003777,GO:0003824,GO:0005488,GO:0005515,GO:0005575,GO:0005622,GO:0005623,GO:0005634,GO:0005654,GO:0005694,GO:0005737,GO:0005819,GO:0005828,GO:0005829,GO:0005856,GO:0005871,GO:0005874,GO:0005875,GO:0005876,GO:…		ko:K11498					ko00000,ko01009,ko03036				Viridiplantae	37KMY@33090,3G7S9@35493,COG5059@1,KOG0242@2759	NA|NA|NA	Z	Belongs to the TRAFAC class myosin-kinesin ATPase superfamily. Kinesin family
XP_010273732.1	13481	4432.XP_010275011.1	1.5e-140	505.4	Streptophyta	TRIP-1	GO:0000151,GO:0005575,GO:0005622,GO:0005623,GO:0005737,GO:0005829,GO:0006950,GO:0006970,GO:0008150,GO:0009628,GO:0009651,GO:0010035,GO:0010038,GO:0031461,GO:0032991,GO:0042221,GO:0044424,GO:0044444,GO:0044464,GO:0046686,GO:0050896,GO:0080008,GO:1902494,GO:1990234		ko:K03246	ko03013,map03013				ko00000,ko00001,ko03012				Viridiplantae	37QEV@33090,3GBEK@35493,KOG0643@1,KOG0643@2759	NA|NA|NA	JT	component of the eukaryotic translation initiation factor 3 (eIF-3) complex, which is involved in protein synthesis of a specialized repertoire of mRNAs and, together with other initiation factors, stimulates binding of mRNA and methionyl-tRNAi to the 40S ribosome. The eIF-3 complex specifically targets and initiates translation of a subset of mRNAs involved in cell proliferation
XP_010267607.1	1934	4432.XP_010265205.1	2.2e-137	495	Streptophyta		GO:0003674,GO:0003676,GO:0003677,GO:0005488,GO:0005575,GO:0005622,GO:0005623,GO:0005634,GO:0005737,GO:0008150,GO:0010468,GO:0019222,GO:0043226,GO:0043227,GO:0043229,GO:0043231,GO:0044424,GO:0044464,GO:0044877,GO:0050789,GO:0060255,GO:0065007,GO:0097159,GO:1901363		ko:K06630,ko:K12391	ko04011,ko04110,ko04114,ko04142,ko04151,ko04390,ko04391,ko04722,ko05169,ko05203,map04011,map04110,map04114,map04142,map04151,map04390,map04391,map04722,map05169,map05203				ko00000,ko00001,ko03400,ko04131,ko04147				Viridiplantae	37N1C@33090,3G98Q@35493,COG5040@1,KOG0841@2759	NA|NA|NA	O	Belongs to the 14-3-3 family
XP_010270191.1	3976	4432.XP_010254822.1	6e-106	390.2	Streptophyta	MAF			ko:K06287					ko00000				Viridiplantae	37PFH@33090,3G84T@35493,COG0424@1,KOG1509@2759	NA|NA|NA	D	Maf-like protein
XP_010273488.1	4397	4432.XP_010278826.1	2e-191	674.9	Streptophyta		GO:0001101,GO:0005575,GO:0005622,GO:0005623,GO:0005634,GO:0005886,GO:0007154,GO:0007165,GO:0007275,GO:0008150,GO:0009719,GO:0009725,GO:0009733,GO:0009734,GO:0009735,GO:0009736,GO:0009737,GO:0009755,GO:0009791,GO:0009987,GO:0010033,GO:0016020,GO:0022622,GO:0023052,GO:0032501,GO:0032502,GO:0032870,GO:0033993,GO:0042221,GO:0043226,GO:0043227,GO:0043229,GO:0043231,GO:0044424,GO:0044464,GO:0048364,GO:…											Viridiplantae	28MKV@1,2QU4N@2759,37PPV@33090,3GFXE@35493	NA|NA|NA	S	protein Brevis radix-like
XP_010275012.1	4843	4432.XP_010254604.1	2.9e-204	717.6	Streptophyta		GO:0000123,GO:0000993,GO:0001098,GO:0001099,GO:0001101,GO:0001932,GO:0003674,GO:0005488,GO:0005515,GO:0005575,GO:0005622,GO:0005623,GO:0005634,GO:0005654,GO:0005737,GO:0006139,GO:0006325,GO:0006351,GO:0006354,GO:0006355,GO:0006357,GO:0006366,GO:0006368,GO:0006464,GO:0006473,GO:0006475,GO:0006725,GO:0006807,GO:0006950,GO:0006979,GO:0006996,GO:0008023,GO:0008150,GO:0008152,GO:0008284,GO:0008607,GO:…		ko:K11375					ko00000,ko03016,ko03036				Viridiplantae	37QR4@33090,3GHAI@35493,KOG3949@1,KOG3949@2759	NA|NA|NA	BK	Elongator complex protein
XP_010265205.1	7241	4432.XP_010278477.1	1.8e-289	1001.1	Streptophyta													Viridiplantae	28IB5@1,2QR9Y@2759,37M3Q@33090,3G85U@35493	NA|NA|NA	U	chloroplast envelope membrane
XP_010254822.1	7682	4432.XP_010248008.1	0	1743	Streptophyta	RFC1	GO:0000003,GO:0000166,GO:0000280,GO:0000712,GO:0000723,GO:0000731,GO:0001101,GO:0003674,GO:0003676,GO:0003677,GO:0005488,GO:0005524,GO:0005575,GO:0005622,GO:0005623,GO:0005634,GO:0005654,GO:0005657,GO:0005663,GO:0005694,GO:0006139,GO:0006259,GO:0006260,GO:0006261,GO:0006278,GO:0006281,GO:0006283,GO:0006289,GO:0006296,GO:0006297,GO:0006301,GO:0006310,GO:0006355,GO:0006725,GO:0006807,GO:0006950,GO:…		ko:K10754	ko03030,ko03420,ko03430,map03030,map03420,map03430	M00289,M00295			ko00000,ko00001,ko00002,ko03032,ko03400				Viridiplantae	37R8J@33090,3GGME@35493,COG5275@1,KOG1968@2759	NA|NA|NA	L	Replication factor C subunit
XP_010278828.1	8048	4432.XP_010265900.1	5.2e-120	437.2	Eukaryota		GO:0000976,GO:0000977,GO:0000981,GO:0001012,GO:0001067,GO:0001085,GO:0001228,GO:0001704,GO:0001706,GO:0001708,GO:0001711,GO:0001714,GO:0003674,GO:0003676,GO:0003677,GO:0003682,GO:0003690,GO:0003700,GO:0005488,GO:0005515,GO:0005575,GO:0005622,GO:0005623,GO:0005634,GO:0005667,GO:0006139,GO:0006351,GO:0006355,GO:0006357,GO:0006366,GO:0006725,GO:0006807,GO:0007275,GO:0007369,GO:0007492,GO:0008134,GO:…											Eukaryota	COG5641@1,KOG1601@2759	NA|NA|NA	K	transcription, DNA-templated
XP_010254606.1	8307	4432.XP_010245679.1	0	1270	Streptophyta		GO:0003674,GO:0003824,GO:0004497,GO:0005575,GO:0005622,GO:0005623,GO:0005737,GO:0006629,GO:0006720,GO:0006721,GO:0008150,GO:0008152,GO:0008299,GO:0008610,GO:0009058,GO:0009507,GO:0009526,GO:0009536,GO:0009941,GO:0009987,GO:0010291,GO:0016108,GO:0016109,GO:0016114,GO:0016116,GO:0016117,GO:0016122,GO:0016123,GO:0016491,GO:0031967,GO:0031975,GO:0042440,GO:0043226,GO:0043227,GO:0043229,GO:0043231,GO:…		ko:K15747	ko00906,ko01100,ko01110,map00906,map01100,map01110	M00372	R07530,R07558,R07559	RC00478	ko00000,ko00001,ko00002,ko00199,ko01000			iRC1080.CRv4_Au5_s15_g5977_t1	Viridiplantae	37IH9@33090,3G72W@35493,COG2124@1,KOG0157@2759	NA|NA|NA	Q	Belongs to the cytochrome P450 family
XP_010278477.1	9729	4432.XP_010275021.1	1.7e-59	235.7	Streptophyta													Viridiplantae	37KPV@33090,3GH3Z@35493,COG0666@1,KOG0504@2759	NA|NA|NA	S	Ankyrin repeat-containing protein
XP_010248008.1	10128	4432.XP_010272603.1	5.8e-125	455.3	Streptophyta		GO:0003674,GO:0003676,GO:0003723,GO:0003824,GO:0004518,GO:0004519,GO:0005488,GO:0005575,GO:0005622,GO:0005623,GO:0006139,GO:0006725,GO:0006807,GO:0008150,GO:0008152,GO:0009451,GO:0009987,GO:0016070,GO:0016787,GO:0016788,GO:0034641,GO:0043170,GO:0043226,GO:0043227,GO:0043229,GO:0043231,GO:0043412,GO:0044237,GO:0044238,GO:0044424,GO:0044464,GO:0046483,GO:0071704,GO:0090304,GO:0090305,GO:0097159,GO:…											Viridiplantae	37MII@33090,3G9ZM@35493,KOG4197@1,KOG4197@2759	NA|NA|NA	S	Pentatricopeptide repeat-containing protein
[truncated: 13,506 more rows]

## Sheet: Table S5C
Table S5C. List of Non-identified Proteins in this study.
Protein_ID	length
NP_001289771.1	181
NP_001289772.1	199
NP_001289775.1	182
[truncated: 24,229 more rows]

## Sheet: Table S5D
Table S5D.List of cello Subcellular localization of novel proteins.
[truncated: 4,864 more rows]

[truncated: 2 more sheets: Table S5E, Table S5F]
