# Supplementary material for: Identification of Proteoforms Related to Nelumbo nucifera Flower Petaloid Through Proteogenomic Strategy
Source: Proteomes. 2025 Jan 15;13(1):4. doi: 10.3390/proteomes13010004 (PMC11755666; doi:10.3390/proteomes13010004)
Supplement: Supplementary file 1 [file proteomes-13-00004-s001.zip › proteomes-3249864-supplementary-12.16/Supplementary data/Table S6.xlsx]

## Sheet: Table S6A
Table S6A. List of conservation analysis of Nelumbo nucifera genes in Arabidopsis lyrata
Query_ID	Subject_Rank	Subject_ID	Backward_Rank	Backward_Query_ID	Status	Subject_Evalue	Subject_IdentityPercent	Subject_BitScore	Subject_WeightedCov	Backward_Query_Evalue	Backward_Query_IdentityPercent	Query_BitScore	Backward_Query_WeightedCov
NW_010729296_1:245736_to_245930	0	No_Hit	0	No_Hit	Miss		null	null	null	null	null	null	null	null
NW_010729098_1:1871161_to_1871454	0	No_Hit	0	No_Hit	Miss		null	null	null	null	null	null	null	null
NW_010729155_1:496218_to_496481	0	No_Hit	0	No_Hit	Miss		null	null	null	null	null	null	null	null
NW_010729227_1:898578_to_898420	0	No_Hit	0	No_Hit	Miss		null	null	null	null	null	null	null	null
NW_010729271_1:785938_to_785777	0	No_Hit	0	No_Hit	Miss		null	null	null	null	null	null	null	null
NW_010729104_1:4897812_to_4898297	0	No_Hit	0	No_Hit	Miss		null	null	null	null	null	null	null	null
NW_010729103_1:4412530_to_4412889	1	XP_020875346.1	1	NW_010729099_1:2133996_to_2132932	Miss	3.96335e-06	0.630435	42.3578	0.793103	3.13398e-15	0.478632	67.3958	0.570707
NW_010729113_1:2754313_to_2754678	0	No_Hit	0	No_Hit	Miss		null	null	null	null	null	null	null	null
NW_010729155_1:615842_to_616054	0	No_Hit	0	No_Hit	Miss		null	null	null	null	null	null	null	null
NW_010729132_1:97110_to_96814	0	No_Hit	0	No_Hit	Miss		null	null	null	null	null	null	null	null
NW_010729144_1:2405485_to_2405769	0	No_Hit	0	No_Hit	Miss		null	null	null	null	null	null	null	null
NW_010729142_1:52087_to_51911	0	No_Hit	0	No_Hit	Miss		null	null	null	null	null	null	null	null
NW_010729292_1:617349_to_617044	0	No_Hit	0	No_Hit	Miss		null	null	null	null	null	null	null	null
NW_010729125_1:507838_to_507614	0	No_Hit	0	No_Hit	Miss		null	null	null	null	null	null	null	null
NW_010729075_1:9210419_to_9210153	0	No_Hit	0	No_Hit	Miss		null	null	null	null	null	null	null	null
NW_010729083_1:5890288_to_5889812	1	XP_020889315.1	1	NW_010729081_1:4215192_to_4217018	Miss	1.22545e-25	0.685393	102.449	0.593333	2.04324e-44	0.628272	161.77	0.374502
NW_010729092_1:3991176_to_3991454	0	No_Hit	0	No_Hit	Miss		null	null	null	null	null	null	null	null
NW_010729493_1:128281_to_128000	0	No_Hit	0	No_Hit	Miss		null	null	null	null	null	null	null	null
NW_010729135_1:1647177_to_1646791	0	No_Hit	0	No_Hit	Miss		null	null	null	null	null	null	null	null
NW_010729083_1:5415149_to_5415304	0	No_Hit	0	No_Hit	Miss		null	null	null	null	null	null	null	null
NW_010729128_1:1364446_to_1364285	0	No_Hit	0	No_Hit	Miss		null	null	null	null	null	null	null	null
NW_010729121_1:1791679_to_1791912	1	XP_020885808.1	1	NW_010729121_1:1791679_to_1791912	Hit	1.06471e-07	0.793103	46.595	0.517857	5.29866e-08	0.793103	44.669	0.517857
NW_010729089_1:5353836_to_5353636	0	No_Hit	0	No_Hit	Miss		null	null	null	null	null	null	null	null
NW_010729084_1:6120085_to_6120234	0	No_Hit	0	No_Hit	Miss		null	null	null	null	null	null	null	null
NW_010729158_1:495667_to_495413	0	No_Hit	0	No_Hit	Miss		null	null	null	null	null	null	null	null
NW_010729265_1:728212_to_727697	0	No_Hit	0	No_Hit	Miss		null	null	null	null	null	null	null	null
NW_010729080_1:10209053_to_10208439	0	No_Hit	0	No_Hit	Miss		null	null	null	null	null	null	null	null
NW_010729123_1:159573_to_160055	0	No_Hit	0	No_Hit	Miss		null	null	null	null	null	null	null	null
NW_010729091_1:5012682_to_5014130	1	XP_020874113.1	1	NW_010729082_1:1666615_to_1665176	Miss	5.54709e-57	0.506562	203.756	0.954424	1.82436e-73	0.558537	251.136	0.895323
NW_010729502_1:129937_to_129698	0	No_Hit	0	No_Hit	Miss		null	null	null	null	null	null	null	null
NW_010729116_1:3502412_to_3502573	0	No_Hit	0	No_Hit	Miss		null	null	null	null	null	null	null	null
NW_010729130_1:3601715_to_3602641	1	XP_020883415.1	1	NW_010729521_1:25058_to_23394	Miss	1.36454e-33	0.535398	125.176	0.995495	2.45816e-37	0.525424	132.88	0.995495
NW_010729142_1:520091_to_519426	0	No_Hit	0	No_Hit	Miss		null	null	null	null	null	null	null	null
NW_010729234_1:96269_to_96436	0	No_Hit	0	No_Hit	Miss		null	null	null	null	null	null	null	null
NW_010729105_1:4337952_to_4338161	0	No_Hit	0	No_Hit	Miss		null	null	null	null	null	null	null	null
NW_010729167_1:255421_to_254966	1	XP_020874199.1	1	NW_010729167_1:255421_to_254966	Hit	1.12434e-13	0.49635	67.3958	0.911565	3.11905e-13	0.546296	62.3882	0.680272
NW_010729086_1:4477426_to_4477133	0	No_Hit	0	No_Hit	Miss		null	null	null	null	null	null	null	null
NW_010729303_1:45365_to_45048	0	No_Hit	0	No_Hit	Miss		null	null	null	null	null	null	null	null
NW_010729099_1:2133996_to_2132932	1	XP_020889706.1	1	NW_010729104_1:1454822_to_1455964	Miss	4.04591e-21	0.473958	90.8929	0.688462	1.43806e-39	0.489726	140.969	0.861538
NW_010729107_1:387905_to_387735	0	No_Hit	0	No_Hit	Miss		null	null	null	null	null	null	null	null
NW_010729223_1:205172_to_205390	0	No_Hit	0	No_Hit	Miss		null	null	null	null	null	null	null	null
NW_010729169_1:1849600_to_1849451	0	No_Hit	0	No_Hit	Miss		null	null	null	null	null	null	null	null
NW_010729100_1:5246961_to_5246725	0	No_Hit	0	No_Hit	Miss		null	null	null	null	null	null	null	null
NW_010729140_1:3109114_to_3109512	0	No_Hit	0	No_Hit	Miss		null	null	null	null	null	null	null	null
NW_010729118_1:2218367_to_2218639	0	No_Hit	0	No_Hit	Miss		null	null	null	null	null	null	null	null
NW_010729075_1:4978431_to_4978733	0	No_Hit	0	No_Hit	Miss		null	null	null	null	null	null	null	null
NW_010729093_1:6396498_to_6396653	0	No_Hit	0	No_Hit	Miss		null	null	null	null	null	null	null	null
NW_010729277_1:949173_to_949583	0	No_Hit	0	No_Hit	Miss		null	null	null	null	null	null	null	null
NW_010729077_1:2272641_to_2272360	1	XP_020871977.1	1	NW_010729086_1:6342576_to_6341908	Miss	1.18156e-06	0.548387	44.2838	0.775	7.43454e-21	0.6	83.1889	0.487179
NW_010729128_1:296012_to_296161	0	No_Hit	0	No_Hit	Miss		null	null	null	null	null	null	null	null
NW_010729209_1:1605293_to_1605096	0	No_Hit	0	No_Hit	Miss		null	null	null	null	null	null	null	null
NW_010729091_1:2746264_to_2745647	0	No_Hit	0	No_Hit	Miss		null	null	null	null	null	null	null	null
NW_010729109_1:1349491_to_1350339	1	XP_020874113.1	1	NW_010729082_1:1666615_to_1665176	Miss	4.37882e-29	0.492481	118.627	0.945255	1.82436e-73	0.558537	251.136	0.895323
NW_010729185_1:387984_to_388190	0	No_Hit	0	No_Hit	Miss		null	null	null	null	null	null	null	null
NW_010729124_1:1061130_to_1060570	0	No_Hit	0	No_Hit	Miss		null	null	null	null	null	null	null	null
NW_010729236_1:263183_to_262977	0	No_Hit	0	No_Hit	Miss		null	null	null	null	null	null	null	null
NW_010729135_1:920571_to_920203	0	No_Hit	0	No_Hit	Miss		null	null	null	null	null	null	null	null
NW_010729135_1:1432489_to_1432103	0	No_Hit	0	No_Hit	Miss		null	null	null	null	null	null	null	null
NW_010729082_1:2691106_to_2691258	0	No_Hit	0	No_Hit	Miss		null	null	null	null	null	null	null	null
NW_010729117_1:1912383_to_1912856	0	No_Hit	0	No_Hit	Miss		null	null	null	null	null	null	null	null
NW_010729082_1:10187667_to_10187347	0	No_Hit	0	No_Hit	Miss		null	null	null	null	null	null	null	null
NW_010729089_1:4049280_to_4048864	0	No_Hit	0	No_Hit	Miss		null	null	null	null	null	null	null	null
NW_010729106_1:5175905_to_5175543	0	No_Hit	0	No_Hit	Miss		null	null	null	null	null	null	null	null
NW_010729117_1:2106181_to_2105444	0	No_Hit	0	No_Hit	Miss		null	null	null	null	null	null	null	null
NW_010729104_1:3230599_to_3230967	0	No_Hit	0	No_Hit	Miss		null	null	null	null	null	null	null	null
NW_010729091_1:46122_to_46790	0	No_Hit	0	No_Hit	Miss		null	null	null	null	null	null	null	null
NW_010729081_1:4916030_to_4916251	0	No_Hit	0	No_Hit	Miss		null	null	null	null	null	null	null	null
NW_010729145_1:408951_to_409325	0	No_Hit	0	No_Hit	Miss		null	null	null	null	null	null	null	null
NW_010729110_1:2585748_to_2585960	0	No_Hit	0	No_Hit	Miss		null	null	null	null	null	null	null	null
NW_010729303_1:284875_to_284552	0	No_Hit	0	No_Hit	Miss		null	null	null	null	null	null	null	null
NW_010729100_1:3769979_to_3769413	1	XP_020890966.1	1	NW_010729082_1:8360199_to_8360669	Miss	1.03361e-12	0.507692	62.7734	0.844595	5.32166e-15	0.504673	64.3142	0.723404
NW_010729244_1:853354_to_852437	0	No_Hit	0	No_Hit	Miss		null	null	null	null	null	null	null	null
NW_010729122_1:2886241_to_2885972	0	No_Hit	0	No_Hit	Miss		null	null	null	null	null	null	null	null
NW_010729434_1:224544_to_224173	0	No_Hit	0	No_Hit	Miss		null	null	null	null	null	null	null	null
NW_010729089_1:276849_to_275365	1	XP_020874113.1	1	NW_010729082_1:1666615_to_1665176	Miss	5.15246e-43	0.469248	164.466	0.990698	1.82436e-73	0.558537	251.136	0.895323
NW_010729139_1:2159702_to_2159367	0	No_Hit	0	No_Hit	Miss		null	null	null	null	null	null	null	null
NW_010729159_1:20192_to_19995	0	No_Hit	0	No_Hit	Miss		null	null	null	null	null	null	null	null
NW_010729091_1:2074264_to_2074614	0	No_Hit	0	No_Hit	Miss		null	null	null	null	null	null	null	null
NW_010729232_1:1021721_to_1021419	0	No_Hit	0	No_Hit	Miss		null	null	null	null	null	null	null	null
NW_010729146_1:68898_to_69194	0	No_Hit	0	No_Hit	Miss		null	null	null	null	null	null	null	null
NW_010729261_1:22182_to_21925	0	No_Hit	0	No_Hit	Miss		null	null	null	null	null	null	null	null
NW_010729078_1:9772171_to_9772413	0	No_Hit	0	No_Hit	Miss		null	null	null	null	null	null	null	null
NW_010729086_1:1809738_to_1809896	0	No_Hit	0	No_Hit	Miss		null	null	null	null	null	null	null	null
NW_010729135_1:3297700_to_3297948	0	No_Hit	0	No_Hit	Miss		null	null	null	null	null	null	null	null
NW_010729152_1:2123451_to_2123822	0	No_Hit	0	No_Hit	Miss		null	null	null	null	null	null	null	null
NW_010729074_1:3117863_to_3117609	0	No_Hit	0	No_Hit	Miss		null	null	null	null	null	null	null	null
NW_010729094_1:3991656_to_3991093	1	XP_020874113.1	1	NW_010729082_1:1666615_to_1665176	Miss	2.05903e-17	0.475309	80.8777	0.946429	1.82436e-73	0.558537	251.136	0.895323
NW_010729136_1:508697_to_508849	0	No_Hit	0	No_Hit	Miss		null	null	null	null	null	null	null	null
NW_010729093_1:4186391_to_4186543	0	No_Hit	0	No_Hit	Miss		null	null	null	null	null	null	null	null
NW_010729138_1:890401_to_890204	0	No_Hit	0	No_Hit	Miss		null	null	null	null	null	null	null	null
NW_010729231_1:707810_to_707974	0	No_Hit	0	No_Hit	Miss		null	null	null	null	null	null	null	null
NW_010729122_1:2092056_to_2092220	0	No_Hit	0	No_Hit	Miss		null	null	null	null	null	null	null	null
NW_010729075_1:7812643_to_7812413	0	No_Hit	0	No_Hit	Miss		null	null	null	null	null	null	null	null
NW_010729086_1:6528048_to_6527602	0	No_Hit	0	No_Hit	Miss		null	null	null	null	null	null	null	null
NW_010729185_1:705369_to_705178	0	No_Hit	0	No_Hit	Miss		null	null	null	null	null	null	null	null
NW_010729080_1:5036393_to_5036028	0	No_Hit	0	No_Hit	Miss		null	null	null	null	null	null	null	null
NW_010729087_1:8558153_to_8557842	0	No_Hit	0	No_Hit	Miss		null	null	null	null	null	null	null	null
NW_010729270_1:595757_to_595368	0	No_Hit	0	No_Hit	Miss		null	null	null	null	null	null	null	null
NW_010729170_1:871418_to_871206	0	No_Hit	0	No_Hit	Miss		null	null	null	null	null	null	null	null
NW_010729093_1:2761439_to_2761621	0	No_Hit	0	No_Hit	Miss		null	null	null	null	null	null	null	null
NW_010729322_1:163581_to_163853	0	No_Hit	0	No_Hit	Miss		null	null	null	null	null	null	null	null
NW_010729163_1:2075809_to_2075645	0	No_Hit	0	No_Hit	Miss		null	null	null	null	null	null	null	null
NW_010729134_1:2451110_to_2450349	0	No_Hit	0	No_Hit	Miss		null	null	null	null	null	null	null	null
NW_010729107_1:96242_to_96066	0	No_Hit	0	No_Hit	Miss		null	null	null	null	null	null	null	null
NW_010729166_1:634979_to_634779	0	No_Hit	0	No_Hit	Miss		null	null	null	null	null	null	null	null
NW_010729204_1:506287_to_506021	0	No_Hit	0	No_Hit	Miss		null	null	null	null	null	null	null	null
NW_010729127_1:2198397_to_2198053	0	No_Hit	0	No_Hit	Miss		null	null	null	null	null	null	null	null
NW_010729371_1:355542_to_355814	0	No_Hit	0	No_Hit	Miss		null	null	null	null	null	null	null	null
NW_010729087_1:5007337_to_5007777	0	No_Hit	0	No_Hit	Miss		null	null	null	null	null	null	null	null
NW_010729173_1:125429_to_125761	0	No_Hit	0	No_Hit	Miss		null	null	null	null	null	null	null	null
NW_010729232_1:1138653_to_1139162	1	XP_020873841.1	1	NW_010729339_1:295411_to_294731	Miss	5.89779e-10	0.496855	56.6102	0.974522	4.52176e-09	0.443114	51.2174	0.698198
NW_010729091_1:2742876_to_2742655	0	No_Hit	0	No_Hit	Miss		null	null	null	null	null	null	null	null
NW_010729088_1:603360_to_603671	0	No_Hit	0	No_Hit	Miss		null	null	null	null	null	null	null	null
NW_010729076_1:9900124_to_9899918	0	No_Hit	0	No_Hit	Miss		null	null	null	null	null	null	null	null
NW_010729193_1:1389374_to_1390093	0	No_Hit	0	No_Hit	Miss		null	null	null	null	null	null	null	null
NW_010729138_1:2780844_to_2780695	0	No_Hit	0	No_Hit	Miss		null	null	null	null	null	null	null	null
NW_010729376_1:361182_to_360838	0	No_Hit	0	No_Hit	Miss		null	null	null	null	null	null	null	null
NW_010729126_1:1805290_to_1805664	0	No_Hit	0	No_Hit	Miss		null	null	null	null	null	null	null	null
NW_010729134_1:1201086_to_1201235	0	No_Hit	0	No_Hit	Miss		null	null	null	null	null	null	null	null
NW_010729104_1:1821821_to_1821645	0	No_Hit	0	No_Hit	Miss		null	null	null	null	null	null	null	null
NW_010729241_1:70929_to_71093	0	No_Hit	0	No_Hit	Miss		null	null	null	null	null	null	null	null
NW_010729089_1:5226322_to_5226720	0	No_Hit	0	No_Hit	Miss		null	null	null	null	null	null	null	null
NW_010729142_1:646506_to_646700	0	No_Hit	0	No_Hit	Miss		null	null	null	null	null	null	null	null
NW_010729127_1:239190_to_239032	0	No_Hit	0	No_Hit	Miss		null	null	null	null	null	null	null	null
NW_010729299_1:555281_to_555075	0	No_Hit	0	No_Hit	Miss		null	null	null	null	null	null	null	null
NW_010729077_1:2270991_to_2271230	0	No_Hit	0	No_Hit	Miss		null	null	null	null	null	null	null	null
NW_010729148_1:162834_to_162493	0	No_Hit	0	No_Hit	Miss		null	null	null	null	null	null	null	null
NW_010729100_1:1005580_to_1005362	0	No_Hit	0	No_Hit	Miss		null	null	null	null	null	null	null	null
NW_010729148_1:1795612_to_1795328	0	No_Hit	0	No_Hit	Miss		null	null	null	null	null	null	null	null
NW_010729420_1:203135_to_203584	0	No_Hit	0	No_Hit	Miss		null	null	null	null	null	null	null	null
NW_010729104_1:4858408_to_4858575	0	No_Hit	0	No_Hit	Miss		null	null	null	null	null	null	null	null
NW_010729090_1:6370638_to_6370033	1	XP_020879438.1	1	NW_010729090_1:6370638_to_6370033	Hit	4.53651e-12	0.494318	63.929	1	5.22436e-11	0.494318	56.6102	1
NW_010729128_1:902759_to_903259	0	No_Hit	0	No_Hit	Miss		null	null	null	null	null	null	null	null
NW_010729082_1:8882624_to_8882139	0	No_Hit	0	No_Hit	Miss		null	null	null	null	null	null	null	null
NW_010729119_1:233205_to_232972	0	No_Hit	0	No_Hit	Miss		null	null	null	null	null	null	null	null
NW_010729092_1:5157428_to_5157634	0	No_Hit	0	No_Hit	Miss		null	null	null	null	null	null	null	null
NW_010729193_1:86462_to_86211	0	No_Hit	0	No_Hit	Miss		null	null	null	null	null	null	null	null
NW_010729265_1:1001665_to_1001228	0	No_Hit	0	No_Hit	Miss		null	null	null	null	null	null	null	null
NW_010729074_1:914508_to_915047	0	No_Hit	0	No_Hit	Miss		null	null	null	null	null	null	null	null
NW_010729085_1:2578738_to_2578941	0	No_Hit	0	No_Hit	Miss		null	null	null	null	null	null	null	null
NW_010729211_1:427819_to_427643	0	No_Hit	0	No_Hit	Miss		null	null	null	null	null	null	null	null
NW_010729075_1:4795230_to_4795469	1	XP_020888144.1	1	NW_010729075_1:4795230_to_4795469	Hit	4.43553e-10	0.702128	55.8398	0.602564	8.30904e-11	0.702128	55.4546	0.602564
NW_010729307_1:470745_to_470425	0	No_Hit	0	No_Hit	Miss		null	null	null	null	null	null	null	null
NW_010729127_1:2130891_to_2131079	0	No_Hit	0	No_Hit	Miss		null	null	null	null	null	null	null	null
NW_010729077_1:9416419_to_9415991	0	No_Hit	0	No_Hit	Miss		null	null	null	null	null	null	null	null
NW_010729165_1:2424117_to_2423233	0	No_Hit	0	No_Hit	Miss		null	null	null	null	null	null	null	null
NW_010729074_1:9893203_to_9892709	0	No_Hit	0	No_Hit	Miss		null	null	null	null	null	null	null	null
NW_010729123_1:1181295_to_1181146	0	No_Hit	0	No_Hit	Miss		null	null	null	null	null	null	null	null
NW_010729099_1:2847837_to_2847664	0	No_Hit	0	No_Hit	Miss		null	null	null	null	null	null	null	null
NW_010729135_1:1653872_to_1653690	0	No_Hit	0	No_Hit	Miss		null	null	null	null	null	null	null	null
NW_010729420_1:58711_to_58869	0	No_Hit	0	No_Hit	Miss		null	null	null	null	null	null	null	null
NW_010729272_1:123397_to_123167	0	No_Hit	0	No_Hit	Miss		null	null	null	null	null	null	null	null
NW_010729224_1:1368365_to_1368162	0	No_Hit	0	No_Hit	Miss		null	null	null	null	null	null	null	null
NW_010729083_1:1920001_to_1919693	0	No_Hit	0	No_Hit	Miss		null	null	null	null	null	null	null	null
NW_010729141_1:1794974_to_1794798	0	No_Hit	0	No_Hit	Miss		null	null	null	null	null	null	null	null
NW_010729367_1:264883_to_265101	0	No_Hit	0	No_Hit	Miss		null	null	null	null	null	null	null	null
NW_010729220_1:41225_to_41941	1	XP_020879230.1	1	NW_010729220_1:41225_to_41941	Hit	2.98452e-17	0.497207	77.411	0.88587	9.06885e-19	0.497207	77.411	0.88587
NW_010729105_1:4138949_to_4139488	0	No_Hit	0	No_Hit	Miss		null	null	null	null	null	null	null	null
NW_010729132_1:3298400_to_3298576	0	No_Hit	0	No_Hit	Miss		null	null	null	null	null	null	null	null
NW_010729220_1:992069_to_992401	0	No_Hit	0	No_Hit	Miss		null	null	null	null	null	null	null	null
NW_010729240_1:1112299_to_1112114	0	No_Hit	0	No_Hit	Miss		null	null	null	null	null	null	null	null
NW_010729089_1:6053813_to_6053631	0	No_Hit	0	No_Hit	Miss		null	null	null	null	null	null	null	null
NW_010729122_1:1899447_to_1899085	0	No_Hit	0	No_Hit	Miss		null	null	null	null	null	null	null	null
NW_010729087_1:6807744_to_6807902	0	No_Hit	0	No_Hit	Miss		null	null	null	null	null	null	null	null
NW_010729479_1:102948_to_103097	0	No_Hit	0	No_Hit	Miss		null	null	null	null	null	null	null	null
NW_010729080_1:7714885_to_7714676	0	No_Hit	0	No_Hit	Miss		null	null	null	null	null	null	null	null
NW_010729297_1:85862_to_84822	1	XP_020871729.1	1	NW_010729086_1:3347496_to_3346447	Miss	7.63396e-08	0.485294	50.8322	0.826923	1.21138e-30	0.462838	118.627	0.832836
NW_010729163_1:1216411_to_1216121	0	No_Hit	0	No_Hit	Miss		null	null	null	null	null	null	null	null
NW_010729144_1:995872_to_996054	0	No_Hit	0	No_Hit	Miss		null	null	null	null	null	null	null	null
NW_010729132_1:365553_to_363838	0	No_Hit	0	No_Hit	Miss		null	null	null	null	null	null	null	null
NW_010729082_1:7809622_to_7809455	0	No_Hit	0	No_Hit	Miss		null	null	null	null	null	null	null	null
NW_010729367_1:198181_to_198429	0	No_Hit	0	No_Hit	Miss		null	null	null	null	null	null	null	null
NW_010729080_1:2979577_to_2979783	0	No_Hit	0	No_Hit	Miss		null	null	null	null	null	null	null	null
NW_010729206_1:246352_to_246026	0	No_Hit	0	No_Hit	Miss		null	null	null	null	null	null	null	null
NW_010729179_1:498031_to_498201	0	No_Hit	0	No_Hit	Miss		null	null	null	null	null	null	null	null
NW_010729086_1:1165005_to_1164427	0	No_Hit	0	No_Hit	Miss		null	null	null	null	null	null	null	null
NW_010729080_1:1852024_to_1851851	0	No_Hit	0	No_Hit	Miss		null	null	null	null	null	null	null	null
NW_010729322_1:217753_to_217508	0	No_Hit	0	No_Hit	Miss		null	null	null	null	null	null	null	null
NW_010729265_1:496407_to_496228	0	No_Hit	0	No_Hit	Miss		null	null	null	null	null	null	null	null
NW_010729098_1:4328488_to_4328661	0	No_Hit	0	No_Hit	Miss		null	null	null	null	null	null	null	null
NW_010729302_1:341755_to_341922	0	No_Hit	0	No_Hit	Miss		null	null	null	null	null	null	null	null
NW_010729083_1:5197582_to_5198040	0	No_Hit	0	No_Hit	Miss		null	null	null	null	null	null	null	null
NW_010729103_1:5273222_to_5273031	0	No_Hit	0	No_Hit	Miss		null	null	null	null	null	null	null	null
NW_010729085_1:6385810_to_6385454	0	No_Hit	0	No_Hit	Miss		null	null	null	null	null	null	null	null
NW_010729112_1:1785824_to_1785988	0	No_Hit	0	No_Hit	Miss		null	null	null	null	null	null	null	null
NW_010729074_1:5733306_to_5733103	0	No_Hit	0	No_Hit	Miss		null	null	null	null	null	null	null	null
NW_010729077_1:1096612_to_1097064	0	No_Hit	0	No_Hit	Miss		null	null	null	null	null	null	null	null
NW_010729207_1:915661_to_915810	0	No_Hit	0	No_Hit	Miss		null	null	null	null	null	null	null	null
NW_010729135_1:1928396_to_1928160	0	No_Hit	0	No_Hit	Miss		null	null	null	null	null	null	null	null
NW_010729074_1:10666775_to_10666392	0	No_Hit	0	No_Hit	Miss		null	null	null	null	null	null	null	null
NW_010729461_1:107533_to_107384	0	No_Hit	0	No_Hit	Miss		null	null	null	null	null	null	null	null
NW_010729270_1:11536_to_11802	1	XP_020891600.1	1	NW_010729239_1:147463_to_148461	Miss	6.41411e-07	0.449438	46.595	0.875	7.78439e-41	0.526132	150.214	0.917219
NW_010729271_1:55700_to_56605	0	No_Hit	0	No_Hit	Miss		null	null	null	null	null	null	null	null
NW_010729090_1:2198928_to_2199113	0	No_Hit	0	No_Hit	Miss		null	null	null	null	null	null	null	null
NW_010729194_1:458171_to_458491	0	No_Hit	0	No_Hit	Miss		null	null	null	null	null	null	null	null
NW_010729244_1:624905_to_625183	0	No_Hit	0	No_Hit	Miss		null	null	null	null	null	null	null	null
NW_010729273_1:556150_to_555944	0	No_Hit	0	No_Hit	Miss		null	null	null	null	null	null	null	null
NW_010729144_1:1938173_to_1938006	0	No_Hit	0	No_Hit	Miss		null	null	null	null	null	null	null	null
NW_010729196_1:146811_to_146593	0	No_Hit	0	No_Hit	Miss		null	null	null	null	null	null	null	null
NW_010729132_1:1354552_to_1354758	0	No_Hit	0	No_Hit	Miss		null	null	null	null	null	null	null	null
NW_010729117_1:225732_to_225523	0	No_Hit	0	No_Hit	Miss		null	null	null	null	null	null	null	null
NW_010729110_1:2403072_to_2402596	0	No_Hit	0	No_Hit	Miss		null	null	null	null	null	null	null	null
NW_010729093_1:5280673_to_5280900	0	No_Hit	0	No_Hit	Miss		null	null	null	null	null	null	null	null
NW_010729076_1:2725467_to_2725072	0	No_Hit	0	No_Hit	Miss		null	null	null	null	null	null	null	null
NW_010729091_1:2692398_to_2692198	0	No_Hit	0	No_Hit	Miss		null	null	null	null	null	null	null	null
NW_010729095_1:2342833_to_2343144	0	No_Hit	0	No_Hit	Miss		null	null	null	null	null	null	null	null
NW_010729234_1:1201064_to_1200855	0	No_Hit	0	No_Hit	Miss		null	null	null	null	null	null	null	null
NW_010729082_1:4214868_to_4214602	0	No_Hit	0	No_Hit	Miss		null	null	null	null	null	null	null	null
NW_010729224_1:829667_to_830350	0	No_Hit	0	No_Hit	Miss		null	null	null	null	null	null	null	null
NW_010729359_1:237388_to_237630	0	No_Hit	0	No_Hit	Miss		null	null	null	null	null	null	null	null
NW_010729077_1:7458043_to_7457855	0	No_Hit	0	No_Hit	Miss		null	null	null	null	null	null	null	null
NW_010729145_1:1469167_to_1469487	0	No_Hit	0	No_Hit	Miss		null	null	null	null	null	null	null	null
NW_010729089_1:8073821_to_8074336	0	No_Hit	0	No_Hit	Miss		null	null	null	null	null	null	null	null
NW_010729205_1:932396_to_932557	0	No_Hit	0	No_Hit	Miss		null	null	null	null	null	null	null	null
NW_010729092_1:6934281_to_6933952	0	No_Hit	0	No_Hit	Miss		null	null	null	null	null	null	null	null
NW_010729083_1:1972903_to_1972736	0	No_Hit	0	No_Hit	Miss		null	null	null	null	null	null	null	null
NW_010729113_1:2667581_to_2667114	0	No_Hit	0	No_Hit	Miss		null	null	null	null	null	null	null	null
NW_010729154_1:153792_to_153974	0	No_Hit	0	No_Hit	Miss		null	null	null	null	null	null	null	null
NW_010729081_1:7593977_to_7594411	0	No_Hit	0	No_Hit	Miss		null	null	null	null	null	null	null	null
NW_010729077_1:3440878_to_3440150	1	XP_020874113.1	1	NW_010729082_1:1666615_to_1665176	Miss	2.15282e-26	0.514423	109.768	0.8375	1.82436e-73	0.558537	251.136	0.895323
NW_010729334_1:325456_to_325683	0	No_Hit	0	No_Hit	Miss		null	null	null	null	null	null	null	null
NW_010729080_1:6338217_to_6338510	0	No_Hit	0	No_Hit	Miss		null	null	null	null	null	null	null	null
NW_010729080_1:193418_to_194029	0	No_Hit	0	No_Hit	Miss		null	null	null	null	null	null	null	null
NW_010729106_1:3308767_to_3308561	0	No_Hit	0	No_Hit	Miss		null	null	null	null	null	null	null	null
NW_010729117_1:2742254_to_2742448	0	No_Hit	0	No_Hit	Miss		null	null	null	null	null	null	null	null
NW_010729081_1:450909_to_450715	0	No_Hit	0	No_Hit	Miss		null	null	null	null	null	null	null	null
NW_010729088_1:3254167_to_3253307	1	XP_020871729.1	1	NW_010729086_1:3347496_to_3346447	Miss	1.12417e-14	0.490385	73.1738	0.932127	1.21138e-30	0.462838	118.627	0.832836
NW_010729083_1:4320435_to_4320283	0	No_Hit	0	No_Hit	Miss		null	null	null	null	null	null	null	null
NW_010729079_1:1128794_to_1129051	0	No_Hit	0	No_Hit	Miss		null	null	null	null	null	null	null	null
NW_010729259_1:1033027_to_1032848	0	No_Hit	0	No_Hit	Miss		null	null	null	null	null	null	null	null
NW_010729161_1:864580_to_864419	0	No_Hit	0	No_Hit	Miss		null	null	null	null	null	null	null	null
NW_010729118_1:1879378_to_1879199	0	No_Hit	0	No_Hit	Miss		null	null	null	null	null	null	null	null
NW_010729157_1:1461524_to_1461676	0	No_Hit	0	No_Hit	Miss		null	null	null	null	null	null	null	null
NW_010729197_1:157426_to_157025	0	No_Hit	0	No_Hit	Miss		null	null	null	null	null	null	null	null
NW_010729173_1:1779066_to_1779578	0	No_Hit	0	No_Hit	Miss		null	null	null	null	null	null	null	null
NW_010729157_1:1273214_to_1272765	0	No_Hit	0	No_Hit	Miss		null	null	null	null	null	null	null	null
NW_010729074_1:10935557_to_10935886	0	No_Hit	0	No_Hit	Miss		null	null	null	null	null	null	null	null
NW_010729427_1:74161_to_74628	0	No_Hit	0	No_Hit	Miss		null	null	null	null	null	null	null	null
NW_010729081_1:8038086_to_8037691	0	No_Hit	0	No_Hit	Miss		null	null	null	null	null	null	null	null
NW_010729114_1:2882028_to_2882360	0	No_Hit	0	No_Hit	Miss		null	null	null	null	null	null	null	null
NW_010729284_1:738373_to_738801	0	No_Hit	0	No_Hit	Miss		null	null	null	null	null	null	null	null
NW_010729076_1:8306239_to_8306087	0	No_Hit	0	No_Hit	Miss		null	null	null	null	null	null	null	null
NW_010729087_1:1058035_to_1057871	0	No_Hit	0	No_Hit	Miss		null	null	null	null	null	null	null	null
NW_010729095_1:4447835_to_4448044	0	No_Hit	0	No_Hit	Miss		null	null	null	null	null	null	null	null
NW_010729232_1:607614_to_608207	0	No_Hit	0	No_Hit	Miss		null	null	null	null	null	null	null	null
NW_010729124_1:517343_to_517597	0	No_Hit	0	No_Hit	Miss		null	null	null	null	null	null	null	null
NW_010729252_1:614732_to_614980	0	No_Hit	0	No_Hit	Miss		null	null	null	null	null	null	null	null
NW_010729277_1:980319_to_980080	0	No_Hit	0	No_Hit	Miss		null	null	null	null	null	null	null	null
NW_010729080_1:6224127_to_6223957	0	No_Hit	0	No_Hit	Miss		null	null	null	null	null	null	null	null
NW_010729099_1:3936538_to_3937242	0	No_Hit	0	No_Hit	Miss		null	null	null	null	null	null	null	null
NW_010729208_1:237593_to_237991	0	No_Hit	0	No_Hit	Miss		null	null	null	null	null	null	null	null
NW_010729096_1:2652188_to_2652388	0	No_Hit	0	No_Hit	Miss		null	null	null	null	null	null	null	null
NW_010729159_1:1746938_to_1747144	0	No_Hit	0	No_Hit	Miss		null	null	null	null	null	null	null	null
NW_010729169_1:1608813_to_1608391	0	No_Hit	0	No_Hit	Miss		null	null	null	null	null	null	null	null
NW_010729119_1:3771148_to_3771360	0	No_Hit	0	No_Hit	Miss		null	null	null	null	null	null	null	null
NW_010729236_1:1227015_to_1226827	0	No_Hit	0	No_Hit	Miss		null	null	null	null	null	null	null	null
NW_010729207_1:1256108_to_1255797	0	No_Hit	0	No_Hit	Miss		null	null	null	null	null	null	null	null
NW_010729237_1:1061253_to_1061414	0	No_Hit	0	No_Hit	Miss		null	null	null	null	null	null	null	null
NW_010729098_1:4666519_to_4666878	0	No_Hit	0	No_Hit	Miss		null	null	null	null	null	null	null	null
NW_010729100_1:4162176_to_4162520	0	No_Hit	0	No_Hit	Miss		null	null	null	null	null	null	null	null
NW_010729169_1:983831_to_983998	0	No_Hit	0	No_Hit	Miss		null	null	null	null	null	null	null	null
NW_010729082_1:4920124_to_4919876	0	No_Hit	0	No_Hit	Miss		null	null	null	null	null	null	null	null
NW_010729085_1:3013589_to_3013822	0	No_Hit	0	No_Hit	Miss		null	null	null	null	null	null	null	null
NW_010729383_1:337607_to_337786	0	No_Hit	0	No_Hit	Miss		null	null	null	null	null	null	null	null
NW_010729205_1:603624_to_603322	0	No_Hit	0	No_Hit	Miss		null	null	null	null	null	null	null	null
NW_010729107_1:3257720_to_3258097	0	No_Hit	0	No_Hit	Miss		null	null	null	null	null	null	null	null
NW_010729277_1:781946_to_781500	0	No_Hit	0	No_Hit	Miss		null	null	null	null	null	null	null	null
NW_010729076_1:9434085_to_9433723	0	No_Hit	0	No_Hit	Miss		null	null	null	null	null	null	null	null
NW_010729142_1:1667615_to_1667373	0	No_Hit	0	No_Hit	Miss		null	null	null	null	null	null	null	null
NW_010729234_1:99261_to_98629	0	No_Hit	0	No_Hit	Miss		null	null	null	null	null	null	null	null
NW_010729085_1:934894_to_935214	0	No_Hit	0	No_Hit	Miss		null	null	null	null	null	null	null	null
NW_010729079_1:2522292_to_2521939	0	No_Hit	0	No_Hit	Miss		null	null	null	null	null	null	null	null
NW_010729130_1:2113522_to_2113671	0	No_Hit	0	No_Hit	Miss		null	null	null	null	null	null	null	null
NW_010729134_1:649448_to_649158	0	No_Hit	0	No_Hit	Miss		null	null	null	null	null	null	null	null
NW_010729147_1:1691705_to_1690608	1	XP_020867873.1	1	NW_010729105_1:3732873_to_3730843	Miss	1.02823e-57	0.535385	201.83	0.931889	2.28746e-156	0.621019	474.167	0.996661
NW_010729117_1:4138580_to_4138191	0	No_Hit	0	No_Hit	Miss		null	null	null	null	null	null	null	null
NW_010729133_1:3197265_to_3197429	0	No_Hit	0	No_Hit	Miss		null	null	null	null	null	null	null	null
NW_010729243_1:1163193_to_1163690	1	XP_020877200.1	1	NW_010729217_1:1168866_to_1167004	Miss	1.33556e-21	0.591304	93.2041	0.690909	1.79128e-76	0.693727	261.536	0.432258
NW_010729389_1:19112_to_19783	1	XP_020872418.1	1	NW_010729082_1:1666615_to_1665176	Miss	2.38216e-35	0.624204	132.494	0.923529	5.71966e-69	0.59306	234.187	0.699332
NW_010729095_1:2550619_to_2550281	0	No_Hit	0	No_Hit	Miss		null	null	null	null	null	null	null	null
NW_010729140_1:1731511_to_1731230	0	No_Hit	0	No_Hit	Miss		null	null	null	null	null	null	null	null
NW_010729084_1:1003527_to_1003216	0	No_Hit	0	No_Hit	Miss		null	null	null	null	null	null	null	null
NW_010729257_1:287732_to_288490	0	No_Hit	0	No_Hit	Miss		null	null	null	null	null	null	null	null
NW_010729078_1:1357292_to_1357020	0	No_Hit	0	No_Hit	Miss		null	null	null	null	null	null	null	null
NW_010729177_1:977468_to_977644	0	No_Hit	0	No_Hit	Miss		null	null	null	null	null	null	null	null
NW_010729150_1:1867280_to_1867128	0	No_Hit	0	No_Hit	Miss		null	null	null	null	null	null	null	null
NW_010729448_1:139079_to_139792	1	XP_020866739.1	1	NW_010729104_1:1454822_to_1455964	Miss	1.40354e-11	0.483871	61.2326	0.696629	1.8069e-19	0.460905	82.0333	0.927711
NW_010729090_1:1513182_to_1513511	0	No_Hit	0	No_Hit	Miss		null	null	null	null	null	null	null	null
NW_010729097_1:648759_to_648493	0	No_Hit	0	No_Hit	Miss		null	null	null	null	null	null	null	null
NW_010729100_1:930725_to_930901	0	No_Hit	0	No_Hit	Miss		null	null	null	null	null	null	null	null
NW_010729152_1:1723867_to_1724034	0	No_Hit	0	No_Hit	Miss		null	null	null	null	null	null	null	null
NW_010729074_1:10049525_to_10049343	0	No_Hit	0	No_Hit	Miss		null	null	null	null	null	null	null	null
NW_010729204_1:1088271_to_1088420	0	No_Hit	0	No_Hit	Miss		null	null	null	null	null	null	null	null
NW_010729084_1:6728738_to_6728974	0	No_Hit	0	No_Hit	Miss		null	null	null	null	null	null	null	null
NW_010729084_1:8861206_to_8861054	0	No_Hit	0	No_Hit	Miss		null	null	null	null	null	null	null	null
NW_010729157_1:328210_to_328398	0	No_Hit	0	No_Hit	Miss		null	null	null	null	null	null	null	null
NW_010729100_1:2217637_to_2217470	1	XP_020872829.1	1	NW_010729108_1:4573984_to_4574313	Miss	5.89064e-08	0.654545	48.9062	1	2.22488e-20	0.660377	84.7297	0.926606
NW_010729118_1:2909561_to_2909755	0	No_Hit	0	No_Hit	Miss		null	null	null	null	null	null	null	null
NW_010729217_1:539105_to_538905	0	No_Hit	0	No_Hit	Miss		null	null	null	null	null	null	null	null
NW_010729176_1:2069634_to_2069864	0	No_Hit	0	No_Hit	Miss		null	null	null	null	null	null	null	null
NW_010729320_1:239743_to_239552	0	No_Hit	0	No_Hit	Miss		null	null	null	null	null	null	null	null
NW_010729106_1:2078942_to_2078631	0	No_Hit	0	No_Hit	Miss		null	null	null	null	null	null	null	null
NW_010729376_1:394965_to_395129	0	No_Hit	0	No_Hit	Miss		null	null	null	null	null	null	null	null
NW_010729138_1:1629902_to_1629651	0	No_Hit	0	No_Hit	Miss		null	null	null	null	null	null	null	null
NW_010729165_1:1626788_to_1627381	1	XP_020883415.1	1	NW_010729521_1:25058_to_23394	Miss	5.42198e-16	0.582677	73.9442	0.637755	2.45816e-37	0.525424	132.88	0.995495
NW_010729224_1:793105_to_793317	0	No_Hit	0	No_Hit	Miss		null	null	null	null	null	null	null	null
NW_010729085_1:4562998_to_4562798	0	No_Hit	0	No_Hit	Miss		null	null	null	null	null	null	null	null
NW_010729129_1:1999958_to_1999482	0	No_Hit	0	No_Hit	Miss		null	null	null	null	null	null	null	null
NW_010729102_1:2528571_to_2528407	0	No_Hit	0	No_Hit	Miss		null	null	null	null	null	null	null	null
NW_010729099_1:3206781_to_3206632	0	No_Hit	0	No_Hit	Miss		null	null	null	null	null	null	null	null
NW_010729094_1:977564_to_977824	0	No_Hit	0	No_Hit	Miss		null	null	null	null	null	null	null	null
NW_010729124_1:3119969_to_3119787	0	No_Hit	0	No_Hit	Miss		null	null	null	null	null	null	null	null
NW_010729080_1:94514_to_94353	0	No_Hit	0	No_Hit	Miss		null	null	null	null	null	null	null	null
NW_010729103_1:5602539_to_5602375	0	No_Hit	0	No_Hit	Miss		null	null	null	null	null	null	null	null
NW_010729087_1:3884128_to_3884316	0	No_Hit	0	No_Hit	Miss		null	null	null	null	null	null	null	null
NW_010729085_1:2255160_to_2254945	0	No_Hit	0	No_Hit	Miss		null	null	null	null	null	null	null	null
NW_010729083_1:9552435_to_9552914	0	No_Hit	0	No_Hit	Miss		null	null	null	null	null	null	null	null
NW_010729128_1:1935232_to_1934801	1	XP_020890616.1	1	NW_010729128_1:1935232_to_1934801	Hit	3.5131e-07	0.589286	48.521	0.456897	6.75176e-08	0.589286	48.521	0.456897
NW_010729079_1:893891_to_893577	0	No_Hit	0	No_Hit	Miss		null	null	null	null	null	null	null	null
NW_010729079_1:6600052_to_6599387	1	XP_020889706.1	1	NW_010729104_1:1454822_to_1455964	Miss	8.38976e-06	0.430894	45.8246	0.569444	1.43806e-39	0.489726	140.969	0.861538
NW_010729109_1:1050403_to_1050615	0	No_Hit	0	No_Hit	Miss		null	null	null	null	null	null	null	null
NW_010729088_1:8411899_to_8412192	0	No_Hit	0	No_Hit	Miss		null	null	null	null	null	null	null	null
NW_010729076_1:8585835_to_8586248	0	No_Hit	0	No_Hit	Miss		null	null	null	null	null	null	null	null
NW_010729346_1:497447_to_497259	0	No_Hit	0	No_Hit	Miss		null	null	null	null	null	null	null	null
NW_010729225_1:572656_to_572432	0	No_Hit	0	No_Hit	Miss		null	null	null	null	null	null	null	null
NW_010729232_1:619723_to_619508	0	No_Hit	0	No_Hit	Miss		null	null	null	null	null	null	null	null
NW_010729131_1:1490188_to_1489955	0	No_Hit	0	No_Hit	Miss		null	null	null	null	null	null	null	null
NW_010729201_1:1013759_to_1013439	0	No_Hit	0	No_Hit	Miss		null	null	null	null	null	null	null	null
NW_010729083_1:1740874_to_1740677	0	No_Hit	0	No_Hit	Miss		null	null	null	null	null	null	null	null
NW_010729092_1:3513320_to_3513150	0	No_Hit	0	No_Hit	Miss		null	null	null	null	null	null	null	null
NW_010729132_1:2663225_to_2664097	0	No_Hit	0	No_Hit	Miss		null	null	null	null	null	null	null	null
NW_010729119_1:197543_to_197869	0	No_Hit	0	No_Hit	Miss		null	null	null	null	null	null	null	null
NW_010729321_1:683650_to_683856	0	No_Hit	0	No_Hit	Miss		null	null	null	null	null	null	null	null
NW_010729075_1:4538373_to_4538161	0	No_Hit	0	No_Hit	Miss		null	null	null	null	null	null	null	null
NW_010729358_1:29500_to_29772	0	No_Hit	0	No_Hit	Miss		null	null	null	null	null	null	null	null
NW_010729183_1:452944_to_452657	0	No_Hit	0	No_Hit	Miss		null	null	null	null	null	null	null	null
NW_010729182_1:1133576_to_1133373	0	No_Hit	0	No_Hit	Miss		null	null	null	null	null	null	null	null
NW_010729083_1:1412600_to_1412439	0	No_Hit	0	No_Hit	Miss		null	null	null	null	null	null	null	null
NW_010729206_1:645292_to_646605	1	XP_020883415.1	1	NW_010729521_1:25058_to_23394	Miss	2.67869e-30	0.558376	117.857	0.851351	2.45816e-37	0.525424	132.88	0.995495
NW_010729358_1:212080_to_211784	0	No_Hit	0	No_Hit	Miss		null	null	null	null	null	null	null	null
NW_010729208_1:250310_to_250564	0	No_Hit	0	No_Hit	Miss		null	null	null	null	null	null	null	null
NW_010729407_1:291983_to_292132	0	No_Hit	0	No_Hit	Miss		null	null	null	null	null	null	null	null
NW_010729215_1:1459913_to_1459533	0	No_Hit	0	No_Hit	Miss		null	null	null	null	null	null	null	null
NW_010729230_1:776712_to_776449	0	No_Hit	0	No_Hit	Miss		null	null	null	null	null	null	null	null
NW_010729105_1:984189_to_983671	0	No_Hit	0	No_Hit	Miss		null	null	null	null	null	null	null	null
NW_010729099_1:2420642_to_2420469	0	No_Hit	0	No_Hit	Miss		null	null	null	null	null	null	null	null
NW_010729168_1:1862467_to_1862649	0	No_Hit	0	No_Hit	Miss		null	null	null	null	null	null	null	null
NW_010729123_1:2956624_to_2957052	0	No_Hit	0	No_Hit	Miss		null	null	null	null	null	null	null	null
NW_010729135_1:83746_to_84174	1	XP_020875863.1	1	NW_010729131_1:2796045_to_2792974	Miss	4.83815e-15	0.485714	72.0182	0.8125	0	0.651085	575.474	0.856115
NW_010729139_1:2144597_to_2145742	1	XP_020874113.1	1	NW_010729082_1:1666615_to_1665176	Miss	3.63949e-45	0.525373	169.088	0.890411	1.82436e-73	0.558537	251.136	0.895323
NW_010729309_1:208358_to_208636	0	No_Hit	0	No_Hit	Miss		null	null	null	null	null	null	null	null
NW_010729141_1:2999724_to_2999476	0	No_Hit	0	No_Hit	Miss		null	null	null	null	null	null	null	null
NW_010729084_1:4180250_to_4180882	1	XP_020877200.1	1	NW_010729217_1:1168866_to_1167004	Miss	1.09216e-06	0.614035	46.595	0.548077	1.79128e-76	0.693727	261.536	0.432258
NW_010729083_1:483745_to_484122	0	No_Hit	0	No_Hit	Miss		null	null	null	null	null	null	null	null
NW_010729137_1:208822_to_207968	0	No_Hit	0	No_Hit	Miss		null	null	null	null	null	null	null	null
NW_010729436_1:161523_to_161362	0	No_Hit	0	No_Hit	Miss		null	null	null	null	null	null	null	null
NW_010729521_1:25058_to_23394	1	XP_020883415.1	1	NW_010729521_1:25058_to_23394	Hit	2.2813e-35	0.525424	132.88	0.995495	2.45816e-37	0.525424	132.88	0.995495
NW_010729111_1:2047675_to_2047109	0	No_Hit	0	No_Hit	Miss		null	null	null	null	null	null	null	null
NW_010729077_1:4540312_to_4540115	0	No_Hit	0	No_Hit	Miss		null	null	null	null	null	null	null	null
NW_010729082_1:2793820_to_2794068	0	No_Hit	0	No_Hit	Miss		null	null	null	null	null	null	null	null
NW_010729081_1:1257225_to_1257440	0	No_Hit	0	No_Hit	Miss		null	null	null	null	null	null	null	null
NW_010729470_1:187589_to_187365	0	No_Hit	0	No_Hit	Miss		null	null	null	null	null	null	null	null
NW_010729266_1:947242_to_947406	0	No_Hit	0	No_Hit	Miss		null	null	null	null	null	null	null	null
NW_010729111_1:4311459_to_4311770	0	No_Hit	0	No_Hit	Miss		null	null	null	null	null	null	null	null
NW_010729088_1:1210876_to_1211616	0	No_Hit	0	No_Hit	Miss		null	null	null	null	null	null	null	null
NW_010729154_1:653151_to_653465	0	No_Hit	0	No_Hit	Miss		null	null	null	null	null	null	null	null
NW_010729345_1:316331_to_315975	0	No_Hit	0	No_Hit	Miss		null	null	null	null	null	null	null	null
NW_010729198_1:1397022_to_1397192	0	No_Hit	0	No_Hit	Miss		null	null	null	null	null	null	null	null
NW_010729163_1:29019_to_29294	0	No_Hit	0	No_Hit	Miss		null	null	null	null	null	null	null	null
NW_010729080_1:8914449_to_8914685	0	No_Hit	0	No_Hit	Miss		null	null	null	null	null	null	null	null
NW_010729077_1:8743869_to_8743708	0	No_Hit	0	No_Hit	Miss		null	null	null	null	null	null	null	null
NW_010729075_1:10110256_to_10109795	0	No_Hit	0	No_Hit	Miss		null	null	null	null	null	null	null	null
NW_010729081_1:10064534_to_10065253	0	No_Hit	0	No_Hit	Miss		null	null	null	null	null	null	null	null
NW_010729095_1:6349761_to_6349922	0	No_Hit	0	No_Hit	Miss		null	null	null	null	null	null	null	null
NW_010729088_1:4983759_to_4983118	0	No_Hit	0	No_Hit	Miss		null	null	null	null	null	null	null	null
NW_010729160_1:2101134_to_2100403	0	No_Hit	0	No_Hit	Miss		null	null	null	null	null	null	null	null
NW_010729103_1:3057164_to_3056973	0	No_Hit	0	No_Hit	Miss		null	null	null	null	null	null	null	null
NW_010729226_1:892915_to_893619	0	No_Hit	0	No_Hit	Miss		null	null	null	null	null	null	null	null
NW_010729134_1:1494029_to_1494208	0	No_Hit	0	No_Hit	Miss		null	null	null	null	null	null	null	null
NW_010729257_1:641377_to_640991	0	No_Hit	0	No_Hit	Miss		null	null	null	null	null	null	null	null
NW_010729277_1:948970_to_949248	0	No_Hit	0	No_Hit	Miss		null	null	null	null	null	null	null	null
NW_010729102_1:1339407_to_1340174	1	XP_020872418.1	1	NW_010729082_1:1666615_to_1665176	Miss	2.89328e-42	0.61809	155.221	0.8107	5.71966e-69	0.59306	234.187	0.699332
NW_010729085_1:718707_to_718919	0	No_Hit	0	No_Hit	Miss		null	null	null	null	null	null	null	null
NW_010729077_1:7090361_to_7090137	0	No_Hit	0	No_Hit	Miss		null	null	null	null	null	null	null	null
NW_010729123_1:1906313_to_1906564	0	No_Hit	0	No_Hit	Miss		null	null	null	null	null	null	null	null
NW_010729097_1:5193553_to_5193747	0	No_Hit	0	No_Hit	Miss		null	null	null	null	null	null	null	null
NW_010729096_1:1729176_to_1729541	0	No_Hit	0	No_Hit	Miss		null	null	null	null	null	null	null	null
NW_010729077_1:3954164_to_3954334	0	No_Hit	0	No_Hit	Miss		null	null	null	null	null	null	null	null
NW_010729214_1:931123_to_930965	0	No_Hit	0	No_Hit	Miss		null	null	null	null	null	null	null	null
NW_010729082_1:8616770_to_8616600	0	No_Hit	0	No_Hit	Miss		null	null	null	null	null	null	null	null
NW_010729203_1:213994_to_214416	0	No_Hit	0	No_Hit	Miss		null	null	null	null	null	null	null	null
NW_010729172_1:45871_to_46401	0	No_Hit	0	No_Hit	Miss		null	null	null	null	null	null	null	null
NW_010729157_1:2511969_to_2511811	0	No_Hit	0	No_Hit	Miss		null	null	null	null	null	null	null	null
NW_010729091_1:5397722_to_5397447	0	No_Hit	0	No_Hit	Miss		null	null	null	null	null	null	null	null
NW_010729143_1:1469378_to_1469220	0	No_Hit	0	No_Hit	Miss		null	null	null	null	null	null	null	null
NW_010729102_1:4397995_to_4398144	0	No_Hit	0	No_Hit	Miss		null	null	null	null	null	null	null	null
NW_010729236_1:54772_to_54981	0	No_Hit	0	No_Hit	Miss		null	null	null	null	null	null	null	null
NW_010729144_1:1560246_to_1560410	0	No_Hit	0	No_Hit	Miss		null	null	null	null	null	null	null	null
NW_010729132_1:1189903_to_1190193	0	No_Hit	0	No_Hit	Miss		null	null	null	null	null	null	null	null
NW_010729143_1:2547377_to_2547213	0	No_Hit	0	No_Hit	Miss		null	null	null	null	null	null	null	null
NW_010729086_1:7537930_to_7537595	0	No_Hit	0	No_Hit	Miss		null	null	null	null	null	null	null	null
NW_010729092_1:2672601_to_2672759	0	No_Hit	0	No_Hit	Miss		null	null	null	null	null	null	null	null
NW_010729102_1:3670644_to_3670480	0	No_Hit	0	No_Hit	Miss		null	null	null	null	null	null	null	null
NW_010729123_1:1479481_to_1479882	0	No_Hit	0	No_Hit	Miss		null	null	null	null	null	null	null	null
NW_010729350_1:263516_to_262977	1	XP_020886307.1	1	NW_010729099_1:2133996_to_2132932	Miss	1.0337e-08	0.564516	49.6766	0.763158	3.07238e-15	0.478632	67.3958	0.570707
NW_010729127_1:1130168_to_1129701	0	No_Hit	0	No_Hit	Miss		null	null	null	null	null	null	null	null
NW_010729139_1:816645_to_817235	0	No_Hit	0	No_Hit	Miss		null	null	null	null	null	null	null	null
NW_010729096_1:492557_to_492721	0	No_Hit	0	No_Hit	Miss		null	null	null	null	null	null	null	null
NW_010729089_1:6899730_to_6899416	0	No_Hit	0	No_Hit	Miss		null	null	null	null	null	null	null	null
NW_010729175_1:1132243_to_1131347	1	XP_002872760.1	1	NW_010729175_1:1132243_to_1131347	Hit	5.39454e-45	0.622642	154.836	0.97619	1.85868e-46	0.622642	154.836	0.97619
NW_010729086_1:8071505_to_8071768	0	No_Hit	0	No_Hit	Miss		null	null	null	null	null	null	null	null
NW_010729220_1:517248_to_517676	0	No_Hit	0	No_Hit	Miss		null	null	null	null	null	null	null	null
NW_010729231_1:523305_to_522970	0	No_Hit	0	No_Hit	Miss		null	null	null	null	null	null	null	null
NW_010729111_1:3765936_to_3766187	0	No_Hit	0	No_Hit	Miss		null	null	null	null	null	null	null	null
NW_010729097_1:6292934_to_6293263	0	No_Hit	0	No_Hit	Miss		null	null	null	null	null	null	null	null
NW_010729097_1:3488529_to_3488350	0	No_Hit	0	No_Hit	Miss		null	null	null	null	null	null	null	null
NW_010729096_1:4334752_to_4334916	0	No_Hit	0	No_Hit	Miss		null	null	null	null	null	null	null	null
NW_010729180_1:1103685_to_1102630	1	XP_020865814.1	1	NW_010729217_1:1168866_to_1167004	Miss	2.60742e-34	0.601227	130.954	0.905556	7.34611e-160	0.624113	498.049	0.898387
NW_010729077_1:3829414_to_3829223	0	No_Hit	0	No_Hit	Miss		null	null	null	null	null	null	null	null
NW_010729074_1:10983816_to_10983568	0	No_Hit	0	No_Hit	Miss		null	null	null	null	null	null	null	null
NW_010729079_1:275767_to_276324	0	No_Hit	0	No_Hit	Miss		null	null	null	null	null	null	null	null
NW_010729359_1:390166_to_389921	0	No_Hit	0	No_Hit	Miss		null	null	null	null	null	null	null	null
NW_010729289_1:244948_to_245421	0	No_Hit	0	No_Hit	Miss		null	null	null	null	null	null	null	null
NW_010729128_1:2252121_to_2251870	0	No_Hit	0	No_Hit	Miss		null	null	null	null	null	null	null	null
NW_010729094_1:5595218_to_5595039	0	No_Hit	0	No_Hit	Miss		null	null	null	null	null	null	null	null
NW_010729327_1:440707_to_440868	0	No_Hit	0	No_Hit	Miss		null	null	null	null	null	null	null	null
NW_010729205_1:1682078_to_1682389	0	No_Hit	0	No_Hit	Miss		null	null	null	null	null	null	null	null
NW_010729124_1:2474275_to_2474508	0	No_Hit	0	No_Hit	Miss		null	null	null	null	null	null	null	null
NW_010729245_1:1103921_to_1103646	0	No_Hit	0	No_Hit	Miss		null	null	null	null	null	null	null	null
NW_010729094_1:5234488_to_5234159	0	No_Hit	0	No_Hit	Miss		null	null	null	null	null	null	null	null
NW_010729076_1:8968758_to_8968567	0	No_Hit	0	No_Hit	Miss		null	null	null	null	null	null	null	null
NW_010729141_1:1958347_to_1958577	0	No_Hit	0	No_Hit	Miss		null	null	null	null	null	null	null	null
NW_010729137_1:1842360_to_1842211	0	No_Hit	0	No_Hit	Miss		null	null	null	null	null	null	null	null
NW_010729080_1:4563945_to_4563406	0	No_Hit	0	No_Hit	Miss		null	null	null	null	null	null	null	null
NW_010729151_1:2806517_to_2806837	0	No_Hit	0	No_Hit	Miss		null	null	null	null	null	null	null	null
NW_010729086_1:6787132_to_6786974	0	No_Hit	0	No_Hit	Miss		null	null	null	null	null	null	null	null
NW_010729390_1:245175_to_245762	0	No_Hit	0	No_Hit	Miss		null	null	null	null	null	null	null	null
NW_010729286_1:267731_to_268450	1	XP_020886479.1	1	NW_010729286_1:267731_to_268450	Hit	5.3762e-11	0.544643	57.3806	0.844961	1.46857e-12	0.544643	57.3806	0.844961
NW_010729450_1:160252_to_160100	0	No_Hit	0	No_Hit	Miss		null	null	null	null	null	null	null	null
NW_010729232_1:656672_to_657517	1	XP_020865814.1	1	NW_010729217_1:1168866_to_1167004	Miss	5.37514e-14	0.52027	71.633	0.610169	7.34611e-160	0.624113	498.049	0.898387
NW_010729227_1:988818_to_988982	0	No_Hit	0	No_Hit	Miss		null	null	null	null	null	null	null	null
NW_010729235_1:1004270_to_1004082	0	No_Hit	0	No_Hit	Miss		null	null	null	null	null	null	null	null
NW_010729077_1:850678_to_850469	0	No_Hit	0	No_Hit	Miss		null	null	null	null	null	null	null	null
NW_010729091_1:699207_to_699518	0	No_Hit	0	No_Hit	Miss		null	null	null	null	null	null	null	null
NW_010729387_1:37543_to_37800	0	No_Hit	0	No_Hit	Miss		null	null	null	null	null	null	null	null
NW_010729075_1:8334412_to_8334044	0	No_Hit	0	No_Hit	Miss		null	null	null	null	null	null	null	null
NW_010729145_1:1816191_to_1816436	0	No_Hit	0	No_Hit	Miss		null	null	null	null	null	null	null	null
NW_010729104_1:1454822_to_1455964	1	XP_020873505.1	1	NW_010729104_1:1454822_to_1455964	Hit	2.26528e-39	0.520599	147.132	0.691689	3.89043e-41	0.520599	147.902	0.691689
NW_010729116_1:2214124_to_2214336	0	No_Hit	0	No_Hit	Miss		null	null	null	null	null	null	null	null
NW_010729164_1:448803_to_449147	0	No_Hit	0	No_Hit	Miss		null	null	null	null	null	null	null	null
NW_010729088_1:7439814_to_7440047	0	No_Hit	0	No_Hit	Miss		null	null	null	null	null	null	null	null
NW_010729153_1:1411891_to_1411631	0	No_Hit	0	No_Hit	Miss		null	null	null	null	null	null	null	null
NW_010729101_1:2098601_to_2098194	0	No_Hit	0	No_Hit	Miss		null	null	null	null	null	null	null	null
NW_010729116_1:2382979_to_2382800	0	No_Hit	0	No_Hit	Miss		null	null	null	null	null	null	null	null
NW_010729152_1:1077674_to_1078189	0	No_Hit	0	No_Hit	Miss		null	null	null	null	null	null	null	null
NW_010729167_1:1702341_to_1701589	1	XP_020869010.1	1	NW_010729131_1:2796045_to_2792974	Miss	3.8443e-19	0.467153	81.6481	0.977099	1.29811e-51	0.534202	178.718	0.993311
NW_010729154_1:207468_to_207181	0	No_Hit	0	No_Hit	Miss		null	null	null	null	null	null	null	null
NW_010729153_1:2286309_to_2286524	0	No_Hit	0	No_Hit	Miss		null	null	null	null	null	null	null	null
NW_010729231_1:131218_to_131460	0	No_Hit	0	No_Hit	Miss		null	null	null	null	null	null	null	null
NW_010729103_1:3859455_to_3859282	0	No_Hit	0	No_Hit	Miss		null	null	null	null	null	null	null	null
NW_010729163_1:2000974_to_2001231	0	No_Hit	0	No_Hit	Miss		null	null	null	null	null	null	null	null
NW_010729215_1:1326459_to_1326635	0	No_Hit	0	No_Hit	Miss		null	null	null	null	null	null	null	null
NW_010729091_1:4903243_to_4903554	0	No_Hit	0	No_Hit	Miss		null	null	null	null	null	null	null	null
NW_010729077_1:389776_to_389609	0	No_Hit	0	No_Hit	Miss		null	null	null	null	null	null	null	null
NW_010729083_1:872559_to_872711	0	No_Hit	0	No_Hit	Miss		null	null	null	null	null	null	null	null
NW_010729106_1:1257563_to_1257354	0	No_Hit	0	No_Hit	Miss		null	null	null	null	null	null	null	null
NW_010729074_1:6609690_to_6610082	0	No_Hit	0	No_Hit	Miss		null	null	null	null	null	null	null	null
NW_010729158_1:441148_to_441423	0	No_Hit	0	No_Hit	Miss		null	null	null	null	null	null	null	null
NW_010729114_1:3568551_to_3568931	0	No_Hit	0	No_Hit	Miss		null	null	null	null	null	null	null	null
NW_010729145_1:2064662_to_2064336	0	No_Hit	0	No_Hit	Miss		null	null	null	null	null	null	null	null
NW_010729146_1:1776663_to_1777091	0	No_Hit	0	No_Hit	Miss		null	null	null	null	null	null	null	null
NW_010729119_1:757500_to_758288	1	XP_020872323.1	1	NW_010729118_1:2852008_to_2850851	Miss	5.18837e-06	0.5	44.669	0.79021	1.9147e-16	0.421875	74.3294	0.932432
NW_010729111_1:2354189_to_2354428	0	No_Hit	0	No_Hit	Miss		null	null	null	null	null	null	null	null
NW_010729093_1:1711243_to_1711569	0	No_Hit	0	No_Hit	Miss		null	null	null	null	null	null	null	null
NW_010729270_1:813932_to_814288	0	No_Hit	0	No_Hit	Miss		null	null	null	null	null	null	null	null
NW_010729226_1:56809_to_56997	0	No_Hit	0	No_Hit	Miss		null	null	null	null	null	null	null	null
NW_010729098_1:5556867_to_5556598	0	No_Hit	0	No_Hit	Miss		null	null	null	null	null	null	null	null
NW_010729313_1:167573_to_168355	0	No_Hit	0	No_Hit	Miss		null	null	null	null	null	null	null	null
NW_010729074_1:9600136_to_9601044	0	No_Hit	0	No_Hit	Miss		null	null	null	null	null	null	null	null
NW_010729135_1:1101332_to_1101147	0	No_Hit	0	No_Hit	Miss		null	null	null	null	null	null	null	null
NW_010729171_1:304874_to_304560	0	No_Hit	0	No_Hit	Miss		null	null	null	null	null	null	null	null
NW_010729087_1:1719529_to_1719329	0	No_Hit	0	No_Hit	Miss		null	null	null	null	null	null	null	null
NW_010729130_1:2864874_to_2865170	0	No_Hit	0	No_Hit	Miss		null	null	null	null	null	null	null	null
NW_010729225_1:91689_to_91871	0	No_Hit	0	No_Hit	Miss		null	null	null	null	null	null	null	null
NW_010729478_1:34193_to_34405	0	No_Hit	0	No_Hit	Miss		null	null	null	null	null	null	null	null
NW_010729127_1:1675840_to_1676064	0	No_Hit	0	No_Hit	Miss		null	null	null	null	null	null	null	null
NW_010729095_1:3897994_to_3898143	0	No_Hit	0	No_Hit	Miss		null	null	null	null	null	null	null	null
NW_010729177_1:590188_to_590430	0	No_Hit	0	No_Hit	Miss		null	null	null	null	null	null	null	null
NW_010729093_1:401972_to_402355	0	No_Hit	0	No_Hit	Miss		null	null	null	null	null	null	null	null
NW_010729177_1:2030745_to_2030446	0	No_Hit	0	No_Hit	Miss		null	null	null	null	null	null	null	null
NW_010729250_1:1087015_to_1086827	0	No_Hit	0	No_Hit	Miss		null	null	null	null	null	null	null	null
NW_010729151_1:749207_to_749368	0	No_Hit	0	No_Hit	Miss		null	null	null	null	null	null	null	null
NW_010729118_1:4060527_to_4060718	0	No_Hit	0	No_Hit	Miss		null	null	null	null	null	null	null	null
NW_010729292_1:213211_to_213447	0	No_Hit	0	No_Hit	Miss		null	null	null	null	null	null	null	null
NW_010729363_1:195963_to_196346	0	No_Hit	0	No_Hit	Miss		null	null	null	null	null	null	null	null
NW_010729101_1:2403185_to_2403400	0	No_Hit	0	No_Hit	Miss		null	null	null	null	null	null	null	null
NW_010729288_1:366488_to_366652	0	No_Hit	0	No_Hit	Miss		null	null	null	null	null	null	null	null
NW_010729396_1:61860_to_61300	0	No_Hit	0	No_Hit	Miss		null	null	null	null	null	null	null	null
NW_010729224_1:1293774_to_1293352	0	No_Hit	0	No_Hit	Miss		null	null	null	null	null	null	null	null
NW_010729079_1:5444946_to_5444785	0	No_Hit	0	No_Hit	Miss		null	null	null	null	null	null	null	null
NW_010729088_1:6418005_to_6417757	0	No_Hit	0	No_Hit	Miss		null	null	null	null	null	null	null	null
NW_010730840_1:3279_to_3455	0	No_Hit	0	No_Hit	Miss		null	null	null	null	null	null	null	null
NW_010729102_1:1663524_to_1663162	0	No_Hit	0	No_Hit	Miss		null	null	null	null	null	null	null	null
NW_010729102_1:1910625_to_1910470	0	No_Hit	0	No_Hit	Miss		null	null	null	null	null	null	null	null
NW_010729307_1:480502_to_480260	0	No_Hit	0	No_Hit	Miss		null	null	null	null	null	null	null	null
NW_010729077_1:8646441_to_8646608	0	No_Hit	0	No_Hit	Miss		null	null	null	null	null	null	null	null
NW_010729129_1:1758532_to_1758846	0	No_Hit	0	No_Hit	Miss		null	null	null	null	null	null	null	null
NW_010729347_1:271762_to_271454	0	No_Hit	0	No_Hit	Miss		null	null	null	null	null	null	null	null
NW_010729082_1:1015081_to_1014536	1	XP_020877517.1	1	NW_010729104_1:1454822_to_1455964	Miss	3.10513e-11	0.673913	56.9954	0.547619	3.05656e-13	0.467153	62.7734	0.657895
NW_010729137_1:2978258_to_2978680	0	No_Hit	0	No_Hit	Miss		null	null	null	null	null	null	null	null
NW_010729083_1:7599260_to_7599577	0	No_Hit	0	No_Hit	Miss		null	null	null	null	null	null	null	null
NW_010729162_1:1886012_to_1885860	0	No_Hit	0	No_Hit	Miss		null	null	null	null	null	null	null	null
NW_010729109_1:4563539_to_4563273	0	No_Hit	0	No_Hit	Miss		null	null	null	null	null	null	null	null
NW_010729184_1:1263114_to_1263416	0	No_Hit	0	No_Hit	Miss		null	null	null	null	null	null	null	null
NW_010729375_1:184346_to_184495	0	No_Hit	0	No_Hit	Miss		null	null	null	null	null	null	null	null
NW_010729108_1:2573913_to_2574242	0	No_Hit	0	No_Hit	Miss		null	null	null	null	null	null	null	null
NW_010729159_1:2081989_to_2082210	0	No_Hit	0	No_Hit	Miss		null	null	null	null	null	null	null	null
NW_010729149_1:242387_to_242788	0	No_Hit	0	No_Hit	Miss		null	null	null	null	null	null	null	null
NW_010729077_1:4706186_to_4707430	1	XP_020886924.1	1	NW_010729077_1:4706186_to_4707430	Hit	1.31831e-156	0.837134	450.284	0.894118	5.20544e-158	0.837134	449.514	0.894118
NW_010729112_1:4006202_to_4006357	0	No_Hit	0	No_Hit	Miss		null	null	null	null	null	null	null	null
NW_010729236_1:798488_to_798658	0	No_Hit	0	No_Hit	Miss		null	null	null	null	null	null	null	null
NW_010729111_1:1024964_to_1024461	0	No_Hit	0	No_Hit	Miss		null	null	null	null	null	null	null	null
NW_010729222_1:311295_to_311453	0	No_Hit	0	No_Hit	Miss		null	null	null	null	null	null	null	null
NW_010729170_1:1191915_to_1192094	0	No_Hit	0	No_Hit	Miss		null	null	null	null	null	null	null	null
NW_010729087_1:4888957_to_4888733	0	No_Hit	0	No_Hit	Miss		null	null	null	null	null	null	null	null
NW_010729166_1:2302826_to_2302569	0	No_Hit	0	No_Hit	Miss		null	null	null	null	null	null	null	null
NW_010729108_1:2431465_to_2431815	0	No_Hit	0	No_Hit	Miss		null	null	null	null	null	null	null	null
NW_010729299_1:673957_to_674208	0	No_Hit	0	No_Hit	Miss		null	null	null	null	null	null	null	null
NW_010729102_1:4614723_to_4614016	0	No_Hit	0	No_Hit	Miss		null	null	null	null	null	null	null	null
NW_010729084_1:8990469_to_8990203	1	XP_020879975.1	1	NW_010729084_1:8990469_to_8990203	Hit	4.77794e-11	0.573333	58.151	0.842697	6.20613e-09	0.5125	48.9062	0.842697
NW_010729085_1:1011247_to_1011074	0	No_Hit	0	No_Hit	Miss		null	null	null	null	null	null	null	null
NW_010729082_1:5929963_to_5929808	0	No_Hit	0	No_Hit	Miss		null	null	null	null	null	null	null	null
NW_010729334_1:7519_to_7680	0	No_Hit	0	No_Hit	Miss		null	null	null	null	null	null	null	null
NW_010729280_1:573392_to_573580	0	No_Hit	0	No_Hit	Miss		null	null	null	null	null	null	null	null
NW_010729085_1:3709908_to_3709711	0	No_Hit	0	No_Hit	Miss		null	null	null	null	null	null	null	null
NW_010729077_1:5804822_to_5804469	0	No_Hit	0	No_Hit	Miss		null	null	null	null	null	null	null	null
NW_010729090_1:3200119_to_3199901	0	No_Hit	0	No_Hit	Miss		null	null	null	null	null	null	null	null
NW_010729078_1:4008192_to_4008431	0	No_Hit	0	No_Hit	Miss		null	null	null	null	null	null	null	null
NW_010729298_1:620312_to_620148	0	No_Hit	0	No_Hit	Miss		null	null	null	null	null	null	null	null
NW_010729090_1:7776070_to_7776279	0	No_Hit	0	No_Hit	Miss		null	null	null	null	null	null	null	null
NW_010729097_1:1844318_to_1844494	0	No_Hit	0	No_Hit	Miss		null	null	null	null	null	null	null	null
NW_010729075_1:1315762_to_1315568	0	No_Hit	0	No_Hit	Miss		null	null	null	null	null	null	null	null
NW_010729223_1:1454704_to_1454889	0	No_Hit	0	No_Hit	Miss		null	null	null	null	null	null	null	null
NW_010729076_1:10959330_to_10959127	0	No_Hit	0	No_Hit	Miss		null	null	null	null	null	null	null	null
NW_010729216_1:1407859_to_1407578	0	No_Hit	0	No_Hit	Miss		null	null	null	null	null	null	null	null
NW_010729081_1:3642116_to_3641892	0	No_Hit	0	No_Hit	Miss		null	null	null	null	null	null	null	null
NW_010729227_1:384315_to_384064	0	No_Hit	0	No_Hit	Miss		null	null	null	null	null	null	null	null
NW_010729330_1:33877_to_34443	0	No_Hit	0	No_Hit	Miss		null	null	null	null	null	null	null	null
NW_010729085_1:3820712_to_3820485	0	No_Hit	0	No_Hit	Miss		null	null	null	null	null	null	null	null
NW_010729086_1:2875549_to_2875355	0	No_Hit	0	No_Hit	Miss		null	null	null	null	null	null	null	null
NW_010729118_1:3050590_to_3050883	0	No_Hit	0	No_Hit	Miss		null	null	null	null	null	null	null	null
NW_010729085_1:6428499_to_6428651	0	No_Hit	0	No_Hit	Miss		null	null	null	null	null	null	null	null
NW_010729085_1:3082758_to_3083000	0	No_Hit	0	No_Hit	Miss		null	null	null	null	null	null	null	null
NW_010729159_1:2307136_to_2306945	0	No_Hit	0	No_Hit	Miss		null	null	null	null	null	null	null	null
NW_010729085_1:2892651_to_2892319	0	No_Hit	0	No_Hit	Miss		null	null	null	null	null	null	null	null
NW_010729492_1:129964_to_130248	0	No_Hit	0	No_Hit	Miss		null	null	null	null	null	null	null	null
NW_010729109_1:2997551_to_2997168	1	XP_020865814.1	1	NW_010729217_1:1168866_to_1167004	Miss	7.50546e-26	0.612069	103.605	0.983051	7.34611e-160	0.624113	498.049	0.898387
NW_010729189_1:1061393_to_1061094	0	No_Hit	0	No_Hit	Miss		null	null	null	null	null	null	null	null
NW_010729079_1:8488088_to_8487936	0	No_Hit	0	No_Hit	Miss		null	null	null	null	null	null	null	null
NW_010729104_1:3437357_to_3437166	0	No_Hit	0	No_Hit	Miss		null	null	null	null	null	null	null	null
NW_010729117_1:1232127_to_1231759	0	No_Hit	0	No_Hit	Miss		null	null	null	null	null	null	null	null
NW_010729100_1:2126666_to_2126145	0	No_Hit	0	No_Hit	Miss		null	null	null	null	null	null	null	null
NW_010729083_1:539186_to_538770	0	No_Hit	0	No_Hit	Miss		null	null	null	null	null	null	null	null
NW_010729317_1:568143_to_568463	0	No_Hit	0	No_Hit	Miss		null	null	null	null	null	null	null	null
NW_010729074_1:3399827_to_3399666	0	No_Hit	0	No_Hit	Miss		null	null	null	null	null	null	null	null
NW_010729100_1:2969580_to_2969308	0	No_Hit	0	No_Hit	Miss		null	null	null	null	null	null	null	null
NW_010729075_1:498266_to_498649	0	No_Hit	0	No_Hit	Miss		null	null	null	null	null	null	null	null
NW_010729075_1:11200420_to_11200587	0	No_Hit	0	No_Hit	Miss		null	null	null	null	null	null	null	null
NW_010729082_1:8869474_to_8869277	0	No_Hit	0	No_Hit	Miss		null	null	null	null	null	null	null	null
NW_010729142_1:2767214_to_2767621	0	No_Hit	0	No_Hit	Miss		null	null	null	null	null	null	null	null
NW_010729102_1:5723694_to_5722870	0	No_Hit	0	No_Hit	Miss		null	null	null	null	null	null	null	null
NW_010729187_1:617999_to_617733	0	No_Hit	0	No_Hit	Miss		null	null	null	null	null	null	null	null
NW_010729300_1:763854_to_763699	0	No_Hit	0	No_Hit	Miss		null	null	null	null	null	null	null	null
NW_010731560_1:1532_to_1383	0	No_Hit	0	No_Hit	Miss		null	null	null	null	null	null	null	null
NW_010729074_1:9254688_to_9254386	0	No_Hit	0	No_Hit	Miss		null	null	null	null	null	null	null	null
NW_010729318_1:558284_to_558099	0	No_Hit	0	No_Hit	Miss		null	null	null	null	null	null	null	null
NW_010729121_1:516113_to_516382	0	No_Hit	0	No_Hit	Miss		null	null	null	null	null	null	null	null
NW_010729130_1:1645943_to_1645755	0	No_Hit	0	No_Hit	Miss		null	null	null	null	null	null	null	null
NW_010729212_1:893342_to_893061	0	No_Hit	0	No_Hit	Miss		null	null	null	null	null	null	null	null
NW_010729093_1:919716_to_919985	0	No_Hit	0	No_Hit	Miss		null	null	null	null	null	null	null	null
NW_010729090_1:1874456_to_1874764	0	No_Hit	0	No_Hit	Miss		null	null	null	null	null	null	null	null
NW_010729080_1:8881332_to_8881490	0	No_Hit	0	No_Hit	Miss		null	null	null	null	null	null	null	null
NW_010729150_1:1212153_to_1211956	0	No_Hit	0	No_Hit	Miss		null	null	null	null	null	null	null	null
NW_010729110_1:3342446_to_3342634	0	No_Hit	0	No_Hit	Miss		null	null	null	null	null	null	null	null
NW_010729086_1:2035799_to_2035461	0	No_Hit	0	No_Hit	Miss		null	null	null	null	null	null	null	null
NW_010729074_1:1485301_to_1485603	0	No_Hit	0	No_Hit	Miss		null	null	null	null	null	null	null	null
NW_010729153_1:1105837_to_1106094	0	No_Hit	0	No_Hit	Miss		null	null	null	null	null	null	null	null
NW_010729383_1:371050_to_371352	0	No_Hit	0	No_Hit	Miss		null	null	null	null	null	null	null	null
NW_010729188_1:260834_to_261076	0	No_Hit	0	No_Hit	Miss		null	null	null	null	null	null	null	null
NW_010729155_1:1977680_to_1977489	0	No_Hit	0	No_Hit	Miss		null	null	null	null	null	null	null	null
NW_010729187_1:197618_to_197872	0	No_Hit	0	No_Hit	Miss		null	null	null	null	null	null	null	null
NW_010729224_1:750363_to_750151	1	XP_020880317.1	1	NW_010729224_1:750363_to_750151	Hit	1.537e-19	0.833333	83.1889	1.25352	6.47538e-20	0.833333	83.5741	1.25352
NW_010729217_1:1157002_to_1157250	0	No_Hit	0	No_Hit	Miss		null	null	null	null	null	null	null	null
NW_010729189_1:1550235_to_1550077	0	No_Hit	0	No_Hit	Miss		null	null	null	null	null	null	null	null
NW_010729113_1:3361845_to_3362030	0	No_Hit	0	No_Hit	Miss		null	null	null	null	null	null	null	null
NW_010729119_1:675469_to_675741	0	No_Hit	0	No_Hit	Miss		null	null	null	null	null	null	null	null
NW_010729221_1:216327_to_216533	0	No_Hit	0	No_Hit	Miss		null	null	null	null	null	null	null	null
NW_010729082_1:9953572_to_9954024	0	No_Hit	0	No_Hit	Miss		null	null	null	null	null	null	null	null
NW_010729284_1:211290_to_211451	0	No_Hit	0	No_Hit	Miss		null	null	null	null	null	null	null	null
NW_010729099_1:3492720_to_3492469	0	No_Hit	0	No_Hit	Miss		null	null	null	null	null	null	null	null
NW_010729247_1:618539_to_618739	0	No_Hit	0	No_Hit	Miss		null	null	null	null	null	null	null	null
NW_010729257_1:303022_to_302840	0	No_Hit	0	No_Hit	Miss		null	null	null	null	null	null	null	null
NW_010729248_1:150109_to_150528	0	No_Hit	0	No_Hit	Miss		null	null	null	null	null	null	null	null
NW_010729179_1:810403_to_810245	0	No_Hit	0	No_Hit	Miss		null	null	null	null	null	null	null	null
NW_010729088_1:415239_to_415478	0	No_Hit	0	No_Hit	Miss		null	null	null	null	null	null	null	null
NW_010729117_1:1058413_to_1058240	0	No_Hit	0	No_Hit	Miss		null	null	null	null	null	null	null	null
NW_010729454_1:171169_to_171357	0	No_Hit	0	No_Hit	Miss		null	null	null	null	null	null	null	null
NW_010729160_1:381685_to_382020	0	No_Hit	0	No_Hit	Miss		null	null	null	null	null	null	null	null
NW_010729159_1:2559761_to_2559543	0	No_Hit	0	No_Hit	Miss		null	null	null	null	null	null	null	null
NW_010729319_1:46248_to_46526	0	No_Hit	0	No_Hit	Miss		null	null	null	null	null	null	null	null
NW_010729078_1:9420482_to_9420213	0	No_Hit	0	No_Hit	Miss		null	null	null	null	null	null	null	null
NW_010729116_1:2891392_to_2891847	0	No_Hit	0	No_Hit	Miss		null	null	null	null	null	null	null	null
NW_010729336_1:228489_to_228142	0	No_Hit	0	No_Hit	Miss		null	null	null	null	null	null	null	null
NW_010729111_1:3429026_to_3428835	0	No_Hit	0	No_Hit	Miss		null	null	null	null	null	null	null	null
NW_010729235_1:187103_to_186864	0	No_Hit	0	No_Hit	Miss		null	null	null	null	null	null	null	null
NW_010729203_1:1523243_to_1522956	0	No_Hit	0	No_Hit	Miss		null	null	null	null	null	null	null	null
NW_010729287_1:832482_to_832288	0	No_Hit	0	No_Hit	Miss		null	null	null	null	null	null	null	null
NW_010729075_1:7516736_to_7516903	0	No_Hit	0	No_Hit	Miss		null	null	null	null	null	null	null	null
NW_010729256_1:567292_to_567137	0	No_Hit	0	No_Hit	Miss		null	null	null	null	null	null	null	null
NW_010729112_1:3004813_to_3004601	0	No_Hit	0	No_Hit	Miss		null	null	null	null	null	null	null	null
NW_010729091_1:43734_to_43931	0	No_Hit	0	No_Hit	Miss		null	null	null	null	null	null	null	null
NW_010729164_1:1733584_to_1733228	0	No_Hit	0	No_Hit	Miss		null	null	null	null	null	null	null	null
NW_010729227_1:1308173_to_1308436	0	No_Hit	0	No_Hit	Miss		null	null	null	null	null	null	null	null
NW_010729119_1:370520_to_370224	0	No_Hit	0	No_Hit	Miss		null	null	null	null	null	null	null	null
NW_010729134_1:2392210_to_2392518	0	No_Hit	0	No_Hit	Miss		null	null	null	null	null	null	null	null
NW_010729310_1:658027_to_657182	0	No_Hit	0	No_Hit	Miss		null	null	null	null	null	null	null	null
NW_010729193_1:1289202_to_1289510	0	No_Hit	0	No_Hit	Miss		null	null	null	null	null	null	null	null
NW_010729148_1:776952_to_776746	0	No_Hit	0	No_Hit	Miss		null	null	null	null	null	null	null	null
NW_010729096_1:4762216_to_4762470	0	No_Hit	0	No_Hit	Miss		null	null	null	null	null	null	null	null
NW_010729207_1:111069_to_110494	0	No_Hit	0	No_Hit	Miss		null	null	null	null	null	null	null	null
NW_010729146_1:1925531_to_1925367	0	No_Hit	0	No_Hit	Miss		null	null	null	null	null	null	null	null
NW_010729336_1:36017_to_36313	0	No_Hit	0	No_Hit	Miss		null	null	null	null	null	null	null	null
NW_010729090_1:4510973_to_4511209	0	No_Hit	0	No_Hit	Miss		null	null	null	null	null	null	null	null
NW_010729090_1:385544_to_385356	0	No_Hit	0	No_Hit	Miss		null	null	null	null	null	null	null	null
NW_010729117_1:3330723_to_3330100	0	No_Hit	0	No_Hit	Miss		null	null	null	null	null	null	null	null
NW_010729081_1:4745021_to_4744857	0	No_Hit	0	No_Hit	Miss		null	null	null	null	null	null	null	null
NW_010729151_1:903114_to_901813	1	XP_020883415.1	1	NW_010729521_1:25058_to_23394	Miss	3.98334e-25	0.584795	102.449	0.747748	2.45816e-37	0.525424	132.88	0.995495
NW_010729118_1:3829589_to_3829350	0	No_Hit	0	No_Hit	Miss		null	null	null	null	null	null	null	null
NW_010729133_1:556611_to_556390	0	No_Hit	0	No_Hit	Miss		null	null	null	null	null	null	null	null
NW_010729120_1:1035027_to_1035413	0	No_Hit	0	No_Hit	Miss		null	null	null	null	null	null	null	null
NW_010729289_1:644438_to_644710	0	No_Hit	0	No_Hit	Miss		null	null	null	null	null	null	null	null
NW_010729130_1:3291403_to_3291576	0	No_Hit	0	No_Hit	Miss		null	null	null	null	null	null	null	null
NW_010729154_1:2640179_to_2640748	0	No_Hit	0	No_Hit	Miss		null	null	null	null	null	null	null	null
NW_010729113_1:2589027_to_2588836	0	No_Hit	0	No_Hit	Miss		null	null	null	null	null	null	null	null
NW_010729190_1:1343773_to_1343321	0	No_Hit	0	No_Hit	Miss		null	null	null	null	null	null	null	null
NW_010729077_1:1988747_to_1989037	1	XP_020871729.1	1	NW_010729086_1:3347496_to_3346447	Miss	9.88774e-12	0.618421	61.2326	0.817204	1.21138e-30	0.462838	118.627	0.832836
NW_010729130_1:421447_to_422265	0	No_Hit	0	No_Hit	Miss		null	null	null	null	null	null	null	null
NW_010729076_1:973703_to_973140	0	No_Hit	0	No_Hit	Miss		null	null	null	null	null	null	null	null
NW_010729461_1:134659_to_134078	1	XP_020879598.1	1	NW_010729283_1:745324_to_747279	Miss	5.65476e-23	0.590551	95.1301	0.640625	6.99167e-77	0.715517	243.047	0.592308
NW_010729081_1:2267802_to_2267984	0	No_Hit	0	No_Hit	Miss		null	null	null	null	null	null	null	null
NW_010729233_1:1316038_to_1316196	0	No_Hit	0	No_Hit	Miss		null	null	null	null	null	null	null	null
NW_010729112_1:744857_to_744702	0	No_Hit	0	No_Hit	Miss		null	null	null	null	null	null	null	null
NW_010729471_1:98323_to_97787	0	No_Hit	0	No_Hit	Miss		null	null	null	null	null	null	null	null
NW_010729115_1:3032070_to_3031753	0	No_Hit	0	No_Hit	Miss		null	null	null	null	null	null	null	null
NW_010729080_1:6963662_to_6963862	0	No_Hit	0	No_Hit	Miss		null	null	null	null	null	null	null	null
NW_010729096_1:6489955_to_6490332	0	No_Hit	0	No_Hit	Miss		null	null	null	null	null	null	null	null
NW_010729266_1:815318_to_815166	0	No_Hit	0	No_Hit	Miss		null	null	null	null	null	null	null	null
NW_010729286_1:617542_to_617697	0	No_Hit	0	No_Hit	Miss		null	null	null	null	null	null	null	null
NW_010729246_1:739067_to_738783	0	No_Hit	0	No_Hit	Miss		null	null	null	null	null	null	null	null
NW_010729099_1:6174635_to_6174384	0	No_Hit	0	No_Hit	Miss		null	null	null	null	null	null	null	null
NW_010729174_1:1927565_to_1927380	0	No_Hit	0	No_Hit	Miss		null	null	null	null	null	null	null	null
NW_010729078_1:9695665_to_9695904	0	No_Hit	0	No_Hit	Miss		null	null	null	null	null	null	null	null
NW_010729096_1:4977897_to_4977733	0	No_Hit	0	No_Hit	Miss		null	null	null	null	null	null	null	null
NW_010729085_1:2581078_to_2580917	0	No_Hit	0	No_Hit	Miss		null	null	null	null	null	null	null	null
NW_010729149_1:151595_to_151386	0	No_Hit	0	No_Hit	Miss		null	null	null	null	null	null	null	null
NW_010729074_1:5151527_to_5151742	0	No_Hit	0	No_Hit	Miss		null	null	null	null	null	null	null	null
NW_010729076_1:10926179_to_10925742	1	XP_020889488.1	1	NW_010729334_1:436347_to_435055	Miss	1.29723e-20	0.564516	87.0409	0.80292	7.25198e-41	0.649351	146.362	0.402116
NW_010729083_1:8413175_to_8412792	0	No_Hit	0	No_Hit	Miss		null	null	null	null	null	null	null	null
NW_010729116_1:4460884_to_4461078	0	No_Hit	0	No_Hit	Miss		null	null	null	null	null	null	null	null
NW_010729085_1:3995995_to_3996150	0	No_Hit	0	No_Hit	Miss		null	null	null	null	null	null	null	null
NW_010729090_1:7193309_to_7192596	0	No_Hit	0	No_Hit	Miss		null	null	null	null	null	null	null	null
NW_010729292_1:216989_to_216795	0	No_Hit	0	No_Hit	Miss		null	null	null	null	null	null	null	null
NW_010729106_1:5091015_to_5091209	0	No_Hit	0	No_Hit	Miss		null	null	null	null	null	null	null	null
NW_010729081_1:5755734_to_5756015	0	No_Hit	0	No_Hit	Miss		null	null	null	null	null	null	null	null
NW_010729393_1:206004_to_206174	0	No_Hit	0	No_Hit	Miss		null	null	null	null	null	null	null	null
NW_010729183_1:131479_to_131150	0	No_Hit	0	No_Hit	Miss		null	null	null	null	null	null	null	null
NW_010729233_1:833099_to_833383	0	No_Hit	0	No_Hit	Miss		null	null	null	null	null	null	null	null
NW_010729086_1:6780705_to_6780493	0	No_Hit	0	No_Hit	Miss		null	null	null	null	null	null	null	null
NW_010729077_1:3607525_to_3607358	0	No_Hit	0	No_Hit	Miss		null	null	null	null	null	null	null	null
NW_010729085_1:6408567_to_6408719	0	No_Hit	0	No_Hit	Miss		null	null	null	null	null	null	null	null
NW_010729104_1:4775130_to_4774975	0	No_Hit	0	No_Hit	Miss		null	null	null	null	null	null	null	null
NW_010729258_1:736560_to_736405	0	No_Hit	0	No_Hit	Miss		null	null	null	null	null	null	null	null
NW_010729134_1:2407720_to_2407980	0	No_Hit	0	No_Hit	Miss		null	null	null	null	null	null	null	null
NW_010729190_1:1947729_to_1947526	0	No_Hit	0	No_Hit	Miss		null	null	null	null	null	null	null	null
NW_010729119_1:2147275_to_2147451	0	No_Hit	0	No_Hit	Miss		null	null	null	null	null	null	null	null
NW_010729136_1:1297208_to_1297405	0	No_Hit	0	No_Hit	Miss		null	null	null	null	null	null	null	null
NW_010729132_1:497019_to_496789	0	No_Hit	0	No_Hit	Miss		null	null	null	null	null	null	null	null
NW_010729093_1:3303305_to_3303511	0	No_Hit	0	No_Hit	Miss		null	null	null	null	null	null	null	null
NW_010729092_1:1210965_to_1211123	0	No_Hit	0	No_Hit	Miss		null	null	null	null	null	null	null	null
NW_010729283_1:651880_to_651662	0	No_Hit	0	No_Hit	Miss		null	null	null	null	null	null	null	null
NW_010729108_1:1858158_to_1857514	0	No_Hit	0	No_Hit	Miss		null	null	null	null	null	null	null	null
NW_010729139_1:402194_to_401973	0	No_Hit	0	No_Hit	Miss		null	null	null	null	null	null	null	null
NW_010729099_1:3915844_to_3915041	0	No_Hit	0	No_Hit	Miss		null	null	null	null	null	null	null	null
NW_010729091_1:3906702_to_3906292	0	No_Hit	0	No_Hit	Miss		null	null	null	null	null	null	null	null
NW_010729074_1:6450933_to_6451127	0	No_Hit	0	No_Hit	Miss		null	null	null	null	null	null	null	null
NW_010729135_1:2853130_to_2852804	0	No_Hit	0	No_Hit	Miss		null	null	null	null	null	null	null	null
NW_010729140_1:1287789_to_1287556	0	No_Hit	0	No_Hit	Miss		null	null	null	null	null	null	null	null
NW_010729075_1:2915014_to_2915316	1	XP_020874113.1	1	NW_010729082_1:1666615_to_1665176	Miss	2.52246e-12	0.575758	62.7734	0.90411	1.82436e-73	0.558537	251.136	0.895323
NW_010729442_1:116619_to_116768	0	No_Hit	0	No_Hit	Miss		null	null	null	null	null	null	null	null
NW_010729075_1:10198193_to_10197939	0	No_Hit	0	No_Hit	Miss		null	null	null	null	null	null	null	null
NW_010729111_1:2303234_to_2303488	0	No_Hit	0	No_Hit	Miss		null	null	null	null	null	null	null	null
NW_010729123_1:1945183_to_1945001	0	No_Hit	0	No_Hit	Miss		null	null	null	null	null	null	null	null
NW_010729149_1:1675526_to_1675338	0	No_Hit	0	No_Hit	Miss		null	null	null	null	null	null	null	null
NW_010729144_1:2186706_to_2186551	0	No_Hit	0	No_Hit	Miss		null	null	null	null	null	null	null	null
NW_010729113_1:2941398_to_2941730	0	No_Hit	0	No_Hit	Miss		null	null	null	null	null	null	null	null
NW_010729119_1:296403_to_296248	0	No_Hit	0	No_Hit	Miss		null	null	null	null	null	null	null	null
NW_010729154_1:245570_to_247057	1	XP_020872418.1	1	NW_010729082_1:1666615_to_1665176	Miss	1.73922e-49	0.622807	178.333	0.671779	5.71966e-69	0.59306	234.187	0.699332
NW_010729156_1:2272051_to_2271470	1	XP_020882203.1	1	NW_010729091_1:7737044_to_7736181	Miss	1.95576e-09	0.481132	53.5286	0.627219	1.30111e-14	0.484127	63.5438	0.817568
NW_010729132_1:2901065_to_2900883	0	No_Hit	0	No_Hit	Miss		null	null	null	null	null	null	null	null
NW_010729174_1:1267363_to_1267764	0	No_Hit	0	No_Hit	Miss		null	null	null	null	null	null	null	null
NW_010729190_1:555106_to_554870	0	No_Hit	0	No_Hit	Miss		null	null	null	null	null	null	null	null
NW_010729124_1:2049468_to_2049647	0	No_Hit	0	No_Hit	Miss		null	null	null	null	null	null	null	null
NW_010729108_1:4600185_to_4599946	0	No_Hit	0	No_Hit	Miss		null	null	null	null	null	null	null	null
NW_010729091_1:5253912_to_5253643	0	No_Hit	0	No_Hit	Miss		null	null	null	null	null	null	null	null
NW_010729082_1:4860459_to_4860662	0	No_Hit	0	No_Hit	Miss		null	null	null	null	null	null	null	null
NW_010729311_1:54025_to_54210	0	No_Hit	0	No_Hit	Miss		null	null	null	null	null	null	null	null
NW_010729096_1:5189909_to_5190151	0	No_Hit	0	No_Hit	Miss		null	null	null	null	null	null	null	null
NW_010729114_1:2143333_to_2142992	0	No_Hit	0	No_Hit	Miss		null	null	null	null	null	null	null	null
NW_010729107_1:3469139_to_3468771	0	No_Hit	0	No_Hit	Miss		null	null	null	null	null	null	null	null
NW_010729147_1:26382_to_26822	1	XP_020889488.1	1	NW_010729334_1:436347_to_435055	Miss	1.17747e-29	0.653543	111.694	0.954198	7.25198e-41	0.649351	146.362	0.402116
NW_010729140_1:1298937_to_1298575	0	No_Hit	0	No_Hit	Miss		null	null	null	null	null	null	null	null
NW_010729097_1:5970086_to_5970448	0	No_Hit	0	No_Hit	Miss		null	null	null	null	null	null	null	null
NW_010729238_1:819541_to_819717	0	No_Hit	0	No_Hit	Miss		null	null	null	null	null	null	null	null
NW_010729320_1:193663_to_193833	0	No_Hit	0	No_Hit	Miss		null	null	null	null	null	null	null	null
NW_010729090_1:3373453_to_3373298	0	No_Hit	0	No_Hit	Miss		null	null	null	null	null	null	null	null
NW_010729164_1:822173_to_822418	0	No_Hit	0	No_Hit	Miss		null	null	null	null	null	null	null	null
NW_010729199_1:1144033_to_1144284	0	No_Hit	0	No_Hit	Miss		null	null	null	null	null	null	null	null
NW_010729174_1:545185_to_545439	0	No_Hit	0	No_Hit	Miss		null	null	null	null	null	null	null	null
NW_010729104_1:1120609_to_1120764	0	No_Hit	0	No_Hit	Miss		null	null	null	null	null	null	null	null
NW_010729122_1:117986_to_118195	0	No_Hit	0	No_Hit	Miss		null	null	null	null	null	null	null	null
NW_010729160_1:1123654_to_1123430	0	No_Hit	0	No_Hit	Miss		null	null	null	null	null	null	null	null
NW_010729203_1:1460301_to_1460026	0	No_Hit	0	No_Hit	Miss		null	null	null	null	null	null	null	null
NW_010729129_1:206338_to_205622	0	No_Hit	0	No_Hit	Miss		null	null	null	null	null	null	null	null
NW_010729093_1:1412945_to_1411650	1	XP_020867873.1	1	NW_010729105_1:3732873_to_3730843	Miss	3.46239e-68	0.637066	229.565	0.904594	2.28746e-156	0.621019	474.167	0.996661
NW_010729134_1:1039203_to_1039045	0	No_Hit	0	No_Hit	Miss		null	null	null	null	null	null	null	null
NW_010729096_1:5527128_to_5527397	0	No_Hit	0	No_Hit	Miss		null	null	null	null	null	null	null	null
NW_010729078_1:4765479_to_4765306	0	No_Hit	0	No_Hit	Miss		null	null	null	null	null	null	null	null
NW_010729094_1:5555920_to_5556177	0	No_Hit	0	No_Hit	Miss		null	null	null	null	null	null	null	null
NW_010729079_1:10357408_to_10356947	1	XP_020885033.1	1	NW_010729079_1:10357408_to_10356947	Hit	6.72063e-21	0.824561	87.8113	0.377483	1.67575e-22	0.824561	88.5817	0.377483
NW_010729088_1:4278935_to_4278588	0	No_Hit	0	No_Hit	Miss		null	null	null	null	null	null	null	null
NW_010729075_1:4142975_to_4143157	0	No_Hit	0	No_Hit	Miss		null	null	null	null	null	null	null	null
NW_010729095_1:4091761_to_4091543	0	No_Hit	0	No_Hit	Miss		null	null	null	null	null	null	null	null
NW_010729097_1:665394_to_665155	0	No_Hit	0	No_Hit	Miss		null	null	null	null	null	null	null	null
NW_010729118_1:579315_to_579160	0	No_Hit	0	No_Hit	Miss		null	null	null	null	null	null	null	null
NW_010729094_1:6720227_to_6717699	1	XP_020871367.1	1	NW_010729094_1:6720227_to_6717699	Hit	0	0.731523	802.742	0.9299	0	0.731523	803.127	0.9299
NW_010729234_1:519261_to_519491	0	No_Hit	0	No_Hit	Miss		null	null	null	null	null	null	null	null
NW_010729113_1:1590847_to_1591104	0	No_Hit	0	No_Hit	Miss		null	null	null	null	null	null	null	null
NW_010729245_1:953233_to_953388	0	No_Hit	0	No_Hit	Miss		null	null	null	null	null	null	null	null
NW_010729076_1:221408_to_221055	0	No_Hit	0	No_Hit	Miss		null	null	null	null	null	null	null	null
NW_010729102_1:5784005_to_5784238	0	No_Hit	0	No_Hit	Miss		null	null	null	null	null	null	null	null
NW_010729078_1:6328311_to_6328138	0	No_Hit	0	No_Hit	Miss		null	null	null	null	null	null	null	null
NW_010729119_1:4241471_to_4240929	1	XP_020872418.1	1	NW_010729082_1:1666615_to_1665176	Miss	1.86471e-19	0.563492	85.1149	0.992	5.71966e-69	0.59306	234.187	0.699332
NW_010729084_1:3376352_to_3376540	0	No_Hit	0	No_Hit	Miss		null	null	null	null	null	null	null	null
NW_010729251_1:652259_to_652092	0	No_Hit	0	No_Hit	Miss		null	null	null	null	null	null	null	null
NW_010729110_1:496605_to_496766	0	No_Hit	0	No_Hit	Miss		null	null	null	null	null	null	null	null
NW_010729233_1:1227240_to_1227049	0	No_Hit	0	No_Hit	Miss		null	null	null	null	null	null	null	null
NW_010729076_1:8470523_to_8470323	0	No_Hit	0	No_Hit	Miss		null	null	null	null	null	null	null	null
NW_010729102_1:5052881_to_5052648	0	No_Hit	0	No_Hit	Miss		null	null	null	null	null	null	null	null
NW_010729092_1:1797920_to_1797534	0	No_Hit	0	No_Hit	Miss		null	null	null	null	null	null	null	null
NW_010729191_1:1358159_to_1357959	0	No_Hit	0	No_Hit	Miss		null	null	null	null	null	null	null	null
NW_010729089_1:569109_to_569303	0	No_Hit	0	No_Hit	Miss		null	null	null	null	null	null	null	null
NW_010729099_1:2897142_to_2897516	0	No_Hit	0	No_Hit	Miss		null	null	null	null	null	null	null	null
NW_010729144_1:1938988_to_1938509	0	No_Hit	0	No_Hit	Miss		null	null	null	null	null	null	null	null
NW_010729127_1:30926_to_31087	0	No_Hit	0	No_Hit	Miss		null	null	null	null	null	null	null	null
NW_010729155_1:342467_to_342829	0	No_Hit	0	No_Hit	Miss		null	null	null	null	null	null	null	null
NW_010729084_1:6991771_to_6992019	0	No_Hit	0	No_Hit	Miss		null	null	null	null	null	null	null	null
NW_010729096_1:533957_to_534178	0	No_Hit	0	No_Hit	Miss		null	null	null	null	null	null	null	null
NW_010729371_1:385975_to_386382	0	No_Hit	0	No_Hit	Miss		null	null	null	null	null	null	null	null
NW_010729174_1:1430578_to_1430372	0	No_Hit	0	No_Hit	Miss		null	null	null	null	null	null	null	null
NW_010729151_1:2762564_to_2762812	0	No_Hit	0	No_Hit	Miss		null	null	null	null	null	null	null	null
NW_010729100_1:2721595_to_2721296	0	No_Hit	0	No_Hit	Miss		null	null	null	null	null	null	null	null
NW_010729123_1:739960_to_740118	0	No_Hit	0	No_Hit	Miss		null	null	null	null	null	null	null	null
NW_010729096_1:2665858_to_2666007	0	No_Hit	0	No_Hit	Miss		null	null	null	null	null	null	null	null
NW_010729285_1:398469_to_397984	0	No_Hit	0	No_Hit	Miss		null	null	null	null	null	null	null	null
NW_010729084_1:397373_to_397702	0	No_Hit	0	No_Hit	Miss		null	null	null	null	null	null	null	null
NW_010729147_1:2109512_to_2109333	0	No_Hit	0	No_Hit	Miss		null	null	null	null	null	null	null	null
NW_010729266_1:23110_to_23319	0	No_Hit	0	No_Hit	Miss		null	null	null	null	null	null	null	null
NW_010729112_1:2202892_to_2202590	0	No_Hit	0	No_Hit	Miss		null	null	null	null	null	null	null	null
NW_010729101_1:377681_to_377875	0	No_Hit	0	No_Hit	Miss		null	null	null	null	null	null	null	null
NW_010729171_1:163580_to_163368	0	No_Hit	0	No_Hit	Miss		null	null	null	null	null	null	null	null
NW_010729124_1:34374_to_34204	0	No_Hit	0	No_Hit	Miss		null	null	null	null	null	null	null	null
NW_010729183_1:2012511_to_2012185	0	No_Hit	0	No_Hit	Miss		null	null	null	null	null	null	null	null
NW_010729286_1:687001_to_686615	0	No_Hit	0	No_Hit	Miss		null	null	null	null	null	null	null	null
NW_010729117_1:1854001_to_1853636	0	No_Hit	0	No_Hit	Miss		null	null	null	null	null	null	null	null
NW_010729084_1:8103857_to_8102802	1	XP_020884537.1	1	NW_010729149_1:207937_to_208563	Miss	1.46101e-32	0.650407	119.398	0.97619	2.21316e-46	0.681529	155.606	0.802083
NW_010729189_1:1763800_to_1763949	0	No_Hit	0	No_Hit	Miss		null	null	null	null	null	null	null	null
NW_010729144_1:2761072_to_2760713	0	No_Hit	0	No_Hit	Miss		null	null	null	null	null	null	null	null
NW_010729101_1:1553395_to_1553189	0	No_Hit	0	No_Hit	Miss		null	null	null	null	null	null	null	null
NW_010729125_1:3729356_to_3729526	0	No_Hit	0	No_Hit	Miss		null	null	null	null	null	null	null	null
NW_010729085_1:3452142_to_3451978	0	No_Hit	0	No_Hit	Miss		null	null	null	null	null	null	null	null
NW_010729099_1:459530_to_459222	0	No_Hit	0	No_Hit	Miss		null	null	null	null	null	null	null	null
NW_010729217_1:558872_to_559021	0	No_Hit	0	No_Hit	Miss		null	null	null	null	null	null	null	null
NW_010729097_1:6217541_to_6217173	0	No_Hit	0	No_Hit	Miss		null	null	null	null	null	null	null	null
NW_010729173_1:2116818_to_2117372	0	No_Hit	0	No_Hit	Miss		null	null	null	null	null	null	null	null
NW_010729094_1:5547650_to_5547423	0	No_Hit	0	No_Hit	Miss		null	null	null	null	null	null	null	null
NW_010729236_1:140579_to_140941	0	No_Hit	0	No_Hit	Miss		null	null	null	null	null	null	null	null
NW_010729233_1:375428_to_375264	0	No_Hit	0	No_Hit	Miss		null	null	null	null	null	null	null	null
NW_010729356_1:129287_to_129066	0	No_Hit	0	No_Hit	Miss		null	null	null	null	null	null	null	null
NW_010729212_1:1398360_to_1398025	0	No_Hit	0	No_Hit	Miss		null	null	null	null	null	null	null	null
NW_010729105_1:910317_to_910556	0	No_Hit	0	No_Hit	Miss		null	null	null	null	null	null	null	null
NW_010729085_1:472373_to_472570	0	No_Hit	0	No_Hit	Miss		null	null	null	null	null	null	null	null
NW_010729159_1:2145282_to_2145085	0	No_Hit	0	No_Hit	Miss		null	null	null	null	null	null	null	null
NW_010729087_1:4245701_to_4245390	0	No_Hit	0	No_Hit	Miss		null	null	null	null	null	null	null	null
NW_010729167_1:829322_to_829768	0	No_Hit	0	No_Hit	Miss		null	null	null	null	null	null	null	null
NW_010729083_1:7154357_to_7154932	1	XP_020874113.1	1	NW_010729082_1:1666615_to_1665176	Miss	6.10853e-08	0.403614	51.9878	0.867021	1.82436e-73	0.558537	251.136	0.895323
NW_010729375_1:180142_to_180318	0	No_Hit	0	No_Hit	Miss		null	null	null	null	null	null	null	null
NW_010729111_1:1636668_to_1636841	0	No_Hit	0	No_Hit	Miss		null	null	null	null	null	null	null	null
NW_010729134_1:57296_to_57108	0	No_Hit	0	No_Hit	Miss		null	null	null	null	null	null	null	null
NW_010729184_1:666598_to_665243	1	XP_020871367.1	1	NW_010729094_1:6720227_to_6717699	Miss	1.6214e-127	0.703081	401.749	1	0	0.731523	803.127	0.9299
NW_010729204_1:837343_to_837591	0	No_Hit	0	No_Hit	Miss		null	null	null	null	null	null	null	null
NW_010729088_1:226763_to_226515	0	No_Hit	0	No_Hit	Miss		null	null	null	null	null	null	null	null
NW_010729265_1:833448_to_833612	0	No_Hit	0	No_Hit	Miss		null	null	null	null	null	null	null	null
NW_010729140_1:2761654_to_2761238	0	No_Hit	0	No_Hit	Miss		null	null	null	null	null	null	null	null
NW_010729074_1:81128_to_79743	1	XP_020875863.1	1	NW_010729131_1:2796045_to_2792974	Miss	2.36427e-111	0.66763	347.821	0.736383	0	0.651085	575.474	0.856115
NW_010729074_1:8412850_to_8413374	0	No_Hit	0	No_Hit	Miss		null	null	null	null	null	null	null	null
NW_010729269_1:79396_to_79731	0	No_Hit	0	No_Hit	Miss		null	null	null	null	null	null	null	null
NW_010729256_1:1107840_to_1107478	1	XP_020871729.1	1	NW_010729086_1:3347496_to_3346447	Miss	4.75517e-08	0.547619	50.0618	0.943182	1.21138e-30	0.462838	118.627	0.832836
NW_010729368_1:215106_to_214774	0	No_Hit	0	No_Hit	Miss		null	null	null	null	null	null	null	null
NW_010729155_1:324246_to_324049	0	No_Hit	0	No_Hit	Miss		null	null	null	null	null	null	null	null
NW_010729178_1:1140796_to_1141041	0	No_Hit	0	No_Hit	Miss		null	null	null	null	null	null	null	null
NW_010729102_1:731785_to_732123	0	No_Hit	0	No_Hit	Miss		null	null	null	null	null	null	null	null
NW_010729231_1:19299_to_19469	0	No_Hit	0	No_Hit	Miss		null	null	null	null	null	null	null	null
NW_010729096_1:63053_to_62883	0	No_Hit	0	No_Hit	Miss		null	null	null	null	null	null	null	null
NW_010729219_1:713845_to_714036	0	No_Hit	0	No_Hit	Miss		null	null	null	null	null	null	null	null
NW_010729077_1:4690064_to_4691440	1	XP_020874113.1	1	NW_010729082_1:1666615_to_1665176	Miss	2.45241e-49	0.504878	182.956	0.95933	1.82436e-73	0.558537	251.136	0.895323
NW_010729146_1:2697949_to_2697800	0	No_Hit	0	No_Hit	Miss		null	null	null	null	null	null	null	null
NW_010729162_1:2532673_to_2531243	1	XP_020879598.1	1	NW_010729283_1:745324_to_747279	Miss	6.04091e-43	0.712121	153.68	0.467153	6.99167e-77	0.715517	243.047	0.592308
NW_010729246_1:873980_to_873759	0	No_Hit	0	No_Hit	Miss		null	null	null	null	null	null	null	null
NW_010729236_1:233083_to_233319	0	No_Hit	0	No_Hit	Miss		null	null	null	null	null	null	null	null
NW_010729079_1:9677566_to_9677171	0	No_Hit	0	No_Hit	Miss		null	null	null	null	null	null	null	null
NW_010729076_1:663931_to_664374	0	No_Hit	0	No_Hit	Miss		null	null	null	null	null	null	null	null
NW_010729074_1:7412458_to_7412703	0	No_Hit	0	No_Hit	Miss		null	null	null	null	null	null	null	null
NW_010729145_1:1723751_to_1721859	0	No_Hit	0	No_Hit	Miss		null	null	null	null	null	null	null	null
NW_010729175_1:1643161_to_1642781	0	No_Hit	0	No_Hit	Miss		null	null	null	null	null	null	null	null
NW_010729084_1:1852143_to_1851928	0	No_Hit	0	No_Hit	Miss		null	null	null	null	null	null	null	null
NW_010729196_1:1435031_to_1434645	0	No_Hit	0	No_Hit	Miss		null	null	null	null	null	null	null	null
NW_010729077_1:1357876_to_1358139	0	No_Hit	0	No_Hit	Miss		null	null	null	null	null	null	null	null
NW_010729272_1:162517_to_162287	0	No_Hit	0	No_Hit	Miss		null	null	null	null	null	null	null	null
NW_010729074_1:2802801_to_2802956	0	No_Hit	0	No_Hit	Miss		null	null	null	null	null	null	null	null
NW_010729211_1:265468_to_265292	0	No_Hit	0	No_Hit	Miss		null	null	null	null	null	null	null	null
NW_010729181_1:659277_to_659606	0	No_Hit	0	No_Hit	Miss		null	null	null	null	null	null	null	null
NW_010729224_1:772847_to_773305	0	No_Hit	0	No_Hit	Miss		null	null	null	null	null	null	null	null
NW_010729163_1:1882595_to_1882999	0	No_Hit	0	No_Hit	Miss		null	null	null	null	null	null	null	null
NW_010729208_1:1357294_to_1357127	0	No_Hit	0	No_Hit	Miss		null	null	null	null	null	null	null	null
NW_010729231_1:209564_to_209722	0	No_Hit	0	No_Hit	Miss		null	null	null	null	null	null	null	null
NW_010729177_1:551323_to_551087	0	No_Hit	0	No_Hit	Miss		null	null	null	null	null	null	null	null
NW_010729210_1:1344864_to_1345115	0	No_Hit	0	No_Hit	Miss		null	null	null	null	null	null	null	null
NW_010729198_1:1421152_to_1421000	0	No_Hit	0	No_Hit	Miss		null	null	null	null	null	null	null	null
NW_010729128_1:1572793_to_1572254	0	No_Hit	0	No_Hit	Miss		null	null	null	null	null	null	null	null
NW_010729248_1:484941_to_485111	0	No_Hit	0	No_Hit	Miss		null	null	null	null	null	null	null	null
NW_010729108_1:845717_to_845995	0	No_Hit	0	No_Hit	Miss		null	null	null	null	null	null	null	null
NW_010729090_1:1708701_to_1708462	1	XP_020888529.1	1	NW_010729082_1:1666615_to_1665176	Miss	9.45355e-10	0.57377	54.6842	0.897059	1.41509e-62	0.559322	216.083	0.648107
NW_010729162_1:684192_to_683953	0	No_Hit	0	No_Hit	Miss		null	null	null	null	null	null	null	null
NW_010729081_1:170585_to_170253	0	No_Hit	0	No_Hit	Miss		null	null	null	null	null	null	null	null
NW_010729074_1:5326143_to_5326334	0	No_Hit	0	No_Hit	Miss		null	null	null	null	null	null	null	null
NW_010729172_1:2282856_to_2283011	0	No_Hit	0	No_Hit	Miss		null	null	null	null	null	null	null	null
NW_010729259_1:198831_to_199085	0	No_Hit	0	No_Hit	Miss		null	null	null	null	null	null	null	null
NW_010729074_1:10201184_to_10201366	0	No_Hit	0	No_Hit	Miss		null	null	null	null	null	null	null	null
NW_010729139_1:246481_to_246777	0	No_Hit	0	No_Hit	Miss		null	null	null	null	null	null	null	null
NW_010729080_1:9638047_to_9637550	0	No_Hit	0	No_Hit	Miss		null	null	null	null	null	null	null	null
NW_010729077_1:1746783_to_1746586	0	No_Hit	0	No_Hit	Miss		null	null	null	null	null	null	null	null
NW_010729091_1:3307609_to_3307253	0	No_Hit	0	No_Hit	Miss		null	null	null	null	null	null	null	null
NW_010729075_1:6846156_to_6845848	0	No_Hit	0	No_Hit	Miss		null	null	null	null	null	null	null	null
NW_010729274_1:237723_to_237508	0	No_Hit	0	No_Hit	Miss		null	null	null	null	null	null	null	null
NW_010729078_1:10219886_to_10219494	0	No_Hit	0	No_Hit	Miss		null	null	null	null	null	null	null	null
NW_010729433_1:218705_to_218965	0	No_Hit	0	No_Hit	Miss		null	null	null	null	null	null	null	null
NW_010729078_1:4488806_to_4488552	0	No_Hit	0	No_Hit	Miss		null	null	null	null	null	null	null	null
NW_010729110_1:407133_to_406942	0	No_Hit	0	No_Hit	Miss		null	null	null	null	null	null	null	null
NW_010729124_1:3374627_to_3374851	0	No_Hit	0	No_Hit	Miss		null	null	null	null	null	null	null	null
NW_010729075_1:5438198_to_5437914	0	No_Hit	0	No_Hit	Miss		null	null	null	null	null	null	null	null
NW_010729105_1:2620860_to_2620561	0	No_Hit	0	No_Hit	Miss		null	null	null	null	null	null	null	null
NW_010729106_1:537154_to_536642	0	No_Hit	0	No_Hit	Miss		null	null	null	null	null	null	null	null
NW_010729144_1:1688630_to_1688827	0	No_Hit	0	No_Hit	Miss		null	null	null	null	null	null	null	null
NW_010729236_1:716855_to_716640	0	No_Hit	0	No_Hit	Miss		null	null	null	null	null	null	null	null
NW_010729127_1:1751684_to_1752040	0	No_Hit	0	No_Hit	Miss		null	null	null	null	null	null	null	null
NW_010729084_1:152458_to_152781	0	No_Hit	0	No_Hit	Miss		null	null	null	null	null	null	null	null
NW_010729183_1:1313591_to_1313983	0	No_Hit	0	No_Hit	Miss		null	null	null	null	null	null	null	null
NW_010729091_1:5677269_to_5677078	0	No_Hit	0	No_Hit	Miss		null	null	null	null	null	null	null	null
NW_010729106_1:4931538_to_4931323	0	No_Hit	0	No_Hit	Miss		null	null	null	null	null	null	null	null
NW_010729171_1:1807647_to_1807171	1	XP_020871729.1	1	NW_010729086_1:3347496_to_3346447	Miss	2.26571e-12	0.541353	64.6994	0.868421	1.21138e-30	0.462838	118.627	0.832836
NW_010729096_1:2667069_to_2666911	0	No_Hit	0	No_Hit	Miss		null	null	null	null	null	null	null	null
NW_010729076_1:5093660_to_5093511	0	No_Hit	0	No_Hit	Miss		null	null	null	null	null	null	null	null
NW_010729267_1:210339_to_210172	0	No_Hit	0	No_Hit	Miss		null	null	null	null	null	null	null	null
NW_010729286_1:594960_to_595130	0	No_Hit	0	No_Hit	Miss		null	null	null	null	null	null	null	null
NW_010729084_1:7155156_to_7154935	0	No_Hit	0	No_Hit	Miss		null	null	null	null	null	null	null	null
NW_010729077_1:97791_to_98030	0	No_Hit	0	No_Hit	Miss		null	null	null	null	null	null	null	null
NW_010729100_1:3205399_to_3205581	0	No_Hit	0	No_Hit	Miss		null	null	null	null	null	null	null	null
NW_010729082_1:6143493_to_6143753	0	No_Hit	0	No_Hit	Miss		null	null	null	null	null	null	null	null
NW_010729074_1:12600634_to_12600930	0	No_Hit	0	No_Hit	Miss		null	null	null	null	null	null	null	null
NW_010729382_1:119756_to_119493	0	No_Hit	0	No_Hit	Miss		null	null	null	null	null	null	null	null
NW_010729146_1:381578_to_381393	0	No_Hit	0	No_Hit	Miss		null	null	null	null	null	null	null	null
NW_010729381_1:399093_to_398848	0	No_Hit	0	No_Hit	Miss		null	null	null	null	null	null	null	null
NW_010729086_1:7871661_to_7871831	0	No_Hit	0	No_Hit	Miss		null	null	null	null	null	null	null	null
NW_010729131_1:1431067_to_1431270	0	No_Hit	0	No_Hit	Miss		null	null	null	null	null	null	null	null
NW_010729081_1:2745192_to_2744950	0	No_Hit	0	No_Hit	Miss		null	null	null	null	null	null	null	null
NW_010729136_1:3278812_to_3278654	0	No_Hit	0	No_Hit	Miss		null	null	null	null	null	null	null	null
NW_010729175_1:1280690_to_1281490	0	No_Hit	0	No_Hit	Miss		null	null	null	null	null	null	null	null
NW_010729176_1:583487_to_583326	0	No_Hit	0	No_Hit	Miss		null	null	null	null	null	null	null	null
NW_010729094_1:1390155_to_1389835	0	No_Hit	0	No_Hit	Miss		null	null	null	null	null	null	null	null
NW_010729085_1:6154098_to_6154391	1	XP_020865814.1	1	NW_010729217_1:1168866_to_1167004	Miss	8.17061e-15	0.626866	69.707	0.985294	7.34611e-160	0.624113	498.049	0.898387
NW_010729092_1:3076582_to_3076286	0	No_Hit	0	No_Hit	Miss		null	null	null	null	null	null	null	null
NW_010729130_1:3160556_to_3160825	0	No_Hit	0	No_Hit	Miss		null	null	null	null	null	null	null	null
NW_010729109_1:1170704_to_1170471	0	No_Hit	0	No_Hit	Miss		null	null	null	null	null	null	null	null
NW_010729099_1:2645938_to_2646159	0	No_Hit	0	No_Hit	Miss		null	null	null	null	null	null	null	null
NW_010729103_1:1584259_to_1584687	0	No_Hit	0	No_Hit	Miss		null	null	null	null	null	null	null	null
NW_010729092_1:3635195_to_3635626	0	No_Hit	0	No_Hit	Miss		null	null	null	null	null	null	null	null
NW_010729079_1:9279833_to_9280018	0	No_Hit	0	No_Hit	Miss		null	null	null	null	null	null	null	null
NW_010729103_1:1642119_to_1642400	0	No_Hit	0	No_Hit	Miss		null	null	null	null	null	null	null	null
NW_010729417_1:157908_to_157696	0	No_Hit	0	No_Hit	Miss		null	null	null	null	null	null	null	null
NW_010729107_1:2912695_to_2912513	0	No_Hit	0	No_Hit	Miss		null	null	null	null	null	null	null	null
NW_010729104_1:4131816_to_4132112	0	No_Hit	0	No_Hit	Miss		null	null	null	null	null	null	null	null
NW_010729190_1:1510237_to_1510055	0	No_Hit	0	No_Hit	Miss		null	null	null	null	null	null	null	null
NW_010729075_1:7352513_to_7352256	0	No_Hit	0	No_Hit	Miss		null	null	null	null	null	null	null	null
NW_010729123_1:429758_to_430063	0	No_Hit	0	No_Hit	Miss		null	null	null	null	null	null	null	null
NW_010729196_1:832085_to_832573	0	No_Hit	0	No_Hit	Miss		null	null	null	null	null	null	null	null
NW_010729130_1:2872270_to_2871965	0	No_Hit	0	No_Hit	Miss		null	null	null	null	null	null	null	null
NW_010729189_1:730542_to_730237	0	No_Hit	0	No_Hit	Miss		null	null	null	null	null	null	null	null
NW_010729178_1:446315_to_446749	1	XP_020867873.1	1	NW_010729105_1:3732873_to_3730843	Miss	2.38908e-20	0.573913	88.1965	0.849624	2.28746e-156	0.621019	474.167	0.996661
NW_010729328_1:556347_to_556171	0	No_Hit	0	No_Hit	Miss		null	null	null	null	null	null	null	null
NW_010729145_1:2910106_to_2910510	0	No_Hit	0	No_Hit	Miss		null	null	null	null	null	null	null	null
NW_010729086_1:8080597_to_8080130	1	XP_020874113.1	1	NW_010729082_1:1666615_to_1665176	Miss	1.62832e-06	0.516484	46.595	0.692308	1.82436e-73	0.558537	251.136	0.895323
NW_010729082_1:8360199_to_8360669	1	XP_020890966.1	1	NW_010729082_1:8360199_to_8360669	Hit	2.15817e-13	0.504673	64.3142	0.723404	5.32166e-15	0.504673	64.3142	0.723404
NW_010729116_1:1685407_to_1686024	0	No_Hit	0	No_Hit	Miss		null	null	null	null	null	null	null	null
NW_010729154_1:1233739_to_1233479	0	No_Hit	0	No_Hit	Miss		null	null	null	null	null	null	null	null
NW_010729269_1:637539_to_637793	0	No_Hit	0	No_Hit	Miss		null	null	null	null	null	null	null	null
NW_010729252_1:191992_to_192144	0	No_Hit	0	No_Hit	Miss		null	null	null	null	null	null	null	null
NW_010729298_1:689833_to_689627	0	No_Hit	0	No_Hit	Miss		null	null	null	null	null	null	null	null
NW_010729194_1:521511_to_520954	0	No_Hit	0	No_Hit	Miss		null	null	null	null	null	null	null	null
NW_010729086_1:4769243_to_4769971	1	XP_020890626.1	1	NW_010729086_1:4769243_to_4769971	Hit	8.83132e-14	0.503401	66.2402	1	8.2515e-15	0.510204	65.4698	1
NW_010729259_1:29391_to_29152	0	No_Hit	0	No_Hit	Miss		null	null	null	null	null	null	null	null
NW_010729078_1:6699331_to_6699567	1	XP_020871729.1	1	NW_010729086_1:3347496_to_3346447	Miss	1.30973e-06	0.625	45.0542	0.875	1.21138e-30	0.462838	118.627	0.832836
NW_010729115_1:3509306_to_3509479	0	No_Hit	0	No_Hit	Miss		null	null	null	null	null	null	null	null
NW_010729097_1:6423864_to_6422503	1	XP_020883415.1	1	NW_010729521_1:25058_to_23394	Miss	1.54248e-32	0.542453	124.405	0.923423	2.45816e-37	0.525424	132.88	0.995495
NW_010729232_1:104400_to_104735	0	No_Hit	0	No_Hit	Miss		null	null	null	null	null	null	null	null
NW_010729085_1:8082362_to_8082201	0	No_Hit	0	No_Hit	Miss		null	null	null	null	null	null	null	null
NW_010729100_1:6037525_to_6037196	0	No_Hit	0	No_Hit	Miss		null	null	null	null	null	null	null	null
NW_010729081_1:4215192_to_4217018	1	XP_020875863.1	1	NW_010729131_1:2796045_to_2792974	Miss	5.76215e-122	0.623025	380.948	0.692434	0	0.651085	575.474	0.856115
NW_010729083_1:602540_to_602163	0	No_Hit	0	No_Hit	Miss		null	null	null	null	null	null	null	null
NW_010729370_1:300296_to_300114	0	No_Hit	0	No_Hit	Miss		null	null	null	null	null	null	null	null
NW_010729090_1:726309_to_726085	0	No_Hit	0	No_Hit	Miss		null	null	null	null	null	null	null	null
NW_010729150_1:2708340_to_2708143	0	No_Hit	0	No_Hit	Miss		null	null	null	null	null	null	null	null
NW_010729126_1:2211318_to_2211082	0	No_Hit	0	No_Hit	Miss		null	null	null	null	null	null	null	null
NW_010729136_1:3237494_to_3237327	0	No_Hit	0	No_Hit	Miss		null	null	null	null	null	null	null	null
NW_010729162_1:134766_to_134951	0	No_Hit	0	No_Hit	Miss		null	null	null	null	null	null	null	null
NW_010729145_1:2291232_to_2291381	0	No_Hit	0	No_Hit	Miss		null	null	null	null	null	null	null	null
NW_010729436_1:39671_to_39931	0	No_Hit	0	No_Hit	Miss		null	null	null	null	null	null	null	null
NW_010729077_1:6322740_to_6322946	0	No_Hit	0	No_Hit	Miss		null	null	null	null	null	null	null	null
NW_010729100_1:3663178_to_3662870	0	No_Hit	0	No_Hit	Miss		null	null	null	null	null	null	null	null
NW_010729203_1:1441723_to_1441298	1	XP_020866971.1	1	NW_010729203_1:1441723_to_1441298	Hit	1.48475e-37	0.663717	134.42	0.849624	1.19588e-38	0.663717	134.42	0.849624
NW_010729193_1:1341766_to_1342002	0	No_Hit	0	No_Hit	Miss		null	null	null	null	null	null	null	null
NW_010729412_1:294883_to_294044	0	No_Hit	0	No_Hit	Miss		null	null	null	null	null	null	null	null
NW_010729085_1:5352449_to_5352640	0	No_Hit	0	No_Hit	Miss		null	null	null	null	null	null	null	null
NW_010729094_1:884063_to_884269	0	No_Hit	0	No_Hit	Miss		null	null	null	null	null	null	null	null
NW_010729308_1:575179_to_575592	1	XP_020876686.1	1	NW_010729131_1:2796045_to_2792974	Miss	3.90739e-10	0.513761	57.3806	0.73913	2.15369e-30	0.539535	119.783	0.491566
NW_010729265_1:578408_to_579295	1	XP_020865814.1	1	NW_010729217_1:1168866_to_1167004	Miss	2.90294e-07	0.433121	50.0618	0.728205	7.34611e-160	0.624113	498.049	0.898387
NW_010729094_1:6518741_to_6518355	0	No_Hit	0	No_Hit	Miss		null	null	null	null	null	null	null	null
NW_010729307_1:410782_to_410982	0	No_Hit	0	No_Hit	Miss		null	null	null	null	null	null	null	null
NW_010729289_1:221935_to_222291	0	No_Hit	0	No_Hit	Miss		null	null	null	null	null	null	null	null
NW_010729077_1:10424475_to_10424843	0	No_Hit	0	No_Hit	Miss		null	null	null	null	null	null	null	null
NW_010729085_1:1553873_to_1554202	0	No_Hit	0	No_Hit	Miss		null	null	null	null	null	null	null	null
NW_010729091_1:1839330_to_1839632	0	No_Hit	0	No_Hit	Miss		null	null	null	null	null	null	null	null
NW_010729107_1:2785538_to_2785693	0	No_Hit	0	No_Hit	Miss		null	null	null	null	null	null	null	null
NW_010729118_1:2415489_to_2415668	0	No_Hit	0	No_Hit	Miss		null	null	null	null	null	null	null	null
NW_010729100_1:1010558_to_1010815	0	No_Hit	0	No_Hit	Miss		null	null	null	null	null	null	null	null
NW_010729149_1:960951_to_960586	0	No_Hit	0	No_Hit	Miss		null	null	null	null	null	null	null	null
NW_010729145_1:1698451_to_1698008	0	No_Hit	0	No_Hit	Miss		null	null	null	null	null	null	null	null
NW_010729156_1:1503882_to_1503619	0	No_Hit	0	No_Hit	Miss		null	null	null	null	null	null	null	null
NW_010729167_1:2319014_to_2319373	0	No_Hit	0	No_Hit	Miss		null	null	null	null	null	null	null	null
NW_010729180_1:2213875_to_2213711	0	No_Hit	0	No_Hit	Miss		null	null	null	null	null	null	null	null
NW_010729123_1:1421085_to_1422056	0	No_Hit	0	No_Hit	Miss		null	null	null	null	null	null	null	null
NW_010729083_1:9189576_to_9189319	0	No_Hit	0	No_Hit	Miss		null	null	null	null	null	null	null	null
NW_010729075_1:12442383_to_12442859	0	No_Hit	0	No_Hit	Miss		null	null	null	null	null	null	null	null
NW_010729131_1:1192076_to_1192321	0	No_Hit	0	No_Hit	Miss		null	null	null	null	null	null	null	null
NW_010729082_1:3503856_to_3504065	0	No_Hit	0	No_Hit	Miss		null	null	null	null	null	null	null	null
NW_010729111_1:1814216_to_1814040	0	No_Hit	0	No_Hit	Miss		null	null	null	null	null	null	null	null
NW_010729096_1:3150191_to_3150505	0	No_Hit	0	No_Hit	Miss		null	null	null	null	null	null	null	null
NW_010729208_1:1575481_to_1575182	0	No_Hit	0	No_Hit	Miss		null	null	null	null	null	null	null	null
NW_010729100_1:5832162_to_5832320	0	No_Hit	0	No_Hit	Miss		null	null	null	null	null	null	null	null
NW_010729113_1:149309_to_149461	0	No_Hit	0	No_Hit	Miss		null	null	null	null	null	null	null	null
NW_010729548_1:28536_to_28715	0	No_Hit	0	No_Hit	Miss		null	null	null	null	null	null	null	null
NW_010729077_1:6594471_to_6594268	0	No_Hit	0	No_Hit	Miss		null	null	null	null	null	null	null	null
NW_010729249_1:808962_to_808687	0	No_Hit	0	No_Hit	Miss		null	null	null	null	null	null	null	null
NW_010729183_1:524666_to_524830	0	No_Hit	0	No_Hit	Miss		null	null	null	null	null	null	null	null
NW_010729349_1:15897_to_16046	0	No_Hit	0	No_Hit	Miss		null	null	null	null	null	null	null	null
NW_010729267_1:266707_to_266327	0	No_Hit	0	No_Hit	Miss		null	null	null	null	null	null	null	null
NW_010729108_1:151457_to_151642	0	No_Hit	0	No_Hit	Miss		null	null	null	null	null	null	null	null
NW_010729078_1:10389449_to_10389694	0	No_Hit	0	No_Hit	Miss		null	null	null	null	null	null	null	null
NW_010729086_1:2646782_to_2647105	0	No_Hit	0	No_Hit	Miss		null	null	null	null	null	null	null	null
NW_010729092_1:608105_to_608293	0	No_Hit	0	No_Hit	Miss		null	null	null	null	null	null	null	null
NW_010729372_1:247490_to_247341	0	No_Hit	0	No_Hit	Miss		null	null	null	null	null	null	null	null
NW_010729081_1:1633343_to_1633648	0	No_Hit	0	No_Hit	Miss		null	null	null	null	null	null	null	null
NW_010729358_1:411765_to_411932	0	No_Hit	0	No_Hit	Miss		null	null	null	null	null	null	null	null
NW_010729074_1:7524387_to_7524539	0	No_Hit	0	No_Hit	Miss		null	null	null	null	null	null	null	null
NW_010729280_1:676080_to_676292	0	No_Hit	0	No_Hit	Miss		null	null	null	null	null	null	null	null
NW_010729085_1:2886972_to_2887382	1	XP_002889431.2	1	NW_010729085_1:2886972_to_2887382	Hit	1.58097e-15	0.576087	72.0182	1	5.11327e-16	0.576087	71.2478	1
NW_010729195_1:615653_to_615895	0	No_Hit	0	No_Hit	Miss		null	null	null	null	null	null	null	null
NW_010729078_1:5589944_to_5590246	0	No_Hit	0	No_Hit	Miss		null	null	null	null	null	null	null	null
NW_010729142_1:3069477_to_3068917	1	XP_020875863.1	1	NW_010729131_1:2796045_to_2792974	Miss	1.82584e-24	0.607143	101.293	0.780899	0	0.651085	575.474	0.856115
NW_010729132_1:2604262_to_2603663	0	No_Hit	0	No_Hit	Miss		null	null	null	null	null	null	null	null
NW_010729088_1:5211481_to_5211666	0	No_Hit	0	No_Hit	Miss		null	null	null	null	null	null	null	null
NW_010729121_1:3901007_to_3901552	0	No_Hit	0	No_Hit	Miss		null	null	null	null	null	null	null	null
NW_010729120_1:1915447_to_1914566	0	No_Hit	0	No_Hit	Miss		null	null	null	null	null	null	null	null
NW_010729095_1:4054623_to_4054375	0	No_Hit	0	No_Hit	Miss		null	null	null	null	null	null	null	null
NW_010729106_1:126760_to_126572	0	No_Hit	0	No_Hit	Miss		null	null	null	null	null	null	null	null
NW_010729301_1:528398_to_528622	0	No_Hit	0	No_Hit	Miss		null	null	null	null	null	null	null	null
NW_010729120_1:2956911_to_2956675	0	No_Hit	0	No_Hit	Miss		null	null	null	null	null	null	null	null
NW_010729095_1:3197322_to_3196585	0	No_Hit	0	No_Hit	Miss		null	null	null	null	null	null	null	null
NW_010729304_1:735608_to_735366	0	No_Hit	0	No_Hit	Miss		null	null	null	null	null	null	null	null
NW_010729461_1:206889_to_206740	0	No_Hit	0	No_Hit	Miss		null	null	null	null	null	null	null	null
NW_010729085_1:9532757_to_9533356	0	No_Hit	0	No_Hit	Miss		null	null	null	null	null	null	null	null
NW_010729079_1:150481_to_150690	0	No_Hit	0	No_Hit	Miss		null	null	null	null	null	null	null	null
NW_010729120_1:1934262_to_1934044	0	No_Hit	0	No_Hit	Miss		null	null	null	null	null	null	null	null
NW_010729079_1:2652070_to_2652303	0	No_Hit	0	No_Hit	Miss		null	null	null	null	null	null	null	null
NW_010729288_1:850213_to_849950	0	No_Hit	0	No_Hit	Miss		null	null	null	null	null	null	null	null
NW_010729075_1:622158_to_622009	0	No_Hit	0	No_Hit	Miss		null	null	null	null	null	null	null	null
NW_010729357_1:157353_to_157132	0	No_Hit	0	No_Hit	Miss		null	null	null	null	null	null	null	null
NW_010729079_1:5437854_to_5438093	0	No_Hit	0	No_Hit	Miss		null	null	null	null	null	null	null	null
NW_010729202_1:823075_to_822071	0	No_Hit	0	No_Hit	Miss		null	null	null	null	null	null	null	null
NW_010729345_1:206048_to_205863	0	No_Hit	0	No_Hit	Miss		null	null	null	null	null	null	null	null
NW_010729132_1:1122715_to_1122515	0	No_Hit	0	No_Hit	Miss		null	null	null	null	null	null	null	null
NW_010729166_1:299502_to_299068	0	No_Hit	0	No_Hit	Miss		null	null	null	null	null	null	null	null
NW_010729265_1:810013_to_809393	0	No_Hit	0	No_Hit	Miss		null	null	null	null	null	null	null	null
NW_010729091_1:5369017_to_5368436	1	XP_020872418.1	1	NW_010729082_1:1666615_to_1665176	Miss	6.95453e-21	0.612245	89.3521	0.769841	5.71966e-69	0.59306	234.187	0.699332
NW_010729283_1:745324_to_747279	1	XP_020879598.1	1	NW_010729283_1:745324_to_747279	Hit	3.12882e-75	0.715517	243.047	0.592308	6.99167e-77	0.715517	243.047	0.592308
NW_010729088_1:3256565_to_3256395	0	No_Hit	0	No_Hit	Miss		null	null	null	null	null	null	null	null
NW_010729079_1:10240284_to_10240565	0	No_Hit	0	No_Hit	Miss		null	null	null	null	null	null	null	null
NW_010729263_1:355826_to_355596	0	No_Hit	0	No_Hit	Miss		null	null	null	null	null	null	null	null
NW_010729189_1:1436126_to_1436389	0	No_Hit	0	No_Hit	Miss		null	null	null	null	null	null	null	null
NW_010729186_1:1222616_to_1222377	0	No_Hit	0	No_Hit	Miss		null	null	null	null	null	null	null	null
NW_010729112_1:791612_to_790854	0	No_Hit	0	No_Hit	Miss		null	null	null	null	null	null	null	null
NW_010729478_1:66649_to_66479	0	No_Hit	0	No_Hit	Miss		null	null	null	null	null	null	null	null
NW_010729094_1:3887352_to_3887176	0	No_Hit	0	No_Hit	Miss		null	null	null	null	null	null	null	null
NW_010729179_1:495030_to_494767	0	No_Hit	0	No_Hit	Miss		null	null	null	null	null	null	null	null
NW_010729160_1:2323774_to_2324349	1	XP_020865814.1	1	NW_010729217_1:1168866_to_1167004	Miss	1.63657e-06	0.538462	46.595	0.641667	7.34611e-160	0.624113	498.049	0.898387
NW_010729101_1:3468106_to_3467696	0	No_Hit	0	No_Hit	Miss		null	null	null	null	null	null	null	null
NW_010729092_1:6623396_to_6624376	1	XP_020874113.1	1	NW_010729082_1:1666615_to_1665176	Miss	1.36493e-28	0.44012	118.242	0.885993	1.82436e-73	0.558537	251.136	0.895323
NW_010729149_1:605781_to_605993	0	No_Hit	0	No_Hit	Miss		null	null	null	null	null	null	null	null
NW_010729219_1:458813_to_458634	0	No_Hit	0	No_Hit	Miss		null	null	null	null	null	null	null	null
NW_010729138_1:1194317_to_1194589	0	No_Hit	0	No_Hit	Miss		null	null	null	null	null	null	null	null
NW_010729151_1:874490_to_874248	0	No_Hit	0	No_Hit	Miss		null	null	null	null	null	null	null	null
NW_010729086_1:797781_to_798350	0	No_Hit	0	No_Hit	Miss		null	null	null	null	null	null	null	null
NW_010729075_1:11664041_to_11663805	0	No_Hit	0	No_Hit	Miss		null	null	null	null	null	null	null	null
NW_010729088_1:2118702_to_2118851	0	No_Hit	0	No_Hit	Miss		null	null	null	null	null	null	null	null
NW_010729090_1:2359419_to_2359586	0	No_Hit	0	No_Hit	Miss		null	null	null	null	null	null	null	null
NW_010729134_1:2572265_to_2572522	0	No_Hit	0	No_Hit	Miss		null	null	null	null	null	null	null	null
NW_010729079_1:5725053_to_5724880	0	No_Hit	0	No_Hit	Miss		null	null	null	null	null	null	null	null
NW_010729172_1:2319936_to_2319775	0	No_Hit	0	No_Hit	Miss		null	null	null	null	null	null	null	null
NW_010729077_1:1313780_to_1314028	0	No_Hit	0	No_Hit	Miss		null	null	null	null	null	null	null	null
NW_010729349_1:358076_to_357894	0	No_Hit	0	No_Hit	Miss		null	null	null	null	null	null	null	null
NW_010729079_1:2025441_to_2025737	0	No_Hit	0	No_Hit	Miss		null	null	null	null	null	null	null	null
NW_010729099_1:5776833_to_5777831	0	No_Hit	0	No_Hit	Miss		null	null	null	null	null	null	null	null
NW_010729107_1:3764402_to_3764148	0	No_Hit	0	No_Hit	Miss		null	null	null	null	null	null	null	null
NW_010729084_1:7680460_to_7680212	0	No_Hit	0	No_Hit	Miss		null	null	null	null	null	null	null	null
NW_010729240_1:136374_to_137900	1	XP_020871729.1	1	NW_010729086_1:3347496_to_3346447	Miss	9.2551e-27	0.400818	114.005	0.979296	1.21138e-30	0.462838	118.627	0.832836
NW_010729128_1:2378416_to_2378240	0	No_Hit	0	No_Hit	Miss		null	null	null	null	null	null	null	null
NW_010729125_1:831121_to_831312	0	No_Hit	0	No_Hit	Miss		null	null	null	null	null	null	null	null
NW_010729084_1:6761848_to_6761558	0	No_Hit	0	No_Hit	Miss		null	null	null	null	null	null	null	null
NW_010729143_1:1602043_to_1601771	0	No_Hit	0	No_Hit	Miss		null	null	null	null	null	null	null	null
NW_010729117_1:3173082_to_3172933	0	No_Hit	0	No_Hit	Miss		null	null	null	null	null	null	null	null
NW_010729077_1:6296947_to_6296783	0	No_Hit	0	No_Hit	Miss		null	null	null	null	null	null	null	null
NW_010729104_1:811166_to_811459	0	No_Hit	0	No_Hit	Miss		null	null	null	null	null	null	null	null
NW_010729118_1:2128354_to_2127791	1	XP_002878891.2	1	NW_010729091_1:7737044_to_7736181	Miss	8.19267e-06	0.520408	43.1282	0.914286	2.52643e-13	0.481203	61.2326	0.769231
NW_010729083_1:4647805_to_4647524	0	No_Hit	0	No_Hit	Miss		null	null	null	null	null	null	null	null
NW_010729081_1:10100209_to_10100400	0	No_Hit	0	No_Hit	Miss		null	null	null	null	null	null	null	null
NW_010729086_1:2771256_to_2771471	0	No_Hit	0	No_Hit	Miss		null	null	null	null	null	null	null	null
NW_010729083_1:2428692_to_2428300	0	No_Hit	0	No_Hit	Miss		null	null	null	null	null	null	null	null
NW_010729130_1:1914750_to_1914577	0	No_Hit	0	No_Hit	Miss		null	null	null	null	null	null	null	null
NW_010729100_1:5675682_to_5675840	0	No_Hit	0	No_Hit	Miss		null	null	null	null	null	null	null	null
NW_010729094_1:7057112_to_7056933	0	No_Hit	0	No_Hit	Miss		null	null	null	null	null	null	null	null
NW_010729170_1:1238795_to_1238944	0	No_Hit	0	No_Hit	Miss		null	null	null	null	null	null	null	null
NW_010729077_1:4603426_to_4603605	0	No_Hit	0	No_Hit	Miss		null	null	null	null	null	null	null	null
NW_010729288_1:328156_to_328683	0	No_Hit	0	No_Hit	Miss		null	null	null	null	null	null	null	null
NW_010729752_1:25757_to_25608	0	No_Hit	0	No_Hit	Miss		null	null	null	null	null	null	null	null
NW_010729212_1:163153_to_163004	0	No_Hit	0	No_Hit	Miss		null	null	null	null	null	null	null	null
NW_010729119_1:3386263_to_3386667	0	No_Hit	0	No_Hit	Miss		null	null	null	null	null	null	null	null
NW_010729130_1:671690_to_671875	0	No_Hit	0	No_Hit	Miss		null	null	null	null	null	null	null	null
NW_010729076_1:2772549_to_2772761	0	No_Hit	0	No_Hit	Miss		null	null	null	null	null	null	null	null
NW_010729245_1:1232726_to_1231869	1	XP_020865814.1	1	NW_010729217_1:1168866_to_1167004	Miss	6.00114e-30	0.567073	118.627	0.849741	7.34611e-160	0.624113	498.049	0.898387
NW_010729123_1:1154729_to_1154559	0	No_Hit	0	No_Hit	Miss		null	null	null	null	null	null	null	null
NW_010729081_1:3824725_to_3824880	0	No_Hit	0	No_Hit	Miss		null	null	null	null	null	null	null	null
NW_010729250_1:146329_to_146577	0	No_Hit	0	No_Hit	Miss		null	null	null	null	null	null	null	null
NW_010729466_1:72085_to_71564	0	No_Hit	0	No_Hit	Miss		null	null	null	null	null	null	null	null
NW_010729079_1:2906350_to_2906679	0	No_Hit	0	No_Hit	Miss		null	null	null	null	null	null	null	null
NW_010729149_1:1973037_to_1973234	0	No_Hit	0	No_Hit	Miss		null	null	null	null	null	null	null	null
NW_010729211_1:484860_to_484615	0	No_Hit	0	No_Hit	Miss		null	null	null	null	null	null	null	null
NW_010729176_1:1070391_to_1070636	0	No_Hit	0	No_Hit	Miss		null	null	null	null	null	null	null	null
NW_010729241_1:291386_to_291601	0	No_Hit	0	No_Hit	Miss		null	null	null	null	null	null	null	null
NW_010729265_1:838411_to_838235	0	No_Hit	0	No_Hit	Miss		null	null	null	null	null	null	null	null
NW_010729151_1:1165625_to_1165816	0	No_Hit	0	No_Hit	Miss		null	null	null	null	null	null	null	null
NW_010729129_1:2040539_to_2040784	0	No_Hit	0	No_Hit	Miss		null	null	null	null	null	null	null	null
NW_010729126_1:324347_to_324138	0	No_Hit	0	No_Hit	Miss		null	null	null	null	null	null	null	null
NW_010729235_1:1371161_to_1370922	0	No_Hit	0	No_Hit	Miss		null	null	null	null	null	null	null	null
NW_010729083_1:9506848_to_9506627	0	No_Hit	0	No_Hit	Miss		null	null	null	null	null	null	null	null
NW_010729092_1:6483431_to_6484450	1	XP_020872522.1	1	NW_010729092_1:6483431_to_6484450	Hit	1.80698e-105	0.920455	321.242	0.916667	1.0732e-106	0.920455	321.627	0.916667
NW_010729131_1:3279447_to_3279142	0	No_Hit	0	No_Hit	Miss		null	null	null	null	null	null	null	null
NW_010729076_1:186753_to_186902	0	No_Hit	0	No_Hit	Miss		null	null	null	null	null	null	null	null
NW_010729131_1:2083909_to_2084094	0	No_Hit	0	No_Hit	Miss		null	null	null	null	null	null	null	null
NW_010729074_1:13412910_to_13413230	0	No_Hit	0	No_Hit	Miss		null	null	null	null	null	null	null	null
NW_010729145_1:80796_to_81146	0	No_Hit	0	No_Hit	Miss		null	null	null	null	null	null	null	null
NW_010731718_1:10_to_225	0	No_Hit	0	No_Hit	Miss		null	null	null	null	null	null	null	null
NW_010729093_1:2587890_to_2588120	0	No_Hit	0	No_Hit	Miss		null	null	null	null	null	null	null	null
NW_010729186_1:740903_to_740748	0	No_Hit	0	No_Hit	Miss		null	null	null	null	null	null	null	null
NW_010729128_1:2638580_to_2638035	1	XP_020871367.1	1	NW_010729094_1:6720227_to_6717699	Miss	7.39258e-26	0.814286	101.679	1	0	0.731523	803.127	0.9299
NW_010729082_1:7555921_to_7556232	0	No_Hit	0	No_Hit	Miss		null	null	null	null	null	null	null	null
NW_010729121_1:1049159_to_1048908	0	No_Hit	0	No_Hit	Miss		null	null	null	null	null	null	null	null
NW_010729236_1:240817_to_241158	0	No_Hit	0	No_Hit	Miss		null	null	null	null	null	null	null	null
NW_010729119_1:3287571_to_3287290	0	No_Hit	0	No_Hit	Miss		null	null	null	null	null	null	null	null
NW_010729139_1:2882200_to_2882027	0	No_Hit	0	No_Hit	Miss		null	null	null	null	null	null	null	null
NW_010729161_1:1120561_to_1120337	0	No_Hit	0	No_Hit	Miss		null	null	null	null	null	null	null	null
NW_010729075_1:4494170_to_4493961	0	No_Hit	0	No_Hit	Miss		null	null	null	null	null	null	null	null
NW_010729158_1:2276667_to_2277131	0	No_Hit	0	No_Hit	Miss		null	null	null	null	null	null	null	null
NW_010729096_1:5875728_to_5876435	0	No_Hit	0	No_Hit	Miss		null	null	null	null	null	null	null	null
NW_010729131_1:2200244_to_2200432	0	No_Hit	0	No_Hit	Miss		null	null	null	null	null	null	null	null
NW_010729270_1:39992_to_40201	0	No_Hit	0	No_Hit	Miss		null	null	null	null	null	null	null	null
NW_010729190_1:989000_to_988329	1	XP_020874084.1	1	NW_010729077_1:4690064_to_4691440	Miss	8.48041e-16	0.489796	75.0998	0.953642	3.31409e-31	0.481481	122.865	0.820574
NW_010729223_1:244124_to_243795	0	No_Hit	0	No_Hit	Miss		null	null	null	null	null	null	null	null
NW_010729417_1:95438_to_95596	0	No_Hit	0	No_Hit	Miss		null	null	null	null	null	null	null	null
NW_010729081_1:10092810_to_10093109	0	No_Hit	0	No_Hit	Miss		null	null	null	null	null	null	null	null
NW_010729113_1:1802394_to_1802636	0	No_Hit	0	No_Hit	Miss		null	null	null	null	null	null	null	null
NW_010729077_1:5528168_to_5527875	0	No_Hit	0	No_Hit	Miss		null	null	null	null	null	null	null	null
NW_010729114_1:3385943_to_3385788	0	No_Hit	0	No_Hit	Miss		null	null	null	null	null	null	null	null
NW_010729098_1:1063802_to_1063593	0	No_Hit	0	No_Hit	Miss		null	null	null	null	null	null	null	null
NW_010729135_1:3091799_to_3092059	0	No_Hit	0	No_Hit	Miss		null	null	null	null	null	null	null	null
NW_010729263_1:102794_to_102333	0	No_Hit	0	No_Hit	Miss		null	null	null	null	null	null	null	null
NW_010729083_1:4208305_to_4208087	0	No_Hit	0	No_Hit	Miss		null	null	null	null	null	null	null	null
NW_010729171_1:814172_to_813840	1	XP_020866080.1	1	NW_010729171_1:814172_to_813840	Hit	3.28619e-09	0.538462	54.299	0.657407	4.38626e-10	0.538462	54.299	0.657407
NW_010729081_1:2192348_to_2192022	0	No_Hit	0	No_Hit	Miss		null	null	null	null	null	null	null	null
NW_010729222_1:543725_to_543315	0	No_Hit	0	No_Hit	Miss		null	null	null	null	null	null	null	null
NW_010729224_1:308022_to_308222	0	No_Hit	0	No_Hit	Miss		null	null	null	null	null	null	null	null
NW_010729402_1:113327_to_113566	0	No_Hit	0	No_Hit	Miss		null	null	null	null	null	null	null	null
NW_010729103_1:2467095_to_2466910	0	No_Hit	0	No_Hit	Miss		null	null	null	null	null	null	null	null
NW_010729082_1:41432_to_41274	0	No_Hit	0	No_Hit	Miss		null	null	null	null	null	null	null	null
NW_010729111_1:1806251_to_1806460	0	No_Hit	0	No_Hit	Miss		null	null	null	null	null	null	null	null
NW_010729320_1:317588_to_317794	0	No_Hit	0	No_Hit	Miss		null	null	null	null	null	null	null	null
NW_010729256_1:463158_to_463370	0	No_Hit	0	No_Hit	Miss		null	null	null	null	null	null	null	null
NW_010729289_1:148210_to_148464	0	No_Hit	0	No_Hit	Miss		null	null	null	null	null	null	null	null
NW_010729078_1:5681472_to_5682179	0	No_Hit	0	No_Hit	Miss		null	null	null	null	null	null	null	null
NW_010729077_1:4777507_to_4777340	0	No_Hit	0	No_Hit	Miss		null	null	null	null	null	null	null	null
NW_010729157_1:1440280_to_1439945	0	No_Hit	0	No_Hit	Miss		null	null	null	null	null	null	null	null
NW_010729103_1:1950641_to_1950817	0	No_Hit	0	No_Hit	Miss		null	null	null	null	null	null	null	null
NW_010729229_1:240324_to_241220	0	No_Hit	0	No_Hit	Miss		null	null	null	null	null	null	null	null
NW_010729181_1:1466653_to_1466504	0	No_Hit	0	No_Hit	Miss		null	null	null	null	null	null	null	null
NW_010729179_1:1910704_to_1911312	0	No_Hit	0	No_Hit	Miss		null	null	null	null	null	null	null	null
NW_010729076_1:2305881_to_2305645	0	No_Hit	0	No_Hit	Miss		null	null	null	null	null	null	null	null
NW_010729092_1:3382966_to_3382763	0	No_Hit	0	No_Hit	Miss		null	null	null	null	null	null	null	null
NW_010729097_1:1167291_to_1167656	0	No_Hit	0	No_Hit	Miss		null	null	null	null	null	null	null	null
NW_010729410_1:116459_to_116136	0	No_Hit	0	No_Hit	Miss		null	null	null	null	null	null	null	null
NW_010729355_1:385177_to_384269	0	No_Hit	0	No_Hit	Miss		null	null	null	null	null	null	null	null
NW_010729086_1:2353328_to_2353173	0	No_Hit	0	No_Hit	Miss		null	null	null	null	null	null	null	null
NW_010729165_1:1741497_to_1741721	0	No_Hit	0	No_Hit	Miss		null	null	null	null	null	null	null	null
NW_010729076_1:7829802_to_7829254	0	No_Hit	0	No_Hit	Miss		null	null	null	null	null	null	null	null
NW_010729246_1:664449_to_664162	0	No_Hit	0	No_Hit	Miss		null	null	null	null	null	null	null	null
NW_010729111_1:958929_to_958342	1	XP_020890966.1	1	NW_010729082_1:8360199_to_8360669	Miss	1.53929e-09	0.561644	53.9138	0.493243	5.32166e-15	0.504673	64.3142	0.723404
NW_010729074_1:13590252_to_13590049	0	No_Hit	0	No_Hit	Miss		null	null	null	null	null	null	null	null
NW_010729145_1:836055_to_836324	0	No_Hit	0	No_Hit	Miss		null	null	null	null	null	null	null	null
NW_010729084_1:6690881_to_6690666	0	No_Hit	0	No_Hit	Miss		null	null	null	null	null	null	null	null
NW_010729114_1:3979427_to_3979978	0	No_Hit	0	No_Hit	Miss		null	null	null	null	null	null	null	null
NW_010729189_1:342938_to_342759	0	No_Hit	0	No_Hit	Miss		null	null	null	null	null	null	null	null
NW_010729196_1:314346_to_314107	0	No_Hit	0	No_Hit	Miss		null	null	null	null	null	null	null	null
NW_010729085_1:6917509_to_6917291	0	No_Hit	0	No_Hit	Miss		null	null	null	null	null	null	null	null
NW_010729093_1:5509343_to_5509648	0	No_Hit	0	No_Hit	Miss		null	null	null	null	null	null	null	null
NW_010729099_1:5877475_to_5877897	0	No_Hit	0	No_Hit	Miss		null	null	null	null	null	null	null	null
NW_010729286_1:57348_to_57175	0	No_Hit	0	No_Hit	Miss		null	null	null	null	null	null	null	null
NW_010729102_1:3407356_to_3407063	0	No_Hit	0	No_Hit	Miss		null	null	null	null	null	null	null	null
NW_010729092_1:6394516_to_6394821	0	No_Hit	0	No_Hit	Miss		null	null	null	null	null	null	null	null
NW_010729107_1:1640325_to_1639915	0	No_Hit	0	No_Hit	Miss		null	null	null	null	null	null	null	null
NW_010729084_1:8721428_to_8721592	0	No_Hit	0	No_Hit	Miss		null	null	null	null	null	null	null	null
NW_010729094_1:5077439_to_5077819	0	No_Hit	0	No_Hit	Miss		null	null	null	null	null	null	null	null
NW_010729078_1:4165526_to_4165714	0	No_Hit	0	No_Hit	Miss		null	null	null	null	null	null	null	null
NW_010729077_1:456001_to_454955	0	No_Hit	0	No_Hit	Miss		null	null	null	null	null	null	null	null
NW_010729085_1:6704365_to_6704213	0	No_Hit	0	No_Hit	Miss		null	null	null	null	null	null	null	null
NW_010730901_1:7077_to_6694	0	No_Hit	0	No_Hit	Miss		null	null	null	null	null	null	null	null
NW_010729095_1:2586848_to_2587006	0	No_Hit	0	No_Hit	Miss		null	null	null	null	null	null	null	null
NW_010729170_1:180269_to_180075	0	No_Hit	0	No_Hit	Miss		null	null	null	null	null	null	null	null
NW_010729106_1:5009617_to_5009874	0	No_Hit	0	No_Hit	Miss		null	null	null	null	null	null	null	null
NW_010729155_1:128288_to_128046	0	No_Hit	0	No_Hit	Miss		null	null	null	null	null	null	null	null
NW_010729327_1:524303_to_524575	0	No_Hit	0	No_Hit	Miss		null	null	null	null	null	null	null	null
NW_010729169_1:514570_to_514136	0	No_Hit	0	No_Hit	Miss		null	null	null	null	null	null	null	null
NW_010729074_1:14308033_to_14307833	0	No_Hit	0	No_Hit	Miss		null	null	null	null	null	null	null	null
NW_010729145_1:1866608_to_1866276	0	No_Hit	0	No_Hit	Miss		null	null	null	null	null	null	null	null
NW_010729261_1:396563_to_396240	0	No_Hit	0	No_Hit	Miss		null	null	null	null	null	null	null	null
NW_010729170_1:787303_to_786860	0	No_Hit	0	No_Hit	Miss		null	null	null	null	null	null	null	null
NW_010729096_1:3314137_to_3314307	0	No_Hit	0	No_Hit	Miss		null	null	null	null	null	null	null	null
NW_010729333_1:311973_to_312206	0	No_Hit	0	No_Hit	Miss		null	null	null	null	null	null	null	null
NW_010729412_1:188949_to_188791	0	No_Hit	0	No_Hit	Miss		null	null	null	null	null	null	null	null
NW_010729158_1:2041723_to_2041286	1	XP_020871729.1	1	NW_010729086_1:3347496_to_3346447	Miss	1.13128e-07	0.516484	49.6766	0.789474	1.21138e-30	0.462838	118.627	0.832836
NW_010729123_1:2319995_to_2320222	0	No_Hit	0	No_Hit	Miss		null	null	null	null	null	null	null	null
NW_010729089_1:268691_to_268918	0	No_Hit	0	No_Hit	Miss		null	null	null	null	null	null	null	null
NW_010729093_1:1508031_to_1507765	0	No_Hit	0	No_Hit	Miss		null	null	null	null	null	null	null	null
NW_010729100_1:4710718_to_4710873	0	No_Hit	0	No_Hit	Miss		null	null	null	null	null	null	null	null
NW_010729148_1:2832245_to_2832964	0	No_Hit	0	No_Hit	Miss		null	null	null	null	null	null	null	null
NW_010729097_1:1655718_to_1655458	0	No_Hit	0	No_Hit	Miss		null	null	null	null	null	null	null	null
NW_010729336_1:13321_to_13485	0	No_Hit	0	No_Hit	Miss		null	null	null	null	null	null	null	null
NW_010729079_1:8331394_to_8331588	0	No_Hit	0	No_Hit	Miss		null	null	null	null	null	null	null	null
NW_010729083_1:7300073_to_7299861	0	No_Hit	0	No_Hit	Miss		null	null	null	null	null	null	null	null
NW_010729097_1:2293511_to_2293161	0	No_Hit	0	No_Hit	Miss		null	null	null	null	null	null	null	null
NW_010729091_1:559742_to_560194	0	No_Hit	0	No_Hit	Miss		null	null	null	null	null	null	null	null
NW_010729125_1:1329608_to_1330120	0	No_Hit	0	No_Hit	Miss		null	null	null	null	null	null	null	null
NW_010729081_1:6001086_to_6001595	0	No_Hit	0	No_Hit	Miss		null	null	null	null	null	null	null	null
NW_010729221_1:473146_to_473340	1	XP_020867741.1	1	NW_010729096_1:6356187_to_6356768	Miss	2.91469e-06	0.608696	43.5134	0.793103	5.44686e-44	0.610063	149.058	0.924419
NW_010729095_1:1119678_to_1119923	0	No_Hit	0	No_Hit	Miss		null	null	null	null	null	null	null	null
NW_010729116_1:2084863_to_2085054	0	No_Hit	0	No_Hit	Miss		null	null	null	null	null	null	null	null
NW_010729110_1:3452504_to_3451428	1	XP_020874084.1	1	NW_010729077_1:4690064_to_4691440	Miss	5.21498e-18	0.520661	83.1889	0.603015	3.31409e-31	0.481481	122.865	0.820574
NW_010729074_1:8705975_to_8705784	0	No_Hit	0	No_Hit	Miss		null	null	null	null	null	null	null	null
NW_010729320_1:628273_to_628058	0	No_Hit	0	No_Hit	Miss		null	null	null	null	null	null	null	null
NW_010729086_1:6395422_to_6395616	0	No_Hit	0	No_Hit	Miss		null	null	null	null	null	null	null	null
NW_010729108_1:4701867_to_4702190	0	No_Hit	0	No_Hit	Miss		null	null	null	null	null	null	null	null
NW_010729081_1:5505197_to_5505000	0	No_Hit	0	No_Hit	Miss		null	null	null	null	null	null	null	null
NW_010729157_1:1582284_to_1582090	0	No_Hit	0	No_Hit	Miss		null	null	null	null	null	null	null	null
NW_010729087_1:4001126_to_4000869	0	No_Hit	0	No_Hit	Miss		null	null	null	null	null	null	null	null
NW_010729076_1:4137345_to_4137052	0	No_Hit	0	No_Hit	Miss		null	null	null	null	null	null	null	null
NW_010729130_1:211804_to_212142	0	No_Hit	0	No_Hit	Miss		null	null	null	null	null	null	null	null
NW_010729189_1:236112_to_235921	0	No_Hit	0	No_Hit	Miss		null	null	null	null	null	null	null	null
NW_010729082_1:4044528_to_4044734	0	No_Hit	0	No_Hit	Miss		null	null	null	null	null	null	null	null
NW_010729142_1:2653324_to_2653019	0	No_Hit	0	No_Hit	Miss		null	null	null	null	null	null	null	null
NW_010729096_1:1003729_to_1003505	0	No_Hit	0	No_Hit	Miss		null	null	null	null	null	null	null	null
NW_010729101_1:1316662_to_1316498	0	No_Hit	0	No_Hit	Miss		null	null	null	null	null	null	null	null
NW_010729075_1:3343092_to_3343274	0	No_Hit	0	No_Hit	Miss		null	null	null	null	null	null	null	null
NW_010729081_1:4234068_to_4234235	0	No_Hit	0	No_Hit	Miss		null	null	null	null	null	null	null	null
NW_010729245_1:907617_to_908693	1	XP_020867873.1	1	NW_010729105_1:3732873_to_3730843	Miss	3.16933e-34	0.517915	134.035	0.980198	2.28746e-156	0.621019	474.167	0.996661
NW_010729176_1:1763890_to_1763645	0	No_Hit	0	No_Hit	Miss		null	null	null	null	null	null	null	null
NW_010729132_1:1610130_to_1610894	0	No_Hit	0	No_Hit	Miss		null	null	null	null	null	null	null	null
NW_010729076_1:1350456_to_1350767	0	No_Hit	0	No_Hit	Miss		null	null	null	null	null	null	null	null
NW_010729340_1:140911_to_140276	0	No_Hit	0	No_Hit	Miss		null	null	null	null	null	null	null	null
NW_010729110_1:2516799_to_2517044	0	No_Hit	0	No_Hit	Miss		null	null	null	null	null	null	null	null
NW_010729118_1:2335050_to_2335613	0	No_Hit	0	No_Hit	Miss		null	null	null	null	null	null	null	null
NW_010729097_1:1676072_to_1675275	0	No_Hit	0	No_Hit	Miss		null	null	null	null	null	null	null	null
NW_010729376_1:259374_to_259583	0	No_Hit	0	No_Hit	Miss		null	null	null	null	null	null	null	null
NW_010729278_1:117017_to_116814	0	No_Hit	0	No_Hit	Miss		null	null	null	null	null	null	null	null
NW_010729223_1:420245_to_420069	0	No_Hit	0	No_Hit	Miss		null	null	null	null	null	null	null	null
NW_010729294_1:275701_to_275084	0	No_Hit	0	No_Hit	Miss		null	null	null	null	null	null	null	null
NW_010729076_1:10430845_to_10430627	0	No_Hit	0	No_Hit	Miss		null	null	null	null	null	null	null	null
NW_010729087_1:6801190_to_6801483	0	No_Hit	0	No_Hit	Miss		null	null	null	null	null	null	null	null
NW_010729176_1:2088780_to_2089004	0	No_Hit	0	No_Hit	Miss		null	null	null	null	null	null	null	null
NW_010730300_1:1746_to_1516	0	No_Hit	0	No_Hit	Miss		null	null	null	null	null	null	null	null
NW_010729091_1:7238372_to_7238178	0	No_Hit	0	No_Hit	Miss		null	null	null	null	null	null	null	null
NW_010729165_1:2238488_to_2238751	0	No_Hit	0	No_Hit	Miss		null	null	null	null	null	null	null	null
NW_010729123_1:3312556_to_3312197	0	No_Hit	0	No_Hit	Miss		null	null	null	null	null	null	null	null
NW_010729177_1:379059_to_379253	0	No_Hit	0	No_Hit	Miss		null	null	null	null	null	null	null	null
NW_010729097_1:1742282_to_1742626	0	No_Hit	0	No_Hit	Miss		null	null	null	null	null	null	null	null
NW_010729184_1:1272462_to_1272689	0	No_Hit	0	No_Hit	Miss		null	null	null	null	null	null	null	null
NW_010729095_1:3237571_to_3237281	0	No_Hit	0	No_Hit	Miss		null	null	null	null	null	null	null	null
NW_010729075_1:3219127_to_3219339	0	No_Hit	0	No_Hit	Miss		null	null	null	null	null	null	null	null
NW_010729351_1:60166_to_60474	0	No_Hit	0	No_Hit	Miss		null	null	null	null	null	null	null	null
NW_010729316_1:552410_to_552748	0	No_Hit	0	No_Hit	Miss		null	null	null	null	null	null	null	null
NW_010729313_1:705270_to_705530	0	No_Hit	0	No_Hit	Miss		null	null	null	null	null	null	null	null
NW_010729108_1:2394138_to_2393911	0	No_Hit	0	No_Hit	Miss		null	null	null	null	null	null	null	null
NW_010729075_1:12489327_to_12489485	0	No_Hit	0	No_Hit	Miss		null	null	null	null	null	null	null	null
NW_010729153_1:2248186_to_2248380	0	No_Hit	0	No_Hit	Miss		null	null	null	null	null	null	null	null
NW_010729188_1:1936205_to_1936044	0	No_Hit	0	No_Hit	Miss		null	null	null	null	null	null	null	null
NW_010729293_1:383695_to_383402	0	No_Hit	0	No_Hit	Miss		null	null	null	null	null	null	null	null
NW_010729331_1:54337_to_54852	0	No_Hit	0	No_Hit	Miss		null	null	null	null	null	null	null	null
NW_010729084_1:3867958_to_3867803	0	No_Hit	0	No_Hit	Miss		null	null	null	null	null	null	null	null
NW_010729176_1:1050133_to_1050636	0	No_Hit	0	No_Hit	Miss		null	null	null	null	null	null	null	null
NW_010729094_1:6382389_to_6382102	0	No_Hit	0	No_Hit	Miss		null	null	null	null	null	null	null	null
NW_010729206_1:1311083_to_1310451	1	XP_020871367.1	1	NW_010729094_1:6720227_to_6717699	Miss	9.54161e-17	0.478788	79.337	0.87766	0	0.731523	803.127	0.9299
NW_010729075_1:3829558_to_3830136	0	No_Hit	0	No_Hit	Miss		null	null	null	null	null	null	null	null
NW_010729242_1:1129559_to_1128888	0	No_Hit	0	No_Hit	Miss		null	null	null	null	null	null	null	null
NW_010729102_1:5916026_to_5916277	0	No_Hit	0	No_Hit	Miss		null	null	null	null	null	null	null	null
NW_010729123_1:751846_to_752004	0	No_Hit	0	No_Hit	Miss		null	null	null	null	null	null	null	null
NW_010729086_1:788911_to_789141	0	No_Hit	0	No_Hit	Miss		null	null	null	null	null	null	null	null
NW_010729149_1:462153_to_462407	0	No_Hit	0	No_Hit	Miss		null	null	null	null	null	null	null	null
NW_010729088_1:4140022_to_4140237	0	No_Hit	0	No_Hit	Miss		null	null	null	null	null	null	null	null
NW_010729227_1:184748_to_184918	0	No_Hit	0	No_Hit	Miss		null	null	null	null	null	null	null	null
NW_010729077_1:8766107_to_8765913	0	No_Hit	0	No_Hit	Miss		null	null	null	null	null	null	null	null
NW_010729082_1:5582590_to_5582390	0	No_Hit	0	No_Hit	Miss		null	null	null	null	null	null	null	null
NW_010729365_1:81551_to_81850	0	No_Hit	0	No_Hit	Miss		null	null	null	null	null	null	null	null
NW_010729187_1:1875662_to_1875375	0	No_Hit	0	No_Hit	Miss		null	null	null	null	null	null	null	null
NW_010729076_1:1951832_to_1952020	0	No_Hit	0	No_Hit	Miss		null	null	null	null	null	null	null	null
NW_010729189_1:1083758_to_1083576	0	No_Hit	0	No_Hit	Miss		null	null	null	null	null	null	null	null
NW_010729171_1:2125690_to_2125953	0	No_Hit	0	No_Hit	Miss		null	null	null	null	null	null	null	null
NW_010729157_1:2586088_to_2586405	0	No_Hit	0	No_Hit	Miss		null	null	null	null	null	null	null	null
NW_010729110_1:2228890_to_2229147	0	No_Hit	0	No_Hit	Miss		null	null	null	null	null	null	null	null
NW_010729111_1:4001068_to_4000901	0	No_Hit	0	No_Hit	Miss		null	null	null	null	null	null	null	null
NW_010729079_1:3514662_to_3515321	0	No_Hit	0	No_Hit	Miss		null	null	null	null	null	null	null	null
NW_010729170_1:138268_to_138020	0	No_Hit	0	No_Hit	Miss		null	null	null	null	null	null	null	null
NW_010729089_1:3402321_to_3401986	0	No_Hit	0	No_Hit	Miss		null	null	null	null	null	null	null	null
NW_010729358_1:348357_to_348169	0	No_Hit	0	No_Hit	Miss		null	null	null	null	null	null	null	null
NW_010729074_1:13174647_to_13174811	0	No_Hit	0	No_Hit	Miss		null	null	null	null	null	null	null	null
NW_010729076_1:10855193_to_10854789	0	No_Hit	0	No_Hit	Miss		null	null	null	null	null	null	null	null
NW_010729081_1:3116361_to_3116705	0	No_Hit	0	No_Hit	Miss		null	null	null	null	null	null	null	null
NW_010729095_1:91895_to_92053	0	No_Hit	0	No_Hit	Miss		null	null	null	null	null	null	null	null
NW_010729083_1:8903597_to_8903926	0	No_Hit	0	No_Hit	Miss		null	null	null	null	null	null	null	null
NW_010729140_1:505368_to_504964	0	No_Hit	0	No_Hit	Miss		null	null	null	null	null	null	null	null
NW_010729178_1:1422587_to_1422270	0	No_Hit	0	No_Hit	Miss		null	null	null	null	null	null	null	null
NW_010729078_1:10107984_to_10108148	0	No_Hit	0	No_Hit	Miss		null	null	null	null	null	null	null	null
NW_010729107_1:1195025_to_1194852	0	No_Hit	0	No_Hit	Miss		null	null	null	null	null	null	null	null
NW_010729082_1:2725270_to_2725112	0	No_Hit	0	No_Hit	Miss		null	null	null	null	null	null	null	null
NW_010729079_1:6755295_to_6755483	0	No_Hit	0	No_Hit	Miss		null	null	null	null	null	null	null	null
NW_010729080_1:7981253_to_7981534	0	No_Hit	0	No_Hit	Miss		null	null	null	null	null	null	null	null
NW_010729101_1:520966_to_520772	0	No_Hit	0	No_Hit	Miss		null	null	null	null	null	null	null	null
NW_010729156_1:1741096_to_1741335	0	No_Hit	0	No_Hit	Miss		null	null	null	null	null	null	null	null
NW_010729075_1:10726419_to_10726970	0	No_Hit	0	No_Hit	Miss		null	null	null	null	null	null	null	null
NW_010729226_1:12294_to_11965	1	XP_020877517.1	1	NW_010729104_1:1454822_to_1455964	Miss	2.61464e-10	0.5	54.6842	0.737864	3.05656e-13	0.467153	62.7734	0.657895
NW_010729076_1:8291062_to_8291211	0	No_Hit	0	No_Hit	Miss		null	null	null	null	null	null	null	null
NW_010729096_1:1873322_to_1873696	0	No_Hit	0	No_Hit	Miss		null	null	null	null	null	null	null	null
NW_010729092_1:1862767_to_1862958	0	No_Hit	0	No_Hit	Miss		null	null	null	null	null	null	null	null
NW_010729100_1:2126395_to_2126598	0	No_Hit	0	No_Hit	Miss		null	null	null	null	null	null	null	null
NW_010729086_1:3288165_to_3288380	0	No_Hit	0	No_Hit	Miss		null	null	null	null	null	null	null	null
NW_010729084_1:1739758_to_1739588	0	No_Hit	0	No_Hit	Miss		null	null	null	null	null	null	null	null
NW_010729133_1:862281_to_861931	0	No_Hit	0	No_Hit	Miss		null	null	null	null	null	null	null	null
NW_010729197_1:1786881_to_1786303	0	No_Hit	0	No_Hit	Miss		null	null	null	null	null	null	null	null
NW_010729175_1:1177867_to_1177709	0	No_Hit	0	No_Hit	Miss		null	null	null	null	null	null	null	null
NW_010729248_1:1013834_to_1013505	0	No_Hit	0	No_Hit	Miss		null	null	null	null	null	null	null	null
NW_010729084_1:7053799_to_7053521	0	No_Hit	0	No_Hit	Miss		null	null	null	null	null	null	null	null
NW_010729099_1:5532497_to_5532282	0	No_Hit	0	No_Hit	Miss		null	null	null	null	null	null	null	null
NW_010729392_1:330600_to_330761	0	No_Hit	0	No_Hit	Miss		null	null	null	null	null	null	null	null
NW_010729079_1:7847781_to_7848164	0	No_Hit	0	No_Hit	Miss		null	null	null	null	null	null	null	null
NW_010729122_1:1191368_to_1191622	0	No_Hit	0	No_Hit	Miss		null	null	null	null	null	null	null	null
NW_010729107_1:636772_to_635969	0	No_Hit	0	No_Hit	Miss		null	null	null	null	null	null	null	null
NW_010729254_1:890388_to_890200	0	No_Hit	0	No_Hit	Miss		null	null	null	null	null	null	null	null
NW_010729112_1:462126_to_461932	0	No_Hit	0	No_Hit	Miss		null	null	null	null	null	null	null	null
NW_010729096_1:5426385_to_5426086	0	No_Hit	0	No_Hit	Miss		null	null	null	null	null	null	null	null
NW_010729106_1:830000_to_829815	0	No_Hit	0	No_Hit	Miss		null	null	null	null	null	null	null	null
NW_010729129_1:1931729_to_1931547	0	No_Hit	0	No_Hit	Miss		null	null	null	null	null	null	null	null
NW_010729312_1:355506_to_355318	0	No_Hit	0	No_Hit	Miss		null	null	null	null	null	null	null	null
NW_010729403_1:85491_to_85706	0	No_Hit	0	No_Hit	Miss		null	null	null	null	null	null	null	null
NW_010729924_1:12729_to_12529	0	No_Hit	0	No_Hit	Miss		null	null	null	null	null	null	null	null
NW_010729262_1:1046317_to_1046156	0	No_Hit	0	No_Hit	Miss		null	null	null	null	null	null	null	null
NW_010729094_1:2142432_to_2142115	0	No_Hit	0	No_Hit	Miss		null	null	null	null	null	null	null	null
NW_010729123_1:3484719_to_3484543	0	No_Hit	0	No_Hit	Miss		null	null	null	null	null	null	null	null
NW_010729186_1:1137243_to_1136893	0	No_Hit	0	No_Hit	Miss		null	null	null	null	null	null	null	null
NW_010729083_1:1201960_to_1201739	0	No_Hit	0	No_Hit	Miss		null	null	null	null	null	null	null	null
NW_010729081_1:9291142_to_9291348	0	No_Hit	0	No_Hit	Miss		null	null	null	null	null	null	null	null
NW_010729146_1:2426598_to_2426431	0	No_Hit	0	No_Hit	Miss		null	null	null	null	null	null	null	null
NW_010729079_1:9217930_to_9218091	0	No_Hit	0	No_Hit	Miss		null	null	null	null	null	null	null	null
NW_010729104_1:4984275_to_4984457	0	No_Hit	0	No_Hit	Miss		null	null	null	null	null	null	null	null
NW_010729264_1:650636_to_650310	0	No_Hit	0	No_Hit	Miss		null	null	null	null	null	null	null	null
NW_010729075_1:3707391_to_3707209	0	No_Hit	0	No_Hit	Miss		null	null	null	null	null	null	null	null
NW_010729093_1:5756786_to_5757247	0	No_Hit	0	No_Hit	Miss		null	null	null	null	null	null	null	null
NW_010729176_1:1351980_to_1352153	0	No_Hit	0	No_Hit	Miss		null	null	null	null	null	null	null	null
NW_010729075_1:6305832_to_6306092	0	No_Hit	0	No_Hit	Miss		null	null	null	null	null	null	null	null
NW_010729700_1:32197_to_32403	0	No_Hit	0	No_Hit	Miss		null	null	null	null	null	null	null	null
NW_010729202_1:1037887_to_1037678	0	No_Hit	0	No_Hit	Miss		null	null	null	null	null	null	null	null
NW_010729157_1:1993714_to_1993923	0	No_Hit	0	No_Hit	Miss		null	null	null	null	null	null	null	null
NW_010729089_1:6304467_to_6303673	1	XP_020889315.1	1	NW_010729081_1:4215192_to_4217018	Miss	3.2696e-38	0.679389	137.887	0.793939	2.04324e-44	0.628272	161.77	0.374502
NW_010729103_1:5887219_to_5887386	0	No_Hit	0	No_Hit	Miss		null	null	null	null	null	null	null	null
NW_010729301_1:591604_to_591762	0	No_Hit	0	No_Hit	Miss		null	null	null	null	null	null	null	null
NW_010729108_1:3338690_to_3338418	0	No_Hit	0	No_Hit	Miss		null	null	null	null	null	null	null	null
NW_010729113_1:2241354_to_2241530	0	No_Hit	0	No_Hit	Miss		null	null	null	null	null	null	null	null
NW_010729082_1:6271072_to_6270893	0	No_Hit	0	No_Hit	Miss		null	null	null	null	null	null	null	null
NW_010729088_1:5610706_to_5610020	0	No_Hit	0	No_Hit	Miss		null	null	null	null	null	null	null	null
NW_010729088_1:2163572_to_2163721	0	No_Hit	0	No_Hit	Miss		null	null	null	null	null	null	null	null
NW_010729093_1:3172804_to_3172613	1	XP_020874113.1	1	NW_010729082_1:1666615_to_1665176	Miss	3.21651e-06	0.563636	43.8986	0.947368	1.82436e-73	0.558537	251.136	0.895323
NW_010729107_1:3718773_to_3718931	0	No_Hit	0	No_Hit	Miss		null	null	null	null	null	null	null	null
NW_010729221_1:464865_to_464590	0	No_Hit	0	No_Hit	Miss		null	null	null	null	null	null	null	null
NW_010729404_1:213871_to_213407	0	No_Hit	0	No_Hit	Miss		null	null	null	null	null	null	null	null
NW_010729147_1:771742_to_771587	0	No_Hit	0	No_Hit	Miss		null	null	null	null	null	null	null	null
NW_010729075_1:3557679_to_3558026	0	No_Hit	0	No_Hit	Miss		null	null	null	null	null	null	null	null
NW_010729085_1:2865322_to_2865119	0	No_Hit	0	No_Hit	Miss		null	null	null	null	null	null	null	null
NW_010729205_1:693725_to_693546	0	No_Hit	0	No_Hit	Miss		null	null	null	null	null	null	null	null
NW_010729106_1:3327730_to_3327942	0	No_Hit	0	No_Hit	Miss		null	null	null	null	null	null	null	null
NW_010729176_1:382021_to_382209	0	No_Hit	0	No_Hit	Miss		null	null	null	null	null	null	null	null
NW_010729079_1:4486721_to_4487065	0	No_Hit	0	No_Hit	Miss		null	null	null	null	null	null	null	null
NW_010729218_1:511300_to_510629	0	No_Hit	0	No_Hit	Miss		null	null	null	null	null	null	null	null
NW_010729077_1:2135700_to_2135404	0	No_Hit	0	No_Hit	Miss		null	null	null	null	null	null	null	null
NW_010729130_1:2673357_to_2672800	0	No_Hit	0	No_Hit	Miss		null	null	null	null	null	null	null	null
NW_010729088_1:5869835_to_5870227	0	No_Hit	0	No_Hit	Miss		null	null	null	null	null	null	null	null
NW_010729189_1:891092_to_890796	0	No_Hit	0	No_Hit	Miss		null	null	null	null	null	null	null	null
NW_010729087_1:2398225_to_2397638	0	No_Hit	0	No_Hit	Miss		null	null	null	null	null	null	null	null
NW_010729085_1:3792222_to_3792028	0	No_Hit	0	No_Hit	Miss		null	null	null	null	null	null	null	null
NW_010729075_1:2960025_to_2960210	0	No_Hit	0	No_Hit	Miss		null	null	null	null	null	null	null	null
NW_010729334_1:89811_to_89623	0	No_Hit	0	No_Hit	Miss		null	null	null	null	null	null	null	null
NW_010729102_1:745434_to_745607	0	No_Hit	0	No_Hit	Miss		null	null	null	null	null	null	null	null
NW_010729174_1:668430_to_668651	0	No_Hit	0	No_Hit	Miss		null	null	null	null	null	null	null	null
NW_010729099_1:1230618_to_1230445	0	No_Hit	0	No_Hit	Miss		null	null	null	null	null	null	null	null
NW_010729100_1:1897174_to_1896410	1	XP_020879598.1	1	NW_010729283_1:745324_to_747279	Miss	4.23946e-51	0.707006	172.555	0.753695	6.99167e-77	0.715517	243.047	0.592308
NW_010729079_1:5953600_to_5953250	0	No_Hit	0	No_Hit	Miss		null	null	null	null	null	null	null	null
NW_010729372_1:218430_to_218239	0	No_Hit	0	No_Hit	Miss		null	null	null	null	null	null	null	null
NW_010729074_1:12591304_to_12591690	0	No_Hit	0	No_Hit	Miss		null	null	null	null	null	null	null	null
NW_010729084_1:1091148_to_1091825	0	No_Hit	0	No_Hit	Miss		null	null	null	null	null	null	null	null
NW_010729103_1:800325_to_801128	1	XP_020874131.1	1	NW_010729206_1:645292_to_646605	Miss	5.81157e-06	0.486726	46.595	0.509174	2.10061e-23	0.459854	97.4413	0.664948
NW_010729082_1:7035753_to_7036289	0	No_Hit	0	No_Hit	Miss		null	null	null	null	null	null	null	null
NW_010729124_1:395959_to_396120	0	No_Hit	0	No_Hit	Miss		null	null	null	null	null	null	null	null
NW_010729207_1:454875_to_455126	0	No_Hit	0	No_Hit	Miss		null	null	null	null	null	null	null	null
NW_010729108_1:2749097_to_2749357	0	No_Hit	0	No_Hit	Miss		null	null	null	null	null	null	null	null
NW_010729101_1:1977782_to_1977558	0	No_Hit	0	No_Hit	Miss		null	null	null	null	null	null	null	null
NW_010729258_1:1018652_to_1018467	0	No_Hit	0	No_Hit	Miss		null	null	null	null	null	null	null	null
NW_010729197_1:304200_to_304048	0	No_Hit	0	No_Hit	Miss		null	null	null	null	null	null	null	null
NW_010729195_1:1231629_to_1231823	0	No_Hit	0	No_Hit	Miss		null	null	null	null	null	null	null	null
NW_010729243_1:159657_to_159899	0	No_Hit	0	No_Hit	Miss		null	null	null	null	null	null	null	null
NW_010729235_1:1218155_to_1217961	0	No_Hit	0	No_Hit	Miss		null	null	null	null	null	null	null	null
NW_010729262_1:678050_to_678202	0	No_Hit	0	No_Hit	Miss		null	null	null	null	null	null	null	null
NW_010729322_1:551719_to_551883	0	No_Hit	0	No_Hit	Miss		null	null	null	null	null	null	null	null
NW_010729090_1:7338857_to_7338672	0	No_Hit	0	No_Hit	Miss		null	null	null	null	null	null	null	null
NW_010729170_1:179552_to_179397	0	No_Hit	0	No_Hit	Miss		null	null	null	null	null	null	null	null
NW_010729095_1:2398869_to_2399219	0	No_Hit	0	No_Hit	Miss		null	null	null	null	null	null	null	null
NW_010729099_1:1415838_to_1416176	0	No_Hit	0	No_Hit	Miss		null	null	null	null	null	null	null	null
NW_010729520_1:29991_to_29494	1	XP_020874039.1	1	NW_010729079_1:3107369_to_3106191	Miss	1.27869e-21	0.728571	92.0485	0.457516	2.37236e-36	0.457516	135.961	0.823708
NW_010729242_1:742865_to_743032	0	No_Hit	0	No_Hit	Miss		null	null	null	null	null	null	null	null
NW_010729158_1:801367_to_801552	0	No_Hit	0	No_Hit	Miss		null	null	null	null	null	null	null	null
NW_010729166_1:1321151_to_1320807	0	No_Hit	0	No_Hit	Miss		null	null	null	null	null	null	null	null
NW_010729154_1:2411927_to_2412169	0	No_Hit	0	No_Hit	Miss		null	null	null	null	null	null	null	null
NW_010729141_1:1934437_to_1934760	0	No_Hit	0	No_Hit	Miss		null	null	null	null	null	null	null	null
NW_010729110_1:3586768_to_3586571	0	No_Hit	0	No_Hit	Miss		null	null	null	null	null	null	null	null
NW_010729080_1:5656241_to_5656077	0	No_Hit	0	No_Hit	Miss		null	null	null	null	null	null	null	null
NW_010729487_1:96946_to_97137	0	No_Hit	0	No_Hit	Miss		null	null	null	null	null	null	null	null
NW_010729270_1:17714_to_17869	0	No_Hit	0	No_Hit	Miss		null	null	null	null	null	null	null	null
NW_010729122_1:2639301_to_2639501	0	No_Hit	0	No_Hit	Miss		null	null	null	null	null	null	null	null
NW_010729222_1:1165298_to_1165501	0	No_Hit	0	No_Hit	Miss		null	null	null	null	null	null	null	null
NW_010729106_1:708495_to_708755	0	No_Hit	0	No_Hit	Miss		null	null	null	null	null	null	null	null
NW_010729081_1:8049133_to_8048840	0	No_Hit	0	No_Hit	Miss		null	null	null	null	null	null	null	null
NW_010729271_1:798098_to_797835	0	No_Hit	0	No_Hit	Miss		null	null	null	null	null	null	null	null
NW_010729154_1:1510281_to_1510105	0	No_Hit	0	No_Hit	Miss		null	null	null	null	null	null	null	null
NW_010729164_1:32508_to_32657	0	No_Hit	0	No_Hit	Miss		null	null	null	null	null	null	null	null
NW_010729099_1:5912286_to_5912618	1	XP_020865814.1	1	NW_010729217_1:1168866_to_1167004	Miss	2.75992e-12	0.891892	63.5438	0.352381	7.34611e-160	0.624113	498.049	0.898387
NW_010729197_1:1362816_to_1363088	0	No_Hit	0	No_Hit	Miss		null	null	null	null	null	null	null	null
NW_010729084_1:489979_to_489497	1	XP_020871729.1	1	NW_010729086_1:3347496_to_3346447	Miss	8.78043e-09	0.491071	53.1434	0.982301	1.21138e-30	0.462838	118.627	0.832836
NW_010729180_1:1871536_to_1871811	0	No_Hit	0	No_Hit	Miss		null	null	null	null	null	null	null	null
NW_010729281_1:878082_to_877855	0	No_Hit	0	No_Hit	Miss		null	null	null	null	null	null	null	null
NW_010729163_1:1294709_to_1294912	0	No_Hit	0	No_Hit	Miss		null	null	null	null	null	null	null	null
NW_010729238_1:101478_to_101735	0	No_Hit	0	No_Hit	Miss		null	null	null	null	null	null	null	null
NW_010729219_1:458630_to_458373	0	No_Hit	0	No_Hit	Miss		null	null	null	null	null	null	null	null
NW_010729085_1:9487927_to_9487601	0	No_Hit	0	No_Hit	Miss		null	null	null	null	null	null	null	null
NW_010729288_1:762578_to_762333	0	No_Hit	0	No_Hit	Miss		null	null	null	null	null	null	null	null
NW_010729217_1:581735_to_581923	0	No_Hit	0	No_Hit	Miss		null	null	null	null	null	null	null	null
NW_010729200_1:188323_to_188475	0	No_Hit	0	No_Hit	Miss		null	null	null	null	null	null	null	null
NW_010729099_1:3876847_to_3877086	0	No_Hit	0	No_Hit	Miss		null	null	null	null	null	null	null	null
NW_010729123_1:609271_to_609116	0	No_Hit	0	No_Hit	Miss		null	null	null	null	null	null	null	null
NW_010729126_1:1732751_to_1732924	0	No_Hit	0	No_Hit	Miss		null	null	null	null	null	null	null	null
NW_010729290_1:152943_to_153308	0	No_Hit	0	No_Hit	Miss		null	null	null	null	null	null	null	null
NW_010729249_1:1129564_to_1129178	0	No_Hit	0	No_Hit	Miss		null	null	null	null	null	null	null	null
NW_010729100_1:1562384_to_1561917	0	No_Hit	0	No_Hit	Miss		null	null	null	null	null	null	null	null
NW_010729074_1:2620478_to_2620744	0	No_Hit	0	No_Hit	Miss		null	null	null	null	null	null	null	null
NW_010729099_1:3220066_to_3219845	0	No_Hit	0	No_Hit	Miss		null	null	null	null	null	null	null	null
NW_010729146_1:2187241_to_2187035	0	No_Hit	0	No_Hit	Miss		null	null	null	null	null	null	null	null
NW_010729090_1:5866512_to_5866745	0	No_Hit	0	No_Hit	Miss		null	null	null	null	null	null	null	null
NW_010729089_1:2159137_to_2159373	0	No_Hit	0	No_Hit	Miss		null	null	null	null	null	null	null	null
NW_010729126_1:3064241_to_3064408	0	No_Hit	0	No_Hit	Miss		null	null	null	null	null	null	null	null
NW_010729106_1:1748971_to_1749129	0	No_Hit	0	No_Hit	Miss		null	null	null	null	null	null	null	null
NW_010729156_1:1295798_to_1295968	0	No_Hit	0	No_Hit	Miss		null	null	null	null	null	null	null	null
NW_010729162_1:538990_to_538835	0	No_Hit	0	No_Hit	Miss		null	null	null	null	null	null	null	null
NW_010729386_1:352496_to_352870	0	No_Hit	0	No_Hit	Miss		null	null	null	null	null	null	null	null
NW_010729116_1:2168820_to_2168443	0	No_Hit	0	No_Hit	Miss		null	null	null	null	null	null	null	null
NW_010729081_1:588064_to_588276	0	No_Hit	0	No_Hit	Miss		null	null	null	null	null	null	null	null
NW_010729143_1:1458444_to_1458602	0	No_Hit	0	No_Hit	Miss		null	null	null	null	null	null	null	null
NW_010729144_1:2136456_to_2136148	0	No_Hit	0	No_Hit	Miss		null	null	null	null	null	null	null	null
NW_010729122_1:3478339_to_3478190	0	No_Hit	0	No_Hit	Miss		null	null	null	null	null	null	null	null
NW_010730176_1:8324_to_8139	0	No_Hit	0	No_Hit	Miss		null	null	null	null	null	null	null	null
NW_010729099_1:28932_to_28723	0	No_Hit	0	No_Hit	Miss		null	null	null	null	null	null	null	null
NW_010729397_1:178717_to_179262	0	No_Hit	0	No_Hit	Miss		null	null	null	null	null	null	null	null
NW_010729090_1:3964061_to_3964216	0	No_Hit	0	No_Hit	Miss		null	null	null	null	null	null	null	null
NW_010729309_1:306941_to_306285	0	No_Hit	0	No_Hit	Miss		null	null	null	null	null	null	null	null
NW_010729096_1:6450853_to_6451206	0	No_Hit	0	No_Hit	Miss		null	null	null	null	null	null	null	null
NW_010729091_1:5340315_to_5341469	1	XP_020879598.1	1	NW_010729283_1:745324_to_747279	Miss	4.06076e-41	0.691176	151.754	0.346154	6.99167e-77	0.715517	243.047	0.592308
NW_010729284_1:840627_to_840797	0	No_Hit	0	No_Hit	Miss		null	null	null	null	null	null	null	null
NW_010729110_1:1496438_to_1495569	0	No_Hit	0	No_Hit	Miss		null	null	null	null	null	null	null	null
NW_010729231_1:235487_to_235239	0	No_Hit	0	No_Hit	Miss		null	null	null	null	null	null	null	null
NW_010729410_1:177431_to_177192	0	No_Hit	0	No_Hit	Miss		null	null	null	null	null	null	null	null
NW_010729206_1:1500375_to_1500046	0	No_Hit	0	No_Hit	Miss		null	null	null	null	null	null	null	null
NW_010729123_1:3764943_to_3765119	0	No_Hit	0	No_Hit	Miss		null	null	null	null	null	null	null	null
NW_010729176_1:1876401_to_1876871	0	No_Hit	0	No_Hit	Miss		null	null	null	null	null	null	null	null
NW_010729352_1:273854_to_274168	0	No_Hit	0	No_Hit	Miss		null	null	null	null	null	null	null	null
NW_010729086_1:2837424_to_2836513	0	No_Hit	0	No_Hit	Miss		null	null	null	null	null	null	null	null
NW_010729298_1:123435_to_123193	0	No_Hit	0	No_Hit	Miss		null	null	null	null	null	null	null	null
NW_010729083_1:4298671_to_4298895	0	No_Hit	0	No_Hit	Miss		null	null	null	null	null	null	null	null
NW_010729370_1:276698_to_277285	0	No_Hit	0	No_Hit	Miss		null	null	null	null	null	null	null	null
NW_010729188_1:521536_to_521757	0	No_Hit	0	No_Hit	Miss		null	null	null	null	null	null	null	null
NW_010729112_1:4024352_to_4024645	0	No_Hit	0	No_Hit	Miss		null	null	null	null	null	null	null	null
NW_010729104_1:3085706_to_3085891	0	No_Hit	0	No_Hit	Miss		null	null	null	null	null	null	null	null
NW_010729098_1:2879810_to_2879634	0	No_Hit	0	No_Hit	Miss		null	null	null	null	null	null	null	null
NW_010729123_1:968454_to_968711	0	No_Hit	0	No_Hit	Miss		null	null	null	null	null	null	null	null
NW_010729143_1:1390281_to_1391393	1	XP_020872418.1	1	NW_010729082_1:1666615_to_1665176	Miss	1.15805e-56	0.549206	199.519	0.878873	5.71966e-69	0.59306	234.187	0.699332
NW_010729130_1:1394214_to_1395131	1	XP_020871367.1	1	NW_010729094_1:6720227_to_6717699	Miss	1.29149e-23	0.465517	99.3673	0.901734	0	0.731523	803.127	0.9299
NW_010729144_1:822774_to_822956	0	No_Hit	0	No_Hit	Miss		null	null	null	null	null	null	null	null
NW_010729102_1:3598074_to_3597913	0	No_Hit	0	No_Hit	Miss		null	null	null	null	null	null	null	null
NW_010729128_1:2405513_to_2405851	0	No_Hit	0	No_Hit	Miss		null	null	null	null	null	null	null	null
NW_010729195_1:386486_to_387247	0	No_Hit	0	No_Hit	Miss		null	null	null	null	null	null	null	null
NW_010729214_1:688932_to_689150	1	XP_020884537.1	1	NW_010729149_1:207937_to_208563	Miss	4.7551e-11	0.573529	57.7658	0.944444	2.21316e-46	0.681529	155.606	0.802083
NW_010729099_1:4043332_to_4043045	0	No_Hit	0	No_Hit	Miss		null	null	null	null	null	null	null	null
NW_010729205_1:702007_to_702258	0	No_Hit	0	No_Hit	Miss		null	null	null	null	null	null	null	null
NW_010729108_1:4573984_to_4574313	1	XP_020872829.1	1	NW_010729108_1:4573984_to_4574313	Hit	1.16412e-16	0.660377	76.2554	0.926606	2.22488e-20	0.660377	84.7297	0.926606
NW_010729126_1:1997038_to_1996661	0	No_Hit	0	No_Hit	Miss		null	null	null	null	null	null	null	null
NW_010729126_1:1110666_to_1110818	0	No_Hit	0	No_Hit	Miss		null	null	null	null	null	null	null	null
NW_010729080_1:1347584_to_1347435	0	No_Hit	0	No_Hit	Miss		null	null	null	null	null	null	null	null
NW_010729093_1:5576223_to_5575894	0	No_Hit	0	No_Hit	Miss		null	null	null	null	null	null	null	null
NW_010729235_1:674677_to_674519	0	No_Hit	0	No_Hit	Miss		null	null	null	null	null	null	null	null
NW_010729130_1:1353487_to_1353011	0	No_Hit	0	No_Hit	Miss		null	null	null	null	null	null	null	null
NW_010729090_1:5910151_to_5910831	0	No_Hit	0	No_Hit	Miss		null	null	null	null	null	null	null	null
NW_010729090_1:6616753_to_6616535	0	No_Hit	0	No_Hit	Miss		null	null	null	null	null	null	null	null
NW_010729356_1:418605_to_419048	1	XP_020872418.1	1	NW_010729082_1:1666615_to_1665176	Miss	4.70804e-14	0.592	69.3218	0.96748	5.71966e-69	0.59306	234.187	0.699332
NW_010729085_1:3980993_to_3980595	0	No_Hit	0	No_Hit	Miss		null	null	null	null	null	null	null	null
NW_010729104_1:135016_to_135306	0	No_Hit	0	No_Hit	Miss		null	null	null	null	null	null	null	null
NW_010729442_1:118364_to_118840	1	XP_020871367.1	1	NW_010729094_1:6720227_to_6717699	Miss	1.33852e-07	0.541667	49.6766	0.428571	0	0.731523	803.127	0.9299
NW_010729464_1:110371_to_110784	0	No_Hit	0	No_Hit	Miss		null	null	null	null	null	null	null	null
NW_010729079_1:8354211_to_8353891	0	No_Hit	0	No_Hit	Miss		null	null	null	null	null	null	null	null
NW_010729086_1:6521318_to_6520815	0	No_Hit	0	No_Hit	Miss		null	null	null	null	null	null	null	null
NW_010729136_1:3246959_to_3246663	1	XP_020866565.1	1	NW_010729116_1:2443705_to_2442464	Miss	1.37843e-12	0.564356	60.4622	0.969388	9.04816e-18	0.522124	72.0182	0.981481
NW_010729340_1:461618_to_461400	0	No_Hit	0	No_Hit	Miss		null	null	null	null	null	null	null	null
NW_010729143_1:1070388_to_1069420	1	XP_020867873.1	1	NW_010729105_1:3732873_to_3730843	Miss	4.79685e-36	0.721311	139.813	0.388535	2.28746e-156	0.621019	474.167	0.996661
NW_010729145_1:719365_to_718802	1	XP_020875863.1	1	NW_010729131_1:2796045_to_2792974	Miss	3.20574e-27	0.640845	109.383	0.783333	0	0.651085	575.474	0.856115
NW_010729373_1:293287_to_292943	0	No_Hit	0	No_Hit	Miss		null	null	null	null	null	null	null	null
NW_010729159_1:834277_to_834447	0	No_Hit	0	No_Hit	Miss		null	null	null	null	null	null	null	null
NW_010729089_1:2445215_to_2445033	0	No_Hit	0	No_Hit	Miss		null	null	null	null	null	null	null	null
NW_010729261_1:834824_to_835111	0	No_Hit	0	No_Hit	Miss		null	null	null	null	null	null	null	null
NW_010729119_1:1569726_to_1569505	0	No_Hit	0	No_Hit	Miss		null	null	null	null	null	null	null	null
NW_010729136_1:3262269_to_3262036	0	No_Hit	0	No_Hit	Miss		null	null	null	null	null	null	null	null
NW_010729135_1:2456130_to_2455936	0	No_Hit	0	No_Hit	Miss		null	null	null	null	null	null	null	null
NW_010729283_1:828753_to_828247	0	No_Hit	0	No_Hit	Miss		null	null	null	null	null	null	null	null
NW_010729405_1:73013_to_73216	0	No_Hit	0	No_Hit	Miss		null	null	null	null	null	null	null	null
NW_010729265_1:220294_to_220653	0	No_Hit	0	No_Hit	Miss		null	null	null	null	null	null	null	null
NW_010729097_1:4565625_to_4565218	0	No_Hit	0	No_Hit	Miss		null	null	null	null	null	null	null	null
NW_010729085_1:4089544_to_4090128	0	No_Hit	0	No_Hit	Miss		null	null	null	null	null	null	null	null
NW_010729111_1:2496747_to_2496313	0	No_Hit	0	No_Hit	Miss		null	null	null	null	null	null	null	null
NW_010729431_1:155211_to_154954	0	No_Hit	0	No_Hit	Miss		null	null	null	null	null	null	null	null
NW_010729074_1:7162390_to_7160717	1	XP_020874113.1	1	NW_010729082_1:1666615_to_1665176	Miss	3.09322e-57	0.532787	204.527	0.912	1.82436e-73	0.558537	251.136	0.895323
NW_010729081_1:3472842_to_3473291	0	No_Hit	0	No_Hit	Miss		null	null	null	null	null	null	null	null
NW_010729130_1:546245_to_545979	0	No_Hit	0	No_Hit	Miss		null	null	null	null	null	null	null	null
NW_010729316_1:458158_to_458352	0	No_Hit	0	No_Hit	Miss		null	null	null	null	null	null	null	null
NW_010729101_1:978994_to_978674	0	No_Hit	0	No_Hit	Miss		null	null	null	null	null	null	null	null
NW_010729082_1:9102090_to_9101584	0	No_Hit	0	No_Hit	Miss		null	null	null	null	null	null	null	null
NW_010729313_1:7423_to_7575	0	No_Hit	0	No_Hit	Miss		null	null	null	null	null	null	null	null
NW_010729160_1:86256_to_86486	0	No_Hit	0	No_Hit	Miss		null	null	null	null	null	null	null	null
NW_010729096_1:5446790_to_5446996	0	No_Hit	0	No_Hit	Miss		null	null	null	null	null	null	null	null
NW_010729333_1:539227_to_538799	0	No_Hit	0	No_Hit	Miss		null	null	null	null	null	null	null	null
NW_010729255_1:772562_to_771813	1	XP_020867741.1	1	NW_010729096_1:6356187_to_6356768	Miss	1.95199e-21	0.506579	90.5077	0.868571	5.44686e-44	0.610063	149.058	0.924419
NW_010729164_1:2267667_to_2267819	0	No_Hit	0	No_Hit	Miss		null	null	null	null	null	null	null	null
NW_010729168_1:861000_to_860596	0	No_Hit	0	No_Hit	Miss		null	null	null	null	null	null	null	null
NW_010729116_1:1912377_to_1912535	0	No_Hit	0	No_Hit	Miss		null	null	null	null	null	null	null	null
NW_010729081_1:3461358_to_3461510	0	No_Hit	0	No_Hit	Miss		null	null	null	null	null	null	null	null
NW_010729079_1:1702462_to_1701803	1	XP_020871384.1	1	NW_010729079_1:1702462_to_1701803	Hit	1.08216e-11	0.484127	63.1586	0.600962	3.03163e-13	0.484127	63.929	0.600962
NW_010729117_1:4406115_to_4405885	0	No_Hit	0	No_Hit	Miss		null	null	null	null	null	null	null	null
NW_010729198_1:1044757_to_1044942	0	No_Hit	0	No_Hit	Miss		null	null	null	null	null	null	null	null
NW_010729435_1:186578_to_186862	0	No_Hit	0	No_Hit	Miss		null	null	null	null	null	null	null	null
NW_010729333_1:517767_to_517588	0	No_Hit	0	No_Hit	Miss		null	null	null	null	null	null	null	null
NW_010729084_1:9027810_to_9028124	0	No_Hit	0	No_Hit	Miss		null	null	null	null	null	null	null	null
NW_010729327_1:302815_to_302018	0	No_Hit	0	No_Hit	Miss		null	null	null	null	null	null	null	null
NW_010729144_1:75170_to_75580	0	No_Hit	0	No_Hit	Miss		null	null	null	null	null	null	null	null
NW_010729121_1:3989085_to_3988765	0	No_Hit	0	No_Hit	Miss		null	null	null	null	null	null	null	null
NW_010729085_1:7819724_to_7819374	0	No_Hit	0	No_Hit	Miss		null	null	null	null	null	null	null	null
NW_010729075_1:8797969_to_8797694	0	No_Hit	0	No_Hit	Miss		null	null	null	null	null	null	null	null
NW_010729096_1:683929_to_684096	0	No_Hit	0	No_Hit	Miss		null	null	null	null	null	null	null	null
NW_010729117_1:3550398_to_3550796	0	No_Hit	0	No_Hit	Miss		null	null	null	null	null	null	null	null
NW_010729236_1:447599_to_447763	0	No_Hit	0	No_Hit	Miss		null	null	null	null	null	null	null	null
NW_010729114_1:2548278_to_2548439	0	No_Hit	0	No_Hit	Miss		null	null	null	null	null	null	null	null
NW_010729103_1:3881995_to_3882390	1	XP_020887717.1	1	NW_010729082_1:1666615_to_1665176	Miss	5.73929e-20	0.563025	87.0409	0.944444	9.98827e-64	0.560724	222.631	0.844098
NW_010729102_1:2101716_to_2101555	0	No_Hit	0	No_Hit	Miss		null	null	null	null	null	null	null	null
NW_010729186_1:312854_to_312420	0	No_Hit	0	No_Hit	Miss		null	null	null	null	null	null	null	null
NW_010729133_1:101011_to_100835	0	No_Hit	0	No_Hit	Miss		null	null	null	null	null	null	null	null
NW_010729113_1:1224431_to_1224646	0	No_Hit	0	No_Hit	Miss		null	null	null	null	null	null	null	null
NW_010729079_1:2720991_to_2720767	0	No_Hit	0	No_Hit	Miss		null	null	null	null	null	null	null	null
NW_010729186_1:931513_to_931671	0	No_Hit	0	No_Hit	Miss		null	null	null	null	null	null	null	null
NW_010729192_1:1041364_to_1041633	0	No_Hit	0	No_Hit	Miss		null	null	null	null	null	null	null	null
NW_010729087_1:5715464_to_5715312	0	No_Hit	0	No_Hit	Miss		null	null	null	null	null	null	null	null
NW_010729091_1:178761_to_179099	1	XP_020866264.1	1	NW_010729088_1:3254167_to_3253307	Miss	7.00127e-08	0.451613	50.0618	0.769912	4.89311e-11	0.428571	57.7658	0.945701
NW_010729125_1:1179318_to_1179524	0	No_Hit	0	No_Hit	Miss		null	null	null	null	null	null	null	null
NW_010729253_1:183422_to_183219	0	No_Hit	0	No_Hit	Miss		null	null	null	null	null	null	null	null
NW_010729194_1:39590_to_40051	0	No_Hit	0	No_Hit	Miss		null	null	null	null	null	null	null	null
NW_010729094_1:1475951_to_1476295	0	No_Hit	0	No_Hit	Miss		null	null	null	null	null	null	null	null
NW_010729389_1:258245_to_258499	0	No_Hit	0	No_Hit	Miss		null	null	null	null	null	null	null	null
NW_010729260_1:720706_to_720960	0	No_Hit	0	No_Hit	Miss		null	null	null	null	null	null	null	null
NW_010729081_1:1931115_to_1931279	0	No_Hit	0	No_Hit	Miss		null	null	null	null	null	null	null	null
NW_010729248_1:1156717_to_1156127	0	No_Hit	0	No_Hit	Miss		null	null	null	null	null	null	null	null
NW_010729082_1:2870325_to_2870173	0	No_Hit	0	No_Hit	Miss		null	null	null	null	null	null	null	null
NW_010729278_1:832727_to_832083	0	No_Hit	0	No_Hit	Miss		null	null	null	null	null	null	null	null
NW_010729091_1:3779476_to_3779303	0	No_Hit	0	No_Hit	Miss		null	null	null	null	null	null	null	null
NW_010729099_1:711617_to_711420	0	No_Hit	0	No_Hit	Miss		null	null	null	null	null	null	null	null
NW_010729101_1:716060_to_717895	0	No_Hit	0	No_Hit	Miss		null	null	null	null	null	null	null	null
NW_010729275_1:860657_to_860262	0	No_Hit	0	No_Hit	Miss		null	null	null	null	null	null	null	null
NW_010729079_1:44841_to_44623	0	No_Hit	0	No_Hit	Miss		null	null	null	null	null	null	null	null
NW_010729077_1:4908707_to_4909717	1	XP_020879598.1	1	NW_010729283_1:745324_to_747279	Miss	3.58816e-40	0.630872	141.739	0.960265	6.99167e-77	0.715517	243.047	0.592308
NW_010729134_1:1183714_to_1183950	0	No_Hit	0	No_Hit	Miss		null	null	null	null	null	null	null	null
NW_010729079_1:233892_to_233623	0	No_Hit	0	No_Hit	Miss		null	null	null	null	null	null	null	null
NW_010729198_1:708423_to_708169	0	No_Hit	0	No_Hit	Miss		null	null	null	null	null	null	null	null
NW_010729084_1:8608038_to_8607805	0	No_Hit	0	No_Hit	Miss		null	null	null	null	null	null	null	null
NW_010729111_1:244658_to_244506	0	No_Hit	0	No_Hit	Miss		null	null	null	null	null	null	null	null
NW_010729137_1:1027573_to_1027758	0	No_Hit	0	No_Hit	Miss		null	null	null	null	null	null	null	null
NW_010729209_1:1471299_to_1471745	0	No_Hit	0	No_Hit	Miss		null	null	null	null	null	null	null	null
NW_010729079_1:1181476_to_1181856	0	No_Hit	0	No_Hit	Miss		null	null	null	null	null	null	null	null
NW_010729150_1:2522199_to_2522050	0	No_Hit	0	No_Hit	Miss		null	null	null	null	null	null	null	null
NW_010729091_1:3008078_to_3008407	0	No_Hit	0	No_Hit	Miss		null	null	null	null	null	null	null	null
NW_010729101_1:807089_to_806766	0	No_Hit	0	No_Hit	Miss		null	null	null	null	null	null	null	null
NW_010729179_1:1897451_to_1897600	0	No_Hit	0	No_Hit	Miss		null	null	null	null	null	null	null	null
NW_010729103_1:1456371_to_1455892	0	No_Hit	0	No_Hit	Miss		null	null	null	null	null	null	null	null
NW_010729107_1:790382_to_790972	1	XP_020871918.1	1	NW_010729123_1:2716659_to_2715910	Miss	1.80415e-08	0.484848	53.5286	0.48731	1.71541e-18	0.555556	78.9518	0.53617
NW_010729110_1:3918055_to_3918246	0	No_Hit	0	No_Hit	Miss		null	null	null	null	null	null	null	null
NW_010729128_1:834465_to_834253	0	No_Hit	0	No_Hit	Miss		null	null	null	null	null	null	null	null
NW_010729084_1:4941458_to_4941649	0	No_Hit	0	No_Hit	Miss		null	null	null	null	null	null	null	null
NW_010729788_1:15484_to_15314	0	No_Hit	0	No_Hit	Miss		null	null	null	null	null	null	null	null
NW_010729200_1:1280810_to_1281142	0	No_Hit	0	No_Hit	Miss		null	null	null	null	null	null	null	null
NW_010729076_1:10501716_to_10501117	0	No_Hit	0	No_Hit	Miss		null	null	null	null	null	null	null	null
NW_010729138_1:1861380_to_1861820	0	No_Hit	0	No_Hit	Miss		null	null	null	null	null	null	null	null
NW_010729249_1:867348_to_867100	0	No_Hit	0	No_Hit	Miss		null	null	null	null	null	null	null	null
NW_010729191_1:495663_to_495893	0	No_Hit	0	No_Hit	Miss		null	null	null	null	null	null	null	null
NW_010729452_1:40200_to_40481	0	No_Hit	0	No_Hit	Miss		null	null	null	null	null	null	null	null
NW_010729153_1:1830462_to_1830869	0	No_Hit	0	No_Hit	Miss		null	null	null	null	null	null	null	null
NW_010729348_1:20768_to_21211	0	No_Hit	0	No_Hit	Miss		null	null	null	null	null	null	null	null
NW_010729192_1:688733_to_689014	0	No_Hit	0	No_Hit	Miss		null	null	null	null	null	null	null	null
NW_010729123_1:3241508_to_3241176	1	XP_020869498.1	1	NW_010729081_1:4215192_to_4217018	Miss	1.91839e-09	0.571429	51.2174	0.833333	1.70458e-23	0.578125	92.8189	0.759494
NW_010729119_1:1037708_to_1037863	0	No_Hit	0	No_Hit	Miss		null	null	null	null	null	null	null	null
NW_010729241_1:1035007_to_1034729	0	No_Hit	0	No_Hit	Miss		null	null	null	null	null	null	null	null
NW_010729154_1:389947_to_389759	0	No_Hit	0	No_Hit	Miss		null	null	null	null	null	null	null	null
NW_010729366_1:185180_to_185440	0	No_Hit	0	No_Hit	Miss		null	null	null	null	null	null	null	null
NW_010729099_1:1662656_to_1662991	0	No_Hit	0	No_Hit	Miss		null	null	null	null	null	null	null	null
NW_010729211_1:117900_to_117706	0	No_Hit	0	No_Hit	Miss		null	null	null	null	null	null	null	null
NW_010729078_1:7176866_to_7176579	0	No_Hit	0	No_Hit	Miss		null	null	null	null	null	null	null	null
NW_010729132_1:2292122_to_2291940	1	XP_020876468.1	1	NW_010729149_1:207937_to_208563	Miss	1.43934e-08	0.612245	48.9062	0.941176	1.0549e-54	0.659898	172.94	0.994792
NW_010729082_1:8369976_to_8370203	0	No_Hit	0	No_Hit	Miss		null	null	null	null	null	null	null	null
NW_010729105_1:5170780_to_5170466	0	No_Hit	0	No_Hit	Miss		null	null	null	null	null	null	null	null
NW_010729080_1:3728277_to_3728483	0	No_Hit	0	No_Hit	Miss		null	null	null	null	null	null	null	null
NW_010729074_1:10653979_to_10654167	0	No_Hit	0	No_Hit	Miss		null	null	null	null	null	null	null	null
NW_010729093_1:3011969_to_3013255	1	XP_020871367.1	1	NW_010729094_1:6720227_to_6717699	Miss	7.62938e-08	0.551724	50.8322	0.604317	0	0.731523	803.127	0.9299
NW_010730560_1:3224_to_3469	0	No_Hit	0	No_Hit	Miss		null	null	null	null	null	null	null	null
NW_010729104_1:268030_to_267752	0	No_Hit	0	No_Hit	Miss		null	null	null	null	null	null	null	null
NW_010729265_1:843430_to_843987	0	No_Hit	0	No_Hit	Miss		null	null	null	null	null	null	null	null
NW_010729099_1:238358_to_238549	0	No_Hit	0	No_Hit	Miss		null	null	null	null	null	null	null	null
NW_010729082_1:4071294_to_4071686	0	No_Hit	0	No_Hit	Miss		null	null	null	null	null	null	null	null
NW_010729074_1:4044496_to_4044768	0	No_Hit	0	No_Hit	Miss		null	null	null	null	null	null	null	null
NW_010729108_1:2580428_to_2580246	0	No_Hit	0	No_Hit	Miss		null	null	null	null	null	null	null	null
NW_010729273_1:450839_to_451027	0	No_Hit	0	No_Hit	Miss		null	null	null	null	null	null	null	null
NW_010729264_1:547527_to_547817	0	No_Hit	0	No_Hit	Miss		null	null	null	null	null	null	null	null
NW_010729074_1:7980131_to_7979979	0	No_Hit	0	No_Hit	Miss		null	null	null	null	null	null	null	null
NW_010729259_1:1077799_to_1078023	0	No_Hit	0	No_Hit	Miss		null	null	null	null	null	null	null	null
NW_010729280_1:889519_to_889716	0	No_Hit	0	No_Hit	Miss		null	null	null	null	null	null	null	null
NW_010729084_1:851734_to_852000	0	No_Hit	0	No_Hit	Miss		null	null	null	null	null	null	null	null
NW_010729112_1:478722_to_478901	0	No_Hit	0	No_Hit	Miss		null	null	null	null	null	null	null	null
NW_010729193_1:709913_to_709563	0	No_Hit	0	No_Hit	Miss		null	null	null	null	null	null	null	null
NW_010729083_1:2296667_to_2296497	0	No_Hit	0	No_Hit	Miss		null	null	null	null	null	null	null	null
NW_010729230_1:451303_to_451130	0	No_Hit	0	No_Hit	Miss		null	null	null	null	null	null	null	null
NW_010729341_1:88972_to_88706	0	No_Hit	0	No_Hit	Miss		null	null	null	null	null	null	null	null
NW_010729157_1:308243_to_308392	1	XP_002875101.1	1	NW_010729157_1:308243_to_308392	Hit	1.67286e-09	0.892857	52.7582	0.595745	2.16173e-10	0.892857	53.1434	0.595745
NW_010729217_1:888364_to_888167	0	No_Hit	0	No_Hit	Miss		null	null	null	null	null	null	null	null
NW_010729126_1:2156477_to_2155833	0	No_Hit	0	No_Hit	Miss		null	null	null	null	null	null	null	null
NW_010729279_1:14539_to_14703	0	No_Hit	0	No_Hit	Miss		null	null	null	null	null	null	null	null
NW_010729217_1:1168866_to_1167004	1	XP_020865814.1	1	NW_010729217_1:1168866_to_1167004	Hit	9.41202e-159	0.624113	498.434	0.898387	7.34611e-160	0.624113	498.049	0.898387
NW_010729078_1:4023677_to_4023486	0	No_Hit	0	No_Hit	Miss		null	null	null	null	null	null	null	null
NW_010729117_1:1929939_to_1930142	0	No_Hit	0	No_Hit	Miss		null	null	null	null	null	null	null	null
NW_010729197_1:1379693_to_1379505	0	No_Hit	0	No_Hit	Miss		null	null	null	null	null	null	null	null
NW_010729119_1:2322743_to_2322564	0	No_Hit	0	No_Hit	Miss		null	null	null	null	null	null	null	null
NW_010729130_1:2018719_to_2018567	0	No_Hit	0	No_Hit	Miss		null	null	null	null	null	null	null	null
NW_010729139_1:403838_to_403596	0	No_Hit	0	No_Hit	Miss		null	null	null	null	null	null	null	null
NW_010729075_1:11997217_to_11996309	1	XP_020865814.1	1	NW_010729217_1:1168866_to_1167004	Miss	2.33695e-14	0.445498	73.1738	0.769811	7.34611e-160	0.624113	498.049	0.898387
NW_010729079_1:1456647_to_1456901	0	No_Hit	0	No_Hit	Miss		null	null	null	null	null	null	null	null
NW_010729290_1:871611_to_871814	0	No_Hit	0	No_Hit	Miss		null	null	null	null	null	null	null	null
NW_010729088_1:7559022_to_7558759	0	No_Hit	0	No_Hit	Miss		null	null	null	null	null	null	null	null
NW_010729090_1:4381042_to_4381203	0	No_Hit	0	No_Hit	Miss		null	null	null	null	null	null	null	null
NW_010729146_1:1674080_to_1673751	0	No_Hit	0	No_Hit	Miss		null	null	null	null	null	null	null	null
NW_010729084_1:5049785_to_5049979	0	No_Hit	0	No_Hit	Miss		null	null	null	null	null	null	null	null
NW_010729076_1:3289077_to_3288883	0	No_Hit	0	No_Hit	Miss		null	null	null	null	null	null	null	null
NW_010729248_1:790164_to_789550	1	XP_020887717.1	1	NW_010729082_1:1666615_to_1665176	Miss	9.29666e-14	0.487179	70.0922	0.837838	9.98827e-64	0.560724	222.631	0.844098
NW_010729123_1:2863947_to_2864366	1	XP_020887797.1	1	NW_010729116_1:2443705_to_2442464	Miss	2.23364e-16	0.514085	73.9442	0.978417	3.77457e-47	0.543478	156.377	0.918033
NW_010729188_1:1362846_to_1363007	0	No_Hit	0	No_Hit	Miss		null	null	null	null	null	null	null	null
NW_010729107_1:126835_to_127257	1	XP_020867873.1	1	NW_010729105_1:3732873_to_3730843	Miss	5.59322e-28	0.742268	108.612	0.97	2.28746e-156	0.621019	474.167	0.996661
NW_010729138_1:2987137_to_2986646	0	No_Hit	0	No_Hit	Miss		null	null	null	null	null	null	null	null
NW_010729250_1:133947_to_134099	0	No_Hit	0	No_Hit	Miss		null	null	null	null	null	null	null	null
NW_010729135_1:3220945_to_3221352	0	No_Hit	0	No_Hit	Miss		null	null	null	null	null	null	null	null
NW_010729157_1:1960249_to_1959941	0	No_Hit	0	No_Hit	Miss		null	null	null	null	null	null	null	null
NW_010729113_1:2095576_to_2095397	0	No_Hit	0	No_Hit	Miss		null	null	null	null	null	null	null	null
NW_010729170_1:96760_to_96945	0	No_Hit	0	No_Hit	Miss		null	null	null	null	null	null	null	null
NW_010729165_1:1557981_to_1558256	0	No_Hit	0	No_Hit	Miss		null	null	null	null	null	null	null	null
NW_010729223_1:1366585_to_1366803	0	No_Hit	0	No_Hit	Miss		null	null	null	null	null	null	null	null
NW_010729090_1:2368314_to_2368165	0	No_Hit	0	No_Hit	Miss		null	null	null	null	null	null	null	null
NW_010729079_1:4903743_to_4903934	0	No_Hit	0	No_Hit	Miss		null	null	null	null	null	null	null	null
NW_010729187_1:1850538_to_1850966	0	No_Hit	0	No_Hit	Miss		null	null	null	null	null	null	null	null
NW_010729092_1:1865058_to_1864732	0	No_Hit	0	No_Hit	Miss		null	null	null	null	null	null	null	null
NW_010729189_1:1085131_to_1084676	0	No_Hit	0	No_Hit	Miss		null	null	null	null	null	null	null	null
NW_010729087_1:3209733_to_3210011	0	No_Hit	0	No_Hit	Miss		null	null	null	null	null	null	null	null
NW_010729109_1:3559644_to_3559949	0	No_Hit	0	No_Hit	Miss		null	null	null	null	null	null	null	null
NW_010729580_1:28570_to_28382	0	No_Hit	0	No_Hit	Miss		null	null	null	null	null	null	null	null
NW_010729197_1:696439_to_696756	0	No_Hit	0	No_Hit	Miss		null	null	null	null	null	null	null	null
NW_010729169_1:25575_to_25892	0	No_Hit	0	No_Hit	Miss		null	null	null	null	null	null	null	null
NW_010729243_1:118665_to_118856	0	No_Hit	0	No_Hit	Miss		null	null	null	null	null	null	null	null
NW_010729142_1:2391105_to_2391323	0	No_Hit	0	No_Hit	Miss		null	null	null	null	null	null	null	null
NW_010729108_1:932077_to_932265	0	No_Hit	0	No_Hit	Miss		null	null	null	null	null	null	null	null
NW_010729217_1:1504331_to_1504531	0	No_Hit	0	No_Hit	Miss		null	null	null	null	null	null	null	null
NW_010729256_1:535453_to_535608	0	No_Hit	0	No_Hit	Miss		null	null	null	null	null	null	null	null
NW_010729117_1:287746_to_287453	0	No_Hit	0	No_Hit	Miss		null	null	null	null	null	null	null	null
NW_010729084_1:1007094_to_1006906	0	No_Hit	0	No_Hit	Miss		null	null	null	null	null	null	null	null
NW_010729141_1:2819802_to_2819966	0	No_Hit	0	No_Hit	Miss		null	null	null	null	null	null	null	null
NW_010729087_1:8300988_to_8301167	0	No_Hit	0	No_Hit	Miss		null	null	null	null	null	null	null	null
NW_010729080_1:8395295_to_8395522	0	No_Hit	0	No_Hit	Miss		null	null	null	null	null	null	null	null
NW_010729149_1:207937_to_208563	1	XP_020870708.1	1	NW_010729200_1:479666_to_478545	Miss	3.94493e-57	0.671875	186.422	1	4.30462e-64	0.736486	199.134	0.986667
NW_010729147_1:2123514_to_2123786	0	No_Hit	0	No_Hit	Miss		null	null	null	null	null	null	null	null
NW_010729096_1:4851547_to_4851137	0	No_Hit	0	No_Hit	Miss		null	null	null	null	null	null	null	null
NW_010729089_1:6802150_to_6802716	1	XP_020867873.1	1	NW_010729105_1:3732873_to_3730843	Miss	7.07243e-33	0.658537	124.02	0.887218	2.28746e-156	0.621019	474.167	0.996661
NW_010729231_1:143192_to_143431	0	No_Hit	0	No_Hit	Miss		null	null	null	null	null	null	null	null
NW_010729077_1:7317962_to_7318813	0	No_Hit	0	No_Hit	Miss		null	null	null	null	null	null	null	null
NW_010729112_1:4065328_to_4065483	0	No_Hit	0	No_Hit	Miss		null	null	null	null	null	null	null	null
NW_010729248_1:197492_to_197707	0	No_Hit	0	No_Hit	Miss		null	null	null	null	null	null	null	null
NW_010729092_1:3385327_to_3385512	0	No_Hit	0	No_Hit	Miss		null	null	null	null	null	null	null	null
NW_010729112_1:4633680_to_4633844	0	No_Hit	0	No_Hit	Miss		null	null	null	null	null	null	null	null
NW_010729119_1:3471576_to_3471394	0	No_Hit	0	No_Hit	Miss		null	null	null	null	null	null	null	null
NW_010729095_1:1803961_to_1803746	0	No_Hit	0	No_Hit	Miss		null	null	null	null	null	null	null	null
NW_010729214_1:1450615_to_1450965	0	No_Hit	0	No_Hit	Miss		null	null	null	null	null	null	null	null
NW_010729088_1:4442025_to_4442207	0	No_Hit	0	No_Hit	Miss		null	null	null	null	null	null	null	null
NW_010729094_1:1021340_to_1021753	0	No_Hit	0	No_Hit	Miss		null	null	null	null	null	null	null	null
NW_010729091_1:5937397_to_5937218	0	No_Hit	0	No_Hit	Miss		null	null	null	null	null	null	null	null
NW_010731023_1:485_to_321	0	No_Hit	0	No_Hit	Miss		null	null	null	null	null	null	null	null
NW_010729155_1:2441217_to_2441017	0	No_Hit	0	No_Hit	Miss		null	null	null	null	null	null	null	null
NW_010729095_1:2958993_to_2958547	0	No_Hit	0	No_Hit	Miss		null	null	null	null	null	null	null	null
NW_010729120_1:1232394_to_1232227	0	No_Hit	0	No_Hit	Miss		null	null	null	null	null	null	null	null
NW_010729157_1:1551510_to_1551064	0	No_Hit	0	No_Hit	Miss		null	null	null	null	null	null	null	null
NW_010729343_1:148787_to_148581	0	No_Hit	0	No_Hit	Miss		null	null	null	null	null	null	null	null
NW_010729077_1:5553955_to_5553656	0	No_Hit	0	No_Hit	Miss		null	null	null	null	null	null	null	null
NW_010729283_1:761482_to_761931	0	No_Hit	0	No_Hit	Miss		null	null	null	null	null	null	null	null
NW_010729352_1:97138_to_97323	0	No_Hit	0	No_Hit	Miss		null	null	null	null	null	null	null	null
NW_010729310_1:129712_to_129879	0	No_Hit	0	No_Hit	Miss		null	null	null	null	null	null	null	null
NW_010729090_1:6024808_to_6024434	0	No_Hit	0	No_Hit	Miss		null	null	null	null	null	null	null	null
NW_010729096_1:1685232_to_1685474	0	No_Hit	0	No_Hit	Miss		null	null	null	null	null	null	null	null
NW_010729151_1:928683_to_928510	0	No_Hit	0	No_Hit	Miss		null	null	null	null	null	null	null	null
NW_010729084_1:1489472_to_1489630	0	No_Hit	0	No_Hit	Miss		null	null	null	null	null	null	null	null
NW_010729088_1:5978380_to_5977820	0	No_Hit	0	No_Hit	Miss		null	null	null	null	null	null	null	null
NW_010729227_1:607476_to_607300	0	No_Hit	0	No_Hit	Miss		null	null	null	null	null	null	null	null
NW_010729118_1:670356_to_670180	0	No_Hit	0	No_Hit	Miss		null	null	null	null	null	null	null	null
NW_010729113_1:3218771_to_3219019	0	No_Hit	0	No_Hit	Miss		null	null	null	null	null	null	null	null
NW_010729281_1:127689_to_127450	0	No_Hit	0	No_Hit	Miss		null	null	null	null	null	null	null	null
NW_010729105_1:3732873_to_3730843	1	XP_020867873.1	1	NW_010729105_1:3732873_to_3730843	Hit	8.12017e-157	0.618524	478.789	0.996661	2.28746e-156	0.621019	474.167	0.996661
NW_010729312_1:84686_to_84078	0	No_Hit	0	No_Hit	Miss		null	null	null	null	null	null	null	null
NW_010729156_1:1648229_to_1648059	0	No_Hit	0	No_Hit	Miss		null	null	null	null	null	null	null	null
NW_010729119_1:952731_to_952582	0	No_Hit	0	No_Hit	Miss		null	null	null	null	null	null	null	null
NW_010729110_1:4815393_to_4815202	0	No_Hit	0	No_Hit	Miss		null	null	null	null	null	null	null	null
NW_010729087_1:6595175_to_6594885	0	No_Hit	0	No_Hit	Miss		null	null	null	null	null	null	null	null
NW_010729122_1:3645361_to_3645002	0	No_Hit	0	No_Hit	Miss		null	null	null	null	null	null	null	null
NW_010729217_1:262452_to_262685	0	No_Hit	0	No_Hit	Miss		null	null	null	null	null	null	null	null
NW_010729076_1:9819498_to_9819698	0	No_Hit	0	No_Hit	Miss		null	null	null	null	null	null	null	null
NW_010729194_1:1761158_to_1761403	0	No_Hit	0	No_Hit	Miss		null	null	null	null	null	null	null	null
NW_010729213_1:443710_to_443937	0	No_Hit	0	No_Hit	Miss		null	null	null	null	null	null	null	null
NW_010729079_1:6794144_to_6794479	0	No_Hit	0	No_Hit	Miss		null	null	null	null	null	null	null	null
NW_010729087_1:7838148_to_7837852	0	No_Hit	0	No_Hit	Miss		null	null	null	null	null	null	null	null
NW_010729240_1:819017_to_818634	0	No_Hit	0	No_Hit	Miss		null	null	null	null	null	null	null	null
NW_010729257_1:555111_to_555314	0	No_Hit	0	No_Hit	Miss		null	null	null	null	null	null	null	null
NW_010729191_1:674667_to_675038	0	No_Hit	0	No_Hit	Miss		null	null	null	null	null	null	null	null
NW_010729124_1:1568451_to_1568104	0	No_Hit	0	No_Hit	Miss		null	null	null	null	null	null	null	null
NW_010729552_1:68734_to_68351	1	XP_020874113.1	1	NW_010729082_1:1666615_to_1665176	Miss	1.1014e-06	0.491228	46.9802	0.864	1.82436e-73	0.558537	251.136	0.895323
NW_010729165_1:1753573_to_1753734	0	No_Hit	0	No_Hit	Miss		null	null	null	null	null	null	null	null
NW_010729075_1:11430112_to_11429189	0	No_Hit	0	No_Hit	Miss		null	null	null	null	null	null	null	null
NW_010729079_1:10701357_to_10701064	0	No_Hit	0	No_Hit	Miss		null	null	null	null	null	null	null	null
NW_010729091_1:7646482_to_7646225	0	No_Hit	0	No_Hit	Miss		null	null	null	null	null	null	null	null
NW_010729109_1:704667_to_704933	0	No_Hit	0	No_Hit	Miss		null	null	null	null	null	null	null	null
NW_010729133_1:1415663_to_1415923	0	No_Hit	0	No_Hit	Miss		null	null	null	null	null	null	null	null
NW_010729200_1:360068_to_359046	0	No_Hit	0	No_Hit	Miss		null	null	null	null	null	null	null	null
NW_010729349_1:68833_to_68306	1	XP_020874113.1	1	NW_010729082_1:1666615_to_1665176	Miss	1.82986e-10	0.505952	59.6918	0.912281	1.82436e-73	0.558537	251.136	0.895323
NW_010729274_1:407773_to_408081	0	No_Hit	0	No_Hit	Miss		null	null	null	null	null	null	null	null
NW_010729242_1:90561_to_91163	0	No_Hit	0	No_Hit	Miss		null	null	null	null	null	null	null	null
NW_010729152_1:689761_to_689555	0	No_Hit	0	No_Hit	Miss		null	null	null	null	null	null	null	null
NW_010729197_1:892399_to_892860	0	No_Hit	0	No_Hit	Miss		null	null	null	null	null	null	null	null
NW_010729075_1:7649237_to_7649085	0	No_Hit	0	No_Hit	Miss		null	null	null	null	null	null	null	null
NW_010729278_1:77002_to_76772	0	No_Hit	0	No_Hit	Miss		null	null	null	null	null	null	null	null
NW_010729194_1:129393_to_129635	0	No_Hit	0	No_Hit	Miss		null	null	null	null	null	null	null	null
NW_010729122_1:1097034_to_1097240	0	No_Hit	0	No_Hit	Miss		null	null	null	null	null	null	null	null
NW_010729113_1:1316349_to_1316158	0	No_Hit	0	No_Hit	Miss		null	null	null	null	null	null	null	null
NW_010729191_1:1942947_to_1942705	0	No_Hit	0	No_Hit	Miss		null	null	null	null	null	null	null	null
NW_010729130_1:2437577_to_2437305	0	No_Hit	0	No_Hit	Miss		null	null	null	null	null	null	null	null
NW_010729096_1:4328649_to_4328431	0	No_Hit	0	No_Hit	Miss		null	null	null	null	null	null	null	null
NW_010729145_1:2174611_to_2175105	1	XP_020890755.1	1	NW_010729115_1:973274_to_975124	Miss	5.33565e-09	0.610169	52.7582	0.595745	3.91076e-20	0.396694	87.0409	0.821809
NW_010729213_1:482866_to_482678	0	No_Hit	0	No_Hit	Miss		null	null	null	null	null	null	null	null
NW_010729301_1:540182_to_539709	0	No_Hit	0	No_Hit	Miss		null	null	null	null	null	null	null	null
NW_010729095_1:637567_to_637989	1	XP_020867873.1	1	NW_010729105_1:3732873_to_3730843	Miss	1.87628e-06	0.514286	46.2098	0.533333	2.28746e-156	0.621019	474.167	0.996661
NW_010729164_1:2182180_to_2181791	0	No_Hit	0	No_Hit	Miss		null	null	null	null	null	null	null	null
NW_010729096_1:4603718_to_4603554	0	No_Hit	0	No_Hit	Miss		null	null	null	null	null	null	null	null
NW_010729098_1:6285029_to_6284781	0	No_Hit	0	No_Hit	Miss		null	null	null	null	null	null	null	null
NW_010729181_1:1905980_to_1906285	0	No_Hit	0	No_Hit	Miss		null	null	null	null	null	null	null	null
NW_010729150_1:2622109_to_2622600	0	No_Hit	0	No_Hit	Miss		null	null	null	null	null	null	null	null
NW_010729186_1:896441_to_897184	1	XP_020872127.1	1	NW_010729081_1:7766165_to_7767382	Miss	3.16329e-10	0.463855	57.7658	0.901099	2.6667e-12	0.450867	61.2326	0.620301
NW_010729131_1:2902532_to_2902924	0	No_Hit	0	No_Hit	Miss		null	null	null	null	null	null	null	null
NW_010729151_1:1899819_to_1899983	0	No_Hit	0	No_Hit	Miss		null	null	null	null	null	null	null	null
NW_010729152_1:1421735_to_1421328	0	No_Hit	0	No_Hit	Miss		null	null	null	null	null	null	null	null
NW_010729158_1:2039341_to_2039156	0	No_Hit	0	No_Hit	Miss		null	null	null	null	null	null	null	null
NW_010729242_1:961814_to_962176	0	No_Hit	0	No_Hit	Miss		null	null	null	null	null	null	null	null
NW_010729100_1:2390881_to_2390732	0	No_Hit	0	No_Hit	Miss		null	null	null	null	null	null	null	null
NW_010729131_1:460685_to_460515	0	No_Hit	0	No_Hit	Miss		null	null	null	null	null	null	null	null
NW_010729082_1:170920_to_170243	0	No_Hit	0	No_Hit	Miss		null	null	null	null	null	null	null	null
NW_010729300_1:784171_to_784016	0	No_Hit	0	No_Hit	Miss		null	null	null	null	null	null	null	null
NW_010729288_1:287807_to_288043	0	No_Hit	0	No_Hit	Miss		null	null	null	null	null	null	null	null
NW_010729080_1:9005280_to_9005588	0	No_Hit	0	No_Hit	Miss		null	null	null	null	null	null	null	null
NW_010729244_1:67513_to_67355	0	No_Hit	0	No_Hit	Miss		null	null	null	null	null	null	null	null
NW_010729181_1:1754616_to_1753840	1	XP_020874113.1	1	NW_010729082_1:1666615_to_1665176	Miss	2.75619e-24	0.617391	100.138	0.838235	1.82436e-73	0.558537	251.136	0.895323
NW_010729075_1:5754820_to_5754587	0	No_Hit	0	No_Hit	Miss		null	null	null	null	null	null	null	null
NW_010729086_1:3130170_to_3129853	0	No_Hit	0	No_Hit	Miss		null	null	null	null	null	null	null	null
NW_010729217_1:964889_to_964407	0	No_Hit	0	No_Hit	Miss		null	null	null	null	null	null	null	null
NW_010729086_1:6568204_to_6567371	0	No_Hit	0	No_Hit	Miss		null	null	null	null	null	null	null	null
NW_010729219_1:680193_to_680360	0	No_Hit	0	No_Hit	Miss		null	null	null	null	null	null	null	null
NW_010729132_1:1841814_to_1841464	1	XP_020889488.1	1	NW_010729334_1:436347_to_435055	Miss	3.31497e-06	0.62	43.1282	0.980392	7.25198e-41	0.649351	146.362	0.402116
NW_010729387_1:48400_to_47945	1	XP_020881708.1	1	NW_010729131_1:2796045_to_2792974	Miss	4.37547e-19	0.510067	83.5741	0.923611	6.70141e-63	0.540761	215.698	0.788546
NW_010729130_1:2249441_to_2249680	0	No_Hit	0	No_Hit	Miss		null	null	null	null	null	null	null	null
NW_010729112_1:396801_to_396112	0	No_Hit	0	No_Hit	Miss		null	null	null	null	null	null	null	null
NW_010729095_1:5572416_to_5572168	0	No_Hit	0	No_Hit	Miss		null	null	null	null	null	null	null	null
NW_010729293_1:117797_to_117600	0	No_Hit	0	No_Hit	Miss		null	null	null	null	null	null	null	null
NW_010729074_1:6768610_to_6768383	0	No_Hit	0	No_Hit	Miss		null	null	null	null	null	null	null	null
NW_010729327_1:399716_to_400096	0	No_Hit	0	No_Hit	Miss		null	null	null	null	null	null	null	null
NW_010729147_1:1631582_to_1631833	0	No_Hit	0	No_Hit	Miss		null	null	null	null	null	null	null	null
NW_010729115_1:3456766_to_3456933	0	No_Hit	0	No_Hit	Miss		null	null	null	null	null	null	null	null
NW_010729075_1:5598416_to_5597778	0	No_Hit	0	No_Hit	Miss		null	null	null	null	null	null	null	null
NW_010729126_1:1898373_to_1898606	0	No_Hit	0	No_Hit	Miss		null	null	null	null	null	null	null	null
NW_010729109_1:3660403_to_3660101	0	No_Hit	0	No_Hit	Miss		null	null	null	null	null	null	null	null
NW_010729313_1:589014_to_588823	0	No_Hit	0	No_Hit	Miss		null	null	null	null	null	null	null	null
NW_010729156_1:223919_to_223668	0	No_Hit	0	No_Hit	Miss		null	null	null	null	null	null	null	null
NW_010729078_1:8124497_to_8124285	0	No_Hit	0	No_Hit	Miss		null	null	null	null	null	null	null	null
NW_010729085_1:1414882_to_1415133	0	No_Hit	0	No_Hit	Miss		null	null	null	null	null	null	null	null
NW_010729307_1:104595_to_104834	0	No_Hit	0	No_Hit	Miss		null	null	null	null	null	null	null	null
NW_010729085_1:3567201_to_3567584	0	No_Hit	0	No_Hit	Miss		null	null	null	null	null	null	null	null
NW_010729195_1:680402_to_680686	0	No_Hit	0	No_Hit	Miss		null	null	null	null	null	null	null	null
NW_010729127_1:2767403_to_2767642	0	No_Hit	0	No_Hit	Miss		null	null	null	null	null	null	null	null
NW_010729085_1:8555561_to_8555740	0	No_Hit	0	No_Hit	Miss		null	null	null	null	null	null	null	null
NW_010729081_1:4186712_to_4186485	0	No_Hit	0	No_Hit	Miss		null	null	null	null	null	null	null	null
NW_010729248_1:323556_to_323362	0	No_Hit	0	No_Hit	Miss		null	null	null	null	null	null	null	null
NW_010729129_1:931250_to_930993	0	No_Hit	0	No_Hit	Miss		null	null	null	null	null	null	null	null
NW_010729079_1:7971440_to_7971673	0	No_Hit	0	No_Hit	Miss		null	null	null	null	null	null	null	null
NW_010729114_1:954657_to_953083	1	XP_020865814.1	1	NW_010729217_1:1168866_to_1167004	Miss	9.14549e-35	0.441109	140.198	0.860465	7.34611e-160	0.624113	498.049	0.898387
NW_010729076_1:637885_to_638124	0	No_Hit	0	No_Hit	Miss		null	null	null	null	null	null	null	null
NW_010729118_1:406697_to_406855	0	No_Hit	0	No_Hit	Miss		null	null	null	null	null	null	null	null
NW_010729092_1:1942600_to_1942364	0	No_Hit	0	No_Hit	Miss		null	null	null	null	null	null	null	null
NW_010729125_1:2500659_to_2500823	0	No_Hit	0	No_Hit	Miss		null	null	null	null	null	null	null	null
NW_010729459_1:103868_to_104041	0	No_Hit	0	No_Hit	Miss		null	null	null	null	null	null	null	null
NW_010729107_1:2739893_to_2739297	1	XP_020871367.1	1	NW_010729094_1:6720227_to_6717699	Miss	4.53013e-15	0.554217	73.9442	0.479769	0	0.731523	803.127	0.9299
NW_010729128_1:3221349_to_3221588	0	No_Hit	0	No_Hit	Miss		null	null	null	null	null	null	null	null
NW_010729313_1:173894_to_173679	0	No_Hit	0	No_Hit	Miss		null	null	null	null	null	null	null	null
NW_010729120_1:4247717_to_4247869	0	No_Hit	0	No_Hit	Miss		null	null	null	null	null	null	null	null
NW_010729085_1:7696806_to_7697150	1	XP_020876164.1	1	NW_010729077_1:4690064_to_4691440	Miss	2.66108e-09	0.551282	54.6842	0.663717	2.09641e-18	0.463415	83.5741	0.569378
NW_010729206_1:1392814_to_1392179	0	No_Hit	0	No_Hit	Miss		null	null	null	null	null	null	null	null
NW_010729099_1:45301_to_45579	0	No_Hit	0	No_Hit	Miss		null	null	null	null	null	null	null	null
NW_010729233_1:684936_to_685508	0	No_Hit	0	No_Hit	Miss		null	null	null	null	null	null	null	null
NW_010729452_1:83021_to_82728	0	No_Hit	0	No_Hit	Miss		null	null	null	null	null	null	null	null
NW_010729085_1:6845731_to_6845889	0	No_Hit	0	No_Hit	Miss		null	null	null	null	null	null	null	null
NW_010729229_1:1373716_to_1373880	0	No_Hit	0	No_Hit	Miss		null	null	null	null	null	null	null	null
NW_010729090_1:906475_to_906867	0	No_Hit	0	No_Hit	Miss		null	null	null	null	null	null	null	null
NW_010729095_1:6492626_to_6492297	0	No_Hit	0	No_Hit	Miss		null	null	null	null	null	null	null	null
NW_010729166_1:1012239_to_1012436	0	No_Hit	0	No_Hit	Miss		null	null	null	null	null	null	null	null
NW_010729097_1:4176283_to_4176125	0	No_Hit	0	No_Hit	Miss		null	null	null	null	null	null	null	null
NW_010729174_1:1215177_to_1215013	0	No_Hit	0	No_Hit	Miss		null	null	null	null	null	null	null	null
NW_010729092_1:6275524_to_6275745	0	No_Hit	0	No_Hit	Miss		null	null	null	null	null	null	null	null
NW_010729188_1:326673_to_326506	0	No_Hit	0	No_Hit	Miss		null	null	null	null	null	null	null	null
NW_010729161_1:2164149_to_2164487	0	No_Hit	0	No_Hit	Miss		null	null	null	null	null	null	null	null
NW_010729112_1:1795928_to_1795686	0	No_Hit	0	No_Hit	Miss		null	null	null	null	null	null	null	null
NW_010729411_1:297953_to_298114	0	No_Hit	0	No_Hit	Miss		null	null	null	null	null	null	null	null
NW_010729355_1:154703_to_154975	0	No_Hit	0	No_Hit	Miss		null	null	null	null	null	null	null	null
NW_010729149_1:2839473_to_2839321	0	No_Hit	0	No_Hit	Miss		null	null	null	null	null	null	null	null
NW_010729218_1:1467623_to_1467799	0	No_Hit	0	No_Hit	Miss		null	null	null	null	null	null	null	null
NW_010729288_1:847778_to_847963	0	No_Hit	0	No_Hit	Miss		null	null	null	null	null	null	null	null
NW_010729226_1:155065_to_154913	0	No_Hit	0	No_Hit	Miss		null	null	null	null	null	null	null	null
NW_010729231_1:973988_to_973419	1	XP_020882203.1	1	NW_010729091_1:7737044_to_7736181	Miss	1.98413e-08	0.522727	51.2174	0.567568	1.30111e-14	0.484127	63.5438	0.817568
NW_010729106_1:600800_to_600570	0	No_Hit	0	No_Hit	Miss		null	null	null	null	null	null	null	null
NW_010729078_1:6803642_to_6802767	1	XP_020877199.1	1	NW_010729217_1:1168866_to_1167004	Miss	1.56044e-33	0.616667	129.413	0.813636	1.347e-81	0.536122	275.404	0.824194
NW_010729074_1:1339709_to_1340224	0	No_Hit	0	No_Hit	Miss		null	null	null	null	null	null	null	null
NW_010729323_1:125412_to_126392	1	XP_020871367.1	1	NW_010729094_1:6720227_to_6717699	Miss	6.77384e-32	0.527174	125.176	0.86385	0	0.731523	803.127	0.9299
NW_010729074_1:3181422_to_3181682	0	No_Hit	0	No_Hit	Miss		null	null	null	null	null	null	null	null
NW_010729095_1:5319838_to_5320089	0	No_Hit	0	No_Hit	Miss		null	null	null	null	null	null	null	null
NW_010729181_1:139032_to_139388	0	No_Hit	0	No_Hit	Miss		null	null	null	null	null	null	null	null
NW_010729080_1:4174996_to_4174799	0	No_Hit	0	No_Hit	Miss		null	null	null	null	null	null	null	null
NW_010729102_1:3754640_to_3755086	0	No_Hit	0	No_Hit	Miss		null	null	null	null	null	null	null	null
NW_010729119_1:1678840_to_1678616	0	No_Hit	0	No_Hit	Miss		null	null	null	null	null	null	null	null
NW_010729203_1:209304_to_209107	0	No_Hit	0	No_Hit	Miss		null	null	null	null	null	null	null	null
NW_010729206_1:198338_to_198604	0	No_Hit	0	No_Hit	Miss		null	null	null	null	null	null	null	null
NW_010729111_1:231887_to_231660	1	XP_020874985.1	1	NW_010729075_1:6870610_to_6870008	Miss	2.9474e-08	0.647059	48.1358	0.671053	1.09482e-19	0.536585	78.5666	0.783439
NW_010729246_1:1250438_to_1250665	0	No_Hit	0	No_Hit	Miss		null	null	null	null	null	null	null	null
NW_010729196_1:1081420_to_1081842	0	No_Hit	0	No_Hit	Miss		null	null	null	null	null	null	null	null
NW_010729250_1:745887_to_745621	0	No_Hit	0	No_Hit	Miss		null	null	null	null	null	null	null	null
NW_010729272_1:917708_to_918031	1	XP_020865814.1	1	NW_010729217_1:1168866_to_1167004	Miss	5.07785e-10	0.655738	55.4546	1	7.34611e-160	0.624113	498.049	0.898387
NW_010729111_1:2583442_to_2583696	0	No_Hit	0	No_Hit	Miss		null	null	null	null	null	null	null	null
NW_010729083_1:1266433_to_1266582	0	No_Hit	0	No_Hit	Miss		null	null	null	null	null	null	null	null
NW_010729081_1:1409838_to_1409425	0	No_Hit	0	No_Hit	Miss		null	null	null	null	null	null	null	null
NW_010729078_1:4715342_to_4715572	0	No_Hit	0	No_Hit	Miss		null	null	null	null	null	null	null	null
NW_010729089_1:2166483_to_2166728	0	No_Hit	0	No_Hit	Miss		null	null	null	null	null	null	null	null
NW_010729201_1:811511_to_811738	0	No_Hit	0	No_Hit	Miss		null	null	null	null	null	null	null	null
NW_010729103_1:300521_to_301000	0	No_Hit	0	No_Hit	Miss		null	null	null	null	null	null	null	null
NW_010729231_1:890579_to_890385	0	No_Hit	0	No_Hit	Miss		null	null	null	null	null	null	null	null
NW_010729163_1:750206_to_749925	0	No_Hit	0	No_Hit	Miss		null	null	null	null	null	null	null	null
NW_010729154_1:729972_to_729748	0	No_Hit	0	No_Hit	Miss		null	null	null	null	null	null	null	null
NW_010729117_1:732357_to_732133	0	No_Hit	0	No_Hit	Miss		null	null	null	null	null	null	null	null
NW_010729264_1:295883_to_296173	0	No_Hit	0	No_Hit	Miss		null	null	null	null	null	null	null	null
NW_010729430_1:247273_to_247091	0	No_Hit	0	No_Hit	Miss		null	null	null	null	null	null	null	null
NW_010729093_1:3160311_to_3157021	0	No_Hit	0	No_Hit	Miss		null	null	null	null	null	null	null	null
NW_010729142_1:604205_to_604032	0	No_Hit	0	No_Hit	Miss		null	null	null	null	null	null	null	null
NW_010729086_1:799045_to_798488	0	No_Hit	0	No_Hit	Miss		null	null	null	null	null	null	null	null
NW_010729141_1:461000_to_461161	0	No_Hit	0	No_Hit	Miss		null	null	null	null	null	null	null	null
NW_010729159_1:775239_to_775397	0	No_Hit	0	No_Hit	Miss		null	null	null	null	null	null	null	null
NW_010729100_1:4940212_to_4940388	0	No_Hit	0	No_Hit	Miss		null	null	null	null	null	null	null	null
NW_010729136_1:241162_to_240809	0	No_Hit	0	No_Hit	Miss		null	null	null	null	null	null	null	null
NW_010729075_1:11413802_to_11413512	0	No_Hit	0	No_Hit	Miss		null	null	null	null	null	null	null	null
NW_010729116_1:1277512_to_1277904	0	No_Hit	0	No_Hit	Miss		null	null	null	null	null	null	null	null
NW_010729086_1:7824447_to_7824121	0	No_Hit	0	No_Hit	Miss		null	null	null	null	null	null	null	null
NW_010729094_1:2982019_to_2981813	0	No_Hit	0	No_Hit	Miss		null	null	null	null	null	null	null	null
NW_010729249_1:701039_to_700527	1	XP_020867873.1	1	NW_010729105_1:3732873_to_3730843	Miss	6.16229e-12	0.516484	63.5438	0.651852	2.28746e-156	0.621019	474.167	0.996661
NW_010729149_1:2067724_to_2067882	0	No_Hit	0	No_Hit	Miss		null	null	null	null	null	null	null	null
NW_010729235_1:519797_to_519648	0	No_Hit	0	No_Hit	Miss		null	null	null	null	null	null	null	null
NW_010729180_1:2069518_to_2069348	0	No_Hit	0	No_Hit	Miss		null	null	null	null	null	null	null	null
NW_010729111_1:2828550_to_2828777	0	No_Hit	0	No_Hit	Miss		null	null	null	null	null	null	null	null
NW_010729085_1:5458097_to_5457927	0	No_Hit	0	No_Hit	Miss		null	null	null	null	null	null	null	null
NW_010729100_1:1464476_to_1464625	0	No_Hit	0	No_Hit	Miss		null	null	null	null	null	null	null	null
NW_010729141_1:1493884_to_1494153	0	No_Hit	0	No_Hit	Miss		null	null	null	null	null	null	null	null
NW_010729095_1:4292052_to_4291891	0	No_Hit	0	No_Hit	Miss		null	null	null	null	null	null	null	null
NW_010729074_1:10176764_to_10176537	0	No_Hit	0	No_Hit	Miss		null	null	null	null	null	null	null	null
NW_010729080_1:7604028_to_7604366	0	No_Hit	0	No_Hit	Miss		null	null	null	null	null	null	null	null
NW_010729264_1:129914_to_129750	0	No_Hit	0	No_Hit	Miss		null	null	null	null	null	null	null	null
NW_010729286_1:765262_to_765035	0	No_Hit	0	No_Hit	Miss		null	null	null	null	null	null	null	null
NW_010729256_1:153253_to_153098	0	No_Hit	0	No_Hit	Miss		null	null	null	null	null	null	null	null
NW_010729088_1:5358999_to_5359157	0	No_Hit	0	No_Hit	Miss		null	null	null	null	null	null	null	null
NW_010729299_1:282048_to_282272	0	No_Hit	0	No_Hit	Miss		null	null	null	null	null	null	null	null
NW_010729075_1:5748134_to_5747832	0	No_Hit	0	No_Hit	Miss		null	null	null	null	null	null	null	null
NW_010729168_1:1409058_to_1409423	0	No_Hit	0	No_Hit	Miss		null	null	null	null	null	null	null	null
NW_010729140_1:213202_to_213396	0	No_Hit	0	No_Hit	Miss		null	null	null	null	null	null	null	null
NW_010729113_1:2184898_to_2184470	0	No_Hit	0	No_Hit	Miss		null	null	null	null	null	null	null	null
NW_010729114_1:2746626_to_2746438	0	No_Hit	0	No_Hit	Miss		null	null	null	null	null	null	null	null
NW_010729374_1:307837_to_307589	0	No_Hit	0	No_Hit	Miss		null	null	null	null	null	null	null	null
NW_010729172_1:174803_to_174642	0	No_Hit	0	No_Hit	Miss		null	null	null	null	null	null	null	null
NW_010729357_1:342029_to_342466	0	No_Hit	0	No_Hit	Miss		null	null	null	null	null	null	null	null
NW_010729135_1:744700_to_744915	0	No_Hit	0	No_Hit	Miss		null	null	null	null	null	null	null	null
NW_010729129_1:1452902_to_1452735	0	No_Hit	0	No_Hit	Miss		null	null	null	null	null	null	null	null
NW_010729229_1:754890_to_754177	1	XP_020872127.1	1	NW_010729081_1:7766165_to_7767382	Miss	1.10171e-07	0.458904	50.447	0.797753	2.6667e-12	0.450867	61.2326	0.620301
NW_010729081_1:339717_to_339902	0	No_Hit	0	No_Hit	Miss		null	null	null	null	null	null	null	null
NW_010729356_1:276048_to_276275	0	No_Hit	0	No_Hit	Miss		null	null	null	null	null	null	null	null
NW_010729080_1:10526433_to_10526284	0	No_Hit	0	No_Hit	Miss		null	null	null	null	null	null	null	null
NW_010729105_1:3400994_to_3400797	0	No_Hit	0	No_Hit	Miss		null	null	null	null	null	null	null	null
NW_010729074_1:7818082_to_7818471	0	No_Hit	0	No_Hit	Miss		null	null	null	null	null	null	null	null
NW_010729146_1:1604958_to_1604761	0	No_Hit	0	No_Hit	Miss		null	null	null	null	null	null	null	null
NW_010729419_1:152199_to_151957	0	No_Hit	0	No_Hit	Miss		null	null	null	null	null	null	null	null
NW_010729247_1:738327_to_738094	0	No_Hit	0	No_Hit	Miss		null	null	null	null	null	null	null	null
NW_010729231_1:829825_to_830046	0	No_Hit	0	No_Hit	Miss		null	null	null	null	null	null	null	null
NW_010729116_1:1872027_to_1871815	0	No_Hit	0	No_Hit	Miss		null	null	null	null	null	null	null	null
NW_010729203_1:591994_to_591746	0	No_Hit	0	No_Hit	Miss		null	null	null	null	null	null	null	null
NW_010729300_1:371939_to_371691	0	No_Hit	0	No_Hit	Miss		null	null	null	null	null	null	null	null
NW_010729118_1:2852008_to_2850851	1	XP_020874131.1	1	NW_010729206_1:645292_to_646605	Miss	1.2292e-19	0.431635	90.5077	0.939948	2.10061e-23	0.459854	97.4413	0.664948
NW_010729231_1:1222290_to_1222595	0	No_Hit	0	No_Hit	Miss		null	null	null	null	null	null	null	null
NW_010729144_1:204690_to_204890	0	No_Hit	0	No_Hit	Miss		null	null	null	null	null	null	null	null
NW_010729152_1:215725_to_215967	0	No_Hit	0	No_Hit	Miss		null	null	null	null	null	null	null	null
NW_010729202_1:1181552_to_1181785	0	No_Hit	0	No_Hit	Miss		null	null	null	null	null	null	null	null
NW_010729097_1:954445_to_955047	0	No_Hit	0	No_Hit	Miss		null	null	null	null	null	null	null	null
NW_010729200_1:74218_to_74478	0	No_Hit	0	No_Hit	Miss		null	null	null	null	null	null	null	null
NW_010729099_1:1361055_to_1361264	0	No_Hit	0	No_Hit	Miss		null	null	null	null	null	null	null	null
NW_010729076_1:292795_to_293052	0	No_Hit	0	No_Hit	Miss		null	null	null	null	null	null	null	null
NW_010729089_1:1829692_to_1829429	0	No_Hit	0	No_Hit	Miss		null	null	null	null	null	null	null	null
NW_010729251_1:548073_to_548396	0	No_Hit	0	No_Hit	Miss		null	null	null	null	null	null	null	null
NW_010729103_1:4941434_to_4941168	0	No_Hit	0	No_Hit	Miss		null	null	null	null	null	null	null	null
NW_010729301_1:812777_to_812463	0	No_Hit	0	No_Hit	Miss		null	null	null	null	null	null	null	null
NW_010729093_1:5294611_to_5294811	0	No_Hit	0	No_Hit	Miss		null	null	null	null	null	null	null	null
NW_010729080_1:9482888_to_9482439	0	No_Hit	0	No_Hit	Miss		null	null	null	null	null	null	null	null
NW_010729107_1:485788_to_486219	0	No_Hit	0	No_Hit	Miss		null	null	null	null	null	null	null	null
NW_010729087_1:3796716_to_3796525	0	No_Hit	0	No_Hit	Miss		null	null	null	null	null	null	null	null
NW_010729079_1:1844306_to_1844497	0	No_Hit	0	No_Hit	Miss		null	null	null	null	null	null	null	null
NW_010729088_1:2167668_to_2167844	0	No_Hit	0	No_Hit	Miss		null	null	null	null	null	null	null	null
NW_010729327_1:561842_to_561492	0	No_Hit	0	No_Hit	Miss		null	null	null	null	null	null	null	null
NW_010729099_1:1855167_to_1854937	0	No_Hit	0	No_Hit	Miss		null	null	null	null	null	null	null	null
NW_010729080_1:1833747_to_1833544	0	No_Hit	0	No_Hit	Miss		null	null	null	null	null	null	null	null
NW_010729078_1:9853172_to_9852942	1	XP_002894432.1	1	NW_010729078_1:9853172_to_9852942	Hit	4.06581e-13	0.6875	63.929	0.766234	4.79578e-14	0.6875	63.929	0.766234
NW_010729089_1:8082847_to_8082656	0	No_Hit	0	No_Hit	Miss		null	null	null	null	null	null	null	null
NW_010729357_1:59679_to_59527	0	No_Hit	0	No_Hit	Miss		null	null	null	null	null	null	null	null
NW_010729179_1:1040497_to_1040228	0	No_Hit	0	No_Hit	Miss		null	null	null	null	null	null	null	null
NW_010729144_1:993722_to_993943	0	No_Hit	0	No_Hit	Miss		null	null	null	null	null	null	null	null
NW_010729112_1:2625820_to_2626116	0	No_Hit	0	No_Hit	Miss		null	null	null	null	null	null	null	null
NW_010729118_1:3894167_to_3893946	0	No_Hit	0	No_Hit	Miss		null	null	null	null	null	null	null	null
NW_010729244_1:722631_to_722930	0	No_Hit	0	No_Hit	Miss		null	null	null	null	null	null	null	null
NW_010729081_1:1678022_to_1678357	1	XP_020890098.1	1	NW_010729081_1:1678022_to_1678357	Hit	6.38874e-21	0.655556	85.8853	0.849057	4.94049e-22	0.655556	85.8853	0.849057
NW_010729361_1:58811_to_59002	0	No_Hit	0	No_Hit	Miss		null	null	null	null	null	null	null	null
NW_010729135_1:969495_to_969815	0	No_Hit	0	No_Hit	Miss		null	null	null	null	null	null	null	null
NW_010729301_1:724113_to_723949	0	No_Hit	0	No_Hit	Miss		null	null	null	null	null	null	null	null
NW_010729304_1:270549_to_270085	0	No_Hit	0	No_Hit	Miss		null	null	null	null	null	null	null	null
NW_010729084_1:89057_to_90145	1	XP_020871384.1	1	NW_010729079_1:1702462_to_1701803	Miss	2.61978e-10	0.444444	60.8474	0.64966	3.03163e-13	0.484127	63.929	0.600962
NW_010729248_1:433492_to_433734	0	No_Hit	0	No_Hit	Miss		null	null	null	null	null	null	null	null
NW_010729198_1:931603_to_931842	0	No_Hit	0	No_Hit	Miss		null	null	null	null	null	null	null	null
NW_010729199_1:1072704_to_1072342	0	No_Hit	0	No_Hit	Miss		null	null	null	null	null	null	null	null
NW_010729313_1:264588_to_264232	0	No_Hit	0	No_Hit	Miss		null	null	null	null	null	null	null	null
NW_010729082_1:7160198_to_7159902	0	No_Hit	0	No_Hit	Miss		null	null	null	null	null	null	null	null
NW_010729196_1:645386_to_645883	0	No_Hit	0	No_Hit	Miss		null	null	null	null	null	null	null	null
NW_010729259_1:799051_to_799248	0	No_Hit	0	No_Hit	Miss		null	null	null	null	null	null	null	null
NW_010729122_1:3211809_to_3211495	0	No_Hit	0	No_Hit	Miss		null	null	null	null	null	null	null	null
NW_010729156_1:376352_to_376125	0	No_Hit	0	No_Hit	Miss		null	null	null	null	null	null	null	null
NW_010729086_1:1959708_to_1959424	0	No_Hit	0	No_Hit	Miss		null	null	null	null	null	null	null	null
NW_010729121_1:1828399_to_1828572	0	No_Hit	0	No_Hit	Miss		null	null	null	null	null	null	null	null
NW_010729107_1:1752595_to_1752446	0	No_Hit	0	No_Hit	Miss		null	null	null	null	null	null	null	null
NW_010729086_1:732536_to_732225	0	No_Hit	0	No_Hit	Miss		null	null	null	null	null	null	null	null
NW_010729238_1:971477_to_971139	0	No_Hit	0	No_Hit	Miss		null	null	null	null	null	null	null	null
NW_010729074_1:5011308_to_5010244	0	No_Hit	0	No_Hit	Miss		null	null	null	null	null	null	null	null
NW_010729076_1:6146255_to_6146503	0	No_Hit	0	No_Hit	Miss		null	null	null	null	null	null	null	null
NW_010729092_1:1825858_to_1825628	0	No_Hit	0	No_Hit	Miss		null	null	null	null	null	null	null	null
NW_010729465_1:139246_to_138719	1	XP_020884537.1	1	NW_010729149_1:207937_to_208563	Miss	8.85563e-21	0.513514	88.1965	0.87574	2.21316e-46	0.681529	155.606	0.802083
NW_010729097_1:2933920_to_2933000	0	No_Hit	0	No_Hit	Miss		null	null	null	null	null	null	null	null
NW_010729096_1:6343846_to_6344019	0	No_Hit	0	No_Hit	Miss		null	null	null	null	null	null	null	null
NW_010729113_1:2198810_to_2199061	0	No_Hit	0	No_Hit	Miss		null	null	null	null	null	null	null	null
NW_010729087_1:805397_to_805717	0	No_Hit	0	No_Hit	Miss		null	null	null	null	null	null	null	null
NW_010729210_1:906869_to_906495	0	No_Hit	0	No_Hit	Miss		null	null	null	null	null	null	null	null
NW_010729087_1:4480326_to_4480604	0	No_Hit	0	No_Hit	Miss		null	null	null	null	null	null	null	null
NW_010729438_1:96609_to_96358	0	No_Hit	0	No_Hit	Miss		null	null	null	null	null	null	null	null
NW_010729151_1:2822127_to_2821939	0	No_Hit	0	No_Hit	Miss		null	null	null	null	null	null	null	null
NW_010729078_1:2318849_to_2319010	0	No_Hit	0	No_Hit	Miss		null	null	null	null	null	null	null	null
NW_010729214_1:1155911_to_1156066	0	No_Hit	0	No_Hit	Miss		null	null	null	null	null	null	null	null
NW_010729088_1:7698245_to_7698430	0	No_Hit	0	No_Hit	Miss		null	null	null	null	null	null	null	null
NW_010729083_1:250905_to_250744	0	No_Hit	0	No_Hit	Miss		null	null	null	null	null	null	null	null
NW_010729078_1:3179723_to_3180097	0	No_Hit	0	No_Hit	Miss		null	null	null	null	null	null	null	null
NW_010729177_1:2109879_to_2109538	0	No_Hit	0	No_Hit	Miss		null	null	null	null	null	null	null	null
NW_010729216_1:782230_to_781916	0	No_Hit	0	No_Hit	Miss		null	null	null	null	null	null	null	null
NW_010729252_1:520092_to_519922	0	No_Hit	0	No_Hit	Miss		null	null	null	null	null	null	null	null
NW_010729251_1:850407_to_850715	0	No_Hit	0	No_Hit	Miss		null	null	null	null	null	null	null	null
NW_010729343_1:190357_to_190752	1	XP_020874113.1	1	NW_010729082_1:1666615_to_1665176	Miss	8.20977e-16	0.504	74.7146	0.984252	1.82436e-73	0.558537	251.136	0.895323
NW_010729383_1:410999_to_411229	0	No_Hit	0	No_Hit	Miss		null	null	null	null	null	null	null	null
NW_010729099_1:3851505_to_3850852	0	No_Hit	0	No_Hit	Miss		null	null	null	null	null	null	null	null
NW_010729356_1:354342_to_355187	1	XP_020871367.1	1	NW_010729094_1:6720227_to_6717699	Miss	2.48581e-24	0.561728	104.375	0.610687	0	0.731523	803.127	0.9299
NW_010729197_1:1773132_to_1773293	0	No_Hit	0	No_Hit	Miss		null	null	null	null	null	null	null	null
NW_010729279_1:481019_to_480795	0	No_Hit	0	No_Hit	Miss		null	null	null	null	null	null	null	null
NW_010729111_1:580167_to_580484	0	No_Hit	0	No_Hit	Miss		null	null	null	null	null	null	null	null
NW_010729137_1:1813993_to_1814199	0	No_Hit	0	No_Hit	Miss		null	null	null	null	null	null	null	null
NW_010729079_1:9089941_to_9089678	0	No_Hit	0	No_Hit	Miss		null	null	null	null	null	null	null	null
NW_010729112_1:183142_to_183432	0	No_Hit	0	No_Hit	Miss		null	null	null	null	null	null	null	null
NW_010729324_1:460817_to_460371	0	No_Hit	0	No_Hit	Miss		null	null	null	null	null	null	null	null
NW_010729077_1:972233_to_972889	1	XP_020875863.1	1	NW_010729131_1:2796045_to_2792974	Miss	2.67562e-24	0.57764	99.7525	0.980263	0	0.651085	575.474	0.856115
NW_010729211_1:931243_to_930947	0	No_Hit	0	No_Hit	Miss		null	null	null	null	null	null	null	null
NW_010729242_1:678233_to_678478	0	No_Hit	0	No_Hit	Miss		null	null	null	null	null	null	null	null
NW_010729116_1:2443705_to_2442464	1	XP_020875863.1	1	NW_010729131_1:2796045_to_2792974	Miss	2.83652e-51	0.53012	179.104	1	0	0.651085	575.474	0.856115
NW_010729117_1:1903187_to_1904386	1	XP_020891209.1	1	NW_010729117_1:1903187_to_1904386	Hit	7.86254e-95	0.662295	300.056	0.808511	2.99367e-102	0.665574	315.849	0.808511
[truncated: 2,865 more rows]

## Sheet: Table S6B
Table S6B. List of conservation analysis of Nelumbo nucifera genes in Vitis vinifera
Query_ID	Subject_Rank	Subject_ID	Backward_Rank	Backward_Query_ID	Status	Subject_Evalue	Subject_IdentityPercent	Subject_BitScore	Subject_WeightedCov	Backward_Query_Evalue	Backward_Query_IdentityPercent	Query_BitScore	Backward_Query_WeightedCov
NW_010729296_1:245736_to_245930	0	No_Hit	0	No_Hit	Miss		null	null	null	null	null	null	null	null
NW_010729098_1:1871161_to_1871454	0	No_Hit	0	No_Hit	Miss		null	null	null	null	null	null	null	null
NW_010729155_1:496218_to_496481	0	No_Hit	0	No_Hit	Miss		null	null	null	null	null	null	null	null
NW_010729227_1:898578_to_898420	0	No_Hit	0	No_Hit	Miss		null	null	null	null	null	null	null	null
NW_010729271_1:785938_to_785777	0	No_Hit	0	No_Hit	Miss		null	null	null	null	null	null	null	null
NW_010729104_1:4897812_to_4898297	0	No_Hit	0	No_Hit	Miss		null	null	null	null	null	null	null	null
NW_010729103_1:4412530_to_4412889	1	XP_019079917.1	1	NW_010729104_1:1454822_to_1455964	Miss	1.158e-07	0.557143	47.7506	0.982759	2.51212e-44	0.54023	155.221	0.703804
NW_010729113_1:2754313_to_2754678	0	No_Hit	0	No_Hit	Miss		null	null	null	null	null	null	null	null
NW_010729155_1:615842_to_616054	0	No_Hit	0	No_Hit	Miss		null	null	null	null	null	null	null	null
NW_010729132_1:97110_to_96814	0	No_Hit	0	No_Hit	Miss		null	null	null	null	null	null	null	null
NW_010729144_1:2405485_to_2405769	0	No_Hit	0	No_Hit	Miss		null	null	null	null	null	null	null	null
NW_010729142_1:52087_to_51911	0	No_Hit	0	No_Hit	Miss		null	null	null	null	null	null	null	null
NW_010729292_1:617349_to_617044	0	No_Hit	0	No_Hit	Miss		null	null	null	null	null	null	null	null
NW_010729125_1:507838_to_507614	0	No_Hit	0	No_Hit	Miss		null	null	null	null	null	null	null	null
NW_010729075_1:9210419_to_9210153	0	No_Hit	0	No_Hit	Miss		null	null	null	null	null	null	null	null
NW_010729083_1:5890288_to_5889812	1	XP_019080025.1	1	NW_010729081_1:4215192_to_4217018	Miss	4.16376e-27	0.663043	105.531	0.613333	1.2189e-38	0.54359	141.739	0.531335
NW_010729092_1:3991176_to_3991454	0	No_Hit	0	No_Hit	Miss		null	null	null	null	null	null	null	null
NW_010729493_1:128281_to_128000	1	XP_019071932.1	1	NW_010729097_1:6423864_to_6422503	Miss	2.06671e-11	0.625	59.3066	0.972973	2.66446e-45	0.490625	160.229	0.756098
NW_010729135_1:1647177_to_1646791	0	No_Hit	0	No_Hit	Miss		null	null	null	null	null	null	null	null
NW_010729083_1:5415149_to_5415304	0	No_Hit	0	No_Hit	Miss		null	null	null	null	null	null	null	null
NW_010729128_1:1364446_to_1364285	0	No_Hit	0	No_Hit	Miss		null	null	null	null	null	null	null	null
NW_010729121_1:1791679_to_1791912	1	XP_010655540.1	1	NW_010729121_1:1791679_to_1791912	Hit	3.35839e-08	0.8	48.521	0.535714	1.62151e-09	0.8	48.9062	0.535714
NW_010729089_1:5353836_to_5353636	0	No_Hit	0	No_Hit	Miss		null	null	null	null	null	null	null	null
NW_010729084_1:6120085_to_6120234	0	No_Hit	0	No_Hit	Miss		null	null	null	null	null	null	null	null
NW_010729158_1:495667_to_495413	0	No_Hit	0	No_Hit	Miss		null	null	null	null	null	null	null	null
NW_010729265_1:728212_to_727697	0	No_Hit	0	No_Hit	Miss		null	null	null	null	null	null	null	null
NW_010729080_1:10209053_to_10208439	0	No_Hit	0	No_Hit	Miss		null	null	null	null	null	null	null	null
NW_010729123_1:159573_to_160055	1	XP_019071932.1	1	NW_010729097_1:6423864_to_6422503	Miss	3.37481e-13	0.657534	65.0846	0.820225	2.66446e-45	0.490625	160.229	0.756098
NW_010729091_1:5012682_to_5014130	1	XP_010656238.1	1	NW_010729074_1:7162390_to_7160717	Miss	7.99369e-79	0.577957	264.233	0.946381	2.73216e-93	0.594872	301.597	0.997333
NW_010729502_1:129937_to_129698	0	No_Hit	0	No_Hit	Miss		null	null	null	null	null	null	null	null
NW_010729116_1:3502412_to_3502573	0	No_Hit	0	No_Hit	Miss		null	null	null	null	null	null	null	null
NW_010729130_1:3601715_to_3602641	1	XP_010661221.1	1	NW_010729206_1:645292_to_646605	Miss	2.04068e-30	0.486111	120.553	0.916388	3.44854e-42	0.482094	152.14	0.891753
NW_010729142_1:520091_to_519426	0	No_Hit	0	No_Hit	Miss		null	null	null	null	null	null	null	null
NW_010729234_1:96269_to_96436	0	No_Hit	0	No_Hit	Miss		null	null	null	null	null	null	null	null
NW_010729105_1:4337952_to_4338161	0	No_Hit	0	No_Hit	Miss		null	null	null	null	null	null	null	null
NW_010729167_1:255421_to_254966	1	XP_010645792.1	1	NW_010729167_1:255421_to_254966	Hit	9.81699e-10	0.594937	54.6842	0.482993	4.14657e-11	0.56962	53.9138	0.482993
NW_010729086_1:4477426_to_4477133	0	No_Hit	0	No_Hit	Miss		null	null	null	null	null	null	null	null
NW_010729303_1:45365_to_45048	0	No_Hit	0	No_Hit	Miss		null	null	null	null	null	null	null	null
NW_010729099_1:2133996_to_2132932	1	XP_019076066.1	1	NW_010729104_1:1454822_to_1455964	Miss	2.92053e-27	0.480198	109.768	0.703846	8.34722e-55	0.547401	184.496	0.855228
NW_010729107_1:387905_to_387735	0	No_Hit	0	No_Hit	Miss		null	null	null	null	null	null	null	null
NW_010729223_1:205172_to_205390	0	No_Hit	0	No_Hit	Miss		null	null	null	null	null	null	null	null
NW_010729169_1:1849600_to_1849451	0	No_Hit	0	No_Hit	Miss		null	null	null	null	null	null	null	null
NW_010729100_1:5246961_to_5246725	0	No_Hit	0	No_Hit	Miss		null	null	null	null	null	null	null	null
NW_010729140_1:3109114_to_3109512	0	No_Hit	0	No_Hit	Miss		null	null	null	null	null	null	null	null
NW_010729118_1:2218367_to_2218639	0	No_Hit	0	No_Hit	Miss		null	null	null	null	null	null	null	null
NW_010729075_1:4978431_to_4978733	0	No_Hit	0	No_Hit	Miss		null	null	null	null	null	null	null	null
NW_010729093_1:6396498_to_6396653	0	No_Hit	0	No_Hit	Miss		null	null	null	null	null	null	null	null
NW_010729277_1:949173_to_949583	0	No_Hit	0	No_Hit	Miss		null	null	null	null	null	null	null	null
NW_010729077_1:2272641_to_2272360	1	XP_019079603.1	1	NW_010729080_1:8180959_to_8181405	Miss	2.49326e-12	0.673077	62.3882	0.65	1.60884e-57	0.782946	186.422	0.928058
NW_010729128_1:296012_to_296161	0	No_Hit	0	No_Hit	Miss		null	null	null	null	null	null	null	null
NW_010729209_1:1605293_to_1605096	0	No_Hit	0	No_Hit	Miss		null	null	null	null	null	null	null	null
NW_010729091_1:2746264_to_2745647	0	No_Hit	0	No_Hit	Miss		null	null	null	null	null	null	null	null
NW_010729109_1:1349491_to_1350339	1	XP_010656238.1	1	NW_010729074_1:7162390_to_7160717	Miss	1.59795e-54	0.598456	192.2	0.945255	2.73216e-93	0.594872	301.597	0.997333
NW_010729185_1:387984_to_388190	0	No_Hit	0	No_Hit	Miss		null	null	null	null	null	null	null	null
NW_010729124_1:1061130_to_1060570	0	No_Hit	0	No_Hit	Miss		null	null	null	null	null	null	null	null
NW_010729236_1:263183_to_262977	0	No_Hit	0	No_Hit	Miss		null	null	null	null	null	null	null	null
NW_010729135_1:920571_to_920203	0	No_Hit	0	No_Hit	Miss		null	null	null	null	null	null	null	null
NW_010729135_1:1432489_to_1432103	1	XP_010646201.1	1	NW_010729199_1:66902_to_66255	Miss	6.75757e-06	0.545455	41.9726	0.887097	1.26068e-19	0.465608	79.7221	0.957447
NW_010729082_1:2691106_to_2691258	0	No_Hit	0	No_Hit	Miss		null	null	null	null	null	null	null	null
NW_010729117_1:1912383_to_1912856	0	No_Hit	0	No_Hit	Miss		null	null	null	null	null	null	null	null
NW_010729082_1:10187667_to_10187347	0	No_Hit	0	No_Hit	Miss		null	null	null	null	null	null	null	null
NW_010729089_1:4049280_to_4048864	0	No_Hit	0	No_Hit	Miss		null	null	null	null	null	null	null	null
NW_010729106_1:5175905_to_5175543	0	No_Hit	0	No_Hit	Miss		null	null	null	null	null	null	null	null
NW_010729117_1:2106181_to_2105444	0	No_Hit	0	No_Hit	Miss		null	null	null	null	null	null	null	null
NW_010729104_1:3230599_to_3230967	0	No_Hit	0	No_Hit	Miss		null	null	null	null	null	null	null	null
NW_010729091_1:46122_to_46790	0	No_Hit	0	No_Hit	Miss		null	null	null	null	null	null	null	null
NW_010729081_1:4916030_to_4916251	0	No_Hit	0	No_Hit	Miss		null	null	null	null	null	null	null	null
NW_010729145_1:408951_to_409325	0	No_Hit	0	No_Hit	Miss		null	null	null	null	null	null	null	null
NW_010729110_1:2585748_to_2585960	0	No_Hit	0	No_Hit	Miss		null	null	null	null	null	null	null	null
NW_010729303_1:284875_to_284552	0	No_Hit	0	No_Hit	Miss		null	null	null	null	null	null	null	null
NW_010729100_1:3769979_to_3769413	1	XP_010653081.1	1	NW_010729100_1:3769979_to_3769413	Hit	1.90082e-12	0.507692	64.6994	0.789809	8.57901e-14	0.507692	64.6994	0.789809
NW_010729244_1:853354_to_852437	0	No_Hit	0	No_Hit	Miss		null	null	null	null	null	null	null	null
NW_010729122_1:2886241_to_2885972	0	No_Hit	0	No_Hit	Miss		null	null	null	null	null	null	null	null
NW_010729434_1:224544_to_224173	0	No_Hit	0	No_Hit	Miss		null	null	null	null	null	null	null	null
NW_010729089_1:276849_to_275365	1	XP_010656238.1	1	NW_010729074_1:7162390_to_7160717	Miss	2.09762e-88	0.56582	293.508	1	2.73216e-93	0.594872	301.597	0.997333
NW_010729139_1:2159702_to_2159367	0	No_Hit	0	No_Hit	Miss		null	null	null	null	null	null	null	null
NW_010729159_1:20192_to_19995	0	No_Hit	0	No_Hit	Miss		null	null	null	null	null	null	null	null
NW_010729091_1:2074264_to_2074614	0	No_Hit	0	No_Hit	Miss		null	null	null	null	null	null	null	null
NW_010729232_1:1021721_to_1021419	0	No_Hit	0	No_Hit	Miss		null	null	null	null	null	null	null	null
NW_010729146_1:68898_to_69194	0	No_Hit	0	No_Hit	Miss		null	null	null	null	null	null	null	null
NW_010729261_1:22182_to_21925	0	No_Hit	0	No_Hit	Miss		null	null	null	null	null	null	null	null
NW_010729078_1:9772171_to_9772413	0	No_Hit	0	No_Hit	Miss		null	null	null	null	null	null	null	null
NW_010729086_1:1809738_to_1809896	0	No_Hit	0	No_Hit	Miss		null	null	null	null	null	null	null	null
NW_010729135_1:3297700_to_3297948	0	No_Hit	0	No_Hit	Miss		null	null	null	null	null	null	null	null
NW_010729152_1:2123451_to_2123822	0	No_Hit	0	No_Hit	Miss		null	null	null	null	null	null	null	null
NW_010729074_1:3117863_to_3117609	0	No_Hit	0	No_Hit	Miss		null	null	null	null	null	null	null	null
NW_010729094_1:3991656_to_3991093	1	XP_010656238.1	1	NW_010729074_1:7162390_to_7160717	Miss	1.65664e-26	0.586826	107.842	0.988095	2.73216e-93	0.594872	301.597	0.997333
NW_010729136_1:508697_to_508849	0	No_Hit	0	No_Hit	Miss		null	null	null	null	null	null	null	null
NW_010729093_1:4186391_to_4186543	0	No_Hit	0	No_Hit	Miss		null	null	null	null	null	null	null	null
NW_010729138_1:890401_to_890204	0	No_Hit	0	No_Hit	Miss		null	null	null	null	null	null	null	null
NW_010729231_1:707810_to_707974	0	No_Hit	0	No_Hit	Miss		null	null	null	null	null	null	null	null
NW_010729122_1:2092056_to_2092220	0	No_Hit	0	No_Hit	Miss		null	null	null	null	null	null	null	null
NW_010729075_1:7812643_to_7812413	0	No_Hit	0	No_Hit	Miss		null	null	null	null	null	null	null	null
NW_010729086_1:6528048_to_6527602	0	No_Hit	0	No_Hit	Miss		null	null	null	null	null	null	null	null
NW_010729185_1:705369_to_705178	0	No_Hit	0	No_Hit	Miss		null	null	null	null	null	null	null	null
NW_010729080_1:5036393_to_5036028	0	No_Hit	0	No_Hit	Miss		null	null	null	null	null	null	null	null
NW_010729087_1:8558153_to_8557842	0	No_Hit	0	No_Hit	Miss		null	null	null	null	null	null	null	null
NW_010729270_1:595757_to_595368	0	No_Hit	0	No_Hit	Miss		null	null	null	null	null	null	null	null
NW_010729170_1:871418_to_871206	0	No_Hit	0	No_Hit	Miss		null	null	null	null	null	null	null	null
NW_010729093_1:2761439_to_2761621	0	No_Hit	0	No_Hit	Miss		null	null	null	null	null	null	null	null
NW_010729322_1:163581_to_163853	0	No_Hit	0	No_Hit	Miss		null	null	null	null	null	null	null	null
NW_010729163_1:2075809_to_2075645	0	No_Hit	0	No_Hit	Miss		null	null	null	null	null	null	null	null
NW_010729134_1:2451110_to_2450349	0	No_Hit	0	No_Hit	Miss		null	null	null	null	null	null	null	null
NW_010729107_1:96242_to_96066	0	No_Hit	0	No_Hit	Miss		null	null	null	null	null	null	null	null
NW_010729166_1:634979_to_634779	0	No_Hit	0	No_Hit	Miss		null	null	null	null	null	null	null	null
NW_010729204_1:506287_to_506021	1	XP_010664448.1	1	NW_010729139_1:2144597_to_2145742	Miss	4.95749e-12	0.671642	59.6918	0.770115	5.9394e-38	0.575342	133.265	1
NW_010729127_1:2198397_to_2198053	0	No_Hit	0	No_Hit	Miss		null	null	null	null	null	null	null	null
NW_010729371_1:355542_to_355814	0	No_Hit	0	No_Hit	Miss		null	null	null	null	null	null	null	null
NW_010729087_1:5007337_to_5007777	0	No_Hit	0	No_Hit	Miss		null	null	null	null	null	null	null	null
NW_010729173_1:125429_to_125761	0	No_Hit	0	No_Hit	Miss		null	null	null	null	null	null	null	null
NW_010729232_1:1138653_to_1139162	1	XP_019072616.1	1	NW_010729339_1:295411_to_294731	Miss	6.5624e-21	0.628319	87.0409	0.713376	2.81843e-30	0.706897	110.153	0.518018
NW_010729091_1:2742876_to_2742655	0	No_Hit	0	No_Hit	Miss		null	null	null	null	null	null	null	null
NW_010729088_1:603360_to_603671	0	No_Hit	0	No_Hit	Miss		null	null	null	null	null	null	null	null
NW_010729076_1:9900124_to_9899918	0	No_Hit	0	No_Hit	Miss		null	null	null	null	null	null	null	null
NW_010729193_1:1389374_to_1390093	0	No_Hit	0	No_Hit	Miss		null	null	null	null	null	null	null	null
NW_010729138_1:2780844_to_2780695	0	No_Hit	0	No_Hit	Miss		null	null	null	null	null	null	null	null
NW_010729376_1:361182_to_360838	0	No_Hit	0	No_Hit	Miss		null	null	null	null	null	null	null	null
NW_010729126_1:1805290_to_1805664	0	No_Hit	0	No_Hit	Miss		null	null	null	null	null	null	null	null
NW_010729134_1:1201086_to_1201235	0	No_Hit	0	No_Hit	Miss		null	null	null	null	null	null	null	null
NW_010729104_1:1821821_to_1821645	0	No_Hit	0	No_Hit	Miss		null	null	null	null	null	null	null	null
NW_010729241_1:70929_to_71093	0	No_Hit	0	No_Hit	Miss		null	null	null	null	null	null	null	null
NW_010729089_1:5226322_to_5226720	1	XP_010663850.1	1	NW_010729118_1:2852008_to_2850851	Miss	3.40273e-06	0.458015	45.4394	0.923077	1.50429e-21	0.444853	91.2781	0.681462
NW_010729142_1:646506_to_646700	0	No_Hit	0	No_Hit	Miss		null	null	null	null	null	null	null	null
NW_010729127_1:239190_to_239032	0	No_Hit	0	No_Hit	Miss		null	null	null	null	null	null	null	null
NW_010729299_1:555281_to_555075	0	No_Hit	0	No_Hit	Miss		null	null	null	null	null	null	null	null
NW_010729077_1:2270991_to_2271230	0	No_Hit	0	No_Hit	Miss		null	null	null	null	null	null	null	null
NW_010729148_1:162834_to_162493	0	No_Hit	0	No_Hit	Miss		null	null	null	null	null	null	null	null
NW_010729100_1:1005580_to_1005362	0	No_Hit	0	No_Hit	Miss		null	null	null	null	null	null	null	null
NW_010729148_1:1795612_to_1795328	0	No_Hit	0	No_Hit	Miss		null	null	null	null	null	null	null	null
NW_010729420_1:203135_to_203584	0	No_Hit	0	No_Hit	Miss		null	null	null	null	null	null	null	null
NW_010729104_1:4858408_to_4858575	0	No_Hit	0	No_Hit	Miss		null	null	null	null	null	null	null	null
NW_010729090_1:6370638_to_6370033	1	XP_010654754.1	1	NW_010729090_1:6370638_to_6370033	Hit	1.23945e-17	0.516667	80.4925	1	2.59718e-20	0.531073	84.3445	1
NW_010729128_1:902759_to_903259	1	XP_010653586.1	1	NW_010729206_1:645292_to_646605	Miss	3.37708e-14	0.54878	68.9366	0.518987	3.1567e-32	0.469965	120.553	0.829114
NW_010729082_1:8882624_to_8882139	0	No_Hit	0	No_Hit	Miss		null	null	null	null	null	null	null	null
NW_010729119_1:233205_to_232972	0	No_Hit	0	No_Hit	Miss		null	null	null	null	null	null	null	null
NW_010729092_1:5157428_to_5157634	0	No_Hit	0	No_Hit	Miss		null	null	null	null	null	null	null	null
NW_010729193_1:86462_to_86211	0	No_Hit	0	No_Hit	Miss		null	null	null	null	null	null	null	null
NW_010729265_1:1001665_to_1001228	0	No_Hit	0	No_Hit	Miss		null	null	null	null	null	null	null	null
NW_010729074_1:914508_to_915047	0	No_Hit	0	No_Hit	Miss		null	null	null	null	null	null	null	null
NW_010729085_1:2578738_to_2578941	0	No_Hit	0	No_Hit	Miss		null	null	null	null	null	null	null	null
NW_010729211_1:427819_to_427643	0	No_Hit	0	No_Hit	Miss		null	null	null	null	null	null	null	null
NW_010729075_1:4795230_to_4795469	1	XP_002278445.1	1	NW_010729075_1:4795230_to_4795469	Hit	4.24774e-14	0.829787	67.3958	0.602564	5.32989e-15	0.829787	67.781	0.602564
NW_010729307_1:470745_to_470425	0	No_Hit	0	No_Hit	Miss		null	null	null	null	null	null	null	null
NW_010729127_1:2130891_to_2131079	0	No_Hit	0	No_Hit	Miss		null	null	null	null	null	null	null	null
NW_010729077_1:9416419_to_9415991	0	No_Hit	0	No_Hit	Miss		null	null	null	null	null	null	null	null
NW_010729165_1:2424117_to_2423233	0	No_Hit	0	No_Hit	Miss		null	null	null	null	null	null	null	null
NW_010729074_1:9893203_to_9892709	1	XP_010659793.1	1	NW_010729235_1:855277_to_856185	Miss	4.1048e-23	0.62	92.0485	0.960396	1.04295e-52	0.568548	174.866	0.840678
NW_010729123_1:1181295_to_1181146	0	No_Hit	0	No_Hit	Miss		null	null	null	null	null	null	null	null
NW_010729099_1:2847837_to_2847664	0	No_Hit	0	No_Hit	Miss		null	null	null	null	null	null	null	null
NW_010729135_1:1653872_to_1653690	0	No_Hit	0	No_Hit	Miss		null	null	null	null	null	null	null	null
NW_010729420_1:58711_to_58869	0	No_Hit	0	No_Hit	Miss		null	null	null	null	null	null	null	null
NW_010729272_1:123397_to_123167	0	No_Hit	0	No_Hit	Miss		null	null	null	null	null	null	null	null
NW_010729224_1:1368365_to_1368162	0	No_Hit	0	No_Hit	Miss		null	null	null	null	null	null	null	null
NW_010729083_1:1920001_to_1919693	1	XP_019077790.1	1	NW_010729089_1:276849_to_275365	Miss	6.17369e-11	0.608696	58.5362	0.683168	3.74941e-42	0.602151	149.828	0.537791
NW_010729141_1:1794974_to_1794798	0	No_Hit	0	No_Hit	Miss		null	null	null	null	null	null	null	null
NW_010729367_1:264883_to_265101	0	No_Hit	0	No_Hit	Miss		null	null	null	null	null	null	null	null
NW_010729220_1:41225_to_41941	1	XP_019071932.1	1	NW_010729097_1:6423864_to_6422503	Miss	8.17722e-23	0.494624	95.1301	0.978261	2.66446e-45	0.490625	160.229	0.756098
NW_010729105_1:4138949_to_4139488	0	No_Hit	0	No_Hit	Miss		null	null	null	null	null	null	null	null
NW_010729132_1:3298400_to_3298576	0	No_Hit	0	No_Hit	Miss		null	null	null	null	null	null	null	null
NW_010729220_1:992069_to_992401	0	No_Hit	0	No_Hit	Miss		null	null	null	null	null	null	null	null
NW_010729240_1:1112299_to_1112114	0	No_Hit	0	No_Hit	Miss		null	null	null	null	null	null	null	null
NW_010729089_1:6053813_to_6053631	0	No_Hit	0	No_Hit	Miss		null	null	null	null	null	null	null	null
NW_010729122_1:1899447_to_1899085	0	No_Hit	0	No_Hit	Miss		null	null	null	null	null	null	null	null
NW_010729087_1:6807744_to_6807902	0	No_Hit	0	No_Hit	Miss		null	null	null	null	null	null	null	null
NW_010729479_1:102948_to_103097	0	No_Hit	0	No_Hit	Miss		null	null	null	null	null	null	null	null
NW_010729080_1:7714885_to_7714676	0	No_Hit	0	No_Hit	Miss		null	null	null	null	null	null	null	null
NW_010729297_1:85862_to_84822	1	XP_019080811.1	1	NW_010729086_1:3347496_to_3346447	Miss	8.29893e-20	0.5	86.2705	0.923077	3.977e-61	0.552727	201.445	0.808955
NW_010729163_1:1216411_to_1216121	0	No_Hit	0	No_Hit	Miss		null	null	null	null	null	null	null	null
NW_010729144_1:995872_to_996054	0	No_Hit	0	No_Hit	Miss		null	null	null	null	null	null	null	null
NW_010729132_1:365553_to_363838	0	No_Hit	0	No_Hit	Miss		null	null	null	null	null	null	null	null
NW_010729082_1:7809622_to_7809455	0	No_Hit	0	No_Hit	Miss		null	null	null	null	null	null	null	null
NW_010729367_1:198181_to_198429	0	No_Hit	0	No_Hit	Miss		null	null	null	null	null	null	null	null
NW_010729080_1:2979577_to_2979783	0	No_Hit	0	No_Hit	Miss		null	null	null	null	null	null	null	null
NW_010729206_1:246352_to_246026	0	No_Hit	0	No_Hit	Miss		null	null	null	null	null	null	null	null
NW_010729179_1:498031_to_498201	0	No_Hit	0	No_Hit	Miss		null	null	null	null	null	null	null	null
NW_010729086_1:1165005_to_1164427	1	XP_010650197.1	1	NW_010729093_1:6552387_to_6551293	Miss	5.27456e-09	0.48366	53.1434	0.863095	5.41931e-25	0.507692	95.9005	0.945
NW_010729080_1:1852024_to_1851851	0	No_Hit	0	No_Hit	Miss		null	null	null	null	null	null	null	null
NW_010729322_1:217753_to_217508	0	No_Hit	0	No_Hit	Miss		null	null	null	null	null	null	null	null
NW_010729265_1:496407_to_496228	0	No_Hit	0	No_Hit	Miss		null	null	null	null	null	null	null	null
NW_010729098_1:4328488_to_4328661	0	No_Hit	0	No_Hit	Miss		null	null	null	null	null	null	null	null
NW_010729302_1:341755_to_341922	0	No_Hit	0	No_Hit	Miss		null	null	null	null	null	null	null	null
NW_010729083_1:5197582_to_5198040	0	No_Hit	0	No_Hit	Miss		null	null	null	null	null	null	null	null
NW_010729103_1:5273222_to_5273031	0	No_Hit	0	No_Hit	Miss		null	null	null	null	null	null	null	null
NW_010729085_1:6385810_to_6385454	0	No_Hit	0	No_Hit	Miss		null	null	null	null	null	null	null	null
NW_010729112_1:1785824_to_1785988	0	No_Hit	0	No_Hit	Miss		null	null	null	null	null	null	null	null
NW_010729074_1:5733306_to_5733103	0	No_Hit	0	No_Hit	Miss		null	null	null	null	null	null	null	null
NW_010729077_1:1096612_to_1097064	0	No_Hit	0	No_Hit	Miss		null	null	null	null	null	null	null	null
NW_010729207_1:915661_to_915810	0	No_Hit	0	No_Hit	Miss		null	null	null	null	null	null	null	null
NW_010729135_1:1928396_to_1928160	0	No_Hit	0	No_Hit	Miss		null	null	null	null	null	null	null	null
NW_010729074_1:10666775_to_10666392	0	No_Hit	0	No_Hit	Miss		null	null	null	null	null	null	null	null
NW_010729461_1:107533_to_107384	0	No_Hit	0	No_Hit	Miss		null	null	null	null	null	null	null	null
NW_010729270_1:11536_to_11802	1	XP_002268598.2	1	NW_010729239_1:147463_to_148461	Miss	1.01531e-06	0.506667	46.2098	1.85	1.43316e-46	0.558304	166.777	0.917219
NW_010729271_1:55700_to_56605	1	XP_010652158.1	1	NW_010729106_1:1496870_to_1495971	Miss	5.61361e-07	0.492754	50.8322	0.445205	5.52139e-25	0.477612	98.2117	0.78125
NW_010729090_1:2198928_to_2199113	0	No_Hit	0	No_Hit	Miss		null	null	null	null	null	null	null	null
NW_010729194_1:458171_to_458491	0	No_Hit	0	No_Hit	Miss		null	null	null	null	null	null	null	null
NW_010729244_1:624905_to_625183	0	No_Hit	0	No_Hit	Miss		null	null	null	null	null	null	null	null
NW_010729273_1:556150_to_555944	0	No_Hit	0	No_Hit	Miss		null	null	null	null	null	null	null	null
NW_010729144_1:1938173_to_1938006	0	No_Hit	0	No_Hit	Miss		null	null	null	null	null	null	null	null
NW_010729196_1:146811_to_146593	0	No_Hit	0	No_Hit	Miss		null	null	null	null	null	null	null	null
NW_010729132_1:1354552_to_1354758	0	No_Hit	0	No_Hit	Miss		null	null	null	null	null	null	null	null
NW_010729117_1:225732_to_225523	0	No_Hit	0	No_Hit	Miss		null	null	null	null	null	null	null	null
NW_010729110_1:2403072_to_2402596	0	No_Hit	0	No_Hit	Miss		null	null	null	null	null	null	null	null
NW_010729093_1:5280673_to_5280900	0	No_Hit	0	No_Hit	Miss		null	null	null	null	null	null	null	null
NW_010729076_1:2725467_to_2725072	0	No_Hit	0	No_Hit	Miss		null	null	null	null	null	null	null	null
NW_010729091_1:2692398_to_2692198	0	No_Hit	0	No_Hit	Miss		null	null	null	null	null	null	null	null
NW_010729095_1:2342833_to_2343144	0	No_Hit	0	No_Hit	Miss		null	null	null	null	null	null	null	null
NW_010729234_1:1201064_to_1200855	0	No_Hit	0	No_Hit	Miss		null	null	null	null	null	null	null	null
NW_010729082_1:4214868_to_4214602	0	No_Hit	0	No_Hit	Miss		null	null	null	null	null	null	null	null
NW_010729224_1:829667_to_830350	0	No_Hit	0	No_Hit	Miss		null	null	null	null	null	null	null	null
NW_010729359_1:237388_to_237630	0	No_Hit	0	No_Hit	Miss		null	null	null	null	null	null	null	null
NW_010729077_1:7458043_to_7457855	0	No_Hit	0	No_Hit	Miss		null	null	null	null	null	null	null	null
NW_010729145_1:1469167_to_1469487	1	XP_019077790.1	1	NW_010729089_1:276849_to_275365	Miss	2.11071e-10	0.597222	56.6102	0.878049	3.74941e-42	0.602151	149.828	0.537791
NW_010729089_1:8073821_to_8074336	0	No_Hit	0	No_Hit	Miss		null	null	null	null	null	null	null	null
NW_010729205_1:932396_to_932557	0	No_Hit	0	No_Hit	Miss		null	null	null	null	null	null	null	null
NW_010729092_1:6934281_to_6933952	0	No_Hit	0	No_Hit	Miss		null	null	null	null	null	null	null	null
NW_010729083_1:1972903_to_1972736	0	No_Hit	0	No_Hit	Miss		null	null	null	null	null	null	null	null
NW_010729113_1:2667581_to_2667114	0	No_Hit	0	No_Hit	Miss		null	null	null	null	null	null	null	null
NW_010729154_1:153792_to_153974	0	No_Hit	0	No_Hit	Miss		null	null	null	null	null	null	null	null
NW_010729081_1:7593977_to_7594411	0	No_Hit	0	No_Hit	Miss		null	null	null	null	null	null	null	null
NW_010729077_1:3440878_to_3440150	1	XP_010656238.1	1	NW_010729074_1:7162390_to_7160717	Miss	2.65871e-30	0.517857	121.324	0.904167	2.73216e-93	0.594872	301.597	0.997333
NW_010729334_1:325456_to_325683	0	No_Hit	0	No_Hit	Miss		null	null	null	null	null	null	null	null
NW_010729080_1:6338217_to_6338510	0	No_Hit	0	No_Hit	Miss		null	null	null	null	null	null	null	null
NW_010729080_1:193418_to_194029	0	No_Hit	0	No_Hit	Miss		null	null	null	null	null	null	null	null
NW_010729106_1:3308767_to_3308561	0	No_Hit	0	No_Hit	Miss		null	null	null	null	null	null	null	null
NW_010729117_1:2742254_to_2742448	0	No_Hit	0	No_Hit	Miss		null	null	null	null	null	null	null	null
NW_010729081_1:450909_to_450715	0	No_Hit	0	No_Hit	Miss		null	null	null	null	null	null	null	null
NW_010729088_1:3254167_to_3253307	1	XP_002285633.1	1	NW_010729082_1:8360199_to_8360669	Miss	5.1014e-07	0.44	50.0618	0.628959	4.38167e-10	0.484848	53.9138	0.893617
NW_010729083_1:4320435_to_4320283	0	No_Hit	0	No_Hit	Miss		null	null	null	null	null	null	null	null
NW_010729079_1:1128794_to_1129051	0	No_Hit	0	No_Hit	Miss		null	null	null	null	null	null	null	null
NW_010729259_1:1033027_to_1032848	0	No_Hit	0	No_Hit	Miss		null	null	null	null	null	null	null	null
NW_010729161_1:864580_to_864419	0	No_Hit	0	No_Hit	Miss		null	null	null	null	null	null	null	null
NW_010729118_1:1879378_to_1879199	0	No_Hit	0	No_Hit	Miss		null	null	null	null	null	null	null	null
NW_010729157_1:1461524_to_1461676	0	No_Hit	0	No_Hit	Miss		null	null	null	null	null	null	null	null
NW_010729197_1:157426_to_157025	0	No_Hit	0	No_Hit	Miss		null	null	null	null	null	null	null	null
NW_010729173_1:1779066_to_1779578	0	No_Hit	0	No_Hit	Miss		null	null	null	null	null	null	null	null
NW_010729157_1:1273214_to_1272765	0	No_Hit	0	No_Hit	Miss		null	null	null	null	null	null	null	null
NW_010729074_1:10935557_to_10935886	0	No_Hit	0	No_Hit	Miss		null	null	null	null	null	null	null	null
NW_010729427_1:74161_to_74628	0	No_Hit	0	No_Hit	Miss		null	null	null	null	null	null	null	null
NW_010729081_1:8038086_to_8037691	0	No_Hit	0	No_Hit	Miss		null	null	null	null	null	null	null	null
NW_010729114_1:2882028_to_2882360	0	No_Hit	0	No_Hit	Miss		null	null	null	null	null	null	null	null
NW_010729284_1:738373_to_738801	0	No_Hit	0	No_Hit	Miss		null	null	null	null	null	null	null	null
NW_010729076_1:8306239_to_8306087	0	No_Hit	0	No_Hit	Miss		null	null	null	null	null	null	null	null
NW_010729087_1:1058035_to_1057871	0	No_Hit	0	No_Hit	Miss		null	null	null	null	null	null	null	null
NW_010729095_1:4447835_to_4448044	0	No_Hit	0	No_Hit	Miss		null	null	null	null	null	null	null	null
NW_010729232_1:607614_to_608207	0	No_Hit	0	No_Hit	Miss		null	null	null	null	null	null	null	null
NW_010729124_1:517343_to_517597	0	No_Hit	0	No_Hit	Miss		null	null	null	null	null	null	null	null
NW_010729252_1:614732_to_614980	0	No_Hit	0	No_Hit	Miss		null	null	null	null	null	null	null	null
NW_010729277_1:980319_to_980080	0	No_Hit	0	No_Hit	Miss		null	null	null	null	null	null	null	null
NW_010729080_1:6224127_to_6223957	0	No_Hit	0	No_Hit	Miss		null	null	null	null	null	null	null	null
NW_010729099_1:3936538_to_3937242	0	No_Hit	0	No_Hit	Miss		null	null	null	null	null	null	null	null
NW_010729208_1:237593_to_237991	0	No_Hit	0	No_Hit	Miss		null	null	null	null	null	null	null	null
NW_010729096_1:2652188_to_2652388	0	No_Hit	0	No_Hit	Miss		null	null	null	null	null	null	null	null
NW_010729159_1:1746938_to_1747144	0	No_Hit	0	No_Hit	Miss		null	null	null	null	null	null	null	null
NW_010729169_1:1608813_to_1608391	0	No_Hit	0	No_Hit	Miss		null	null	null	null	null	null	null	null
NW_010729119_1:3771148_to_3771360	0	No_Hit	0	No_Hit	Miss		null	null	null	null	null	null	null	null
NW_010729236_1:1227015_to_1226827	1	XP_010651624.1	1	NW_010729104_1:1454822_to_1455964	Miss	4.60587e-08	0.630435	48.521	0.766667	1.01297e-34	0.536364	125.946	0.802281
NW_010729207_1:1256108_to_1255797	0	No_Hit	0	No_Hit	Miss		null	null	null	null	null	null	null	null
NW_010729237_1:1061253_to_1061414	0	No_Hit	0	No_Hit	Miss		null	null	null	null	null	null	null	null
NW_010729098_1:4666519_to_4666878	0	No_Hit	0	No_Hit	Miss		null	null	null	null	null	null	null	null
NW_010729100_1:4162176_to_4162520	0	No_Hit	0	No_Hit	Miss		null	null	null	null	null	null	null	null
NW_010729169_1:983831_to_983998	0	No_Hit	0	No_Hit	Miss		null	null	null	null	null	null	null	null
NW_010729082_1:4920124_to_4919876	0	No_Hit	0	No_Hit	Miss		null	null	null	null	null	null	null	null
NW_010729085_1:3013589_to_3013822	0	No_Hit	0	No_Hit	Miss		null	null	null	null	null	null	null	null
NW_010729383_1:337607_to_337786	0	No_Hit	0	No_Hit	Miss		null	null	null	null	null	null	null	null
NW_010729205_1:603624_to_603322	0	No_Hit	0	No_Hit	Miss		null	null	null	null	null	null	null	null
NW_010729107_1:3257720_to_3258097	0	No_Hit	0	No_Hit	Miss		null	null	null	null	null	null	null	null
NW_010729277_1:781946_to_781500	1	XP_002278041.1	1	NW_010729133_1:1781783_to_1781250	Miss	2.38283e-10	0.538462	58.9214	0.882759	2.1169e-12	0.614458	62.3882	0.610294
NW_010729076_1:9434085_to_9433723	0	No_Hit	0	No_Hit	Miss		null	null	null	null	null	null	null	null
NW_010729142_1:1667615_to_1667373	0	No_Hit	0	No_Hit	Miss		null	null	null	null	null	null	null	null
NW_010729234_1:99261_to_98629	0	No_Hit	0	No_Hit	Miss		null	null	null	null	null	null	null	null
NW_010729085_1:934894_to_935214	0	No_Hit	0	No_Hit	Miss		null	null	null	null	null	null	null	null
NW_010729079_1:2522292_to_2521939	0	No_Hit	0	No_Hit	Miss		null	null	null	null	null	null	null	null
NW_010729130_1:2113522_to_2113671	0	No_Hit	0	No_Hit	Miss		null	null	null	null	null	null	null	null
NW_010729134_1:649448_to_649158	0	No_Hit	0	No_Hit	Miss		null	null	null	null	null	null	null	null
NW_010729147_1:1691705_to_1690608	1	XP_019074199.1	1	NW_010729283_1:745324_to_747279	Miss	5.10029e-51	0.469169	182.956	0.996904	1.56831e-68	0.715686	231.491	0.497561
NW_010729117_1:4138580_to_4138191	0	No_Hit	0	No_Hit	Miss		null	null	null	null	null	null	null	null
NW_010729133_1:3197265_to_3197429	0	No_Hit	0	No_Hit	Miss		null	null	null	null	null	null	null	null
NW_010729243_1:1163193_to_1163690	1	XP_019075410.1	1	NW_010729217_1:1168866_to_1167004	Miss	1.94537e-22	0.636364	95.9005	0.660606	9.24656e-84	0.519115	285.419	0.769355
NW_010729389_1:19112_to_19783	1	XP_010656238.1	1	NW_010729074_1:7162390_to_7160717	Miss	1.70007e-22	0.551724	95.9005	0.852941	2.73216e-93	0.594872	301.597	0.997333
NW_010729095_1:2550619_to_2550281	0	No_Hit	0	No_Hit	Miss		null	null	null	null	null	null	null	null
NW_010729140_1:1731511_to_1731230	0	No_Hit	0	No_Hit	Miss		null	null	null	null	null	null	null	null
NW_010729084_1:1003527_to_1003216	0	No_Hit	0	No_Hit	Miss		null	null	null	null	null	null	null	null
NW_010729257_1:287732_to_288490	0	No_Hit	0	No_Hit	Miss		null	null	null	null	null	null	null	null
NW_010729078_1:1357292_to_1357020	0	No_Hit	0	No_Hit	Miss		null	null	null	null	null	null	null	null
NW_010729177_1:977468_to_977644	0	No_Hit	0	No_Hit	Miss		null	null	null	null	null	null	null	null
NW_010729150_1:1867280_to_1867128	0	No_Hit	0	No_Hit	Miss		null	null	null	null	null	null	null	null
NW_010729448_1:139079_to_139792	1	XP_010650945.1	1	NW_010729448_1:139079_to_139792	Hit	4.21174e-21	0.56	88.9669	0.808989	1.20674e-19	0.576923	80.8777	0.730337
NW_010729090_1:1513182_to_1513511	0	No_Hit	0	No_Hit	Miss		null	null	null	null	null	null	null	null
NW_010729097_1:648759_to_648493	0	No_Hit	0	No_Hit	Miss		null	null	null	null	null	null	null	null
NW_010729100_1:930725_to_930901	0	No_Hit	0	No_Hit	Miss		null	null	null	null	null	null	null	null
NW_010729152_1:1723867_to_1724034	0	No_Hit	0	No_Hit	Miss		null	null	null	null	null	null	null	null
NW_010729074_1:10049525_to_10049343	0	No_Hit	0	No_Hit	Miss		null	null	null	null	null	null	null	null
NW_010729204_1:1088271_to_1088420	0	No_Hit	0	No_Hit	Miss		null	null	null	null	null	null	null	null
NW_010729084_1:6728738_to_6728974	0	No_Hit	0	No_Hit	Miss		null	null	null	null	null	null	null	null
NW_010729084_1:8861206_to_8861054	0	No_Hit	0	No_Hit	Miss		null	null	null	null	null	null	null	null
NW_010729157_1:328210_to_328398	0	No_Hit	0	No_Hit	Miss		null	null	null	null	null	null	null	null
NW_010729100_1:2217637_to_2217470	1	XP_010660648.1	1	NW_010729108_1:4573984_to_4574313	Miss	1.08475e-14	0.763636	67.3958	1	6.93095e-22	0.614679	86.2705	0.981651
NW_010729118_1:2909561_to_2909755	0	No_Hit	0	No_Hit	Miss		null	null	null	null	null	null	null	null
NW_010729217_1:539105_to_538905	0	No_Hit	0	No_Hit	Miss		null	null	null	null	null	null	null	null
NW_010729176_1:2069634_to_2069864	0	No_Hit	0	No_Hit	Miss		null	null	null	null	null	null	null	null
NW_010729320_1:239743_to_239552	0	No_Hit	0	No_Hit	Miss		null	null	null	null	null	null	null	null
NW_010729106_1:2078942_to_2078631	0	No_Hit	0	No_Hit	Miss		null	null	null	null	null	null	null	null
NW_010729376_1:394965_to_395129	0	No_Hit	0	No_Hit	Miss		null	null	null	null	null	null	null	null
NW_010729138_1:1629902_to_1629651	0	No_Hit	0	No_Hit	Miss		null	null	null	null	null	null	null	null
NW_010729165_1:1626788_to_1627381	1	XP_010661221.1	1	NW_010729206_1:645292_to_646605	Miss	1.0158e-10	0.591398	60.4622	0.47449	3.44854e-42	0.482094	152.14	0.891753
NW_010729224_1:793105_to_793317	0	No_Hit	0	No_Hit	Miss		null	null	null	null	null	null	null	null
NW_010729085_1:4562998_to_4562798	0	No_Hit	0	No_Hit	Miss		null	null	null	null	null	null	null	null
NW_010729129_1:1999958_to_1999482	0	No_Hit	0	No_Hit	Miss		null	null	null	null	null	null	null	null
NW_010729102_1:2528571_to_2528407	0	No_Hit	0	No_Hit	Miss		null	null	null	null	null	null	null	null
NW_010729099_1:3206781_to_3206632	0	No_Hit	0	No_Hit	Miss		null	null	null	null	null	null	null	null
NW_010729094_1:977564_to_977824	0	No_Hit	0	No_Hit	Miss		null	null	null	null	null	null	null	null
NW_010729124_1:3119969_to_3119787	0	No_Hit	0	No_Hit	Miss		null	null	null	null	null	null	null	null
NW_010729080_1:94514_to_94353	0	No_Hit	0	No_Hit	Miss		null	null	null	null	null	null	null	null
NW_010729103_1:5602539_to_5602375	0	No_Hit	0	No_Hit	Miss		null	null	null	null	null	null	null	null
NW_010729087_1:3884128_to_3884316	0	No_Hit	0	No_Hit	Miss		null	null	null	null	null	null	null	null
NW_010729085_1:2255160_to_2254945	0	No_Hit	0	No_Hit	Miss		null	null	null	null	null	null	null	null
NW_010729083_1:9552435_to_9552914	0	No_Hit	0	No_Hit	Miss		null	null	null	null	null	null	null	null
NW_010729128_1:1935232_to_1934801	1	XP_010656507.1	1	NW_010729128_1:1935232_to_1934801	Hit	8.28492e-11	0.641026	59.6918	0.672414	1.2851e-11	0.641026	59.6918	0.672414
NW_010729079_1:893891_to_893577	0	No_Hit	0	No_Hit	Miss		null	null	null	null	null	null	null	null
NW_010729079_1:6600052_to_6599387	1	XP_010651624.1	1	NW_010729104_1:1454822_to_1455964	Miss	4.79786e-13	0.530435	66.6254	0.509259	1.01297e-34	0.536364	125.946	0.802281
NW_010729109_1:1050403_to_1050615	0	No_Hit	0	No_Hit	Miss		null	null	null	null	null	null	null	null
NW_010729088_1:8411899_to_8412192	0	No_Hit	0	No_Hit	Miss		null	null	null	null	null	null	null	null
NW_010729076_1:8585835_to_8586248	0	No_Hit	0	No_Hit	Miss		null	null	null	null	null	null	null	null
NW_010729346_1:497447_to_497259	0	No_Hit	0	No_Hit	Miss		null	null	null	null	null	null	null	null
NW_010729225_1:572656_to_572432	0	No_Hit	0	No_Hit	Miss		null	null	null	null	null	null	null	null
NW_010729232_1:619723_to_619508	0	No_Hit	0	No_Hit	Miss		null	null	null	null	null	null	null	null
NW_010729131_1:1490188_to_1489955	0	No_Hit	0	No_Hit	Miss		null	null	null	null	null	null	null	null
NW_010729201_1:1013759_to_1013439	0	No_Hit	0	No_Hit	Miss		null	null	null	null	null	null	null	null
NW_010729083_1:1740874_to_1740677	0	No_Hit	0	No_Hit	Miss		null	null	null	null	null	null	null	null
NW_010729092_1:3513320_to_3513150	0	No_Hit	0	No_Hit	Miss		null	null	null	null	null	null	null	null
NW_010729132_1:2663225_to_2664097	0	No_Hit	0	No_Hit	Miss		null	null	null	null	null	null	null	null
NW_010729119_1:197543_to_197869	0	No_Hit	0	No_Hit	Miss		null	null	null	null	null	null	null	null
NW_010729321_1:683650_to_683856	0	No_Hit	0	No_Hit	Miss		null	null	null	null	null	null	null	null
NW_010729075_1:4538373_to_4538161	0	No_Hit	0	No_Hit	Miss		null	null	null	null	null	null	null	null
NW_010729358_1:29500_to_29772	0	No_Hit	0	No_Hit	Miss		null	null	null	null	null	null	null	null
NW_010729183_1:452944_to_452657	0	No_Hit	0	No_Hit	Miss		null	null	null	null	null	null	null	null
NW_010729182_1:1133576_to_1133373	0	No_Hit	0	No_Hit	Miss		null	null	null	null	null	null	null	null
NW_010729083_1:1412600_to_1412439	0	No_Hit	0	No_Hit	Miss		null	null	null	null	null	null	null	null
NW_010729206_1:645292_to_646605	1	XP_010661221.1	1	NW_010729206_1:645292_to_646605	Hit	1.36585e-40	0.482094	152.14	0.891753	3.44854e-42	0.482094	152.14	0.891753
NW_010729358_1:212080_to_211784	0	No_Hit	0	No_Hit	Miss		null	null	null	null	null	null	null	null
NW_010729208_1:250310_to_250564	0	No_Hit	0	No_Hit	Miss		null	null	null	null	null	null	null	null
NW_010729407_1:291983_to_292132	0	No_Hit	0	No_Hit	Miss		null	null	null	null	null	null	null	null
NW_010729215_1:1459913_to_1459533	0	No_Hit	0	No_Hit	Miss		null	null	null	null	null	null	null	null
NW_010729230_1:776712_to_776449	0	No_Hit	0	No_Hit	Miss		null	null	null	null	null	null	null	null
NW_010729105_1:984189_to_983671	0	No_Hit	0	No_Hit	Miss		null	null	null	null	null	null	null	null
NW_010729099_1:2420642_to_2420469	0	No_Hit	0	No_Hit	Miss		null	null	null	null	null	null	null	null
NW_010729168_1:1862467_to_1862649	0	No_Hit	0	No_Hit	Miss		null	null	null	null	null	null	null	null
NW_010729123_1:2956624_to_2957052	0	No_Hit	0	No_Hit	Miss		null	null	null	null	null	null	null	null
NW_010729135_1:83746_to_84174	1	XP_019081233.1	1	NW_010729081_1:4215192_to_4217018	Miss	1.96569e-14	0.568627	68.9366	0.796875	2.16728e-25	0.489362	102.449	0.596825
NW_010729139_1:2144597_to_2145742	1	XP_010656238.1	1	NW_010729074_1:7162390_to_7160717	Miss	6.3125e-77	0.590395	258.84	0.967123	2.73216e-93	0.594872	301.597	0.997333
NW_010729309_1:208358_to_208636	0	No_Hit	0	No_Hit	Miss		null	null	null	null	null	null	null	null
NW_010729141_1:2999724_to_2999476	0	No_Hit	0	No_Hit	Miss		null	null	null	null	null	null	null	null
NW_010729084_1:4180250_to_4180882	1	XP_010661993.1	1	NW_010729235_1:855277_to_856185	Miss	1.58242e-21	0.698795	89.3521	0.798077	2.10495e-47	0.548736	164.081	0.922034
NW_010729083_1:483745_to_484122	0	No_Hit	0	No_Hit	Miss		null	null	null	null	null	null	null	null
NW_010729137_1:208822_to_207968	0	No_Hit	0	No_Hit	Miss		null	null	null	null	null	null	null	null
NW_010729436_1:161523_to_161362	0	No_Hit	0	No_Hit	Miss		null	null	null	null	null	null	null	null
NW_010729521_1:25058_to_23394	1	XP_019071932.1	1	NW_010729097_1:6423864_to_6422503	Miss	1.34394e-37	0.479495	144.436	0.678899	2.66446e-45	0.490625	160.229	0.756098
NW_010729111_1:2047675_to_2047109	0	No_Hit	0	No_Hit	Miss		null	null	null	null	null	null	null	null
NW_010729077_1:4540312_to_4540115	0	No_Hit	0	No_Hit	Miss		null	null	null	null	null	null	null	null
NW_010729082_1:2793820_to_2794068	0	No_Hit	0	No_Hit	Miss		null	null	null	null	null	null	null	null
NW_010729081_1:1257225_to_1257440	0	No_Hit	0	No_Hit	Miss		null	null	null	null	null	null	null	null
NW_010729470_1:187589_to_187365	0	No_Hit	0	No_Hit	Miss		null	null	null	null	null	null	null	null
NW_010729266_1:947242_to_947406	0	No_Hit	0	No_Hit	Miss		null	null	null	null	null	null	null	null
NW_010729111_1:4311459_to_4311770	0	No_Hit	0	No_Hit	Miss		null	null	null	null	null	null	null	null
NW_010729088_1:1210876_to_1211616	0	No_Hit	0	No_Hit	Miss		null	null	null	null	null	null	null	null
NW_010729154_1:653151_to_653465	0	No_Hit	0	No_Hit	Miss		null	null	null	null	null	null	null	null
NW_010729345_1:316331_to_315975	0	No_Hit	0	No_Hit	Miss		null	null	null	null	null	null	null	null
NW_010729198_1:1397022_to_1397192	0	No_Hit	0	No_Hit	Miss		null	null	null	null	null	null	null	null
NW_010729163_1:29019_to_29294	0	No_Hit	0	No_Hit	Miss		null	null	null	null	null	null	null	null
NW_010729080_1:8914449_to_8914685	0	No_Hit	0	No_Hit	Miss		null	null	null	null	null	null	null	null
NW_010729077_1:8743869_to_8743708	0	No_Hit	0	No_Hit	Miss		null	null	null	null	null	null	null	null
NW_010729075_1:10110256_to_10109795	0	No_Hit	0	No_Hit	Miss		null	null	null	null	null	null	null	null
NW_010729081_1:10064534_to_10065253	0	No_Hit	0	No_Hit	Miss		null	null	null	null	null	null	null	null
NW_010729095_1:6349761_to_6349922	0	No_Hit	0	No_Hit	Miss		null	null	null	null	null	null	null	null
NW_010729088_1:4983759_to_4983118	0	No_Hit	0	No_Hit	Miss		null	null	null	null	null	null	null	null
NW_010729160_1:2101134_to_2100403	1	XP_010657358.1	1	NW_010729093_1:6552387_to_6551293	Miss	2.82345e-14	0.496815	70.8626	0.885714	8.9755e-26	0.475836	102.064	0.926829
NW_010729103_1:3057164_to_3056973	0	No_Hit	0	No_Hit	Miss		null	null	null	null	null	null	null	null
NW_010729226_1:892915_to_893619	0	No_Hit	0	No_Hit	Miss		null	null	null	null	null	null	null	null
NW_010729134_1:1494029_to_1494208	0	No_Hit	0	No_Hit	Miss		null	null	null	null	null	null	null	null
NW_010729257_1:641377_to_640991	0	No_Hit	0	No_Hit	Miss		null	null	null	null	null	null	null	null
NW_010729277_1:948970_to_949248	0	No_Hit	0	No_Hit	Miss		null	null	null	null	null	null	null	null
NW_010729102_1:1339407_to_1340174	1	XP_010656238.1	1	NW_010729074_1:7162390_to_7160717	Miss	2.88535e-67	0.670782	226.868	1	2.73216e-93	0.594872	301.597	0.997333
NW_010729085_1:718707_to_718919	0	No_Hit	0	No_Hit	Miss		null	null	null	null	null	null	null	null
NW_010729077_1:7090361_to_7090137	1	XP_019077660.1	1	NW_010729101_1:847523_to_846987	Miss	1.25884e-17	0.666667	74.7146	0.891892	2.61489e-36	0.564417	124.02	1
NW_010729123_1:1906313_to_1906564	0	No_Hit	0	No_Hit	Miss		null	null	null	null	null	null	null	null
NW_010729097_1:5193553_to_5193747	0	No_Hit	0	No_Hit	Miss		null	null	null	null	null	null	null	null
NW_010729096_1:1729176_to_1729541	0	No_Hit	0	No_Hit	Miss		null	null	null	null	null	null	null	null
NW_010729077_1:3954164_to_3954334	0	No_Hit	0	No_Hit	Miss		null	null	null	null	null	null	null	null
NW_010729214_1:931123_to_930965	0	No_Hit	0	No_Hit	Miss		null	null	null	null	null	null	null	null
NW_010729082_1:8616770_to_8616600	0	No_Hit	0	No_Hit	Miss		null	null	null	null	null	null	null	null
NW_010729203_1:213994_to_214416	0	No_Hit	0	No_Hit	Miss		null	null	null	null	null	null	null	null
NW_010729172_1:45871_to_46401	0	No_Hit	0	No_Hit	Miss		null	null	null	null	null	null	null	null
NW_010729157_1:2511969_to_2511811	0	No_Hit	0	No_Hit	Miss		null	null	null	null	null	null	null	null
NW_010729091_1:5397722_to_5397447	0	No_Hit	0	No_Hit	Miss		null	null	null	null	null	null	null	null
NW_010729143_1:1469378_to_1469220	0	No_Hit	0	No_Hit	Miss		null	null	null	null	null	null	null	null
NW_010729102_1:4397995_to_4398144	0	No_Hit	0	No_Hit	Miss		null	null	null	null	null	null	null	null
NW_010729236_1:54772_to_54981	0	No_Hit	0	No_Hit	Miss		null	null	null	null	null	null	null	null
NW_010729144_1:1560246_to_1560410	0	No_Hit	0	No_Hit	Miss		null	null	null	null	null	null	null	null
NW_010729132_1:1189903_to_1190193	0	No_Hit	0	No_Hit	Miss		null	null	null	null	null	null	null	null
NW_010729143_1:2547377_to_2547213	0	No_Hit	0	No_Hit	Miss		null	null	null	null	null	null	null	null
NW_010729086_1:7537930_to_7537595	0	No_Hit	0	No_Hit	Miss		null	null	null	null	null	null	null	null
NW_010729092_1:2672601_to_2672759	0	No_Hit	0	No_Hit	Miss		null	null	null	null	null	null	null	null
NW_010729102_1:3670644_to_3670480	0	No_Hit	0	No_Hit	Miss		null	null	null	null	null	null	null	null
NW_010729123_1:1479481_to_1479882	0	No_Hit	0	No_Hit	Miss		null	null	null	null	null	null	null	null
NW_010729350_1:263516_to_262977	1	XP_019074266.1	1	NW_010729104_1:1454822_to_1455964	Miss	8.84837e-07	0.528302	45.8246	0.697368	2.68737e-45	0.506536	157.918	0.796247
NW_010729127_1:1130168_to_1129701	0	No_Hit	0	No_Hit	Miss		null	null	null	null	null	null	null	null
NW_010729139_1:816645_to_817235	0	No_Hit	0	No_Hit	Miss		null	null	null	null	null	null	null	null
NW_010729096_1:492557_to_492721	0	No_Hit	0	No_Hit	Miss		null	null	null	null	null	null	null	null
NW_010729089_1:6899730_to_6899416	0	No_Hit	0	No_Hit	Miss		null	null	null	null	null	null	null	null
NW_010729175_1:1132243_to_1131347	1	XP_002280610.1	1	NW_010729175_1:1132243_to_1131347	Hit	6.97105e-56	0.708134	183.726	0.995238	2.05657e-57	0.708134	183.726	0.995238
NW_010729086_1:8071505_to_8071768	0	No_Hit	0	No_Hit	Miss		null	null	null	null	null	null	null	null
NW_010729220_1:517248_to_517676	0	No_Hit	0	No_Hit	Miss		null	null	null	null	null	null	null	null
NW_010729231_1:523305_to_522970	0	No_Hit	0	No_Hit	Miss		null	null	null	null	null	null	null	null
NW_010729111_1:3765936_to_3766187	0	No_Hit	0	No_Hit	Miss		null	null	null	null	null	null	null	null
NW_010729097_1:6292934_to_6293263	0	No_Hit	0	No_Hit	Miss		null	null	null	null	null	null	null	null
NW_010729097_1:3488529_to_3488350	0	No_Hit	0	No_Hit	Miss		null	null	null	null	null	null	null	null
NW_010729096_1:4334752_to_4334916	0	No_Hit	0	No_Hit	Miss		null	null	null	null	null	null	null	null
NW_010729180_1:1103685_to_1102630	1	XP_010650251.1	1	NW_010729217_1:1168866_to_1167004	Miss	4.16915e-41	0.64497	150.984	0.938889	1.21496e-137	0.623077	440.654	0.835484
NW_010729077_1:3829414_to_3829223	0	No_Hit	0	No_Hit	Miss		null	null	null	null	null	null	null	null
NW_010729074_1:10983816_to_10983568	0	No_Hit	0	No_Hit	Miss		null	null	null	null	null	null	null	null
NW_010729079_1:275767_to_276324	1	XP_002282383.1	1	NW_010729079_1:275767_to_276324	Hit	8.75738e-18	0.62069	78.1814	0.52381	2.27699e-19	0.62069	78.9518	0.52381
NW_010729359_1:390166_to_389921	0	No_Hit	0	No_Hit	Miss		null	null	null	null	null	null	null	null
NW_010729289_1:244948_to_245421	0	No_Hit	0	No_Hit	Miss		null	null	null	null	null	null	null	null
NW_010729128_1:2252121_to_2251870	0	No_Hit	0	No_Hit	Miss		null	null	null	null	null	null	null	null
NW_010729094_1:5595218_to_5595039	0	No_Hit	0	No_Hit	Miss		null	null	null	null	null	null	null	null
NW_010729327_1:440707_to_440868	0	No_Hit	0	No_Hit	Miss		null	null	null	null	null	null	null	null
NW_010729205_1:1682078_to_1682389	0	No_Hit	0	No_Hit	Miss		null	null	null	null	null	null	null	null
NW_010729124_1:2474275_to_2474508	0	No_Hit	0	No_Hit	Miss		null	null	null	null	null	null	null	null
NW_010729245_1:1103921_to_1103646	0	No_Hit	0	No_Hit	Miss		null	null	null	null	null	null	null	null
NW_010729094_1:5234488_to_5234159	0	No_Hit	0	No_Hit	Miss		null	null	null	null	null	null	null	null
NW_010729076_1:8968758_to_8968567	0	No_Hit	0	No_Hit	Miss		null	null	null	null	null	null	null	null
NW_010729141_1:1958347_to_1958577	0	No_Hit	0	No_Hit	Miss		null	null	null	null	null	null	null	null
NW_010729137_1:1842360_to_1842211	0	No_Hit	0	No_Hit	Miss		null	null	null	null	null	null	null	null
NW_010729080_1:4563945_to_4563406	0	No_Hit	0	No_Hit	Miss		null	null	null	null	null	null	null	null
NW_010729151_1:2806517_to_2806837	0	No_Hit	0	No_Hit	Miss		null	null	null	null	null	null	null	null
NW_010729086_1:6787132_to_6786974	0	No_Hit	0	No_Hit	Miss		null	null	null	null	null	null	null	null
NW_010729390_1:245175_to_245762	0	No_Hit	0	No_Hit	Miss		null	null	null	null	null	null	null	null
NW_010729286_1:267731_to_268450	0	No_Hit	0	No_Hit	Miss		null	null	null	null	null	null	null	null
NW_010729450_1:160252_to_160100	0	No_Hit	0	No_Hit	Miss		null	null	null	null	null	null	null	null
NW_010729232_1:656672_to_657517	1	XP_010662199.1	1	NW_010729232_1:656672_to_657517	Hit	3.7441e-27	0.58042	105.145	0.803371	5.46725e-29	0.58042	105.145	0.803371
NW_010729227_1:988818_to_988982	0	No_Hit	0	No_Hit	Miss		null	null	null	null	null	null	null	null
NW_010729235_1:1004270_to_1004082	0	No_Hit	0	No_Hit	Miss		null	null	null	null	null	null	null	null
NW_010729077_1:850678_to_850469	0	No_Hit	0	No_Hit	Miss		null	null	null	null	null	null	null	null
NW_010729091_1:699207_to_699518	0	No_Hit	0	No_Hit	Miss		null	null	null	null	null	null	null	null
NW_010729387_1:37543_to_37800	0	No_Hit	0	No_Hit	Miss		null	null	null	null	null	null	null	null
NW_010729075_1:8334412_to_8334044	0	No_Hit	0	No_Hit	Miss		null	null	null	null	null	null	null	null
NW_010729145_1:1816191_to_1816436	0	No_Hit	0	No_Hit	Miss		null	null	null	null	null	null	null	null
NW_010729104_1:1454822_to_1455964	1	XP_019080599.1	1	NW_010729104_1:1454822_to_1455964	Hit	3.20811e-54	0.588	183.726	0.892857	4.66244e-56	0.588	183.726	0.892857
NW_010729116_1:2214124_to_2214336	0	No_Hit	0	No_Hit	Miss		null	null	null	null	null	null	null	null
NW_010729164_1:448803_to_449147	0	No_Hit	0	No_Hit	Miss		null	null	null	null	null	null	null	null
NW_010729088_1:7439814_to_7440047	0	No_Hit	0	No_Hit	Miss		null	null	null	null	null	null	null	null
NW_010729153_1:1411891_to_1411631	0	No_Hit	0	No_Hit	Miss		null	null	null	null	null	null	null	null
NW_010729101_1:2098601_to_2098194	0	No_Hit	0	No_Hit	Miss		null	null	null	null	null	null	null	null
NW_010729116_1:2382979_to_2382800	0	No_Hit	0	No_Hit	Miss		null	null	null	null	null	null	null	null
NW_010729152_1:1077674_to_1078189	0	No_Hit	0	No_Hit	Miss		null	null	null	null	null	null	null	null
NW_010729167_1:1702341_to_1701589	1	XP_019073512.1	1	NW_010729131_1:2796045_to_2792974	Miss	1.03773e-09	0.53	56.6102	0.763359	1.54908e-62	0.509761	218.394	0.67642
NW_010729154_1:207468_to_207181	0	No_Hit	0	No_Hit	Miss		null	null	null	null	null	null	null	null
NW_010729153_1:2286309_to_2286524	0	No_Hit	0	No_Hit	Miss		null	null	null	null	null	null	null	null
NW_010729231_1:131218_to_131460	0	No_Hit	0	No_Hit	Miss		null	null	null	null	null	null	null	null
NW_010729103_1:3859455_to_3859282	0	No_Hit	0	No_Hit	Miss		null	null	null	null	null	null	null	null
NW_010729163_1:2000974_to_2001231	0	No_Hit	0	No_Hit	Miss		null	null	null	null	null	null	null	null
NW_010729215_1:1326459_to_1326635	0	No_Hit	0	No_Hit	Miss		null	null	null	null	null	null	null	null
NW_010729091_1:4903243_to_4903554	0	No_Hit	0	No_Hit	Miss		null	null	null	null	null	null	null	null
NW_010729077_1:389776_to_389609	0	No_Hit	0	No_Hit	Miss		null	null	null	null	null	null	null	null
NW_010729083_1:872559_to_872711	0	No_Hit	0	No_Hit	Miss		null	null	null	null	null	null	null	null
NW_010729106_1:1257563_to_1257354	0	No_Hit	0	No_Hit	Miss		null	null	null	null	null	null	null	null
NW_010729074_1:6609690_to_6610082	0	No_Hit	0	No_Hit	Miss		null	null	null	null	null	null	null	null
NW_010729158_1:441148_to_441423	1	XP_019077628.1	1	NW_010729235_1:855277_to_856185	Miss	2.61986e-07	0.543478	46.9802	0.934066	2.04872e-22	0.468619	88.9669	0.959276
NW_010729114_1:3568551_to_3568931	0	No_Hit	0	No_Hit	Miss		null	null	null	null	null	null	null	null
NW_010729145_1:2064662_to_2064336	0	No_Hit	0	No_Hit	Miss		null	null	null	null	null	null	null	null
NW_010729146_1:1776663_to_1777091	0	No_Hit	0	No_Hit	Miss		null	null	null	null	null	null	null	null
NW_010729119_1:757500_to_758288	1	XP_010653586.1	1	NW_010729206_1:645292_to_646605	Miss	8.98895e-10	0.625	56.225	0.41958	3.1567e-32	0.469965	120.553	0.829114
NW_010729111_1:2354189_to_2354428	0	No_Hit	0	No_Hit	Miss		null	null	null	null	null	null	null	null
NW_010729093_1:1711243_to_1711569	0	No_Hit	0	No_Hit	Miss		null	null	null	null	null	null	null	null
NW_010729270_1:813932_to_814288	0	No_Hit	0	No_Hit	Miss		null	null	null	null	null	null	null	null
NW_010729226_1:56809_to_56997	0	No_Hit	0	No_Hit	Miss		null	null	null	null	null	null	null	null
NW_010729098_1:5556867_to_5556598	0	No_Hit	0	No_Hit	Miss		null	null	null	null	null	null	null	null
NW_010729313_1:167573_to_168355	0	No_Hit	0	No_Hit	Miss		null	null	null	null	null	null	null	null
NW_010729074_1:9600136_to_9601044	0	No_Hit	0	No_Hit	Miss		null	null	null	null	null	null	null	null
NW_010729135_1:1101332_to_1101147	0	No_Hit	0	No_Hit	Miss		null	null	null	null	null	null	null	null
NW_010729171_1:304874_to_304560	0	No_Hit	0	No_Hit	Miss		null	null	null	null	null	null	null	null
NW_010729087_1:1719529_to_1719329	0	No_Hit	0	No_Hit	Miss		null	null	null	null	null	null	null	null
NW_010729130_1:2864874_to_2865170	0	No_Hit	0	No_Hit	Miss		null	null	null	null	null	null	null	null
NW_010729225_1:91689_to_91871	0	No_Hit	0	No_Hit	Miss		null	null	null	null	null	null	null	null
NW_010729478_1:34193_to_34405	0	No_Hit	0	No_Hit	Miss		null	null	null	null	null	null	null	null
NW_010729127_1:1675840_to_1676064	0	No_Hit	0	No_Hit	Miss		null	null	null	null	null	null	null	null
NW_010729095_1:3897994_to_3898143	0	No_Hit	0	No_Hit	Miss		null	null	null	null	null	null	null	null
NW_010729177_1:590188_to_590430	0	No_Hit	0	No_Hit	Miss		null	null	null	null	null	null	null	null
NW_010729093_1:401972_to_402355	0	No_Hit	0	No_Hit	Miss		null	null	null	null	null	null	null	null
NW_010729177_1:2030745_to_2030446	0	No_Hit	0	No_Hit	Miss		null	null	null	null	null	null	null	null
NW_010729250_1:1087015_to_1086827	0	No_Hit	0	No_Hit	Miss		null	null	null	null	null	null	null	null
NW_010729151_1:749207_to_749368	0	No_Hit	0	No_Hit	Miss		null	null	null	null	null	null	null	null
NW_010729118_1:4060527_to_4060718	0	No_Hit	0	No_Hit	Miss		null	null	null	null	null	null	null	null
NW_010729292_1:213211_to_213447	0	No_Hit	0	No_Hit	Miss		null	null	null	null	null	null	null	null
NW_010729363_1:195963_to_196346	0	No_Hit	0	No_Hit	Miss		null	null	null	null	null	null	null	null
NW_010729101_1:2403185_to_2403400	0	No_Hit	0	No_Hit	Miss		null	null	null	null	null	null	null	null
NW_010729288_1:366488_to_366652	0	No_Hit	0	No_Hit	Miss		null	null	null	null	null	null	null	null
NW_010729396_1:61860_to_61300	0	No_Hit	0	No_Hit	Miss		null	null	null	null	null	null	null	null
NW_010729224_1:1293774_to_1293352	1	XP_019072616.1	1	NW_010729339_1:295411_to_294731	Miss	1.47006e-14	0.641304	68.5514	0.652482	2.81843e-30	0.706897	110.153	0.518018
NW_010729079_1:5444946_to_5444785	0	No_Hit	0	No_Hit	Miss		null	null	null	null	null	null	null	null
NW_010729088_1:6418005_to_6417757	0	No_Hit	0	No_Hit	Miss		null	null	null	null	null	null	null	null
NW_010730840_1:3279_to_3455	0	No_Hit	0	No_Hit	Miss		null	null	null	null	null	null	null	null
NW_010729102_1:1663524_to_1663162	0	No_Hit	0	No_Hit	Miss		null	null	null	null	null	null	null	null
NW_010729102_1:1910625_to_1910470	0	No_Hit	0	No_Hit	Miss		null	null	null	null	null	null	null	null
NW_010729307_1:480502_to_480260	0	No_Hit	0	No_Hit	Miss		null	null	null	null	null	null	null	null
NW_010729077_1:8646441_to_8646608	0	No_Hit	0	No_Hit	Miss		null	null	null	null	null	null	null	null
NW_010729129_1:1758532_to_1758846	0	No_Hit	0	No_Hit	Miss		null	null	null	null	null	null	null	null
NW_010729347_1:271762_to_271454	0	No_Hit	0	No_Hit	Miss		null	null	null	null	null	null	null	null
NW_010729082_1:1015081_to_1014536	1	XP_019074266.1	1	NW_010729104_1:1454822_to_1455964	Miss	5.93795e-08	0.571429	49.6766	0.5	2.68737e-45	0.506536	157.918	0.796247
NW_010729137_1:2978258_to_2978680	0	No_Hit	0	No_Hit	Miss		null	null	null	null	null	null	null	null
NW_010729083_1:7599260_to_7599577	0	No_Hit	0	No_Hit	Miss		null	null	null	null	null	null	null	null
NW_010729162_1:1886012_to_1885860	0	No_Hit	0	No_Hit	Miss		null	null	null	null	null	null	null	null
NW_010729109_1:4563539_to_4563273	0	No_Hit	0	No_Hit	Miss		null	null	null	null	null	null	null	null
NW_010729184_1:1263114_to_1263416	0	No_Hit	0	No_Hit	Miss		null	null	null	null	null	null	null	null
NW_010729375_1:184346_to_184495	0	No_Hit	0	No_Hit	Miss		null	null	null	null	null	null	null	null
NW_010729108_1:2573913_to_2574242	1	XP_010665000.1	1	NW_010729104_1:1454822_to_1455964	Miss	4.52632e-14	0.597403	66.6254	0.888889	1.80566e-19	0.409091	83.5741	0.932945
NW_010729159_1:2081989_to_2082210	0	No_Hit	0	No_Hit	Miss		null	null	null	null	null	null	null	null
NW_010729149_1:242387_to_242788	0	No_Hit	0	No_Hit	Miss		null	null	null	null	null	null	null	null
NW_010729077_1:4706186_to_4707430	1	XP_003633653.1	1	NW_010729077_1:4706186_to_4707430	Hit	3.90232e-162	0.854785	463.381	0.951923	7.70666e-164	0.854785	462.996	0.951923
NW_010729112_1:4006202_to_4006357	0	No_Hit	0	No_Hit	Miss		null	null	null	null	null	null	null	null
NW_010729236_1:798488_to_798658	0	No_Hit	0	No_Hit	Miss		null	null	null	null	null	null	null	null
NW_010729111_1:1024964_to_1024461	0	No_Hit	0	No_Hit	Miss		null	null	null	null	null	null	null	null
NW_010729222_1:311295_to_311453	0	No_Hit	0	No_Hit	Miss		null	null	null	null	null	null	null	null
NW_010729170_1:1191915_to_1192094	0	No_Hit	0	No_Hit	Miss		null	null	null	null	null	null	null	null
NW_010729087_1:4888957_to_4888733	0	No_Hit	0	No_Hit	Miss		null	null	null	null	null	null	null	null
NW_010729166_1:2302826_to_2302569	0	No_Hit	0	No_Hit	Miss		null	null	null	null	null	null	null	null
NW_010729108_1:2431465_to_2431815	0	No_Hit	0	No_Hit	Miss		null	null	null	null	null	null	null	null
NW_010729299_1:673957_to_674208	0	No_Hit	0	No_Hit	Miss		null	null	null	null	null	null	null	null
NW_010729102_1:4614723_to_4614016	0	No_Hit	0	No_Hit	Miss		null	null	null	null	null	null	null	null
NW_010729084_1:8990469_to_8990203	0	No_Hit	0	No_Hit	Miss		null	null	null	null	null	null	null	null
NW_010729085_1:1011247_to_1011074	0	No_Hit	0	No_Hit	Miss		null	null	null	null	null	null	null	null
NW_010729082_1:5929963_to_5929808	0	No_Hit	0	No_Hit	Miss		null	null	null	null	null	null	null	null
NW_010729334_1:7519_to_7680	0	No_Hit	0	No_Hit	Miss		null	null	null	null	null	null	null	null
NW_010729280_1:573392_to_573580	0	No_Hit	0	No_Hit	Miss		null	null	null	null	null	null	null	null
NW_010729085_1:3709908_to_3709711	0	No_Hit	0	No_Hit	Miss		null	null	null	null	null	null	null	null
NW_010729077_1:5804822_to_5804469	0	No_Hit	0	No_Hit	Miss		null	null	null	null	null	null	null	null
NW_010729090_1:3200119_to_3199901	0	No_Hit	0	No_Hit	Miss		null	null	null	null	null	null	null	null
NW_010729078_1:4008192_to_4008431	0	No_Hit	0	No_Hit	Miss		null	null	null	null	null	null	null	null
NW_010729298_1:620312_to_620148	0	No_Hit	0	No_Hit	Miss		null	null	null	null	null	null	null	null
NW_010729090_1:7776070_to_7776279	0	No_Hit	0	No_Hit	Miss		null	null	null	null	null	null	null	null
NW_010729097_1:1844318_to_1844494	0	No_Hit	0	No_Hit	Miss		null	null	null	null	null	null	null	null
NW_010729075_1:1315762_to_1315568	0	No_Hit	0	No_Hit	Miss		null	null	null	null	null	null	null	null
NW_010729223_1:1454704_to_1454889	0	No_Hit	0	No_Hit	Miss		null	null	null	null	null	null	null	null
NW_010729076_1:10959330_to_10959127	0	No_Hit	0	No_Hit	Miss		null	null	null	null	null	null	null	null
NW_010729216_1:1407859_to_1407578	0	No_Hit	0	No_Hit	Miss		null	null	null	null	null	null	null	null
NW_010729081_1:3642116_to_3641892	0	No_Hit	0	No_Hit	Miss		null	null	null	null	null	null	null	null
NW_010729227_1:384315_to_384064	0	No_Hit	0	No_Hit	Miss		null	null	null	null	null	null	null	null
NW_010729330_1:33877_to_34443	0	No_Hit	0	No_Hit	Miss		null	null	null	null	null	null	null	null
NW_010729085_1:3820712_to_3820485	0	No_Hit	0	No_Hit	Miss		null	null	null	null	null	null	null	null
NW_010729086_1:2875549_to_2875355	0	No_Hit	0	No_Hit	Miss		null	null	null	null	null	null	null	null
NW_010729118_1:3050590_to_3050883	0	No_Hit	0	No_Hit	Miss		null	null	null	null	null	null	null	null
NW_010729085_1:6428499_to_6428651	0	No_Hit	0	No_Hit	Miss		null	null	null	null	null	null	null	null
NW_010729085_1:3082758_to_3083000	0	No_Hit	0	No_Hit	Miss		null	null	null	null	null	null	null	null
NW_010729159_1:2307136_to_2306945	0	No_Hit	0	No_Hit	Miss		null	null	null	null	null	null	null	null
NW_010729085_1:2892651_to_2892319	0	No_Hit	0	No_Hit	Miss		null	null	null	null	null	null	null	null
NW_010729492_1:129964_to_130248	0	No_Hit	0	No_Hit	Miss		null	null	null	null	null	null	null	null
NW_010729109_1:2997551_to_2997168	1	XP_019081056.1	1	NW_010729090_1:409278_to_410390	Miss	1.89291e-45	0.775862	149.828	0.983051	1.70092e-85	0.778325	256.914	0.957547
NW_010729189_1:1061393_to_1061094	0	No_Hit	0	No_Hit	Miss		null	null	null	null	null	null	null	null
NW_010729079_1:8488088_to_8487936	0	No_Hit	0	No_Hit	Miss		null	null	null	null	null	null	null	null
NW_010729104_1:3437357_to_3437166	0	No_Hit	0	No_Hit	Miss		null	null	null	null	null	null	null	null
NW_010729117_1:1232127_to_1231759	0	No_Hit	0	No_Hit	Miss		null	null	null	null	null	null	null	null
NW_010729100_1:2126666_to_2126145	0	No_Hit	0	No_Hit	Miss		null	null	null	null	null	null	null	null
NW_010729083_1:539186_to_538770	0	No_Hit	0	No_Hit	Miss		null	null	null	null	null	null	null	null
NW_010729317_1:568143_to_568463	0	No_Hit	0	No_Hit	Miss		null	null	null	null	null	null	null	null
NW_010729074_1:3399827_to_3399666	0	No_Hit	0	No_Hit	Miss		null	null	null	null	null	null	null	null
NW_010729100_1:2969580_to_2969308	0	No_Hit	0	No_Hit	Miss		null	null	null	null	null	null	null	null
NW_010729075_1:498266_to_498649	0	No_Hit	0	No_Hit	Miss		null	null	null	null	null	null	null	null
NW_010729075_1:11200420_to_11200587	0	No_Hit	0	No_Hit	Miss		null	null	null	null	null	null	null	null
NW_010729082_1:8869474_to_8869277	0	No_Hit	0	No_Hit	Miss		null	null	null	null	null	null	null	null
NW_010729142_1:2767214_to_2767621	0	No_Hit	0	No_Hit	Miss		null	null	null	null	null	null	null	null
NW_010729102_1:5723694_to_5722870	0	No_Hit	0	No_Hit	Miss		null	null	null	null	null	null	null	null
NW_010729187_1:617999_to_617733	0	No_Hit	0	No_Hit	Miss		null	null	null	null	null	null	null	null
NW_010729300_1:763854_to_763699	0	No_Hit	0	No_Hit	Miss		null	null	null	null	null	null	null	null
NW_010731560_1:1532_to_1383	0	No_Hit	0	No_Hit	Miss		null	null	null	null	null	null	null	null
NW_010729074_1:9254688_to_9254386	0	No_Hit	0	No_Hit	Miss		null	null	null	null	null	null	null	null
NW_010729318_1:558284_to_558099	0	No_Hit	0	No_Hit	Miss		null	null	null	null	null	null	null	null
NW_010729121_1:516113_to_516382	0	No_Hit	0	No_Hit	Miss		null	null	null	null	null	null	null	null
NW_010729130_1:1645943_to_1645755	0	No_Hit	0	No_Hit	Miss		null	null	null	null	null	null	null	null
NW_010729212_1:893342_to_893061	0	No_Hit	0	No_Hit	Miss		null	null	null	null	null	null	null	null
NW_010729093_1:919716_to_919985	0	No_Hit	0	No_Hit	Miss		null	null	null	null	null	null	null	null
NW_010729090_1:1874456_to_1874764	0	No_Hit	0	No_Hit	Miss		null	null	null	null	null	null	null	null
NW_010729080_1:8881332_to_8881490	0	No_Hit	0	No_Hit	Miss		null	null	null	null	null	null	null	null
NW_010729150_1:1212153_to_1211956	0	No_Hit	0	No_Hit	Miss		null	null	null	null	null	null	null	null
NW_010729110_1:3342446_to_3342634	0	No_Hit	0	No_Hit	Miss		null	null	null	null	null	null	null	null
NW_010729086_1:2035799_to_2035461	0	No_Hit	0	No_Hit	Miss		null	null	null	null	null	null	null	null
NW_010729074_1:1485301_to_1485603	0	No_Hit	0	No_Hit	Miss		null	null	null	null	null	null	null	null
NW_010729153_1:1105837_to_1106094	0	No_Hit	0	No_Hit	Miss		null	null	null	null	null	null	null	null
NW_010729383_1:371050_to_371352	0	No_Hit	0	No_Hit	Miss		null	null	null	null	null	null	null	null
NW_010729188_1:260834_to_261076	0	No_Hit	0	No_Hit	Miss		null	null	null	null	null	null	null	null
NW_010729155_1:1977680_to_1977489	0	No_Hit	0	No_Hit	Miss		null	null	null	null	null	null	null	null
NW_010729187_1:197618_to_197872	0	No_Hit	0	No_Hit	Miss		null	null	null	null	null	null	null	null
NW_010729224_1:750363_to_750151	1	XP_010652340.1	1	NW_010729224_1:750363_to_750151	Hit	1.83937e-20	0.809524	86.2705	1.25352	6.50527e-21	0.809524	86.2705	1.25352
NW_010729217_1:1157002_to_1157250	0	No_Hit	0	No_Hit	Miss		null	null	null	null	null	null	null	null
NW_010729189_1:1550235_to_1550077	0	No_Hit	0	No_Hit	Miss		null	null	null	null	null	null	null	null
NW_010729113_1:3361845_to_3362030	0	No_Hit	0	No_Hit	Miss		null	null	null	null	null	null	null	null
NW_010729119_1:675469_to_675741	0	No_Hit	0	No_Hit	Miss		null	null	null	null	null	null	null	null
NW_010729221_1:216327_to_216533	0	No_Hit	0	No_Hit	Miss		null	null	null	null	null	null	null	null
NW_010729082_1:9953572_to_9954024	0	No_Hit	0	No_Hit	Miss		null	null	null	null	null	null	null	null
NW_010729284_1:211290_to_211451	0	No_Hit	0	No_Hit	Miss		null	null	null	null	null	null	null	null
NW_010729099_1:3492720_to_3492469	0	No_Hit	0	No_Hit	Miss		null	null	null	null	null	null	null	null
NW_010729247_1:618539_to_618739	0	No_Hit	0	No_Hit	Miss		null	null	null	null	null	null	null	null
NW_010729257_1:303022_to_302840	0	No_Hit	0	No_Hit	Miss		null	null	null	null	null	null	null	null
NW_010729248_1:150109_to_150528	0	No_Hit	0	No_Hit	Miss		null	null	null	null	null	null	null	null
NW_010729179_1:810403_to_810245	0	No_Hit	0	No_Hit	Miss		null	null	null	null	null	null	null	null
NW_010729088_1:415239_to_415478	0	No_Hit	0	No_Hit	Miss		null	null	null	null	null	null	null	null
NW_010729117_1:1058413_to_1058240	0	No_Hit	0	No_Hit	Miss		null	null	null	null	null	null	null	null
NW_010729454_1:171169_to_171357	0	No_Hit	0	No_Hit	Miss		null	null	null	null	null	null	null	null
NW_010729160_1:381685_to_382020	1	XP_010663874.1	1	NW_010729097_1:6423864_to_6422503	Miss	1.1525e-14	0.6	68.1662	0.869565	4.37004e-36	0.465347	130.954	0.928082
NW_010729159_1:2559761_to_2559543	0	No_Hit	0	No_Hit	Miss		null	null	null	null	null	null	null	null
NW_010729319_1:46248_to_46526	0	No_Hit	0	No_Hit	Miss		null	null	null	null	null	null	null	null
NW_010729078_1:9420482_to_9420213	0	No_Hit	0	No_Hit	Miss		null	null	null	null	null	null	null	null
NW_010729116_1:2891392_to_2891847	0	No_Hit	0	No_Hit	Miss		null	null	null	null	null	null	null	null
NW_010729336_1:228489_to_228142	0	No_Hit	0	No_Hit	Miss		null	null	null	null	null	null	null	null
NW_010729111_1:3429026_to_3428835	0	No_Hit	0	No_Hit	Miss		null	null	null	null	null	null	null	null
NW_010729235_1:187103_to_186864	0	No_Hit	0	No_Hit	Miss		null	null	null	null	null	null	null	null
NW_010729203_1:1523243_to_1522956	0	No_Hit	0	No_Hit	Miss		null	null	null	null	null	null	null	null
NW_010729287_1:832482_to_832288	0	No_Hit	0	No_Hit	Miss		null	null	null	null	null	null	null	null
NW_010729075_1:7516736_to_7516903	0	No_Hit	0	No_Hit	Miss		null	null	null	null	null	null	null	null
NW_010729256_1:567292_to_567137	0	No_Hit	0	No_Hit	Miss		null	null	null	null	null	null	null	null
NW_010729112_1:3004813_to_3004601	0	No_Hit	0	No_Hit	Miss		null	null	null	null	null	null	null	null
NW_010729091_1:43734_to_43931	0	No_Hit	0	No_Hit	Miss		null	null	null	null	null	null	null	null
NW_010729164_1:1733584_to_1733228	0	No_Hit	0	No_Hit	Miss		null	null	null	null	null	null	null	null
NW_010729227_1:1308173_to_1308436	0	No_Hit	0	No_Hit	Miss		null	null	null	null	null	null	null	null
NW_010729119_1:370520_to_370224	0	No_Hit	0	No_Hit	Miss		null	null	null	null	null	null	null	null
NW_010729134_1:2392210_to_2392518	0	No_Hit	0	No_Hit	Miss		null	null	null	null	null	null	null	null
NW_010729310_1:658027_to_657182	0	No_Hit	0	No_Hit	Miss		null	null	null	null	null	null	null	null
NW_010729193_1:1289202_to_1289510	0	No_Hit	0	No_Hit	Miss		null	null	null	null	null	null	null	null
NW_010729148_1:776952_to_776746	0	No_Hit	0	No_Hit	Miss		null	null	null	null	null	null	null	null
NW_010729096_1:4762216_to_4762470	0	No_Hit	0	No_Hit	Miss		null	null	null	null	null	null	null	null
NW_010729207_1:111069_to_110494	0	No_Hit	0	No_Hit	Miss		null	null	null	null	null	null	null	null
NW_010729146_1:1925531_to_1925367	0	No_Hit	0	No_Hit	Miss		null	null	null	null	null	null	null	null
NW_010729336_1:36017_to_36313	0	No_Hit	0	No_Hit	Miss		null	null	null	null	null	null	null	null
NW_010729090_1:4510973_to_4511209	0	No_Hit	0	No_Hit	Miss		null	null	null	null	null	null	null	null
NW_010729090_1:385544_to_385356	0	No_Hit	0	No_Hit	Miss		null	null	null	null	null	null	null	null
NW_010729117_1:3330723_to_3330100	0	No_Hit	0	No_Hit	Miss		null	null	null	null	null	null	null	null
NW_010729081_1:4745021_to_4744857	0	No_Hit	0	No_Hit	Miss		null	null	null	null	null	null	null	null
NW_010729151_1:903114_to_901813	1	XP_010661221.1	1	NW_010729206_1:645292_to_646605	Miss	2.33021e-35	0.498305	135.961	0.836257	3.44854e-42	0.482094	152.14	0.891753
NW_010729118_1:3829589_to_3829350	0	No_Hit	0	No_Hit	Miss		null	null	null	null	null	null	null	null
NW_010729133_1:556611_to_556390	0	No_Hit	0	No_Hit	Miss		null	null	null	null	null	null	null	null
NW_010729120_1:1035027_to_1035413	0	No_Hit	0	No_Hit	Miss		null	null	null	null	null	null	null	null
NW_010729289_1:644438_to_644710	0	No_Hit	0	No_Hit	Miss		null	null	null	null	null	null	null	null
NW_010729130_1:3291403_to_3291576	0	No_Hit	0	No_Hit	Miss		null	null	null	null	null	null	null	null
NW_010729154_1:2640179_to_2640748	0	No_Hit	0	No_Hit	Miss		null	null	null	null	null	null	null	null
NW_010729113_1:2589027_to_2588836	0	No_Hit	0	No_Hit	Miss		null	null	null	null	null	null	null	null
NW_010729190_1:1343773_to_1343321	0	No_Hit	0	No_Hit	Miss		null	null	null	null	null	null	null	null
NW_010729077_1:1988747_to_1989037	1	XP_010656238.1	1	NW_010729074_1:7162390_to_7160717	Miss	2.86053e-17	0.666667	77.7962	0.870968	2.73216e-93	0.594872	301.597	0.997333
NW_010729130_1:421447_to_422265	0	No_Hit	0	No_Hit	Miss		null	null	null	null	null	null	null	null
NW_010729076_1:973703_to_973140	0	No_Hit	0	No_Hit	Miss		null	null	null	null	null	null	null	null
NW_010729461_1:134659_to_134078	1	XP_019075215.1	1	NW_010729111_1:546695_to_548980	Miss	1.97339e-30	0.66129	120.168	0.645833	4.26347e-87	0.505051	296.204	0.743083
NW_010729081_1:2267802_to_2267984	0	No_Hit	0	No_Hit	Miss		null	null	null	null	null	null	null	null
NW_010729233_1:1316038_to_1316196	0	No_Hit	0	No_Hit	Miss		null	null	null	null	null	null	null	null
NW_010729112_1:744857_to_744702	0	No_Hit	0	No_Hit	Miss		null	null	null	null	null	null	null	null
NW_010729471_1:98323_to_97787	0	No_Hit	0	No_Hit	Miss		null	null	null	null	null	null	null	null
NW_010729115_1:3032070_to_3031753	0	No_Hit	0	No_Hit	Miss		null	null	null	null	null	null	null	null
NW_010729080_1:6963662_to_6963862	0	No_Hit	0	No_Hit	Miss		null	null	null	null	null	null	null	null
NW_010729096_1:6489955_to_6490332	1	XP_010650408.1	1	NW_010729077_1:4690064_to_4691440	Miss	1.20165e-10	0.525773	58.9214	0.788618	4.20538e-59	0.547619	197.593	0.803828
NW_010729266_1:815318_to_815166	0	No_Hit	0	No_Hit	Miss		null	null	null	null	null	null	null	null
NW_010729286_1:617542_to_617697	0	No_Hit	0	No_Hit	Miss		null	null	null	null	null	null	null	null
NW_010729246_1:739067_to_738783	0	No_Hit	0	No_Hit	Miss		null	null	null	null	null	null	null	null
NW_010729099_1:6174635_to_6174384	0	No_Hit	0	No_Hit	Miss		null	null	null	null	null	null	null	null
NW_010729174_1:1927565_to_1927380	0	No_Hit	0	No_Hit	Miss		null	null	null	null	null	null	null	null
NW_010729078_1:9695665_to_9695904	0	No_Hit	0	No_Hit	Miss		null	null	null	null	null	null	null	null
NW_010729096_1:4977897_to_4977733	0	No_Hit	0	No_Hit	Miss		null	null	null	null	null	null	null	null
NW_010729085_1:2581078_to_2580917	0	No_Hit	0	No_Hit	Miss		null	null	null	null	null	null	null	null
NW_010729149_1:151595_to_151386	0	No_Hit	0	No_Hit	Miss		null	null	null	null	null	null	null	null
NW_010729074_1:5151527_to_5151742	0	No_Hit	0	No_Hit	Miss		null	null	null	null	null	null	null	null
NW_010729076_1:10926179_to_10925742	1	XP_010656238.1	1	NW_010729074_1:7162390_to_7160717	Miss	3.65076e-21	0.598361	90.8929	0.80292	2.73216e-93	0.594872	301.597	0.997333
NW_010729083_1:8413175_to_8412792	0	No_Hit	0	No_Hit	Miss		null	null	null	null	null	null	null	null
NW_010729116_1:4460884_to_4461078	0	No_Hit	0	No_Hit	Miss		null	null	null	null	null	null	null	null
NW_010729085_1:3995995_to_3996150	0	No_Hit	0	No_Hit	Miss		null	null	null	null	null	null	null	null
NW_010729090_1:7193309_to_7192596	0	No_Hit	0	No_Hit	Miss		null	null	null	null	null	null	null	null
NW_010729292_1:216989_to_216795	0	No_Hit	0	No_Hit	Miss		null	null	null	null	null	null	null	null
NW_010729106_1:5091015_to_5091209	0	No_Hit	0	No_Hit	Miss		null	null	null	null	null	null	null	null
NW_010729081_1:5755734_to_5756015	0	No_Hit	0	No_Hit	Miss		null	null	null	null	null	null	null	null
NW_010729393_1:206004_to_206174	0	No_Hit	0	No_Hit	Miss		null	null	null	null	null	null	null	null
NW_010729183_1:131479_to_131150	0	No_Hit	0	No_Hit	Miss		null	null	null	null	null	null	null	null
NW_010729233_1:833099_to_833383	0	No_Hit	0	No_Hit	Miss		null	null	null	null	null	null	null	null
NW_010729086_1:6780705_to_6780493	0	No_Hit	0	No_Hit	Miss		null	null	null	null	null	null	null	null
NW_010729077_1:3607525_to_3607358	0	No_Hit	0	No_Hit	Miss		null	null	null	null	null	null	null	null
NW_010729085_1:6408567_to_6408719	0	No_Hit	0	No_Hit	Miss		null	null	null	null	null	null	null	null
NW_010729104_1:4775130_to_4774975	0	No_Hit	0	No_Hit	Miss		null	null	null	null	null	null	null	null
NW_010729258_1:736560_to_736405	0	No_Hit	0	No_Hit	Miss		null	null	null	null	null	null	null	null
NW_010729134_1:2407720_to_2407980	0	No_Hit	0	No_Hit	Miss		null	null	null	null	null	null	null	null
NW_010729190_1:1947729_to_1947526	0	No_Hit	0	No_Hit	Miss		null	null	null	null	null	null	null	null
NW_010729119_1:2147275_to_2147451	0	No_Hit	0	No_Hit	Miss		null	null	null	null	null	null	null	null
NW_010729136_1:1297208_to_1297405	0	No_Hit	0	No_Hit	Miss		null	null	null	null	null	null	null	null
NW_010729132_1:497019_to_496789	0	No_Hit	0	No_Hit	Miss		null	null	null	null	null	null	null	null
NW_010729093_1:3303305_to_3303511	0	No_Hit	0	No_Hit	Miss		null	null	null	null	null	null	null	null
NW_010729092_1:1210965_to_1211123	0	No_Hit	0	No_Hit	Miss		null	null	null	null	null	null	null	null
NW_010729283_1:651880_to_651662	0	No_Hit	0	No_Hit	Miss		null	null	null	null	null	null	null	null
NW_010729108_1:1858158_to_1857514	0	No_Hit	0	No_Hit	Miss		null	null	null	null	null	null	null	null
NW_010729139_1:402194_to_401973	0	No_Hit	0	No_Hit	Miss		null	null	null	null	null	null	null	null
NW_010729099_1:3915844_to_3915041	0	No_Hit	0	No_Hit	Miss		null	null	null	null	null	null	null	null
NW_010729091_1:3906702_to_3906292	0	No_Hit	0	No_Hit	Miss		null	null	null	null	null	null	null	null
NW_010729074_1:6450933_to_6451127	0	No_Hit	0	No_Hit	Miss		null	null	null	null	null	null	null	null
NW_010729135_1:2853130_to_2852804	0	No_Hit	0	No_Hit	Miss		null	null	null	null	null	null	null	null
NW_010729140_1:1287789_to_1287556	0	No_Hit	0	No_Hit	Miss		null	null	null	null	null	null	null	null
NW_010729075_1:2915014_to_2915316	1	XP_019074375.1	1	NW_010729086_1:3347496_to_3346447	Miss	3.97562e-12	0.629032	62.003	0.849315	1.10438e-66	0.574394	220.32	0.850746
NW_010729442_1:116619_to_116768	0	No_Hit	0	No_Hit	Miss		null	null	null	null	null	null	null	null
NW_010729075_1:10198193_to_10197939	0	No_Hit	0	No_Hit	Miss		null	null	null	null	null	null	null	null
NW_010729111_1:2303234_to_2303488	0	No_Hit	0	No_Hit	Miss		null	null	null	null	null	null	null	null
NW_010729123_1:1945183_to_1945001	0	No_Hit	0	No_Hit	Miss		null	null	null	null	null	null	null	null
NW_010729149_1:1675526_to_1675338	0	No_Hit	0	No_Hit	Miss		null	null	null	null	null	null	null	null
NW_010729144_1:2186706_to_2186551	0	No_Hit	0	No_Hit	Miss		null	null	null	null	null	null	null	null
NW_010729113_1:2941398_to_2941730	0	No_Hit	0	No_Hit	Miss		null	null	null	null	null	null	null	null
NW_010729119_1:296403_to_296248	0	No_Hit	0	No_Hit	Miss		null	null	null	null	null	null	null	null
NW_010729154_1:245570_to_247057	1	XP_010656238.1	1	NW_010729074_1:7162390_to_7160717	Miss	2.5812e-69	0.64	235.728	0.822086	2.73216e-93	0.594872	301.597	0.997333
NW_010729156_1:2272051_to_2271470	0	No_Hit	0	No_Hit	Miss		null	null	null	null	null	null	null	null
NW_010729132_1:2901065_to_2900883	0	No_Hit	0	No_Hit	Miss		null	null	null	null	null	null	null	null
NW_010729174_1:1267363_to_1267764	0	No_Hit	0	No_Hit	Miss		null	null	null	null	null	null	null	null
NW_010729190_1:555106_to_554870	0	No_Hit	0	No_Hit	Miss		null	null	null	null	null	null	null	null
NW_010729124_1:2049468_to_2049647	0	No_Hit	0	No_Hit	Miss		null	null	null	null	null	null	null	null
NW_010729108_1:4600185_to_4599946	0	No_Hit	0	No_Hit	Miss		null	null	null	null	null	null	null	null
NW_010729091_1:5253912_to_5253643	0	No_Hit	0	No_Hit	Miss		null	null	null	null	null	null	null	null
NW_010729082_1:4860459_to_4860662	0	No_Hit	0	No_Hit	Miss		null	null	null	null	null	null	null	null
NW_010729311_1:54025_to_54210	0	No_Hit	0	No_Hit	Miss		null	null	null	null	null	null	null	null
NW_010729096_1:5189909_to_5190151	0	No_Hit	0	No_Hit	Miss		null	null	null	null	null	null	null	null
NW_010729114_1:2143333_to_2142992	0	No_Hit	0	No_Hit	Miss		null	null	null	null	null	null	null	null
NW_010729107_1:3469139_to_3468771	0	No_Hit	0	No_Hit	Miss		null	null	null	null	null	null	null	null
NW_010729147_1:26382_to_26822	1	XP_010656238.1	1	NW_010729074_1:7162390_to_7160717	Miss	1.1724e-39	0.746032	144.05	0.961832	2.73216e-93	0.594872	301.597	0.997333
NW_010729140_1:1298937_to_1298575	0	No_Hit	0	No_Hit	Miss		null	null	null	null	null	null	null	null
NW_010729097_1:5970086_to_5970448	0	No_Hit	0	No_Hit	Miss		null	null	null	null	null	null	null	null
NW_010729238_1:819541_to_819717	0	No_Hit	0	No_Hit	Miss		null	null	null	null	null	null	null	null
NW_010729320_1:193663_to_193833	0	No_Hit	0	No_Hit	Miss		null	null	null	null	null	null	null	null
NW_010729090_1:3373453_to_3373298	0	No_Hit	0	No_Hit	Miss		null	null	null	null	null	null	null	null
NW_010729164_1:822173_to_822418	0	No_Hit	0	No_Hit	Miss		null	null	null	null	null	null	null	null
NW_010729199_1:1144033_to_1144284	0	No_Hit	0	No_Hit	Miss		null	null	null	null	null	null	null	null
NW_010729174_1:545185_to_545439	0	No_Hit	0	No_Hit	Miss		null	null	null	null	null	null	null	null
NW_010729104_1:1120609_to_1120764	0	No_Hit	0	No_Hit	Miss		null	null	null	null	null	null	null	null
NW_010729122_1:117986_to_118195	0	No_Hit	0	No_Hit	Miss		null	null	null	null	null	null	null	null
NW_010729160_1:1123654_to_1123430	0	No_Hit	0	No_Hit	Miss		null	null	null	null	null	null	null	null
NW_010729203_1:1460301_to_1460026	0	No_Hit	0	No_Hit	Miss		null	null	null	null	null	null	null	null
NW_010729129_1:206338_to_205622	1	XP_019081102.1	1	NW_010729089_1:6304467_to_6303673	Miss	2.97189e-15	0.64	74.7146	0.345622	2.03833e-36	0.636364	129.798	0.781818
NW_010729093_1:1412945_to_1411650	1	XP_019074744.1	1	NW_010729111_1:546695_to_548980	Miss	1.32125e-39	0.507299	149.828	0.943463	2.02061e-131	0.53748	416.001	0.752306
NW_010729134_1:1039203_to_1039045	0	No_Hit	0	No_Hit	Miss		null	null	null	null	null	null	null	null
NW_010729096_1:5527128_to_5527397	0	No_Hit	0	No_Hit	Miss		null	null	null	null	null	null	null	null
NW_010729078_1:4765479_to_4765306	0	No_Hit	0	No_Hit	Miss		null	null	null	null	null	null	null	null
NW_010729094_1:5555920_to_5556177	0	No_Hit	0	No_Hit	Miss		null	null	null	null	null	null	null	null
NW_010729079_1:10357408_to_10356947	1	XP_002278709.1	1	NW_010729079_1:10357408_to_10356947	Hit	3.16478e-23	0.842105	94.7449	0.377483	1.75722e-24	0.842105	94.7449	0.377483
NW_010729088_1:4278935_to_4278588	0	No_Hit	0	No_Hit	Miss		null	null	null	null	null	null	null	null
NW_010729075_1:4142975_to_4143157	0	No_Hit	0	No_Hit	Miss		null	null	null	null	null	null	null	null
NW_010729095_1:4091761_to_4091543	0	No_Hit	0	No_Hit	Miss		null	null	null	null	null	null	null	null
NW_010729097_1:665394_to_665155	0	No_Hit	0	No_Hit	Miss		null	null	null	null	null	null	null	null
NW_010729118_1:579315_to_579160	0	No_Hit	0	No_Hit	Miss		null	null	null	null	null	null	null	null
NW_010729094_1:6720227_to_6717699	1	XP_019074415.1	1	NW_010729094_1:6720227_to_6717699	Hit	0	0.747304	803.897	0.928469	0	0.747304	804.668	0.928469
NW_010729234_1:519261_to_519491	0	No_Hit	0	No_Hit	Miss		null	null	null	null	null	null	null	null
NW_010729113_1:1590847_to_1591104	0	No_Hit	0	No_Hit	Miss		null	null	null	null	null	null	null	null
NW_010729245_1:953233_to_953388	0	No_Hit	0	No_Hit	Miss		null	null	null	null	null	null	null	null
NW_010729076_1:221408_to_221055	0	No_Hit	0	No_Hit	Miss		null	null	null	null	null	null	null	null
NW_010729102_1:5784005_to_5784238	0	No_Hit	0	No_Hit	Miss		null	null	null	null	null	null	null	null
NW_010729078_1:6328311_to_6328138	0	No_Hit	0	No_Hit	Miss		null	null	null	null	null	null	null	null
NW_010729119_1:4241471_to_4240929	1	XP_010656238.1	1	NW_010729074_1:7162390_to_7160717	Miss	1.3074e-33	0.704	126.331	1	2.73216e-93	0.594872	301.597	0.997333
NW_010729084_1:3376352_to_3376540	0	No_Hit	0	No_Hit	Miss		null	null	null	null	null	null	null	null
NW_010729251_1:652259_to_652092	0	No_Hit	0	No_Hit	Miss		null	null	null	null	null	null	null	null
NW_010729110_1:496605_to_496766	0	No_Hit	0	No_Hit	Miss		null	null	null	null	null	null	null	null
NW_010729233_1:1227240_to_1227049	0	No_Hit	0	No_Hit	Miss		null	null	null	null	null	null	null	null
NW_010729076_1:8470523_to_8470323	0	No_Hit	0	No_Hit	Miss		null	null	null	null	null	null	null	null
NW_010729102_1:5052881_to_5052648	0	No_Hit	0	No_Hit	Miss		null	null	null	null	null	null	null	null
NW_010729092_1:1797920_to_1797534	0	No_Hit	0	No_Hit	Miss		null	null	null	null	null	null	null	null
NW_010729191_1:1358159_to_1357959	0	No_Hit	0	No_Hit	Miss		null	null	null	null	null	null	null	null
NW_010729089_1:569109_to_569303	0	No_Hit	0	No_Hit	Miss		null	null	null	null	null	null	null	null
NW_010729099_1:2897142_to_2897516	1	XP_010645304.1	1	NW_010729099_1:2897142_to_2897516	Hit	2.84317e-13	0.780488	66.2402	0.344538	1.80862e-14	0.780488	66.2402	0.344538
NW_010729144_1:1938988_to_1938509	0	No_Hit	0	No_Hit	Miss		null	null	null	null	null	null	null	null
NW_010729127_1:30926_to_31087	0	No_Hit	0	No_Hit	Miss		null	null	null	null	null	null	null	null
NW_010729155_1:342467_to_342829	0	No_Hit	0	No_Hit	Miss		null	null	null	null	null	null	null	null
NW_010729084_1:6991771_to_6992019	0	No_Hit	0	No_Hit	Miss		null	null	null	null	null	null	null	null
NW_010729096_1:533957_to_534178	0	No_Hit	0	No_Hit	Miss		null	null	null	null	null	null	null	null
NW_010729371_1:385975_to_386382	0	No_Hit	0	No_Hit	Miss		null	null	null	null	null	null	null	null
NW_010729174_1:1430578_to_1430372	0	No_Hit	0	No_Hit	Miss		null	null	null	null	null	null	null	null
NW_010729151_1:2762564_to_2762812	0	No_Hit	0	No_Hit	Miss		null	null	null	null	null	null	null	null
NW_010729100_1:2721595_to_2721296	0	No_Hit	0	No_Hit	Miss		null	null	null	null	null	null	null	null
NW_010729123_1:739960_to_740118	0	No_Hit	0	No_Hit	Miss		null	null	null	null	null	null	null	null
NW_010729096_1:2665858_to_2666007	0	No_Hit	0	No_Hit	Miss		null	null	null	null	null	null	null	null
NW_010729285_1:398469_to_397984	0	No_Hit	0	No_Hit	Miss		null	null	null	null	null	null	null	null
NW_010729084_1:397373_to_397702	0	No_Hit	0	No_Hit	Miss		null	null	null	null	null	null	null	null
NW_010729147_1:2109512_to_2109333	0	No_Hit	0	No_Hit	Miss		null	null	null	null	null	null	null	null
NW_010729266_1:23110_to_23319	0	No_Hit	0	No_Hit	Miss		null	null	null	null	null	null	null	null
NW_010729112_1:2202892_to_2202590	0	No_Hit	0	No_Hit	Miss		null	null	null	null	null	null	null	null
NW_010729101_1:377681_to_377875	0	No_Hit	0	No_Hit	Miss		null	null	null	null	null	null	null	null
NW_010729171_1:163580_to_163368	0	No_Hit	0	No_Hit	Miss		null	null	null	null	null	null	null	null
NW_010729124_1:34374_to_34204	0	No_Hit	0	No_Hit	Miss		null	null	null	null	null	null	null	null
NW_010729183_1:2012511_to_2012185	0	No_Hit	0	No_Hit	Miss		null	null	null	null	null	null	null	null
NW_010729286_1:687001_to_686615	0	No_Hit	0	No_Hit	Miss		null	null	null	null	null	null	null	null
NW_010729117_1:1854001_to_1853636	0	No_Hit	0	No_Hit	Miss		null	null	null	null	null	null	null	null
NW_010729084_1:8103857_to_8102802	1	XP_019080138.1	1	NW_010729149_1:207937_to_208563	Miss	6.00387e-41	0.725806	140.584	0.97619	7.37602e-73	0.726804	221.861	1
NW_010729189_1:1763800_to_1763949	0	No_Hit	0	No_Hit	Miss		null	null	null	null	null	null	null	null
NW_010729144_1:2761072_to_2760713	0	No_Hit	0	No_Hit	Miss		null	null	null	null	null	null	null	null
NW_010729101_1:1553395_to_1553189	0	No_Hit	0	No_Hit	Miss		null	null	null	null	null	null	null	null
NW_010729125_1:3729356_to_3729526	0	No_Hit	0	No_Hit	Miss		null	null	null	null	null	null	null	null
NW_010729085_1:3452142_to_3451978	0	No_Hit	0	No_Hit	Miss		null	null	null	null	null	null	null	null
NW_010729099_1:459530_to_459222	0	No_Hit	0	No_Hit	Miss		null	null	null	null	null	null	null	null
NW_010729217_1:558872_to_559021	0	No_Hit	0	No_Hit	Miss		null	null	null	null	null	null	null	null
NW_010729097_1:6217541_to_6217173	0	No_Hit	0	No_Hit	Miss		null	null	null	null	null	null	null	null
NW_010729173_1:2116818_to_2117372	0	No_Hit	0	No_Hit	Miss		null	null	null	null	null	null	null	null
NW_010729094_1:5547650_to_5547423	0	No_Hit	0	No_Hit	Miss		null	null	null	null	null	null	null	null
NW_010729236_1:140579_to_140941	0	No_Hit	0	No_Hit	Miss		null	null	null	null	null	null	null	null
NW_010729233_1:375428_to_375264	0	No_Hit	0	No_Hit	Miss		null	null	null	null	null	null	null	null
NW_010729356_1:129287_to_129066	0	No_Hit	0	No_Hit	Miss		null	null	null	null	null	null	null	null
NW_010729212_1:1398360_to_1398025	0	No_Hit	0	No_Hit	Miss		null	null	null	null	null	null	null	null
NW_010729105_1:910317_to_910556	0	No_Hit	0	No_Hit	Miss		null	null	null	null	null	null	null	null
NW_010729085_1:472373_to_472570	0	No_Hit	0	No_Hit	Miss		null	null	null	null	null	null	null	null
NW_010729159_1:2145282_to_2145085	0	No_Hit	0	No_Hit	Miss		null	null	null	null	null	null	null	null
NW_010729087_1:4245701_to_4245390	0	No_Hit	0	No_Hit	Miss		null	null	null	null	null	null	null	null
NW_010729167_1:829322_to_829768	1	XP_010662199.1	1	NW_010729232_1:656672_to_657517	Miss	2.60253e-11	0.616667	58.9214	0.434783	5.46725e-29	0.58042	105.145	0.803371
NW_010729083_1:7154357_to_7154932	1	XP_010647578.1	1	NW_010729077_1:4690064_to_4691440	Miss	9.14894e-30	0.50838	114.39	0.952128	9.02703e-56	0.578182	187.193	0.717678
NW_010729375_1:180142_to_180318	0	No_Hit	0	No_Hit	Miss		null	null	null	null	null	null	null	null
NW_010729111_1:1636668_to_1636841	0	No_Hit	0	No_Hit	Miss		null	null	null	null	null	null	null	null
NW_010729134_1:57296_to_57108	0	No_Hit	0	No_Hit	Miss		null	null	null	null	null	null	null	null
NW_010729184_1:666598_to_665243	1	XP_019074415.1	1	NW_010729094_1:6720227_to_6717699	Miss	1.01332e-128	0.734513	401.364	1	0	0.747304	804.668	0.928469
NW_010729204_1:837343_to_837591	0	No_Hit	0	No_Hit	Miss		null	null	null	null	null	null	null	null
NW_010729088_1:226763_to_226515	0	No_Hit	0	No_Hit	Miss		null	null	null	null	null	null	null	null
NW_010729265_1:833448_to_833612	0	No_Hit	0	No_Hit	Miss		null	null	null	null	null	null	null	null
NW_010729140_1:2761654_to_2761238	0	No_Hit	0	No_Hit	Miss		null	null	null	null	null	null	null	null
NW_010729074_1:81128_to_79743	1	XP_019074746.1	1	NW_010729111_1:546695_to_548980	Miss	1.46491e-74	0.6	254.988	0.588235	4.99967e-132	0.539075	417.542	0.752306
NW_010729074_1:8412850_to_8413374	0	No_Hit	0	No_Hit	Miss		null	null	null	null	null	null	null	null
NW_010729269_1:79396_to_79731	0	No_Hit	0	No_Hit	Miss		null	null	null	null	null	null	null	null
NW_010729256_1:1107840_to_1107478	1	XP_010656238.1	1	NW_010729074_1:7162390_to_7160717	Miss	6.47832e-16	0.629213	73.9442	1	2.73216e-93	0.594872	301.597	0.997333
NW_010729368_1:215106_to_214774	0	No_Hit	0	No_Hit	Miss		null	null	null	null	null	null	null	null
NW_010729155_1:324246_to_324049	0	No_Hit	0	No_Hit	Miss		null	null	null	null	null	null	null	null
NW_010729178_1:1140796_to_1141041	0	No_Hit	0	No_Hit	Miss		null	null	null	null	null	null	null	null
NW_010729102_1:731785_to_732123	0	No_Hit	0	No_Hit	Miss		null	null	null	null	null	null	null	null
NW_010729231_1:19299_to_19469	0	No_Hit	0	No_Hit	Miss		null	null	null	null	null	null	null	null
NW_010729096_1:63053_to_62883	0	No_Hit	0	No_Hit	Miss		null	null	null	null	null	null	null	null
NW_010729219_1:713845_to_714036	0	No_Hit	0	No_Hit	Miss		null	null	null	null	null	null	null	null
NW_010729077_1:4690064_to_4691440	1	XP_010656238.1	1	NW_010729074_1:7162390_to_7160717	Miss	1.62134e-88	0.57	293.508	0.956938	2.73216e-93	0.594872	301.597	0.997333
NW_010729146_1:2697949_to_2697800	0	No_Hit	0	No_Hit	Miss		null	null	null	null	null	null	null	null
NW_010729162_1:2532673_to_2531243	1	XP_019075301.1	1	NW_010729283_1:745324_to_747279	Miss	1.60012e-62	0.712644	211.846	0.635036	1.6317e-89	0.573727	285.419	0.865854
NW_010729246_1:873980_to_873759	0	No_Hit	0	No_Hit	Miss		null	null	null	null	null	null	null	null
NW_010729236_1:233083_to_233319	0	No_Hit	0	No_Hit	Miss		null	null	null	null	null	null	null	null
NW_010729079_1:9677566_to_9677171	0	No_Hit	0	No_Hit	Miss		null	null	null	null	null	null	null	null
NW_010729076_1:663931_to_664374	0	No_Hit	0	No_Hit	Miss		null	null	null	null	null	null	null	null
NW_010729074_1:7412458_to_7412703	0	No_Hit	0	No_Hit	Miss		null	null	null	null	null	null	null	null
NW_010729145_1:1723751_to_1721859	1	XP_010661270.1	1	NW_010729217_1:1168866_to_1167004	Miss	7.47714e-25	0.5125	109.383	0.460194	5.50245e-72	0.52657	246.899	0.66129
NW_010729175_1:1643161_to_1642781	0	No_Hit	0	No_Hit	Miss		null	null	null	null	null	null	null	null
NW_010729084_1:1852143_to_1851928	0	No_Hit	0	No_Hit	Miss		null	null	null	null	null	null	null	null
NW_010729196_1:1435031_to_1434645	0	No_Hit	0	No_Hit	Miss		null	null	null	null	null	null	null	null
NW_010729077_1:1357876_to_1358139	0	No_Hit	0	No_Hit	Miss		null	null	null	null	null	null	null	null
NW_010729272_1:162517_to_162287	0	No_Hit	0	No_Hit	Miss		null	null	null	null	null	null	null	null
NW_010729074_1:2802801_to_2802956	0	No_Hit	0	No_Hit	Miss		null	null	null	null	null	null	null	null
NW_010729211_1:265468_to_265292	0	No_Hit	0	No_Hit	Miss		null	null	null	null	null	null	null	null
NW_010729181_1:659277_to_659606	0	No_Hit	0	No_Hit	Miss		null	null	null	null	null	null	null	null
NW_010729224_1:772847_to_773305	0	No_Hit	0	No_Hit	Miss		null	null	null	null	null	null	null	null
NW_010729163_1:1882595_to_1882999	0	No_Hit	0	No_Hit	Miss		null	null	null	null	null	null	null	null
NW_010729208_1:1357294_to_1357127	0	No_Hit	0	No_Hit	Miss		null	null	null	null	null	null	null	null
NW_010729231_1:209564_to_209722	0	No_Hit	0	No_Hit	Miss		null	null	null	null	null	null	null	null
NW_010729177_1:551323_to_551087	0	No_Hit	0	No_Hit	Miss		null	null	null	null	null	null	null	null
NW_010729210_1:1344864_to_1345115	0	No_Hit	0	No_Hit	Miss		null	null	null	null	null	null	null	null
NW_010729198_1:1421152_to_1421000	0	No_Hit	0	No_Hit	Miss		null	null	null	null	null	null	null	null
NW_010729128_1:1572793_to_1572254	0	No_Hit	0	No_Hit	Miss		null	null	null	null	null	null	null	null
NW_010729248_1:484941_to_485111	0	No_Hit	0	No_Hit	Miss		null	null	null	null	null	null	null	null
NW_010729108_1:845717_to_845995	0	No_Hit	0	No_Hit	Miss		null	null	null	null	null	null	null	null
NW_010729090_1:1708701_to_1708462	1	XP_019074375.1	1	NW_010729086_1:3347496_to_3346447	Miss	5.12254e-10	0.578125	55.4546	0.941176	1.10438e-66	0.574394	220.32	0.850746
NW_010729162_1:684192_to_683953	0	No_Hit	0	No_Hit	Miss		null	null	null	null	null	null	null	null
NW_010729081_1:170585_to_170253	0	No_Hit	0	No_Hit	Miss		null	null	null	null	null	null	null	null
NW_010729074_1:5326143_to_5326334	0	No_Hit	0	No_Hit	Miss		null	null	null	null	null	null	null	null
NW_010729172_1:2282856_to_2283011	0	No_Hit	0	No_Hit	Miss		null	null	null	null	null	null	null	null
NW_010729259_1:198831_to_199085	0	No_Hit	0	No_Hit	Miss		null	null	null	null	null	null	null	null
NW_010729074_1:10201184_to_10201366	0	No_Hit	0	No_Hit	Miss		null	null	null	null	null	null	null	null
NW_010729139_1:246481_to_246777	0	No_Hit	0	No_Hit	Miss		null	null	null	null	null	null	null	null
NW_010729080_1:9638047_to_9637550	0	No_Hit	0	No_Hit	Miss		null	null	null	null	null	null	null	null
NW_010729077_1:1746783_to_1746586	0	No_Hit	0	No_Hit	Miss		null	null	null	null	null	null	null	null
NW_010729091_1:3307609_to_3307253	0	No_Hit	0	No_Hit	Miss		null	null	null	null	null	null	null	null
NW_010729075_1:6846156_to_6845848	0	No_Hit	0	No_Hit	Miss		null	null	null	null	null	null	null	null
NW_010729274_1:237723_to_237508	0	No_Hit	0	No_Hit	Miss		null	null	null	null	null	null	null	null
NW_010729078_1:10219886_to_10219494	0	No_Hit	0	No_Hit	Miss		null	null	null	null	null	null	null	null
NW_010729433_1:218705_to_218965	0	No_Hit	0	No_Hit	Miss		null	null	null	null	null	null	null	null
NW_010729078_1:4488806_to_4488552	0	No_Hit	0	No_Hit	Miss		null	null	null	null	null	null	null	null
NW_010729110_1:407133_to_406942	0	No_Hit	0	No_Hit	Miss		null	null	null	null	null	null	null	null
NW_010729124_1:3374627_to_3374851	0	No_Hit	0	No_Hit	Miss		null	null	null	null	null	null	null	null
NW_010729075_1:5438198_to_5437914	0	No_Hit	0	No_Hit	Miss		null	null	null	null	null	null	null	null
NW_010729105_1:2620860_to_2620561	0	No_Hit	0	No_Hit	Miss		null	null	null	null	null	null	null	null
NW_010729106_1:537154_to_536642	0	No_Hit	0	No_Hit	Miss		null	null	null	null	null	null	null	null
NW_010729144_1:1688630_to_1688827	0	No_Hit	0	No_Hit	Miss		null	null	null	null	null	null	null	null
NW_010729236_1:716855_to_716640	0	No_Hit	0	No_Hit	Miss		null	null	null	null	null	null	null	null
NW_010729127_1:1751684_to_1752040	0	No_Hit	0	No_Hit	Miss		null	null	null	null	null	null	null	null
NW_010729084_1:152458_to_152781	0	No_Hit	0	No_Hit	Miss		null	null	null	null	null	null	null	null
NW_010729183_1:1313591_to_1313983	0	No_Hit	0	No_Hit	Miss		null	null	null	null	null	null	null	null
NW_010729091_1:5677269_to_5677078	0	No_Hit	0	No_Hit	Miss		null	null	null	null	null	null	null	null
NW_010729106_1:4931538_to_4931323	0	No_Hit	0	No_Hit	Miss		null	null	null	null	null	null	null	null
NW_010729171_1:1807647_to_1807171	1	XP_010653081.1	1	NW_010729100_1:3769979_to_3769413	Miss	3.65486e-07	0.561644	48.9062	0.480263	8.57901e-14	0.507692	64.6994	0.789809
NW_010729096_1:2667069_to_2666911	0	No_Hit	0	No_Hit	Miss		null	null	null	null	null	null	null	null
NW_010729076_1:5093660_to_5093511	0	No_Hit	0	No_Hit	Miss		null	null	null	null	null	null	null	null
NW_010729267_1:210339_to_210172	0	No_Hit	0	No_Hit	Miss		null	null	null	null	null	null	null	null
NW_010729286_1:594960_to_595130	0	No_Hit	0	No_Hit	Miss		null	null	null	null	null	null	null	null
NW_010729084_1:7155156_to_7154935	0	No_Hit	0	No_Hit	Miss		null	null	null	null	null	null	null	null
NW_010729077_1:97791_to_98030	0	No_Hit	0	No_Hit	Miss		null	null	null	null	null	null	null	null
NW_010729100_1:3205399_to_3205581	0	No_Hit	0	No_Hit	Miss		null	null	null	null	null	null	null	null
NW_010729082_1:6143493_to_6143753	0	No_Hit	0	No_Hit	Miss		null	null	null	null	null	null	null	null
NW_010729074_1:12600634_to_12600930	0	No_Hit	0	No_Hit	Miss		null	null	null	null	null	null	null	null
NW_010729382_1:119756_to_119493	0	No_Hit	0	No_Hit	Miss		null	null	null	null	null	null	null	null
NW_010729146_1:381578_to_381393	0	No_Hit	0	No_Hit	Miss		null	null	null	null	null	null	null	null
NW_010729381_1:399093_to_398848	0	No_Hit	0	No_Hit	Miss		null	null	null	null	null	null	null	null
NW_010729086_1:7871661_to_7871831	0	No_Hit	0	No_Hit	Miss		null	null	null	null	null	null	null	null
NW_010729131_1:1431067_to_1431270	0	No_Hit	0	No_Hit	Miss		null	null	null	null	null	null	null	null
NW_010729081_1:2745192_to_2744950	0	No_Hit	0	No_Hit	Miss		null	null	null	null	null	null	null	null
NW_010729136_1:3278812_to_3278654	0	No_Hit	0	No_Hit	Miss		null	null	null	null	null	null	null	null
NW_010729175_1:1280690_to_1281490	0	No_Hit	0	No_Hit	Miss		null	null	null	null	null	null	null	null
NW_010729176_1:583487_to_583326	0	No_Hit	0	No_Hit	Miss		null	null	null	null	null	null	null	null
NW_010729094_1:1390155_to_1389835	0	No_Hit	0	No_Hit	Miss		null	null	null	null	null	null	null	null
NW_010729085_1:6154098_to_6154391	1	XP_019081057.1	1	NW_010729090_1:409278_to_410390	Miss	1.1847e-25	0.776119	96.6709	0.985294	1.00619e-90	0.747788	270.781	1
NW_010729092_1:3076582_to_3076286	0	No_Hit	0	No_Hit	Miss		null	null	null	null	null	null	null	null
NW_010729130_1:3160556_to_3160825	0	No_Hit	0	No_Hit	Miss		null	null	null	null	null	null	null	null
NW_010729109_1:1170704_to_1170471	0	No_Hit	0	No_Hit	Miss		null	null	null	null	null	null	null	null
NW_010729099_1:2645938_to_2646159	0	No_Hit	0	No_Hit	Miss		null	null	null	null	null	null	null	null
NW_010729103_1:1584259_to_1584687	0	No_Hit	0	No_Hit	Miss		null	null	null	null	null	null	null	null
NW_010729092_1:3635195_to_3635626	0	No_Hit	0	No_Hit	Miss		null	null	null	null	null	null	null	null
NW_010729079_1:9279833_to_9280018	0	No_Hit	0	No_Hit	Miss		null	null	null	null	null	null	null	null
NW_010729103_1:1642119_to_1642400	0	No_Hit	0	No_Hit	Miss		null	null	null	null	null	null	null	null
NW_010729417_1:157908_to_157696	0	No_Hit	0	No_Hit	Miss		null	null	null	null	null	null	null	null
NW_010729107_1:2912695_to_2912513	0	No_Hit	0	No_Hit	Miss		null	null	null	null	null	null	null	null
NW_010729104_1:4131816_to_4132112	0	No_Hit	0	No_Hit	Miss		null	null	null	null	null	null	null	null
NW_010729190_1:1510237_to_1510055	0	No_Hit	0	No_Hit	Miss		null	null	null	null	null	null	null	null
NW_010729075_1:7352513_to_7352256	0	No_Hit	0	No_Hit	Miss		null	null	null	null	null	null	null	null
NW_010729123_1:429758_to_430063	0	No_Hit	0	No_Hit	Miss		null	null	null	null	null	null	null	null
NW_010729196_1:832085_to_832573	0	No_Hit	0	No_Hit	Miss		null	null	null	null	null	null	null	null
NW_010729130_1:2872270_to_2871965	0	No_Hit	0	No_Hit	Miss		null	null	null	null	null	null	null	null
NW_010729189_1:730542_to_730237	0	No_Hit	0	No_Hit	Miss		null	null	null	null	null	null	null	null
NW_010729178_1:446315_to_446749	1	XP_010650252.1	1	NW_010729283_1:745324_to_747279	Miss	7.10906e-16	0.593407	75.0998	0.684211	2.45312e-39	0.712	145.591	0.304878
NW_010729328_1:556347_to_556171	0	No_Hit	0	No_Hit	Miss		null	null	null	null	null	null	null	null
NW_010729145_1:2910106_to_2910510	0	No_Hit	0	No_Hit	Miss		null	null	null	null	null	null	null	null
NW_010729086_1:8080597_to_8080130	1	XP_010653319.1	1	NW_010729077_1:4690064_to_4691440	Miss	8.2297e-15	0.511811	69.3218	0.976923	5.04355e-39	0.536	138.272	0.984252
NW_010729082_1:8360199_to_8360669	1	XP_002285633.1	1	NW_010729082_1:8360199_to_8360669	Hit	7.40403e-09	0.484848	53.9138	0.893617	4.38167e-10	0.484848	53.9138	0.893617
NW_010729116_1:1685407_to_1686024	1	XP_010653586.1	1	NW_010729206_1:645292_to_646605	Miss	8.01504e-14	0.55814	67.781	0.590278	3.1567e-32	0.469965	120.553	0.829114
NW_010729154_1:1233739_to_1233479	0	No_Hit	0	No_Hit	Miss		null	null	null	null	null	null	null	null
NW_010729269_1:637539_to_637793	0	No_Hit	0	No_Hit	Miss		null	null	null	null	null	null	null	null
NW_010729252_1:191992_to_192144	0	No_Hit	0	No_Hit	Miss		null	null	null	null	null	null	null	null
NW_010729298_1:689833_to_689627	0	No_Hit	0	No_Hit	Miss		null	null	null	null	null	null	null	null
NW_010729194_1:521511_to_520954	0	No_Hit	0	No_Hit	Miss		null	null	null	null	null	null	null	null
NW_010729086_1:4769243_to_4769971	1	XP_010661430.1	1	NW_010729091_1:7737044_to_7736181	Miss	4.28619e-09	0.495413	54.299	0.73913	1.06777e-10	0.472222	55.4546	0.846154
NW_010729259_1:29391_to_29152	0	No_Hit	0	No_Hit	Miss		null	null	null	null	null	null	null	null
NW_010729078_1:6699331_to_6699567	1	XP_010658742.1	1	NW_010729082_1:1666615_to_1665176	Miss	1.41506e-15	0.734375	71.2478	1	8.893e-73	0.550595	238.039	0.741648
NW_010729115_1:3509306_to_3509479	0	No_Hit	0	No_Hit	Miss		null	null	null	null	null	null	null	null
NW_010729097_1:6423864_to_6422503	1	XP_019071932.1	1	NW_010729097_1:6423864_to_6422503	Hit	1.32036e-43	0.490625	160.229	0.756098	2.66446e-45	0.490625	160.229	0.756098
NW_010729232_1:104400_to_104735	0	No_Hit	0	No_Hit	Miss		null	null	null	null	null	null	null	null
NW_010729085_1:8082362_to_8082201	0	No_Hit	0	No_Hit	Miss		null	null	null	null	null	null	null	null
NW_010729100_1:6037525_to_6037196	0	No_Hit	0	No_Hit	Miss		null	null	null	null	null	null	null	null
NW_010729081_1:4215192_to_4217018	1	XP_019074746.1	1	NW_010729111_1:546695_to_548980	Miss	3.70754e-90	0.604651	303.908	0.544408	4.99967e-132	0.539075	417.542	0.752306
NW_010729083_1:602540_to_602163	0	No_Hit	0	No_Hit	Miss		null	null	null	null	null	null	null	null
NW_010729370_1:300296_to_300114	0	No_Hit	0	No_Hit	Miss		null	null	null	null	null	null	null	null
NW_010729090_1:726309_to_726085	0	No_Hit	0	No_Hit	Miss		null	null	null	null	null	null	null	null
NW_010729150_1:2708340_to_2708143	0	No_Hit	0	No_Hit	Miss		null	null	null	null	null	null	null	null
NW_010729126_1:2211318_to_2211082	0	No_Hit	0	No_Hit	Miss		null	null	null	null	null	null	null	null
NW_010729136_1:3237494_to_3237327	0	No_Hit	0	No_Hit	Miss		null	null	null	null	null	null	null	null
NW_010729162_1:134766_to_134951	0	No_Hit	0	No_Hit	Miss		null	null	null	null	null	null	null	null
NW_010729145_1:2291232_to_2291381	0	No_Hit	0	No_Hit	Miss		null	null	null	null	null	null	null	null
NW_010729436_1:39671_to_39931	0	No_Hit	0	No_Hit	Miss		null	null	null	null	null	null	null	null
NW_010729077_1:6322740_to_6322946	0	No_Hit	0	No_Hit	Miss		null	null	null	null	null	null	null	null
NW_010729100_1:3663178_to_3662870	0	No_Hit	0	No_Hit	Miss		null	null	null	null	null	null	null	null
NW_010729203_1:1441723_to_1441298	1	XP_010653076.2	1	NW_010729203_1:1441723_to_1441298	Hit	9.03161e-42	0.690265	147.132	0.849624	6.98107e-43	0.690265	147.132	0.849624
NW_010729193_1:1341766_to_1342002	0	No_Hit	0	No_Hit	Miss		null	null	null	null	null	null	null	null
NW_010729412_1:294883_to_294044	0	No_Hit	0	No_Hit	Miss		null	null	null	null	null	null	null	null
NW_010729085_1:5352449_to_5352640	0	No_Hit	0	No_Hit	Miss		null	null	null	null	null	null	null	null
NW_010729094_1:884063_to_884269	0	No_Hit	0	No_Hit	Miss		null	null	null	null	null	null	null	null
NW_010729308_1:575179_to_575592	1	XP_019072696.1	1	NW_010729147_1:906969_to_907694	Miss	1.86767e-10	0.5	56.225	0.652174	8.8196e-18	0.564885	73.9442	0.727273
NW_010729265_1:578408_to_579295	1	XP_010650251.1	1	NW_010729217_1:1168866_to_1167004	Miss	1.71598e-25	0.533679	105.916	0.979487	1.21496e-137	0.623077	440.654	0.835484
NW_010729094_1:6518741_to_6518355	0	No_Hit	0	No_Hit	Miss		null	null	null	null	null	null	null	null
NW_010729307_1:410782_to_410982	0	No_Hit	0	No_Hit	Miss		null	null	null	null	null	null	null	null
NW_010729289_1:221935_to_222291	0	No_Hit	0	No_Hit	Miss		null	null	null	null	null	null	null	null
NW_010729077_1:10424475_to_10424843	0	No_Hit	0	No_Hit	Miss		null	null	null	null	null	null	null	null
NW_010729085_1:1553873_to_1554202	0	No_Hit	0	No_Hit	Miss		null	null	null	null	null	null	null	null
NW_010729091_1:1839330_to_1839632	0	No_Hit	0	No_Hit	Miss		null	null	null	null	null	null	null	null
NW_010729107_1:2785538_to_2785693	0	No_Hit	0	No_Hit	Miss		null	null	null	null	null	null	null	null
NW_010729118_1:2415489_to_2415668	0	No_Hit	0	No_Hit	Miss		null	null	null	null	null	null	null	null
NW_010729100_1:1010558_to_1010815	0	No_Hit	0	No_Hit	Miss		null	null	null	null	null	null	null	null
NW_010729149_1:960951_to_960586	0	No_Hit	0	No_Hit	Miss		null	null	null	null	null	null	null	null
NW_010729145_1:1698451_to_1698008	0	No_Hit	0	No_Hit	Miss		null	null	null	null	null	null	null	null
NW_010729156_1:1503882_to_1503619	0	No_Hit	0	No_Hit	Miss		null	null	null	null	null	null	null	null
NW_010729167_1:2319014_to_2319373	0	No_Hit	0	No_Hit	Miss		null	null	null	null	null	null	null	null
NW_010729180_1:2213875_to_2213711	0	No_Hit	0	No_Hit	Miss		null	null	null	null	null	null	null	null
NW_010729123_1:1421085_to_1422056	0	No_Hit	0	No_Hit	Miss		null	null	null	null	null	null	null	null
NW_010729083_1:9189576_to_9189319	0	No_Hit	0	No_Hit	Miss		null	null	null	null	null	null	null	null
NW_010729075_1:12442383_to_12442859	0	No_Hit	0	No_Hit	Miss		null	null	null	null	null	null	null	null
NW_010729131_1:1192076_to_1192321	0	No_Hit	0	No_Hit	Miss		null	null	null	null	null	null	null	null
NW_010729082_1:3503856_to_3504065	0	No_Hit	0	No_Hit	Miss		null	null	null	null	null	null	null	null
NW_010729111_1:1814216_to_1814040	0	No_Hit	0	No_Hit	Miss		null	null	null	null	null	null	null	null
NW_010729096_1:3150191_to_3150505	0	No_Hit	0	No_Hit	Miss		null	null	null	null	null	null	null	null
NW_010729208_1:1575481_to_1575182	0	No_Hit	0	No_Hit	Miss		null	null	null	null	null	null	null	null
NW_010729100_1:5832162_to_5832320	0	No_Hit	0	No_Hit	Miss		null	null	null	null	null	null	null	null
NW_010729113_1:149309_to_149461	0	No_Hit	0	No_Hit	Miss		null	null	null	null	null	null	null	null
NW_010729548_1:28536_to_28715	0	No_Hit	0	No_Hit	Miss		null	null	null	null	null	null	null	null
NW_010729077_1:6594471_to_6594268	0	No_Hit	0	No_Hit	Miss		null	null	null	null	null	null	null	null
NW_010729249_1:808962_to_808687	0	No_Hit	0	No_Hit	Miss		null	null	null	null	null	null	null	null
NW_010729183_1:524666_to_524830	0	No_Hit	0	No_Hit	Miss		null	null	null	null	null	null	null	null
NW_010729349_1:15897_to_16046	0	No_Hit	0	No_Hit	Miss		null	null	null	null	null	null	null	null
NW_010729267_1:266707_to_266327	0	No_Hit	0	No_Hit	Miss		null	null	null	null	null	null	null	null
NW_010729108_1:151457_to_151642	0	No_Hit	0	No_Hit	Miss		null	null	null	null	null	null	null	null
NW_010729078_1:10389449_to_10389694	0	No_Hit	0	No_Hit	Miss		null	null	null	null	null	null	null	null
NW_010729086_1:2646782_to_2647105	0	No_Hit	0	No_Hit	Miss		null	null	null	null	null	null	null	null
NW_010729092_1:608105_to_608293	0	No_Hit	0	No_Hit	Miss		null	null	null	null	null	null	null	null
NW_010729372_1:247490_to_247341	0	No_Hit	0	No_Hit	Miss		null	null	null	null	null	null	null	null
NW_010729081_1:1633343_to_1633648	0	No_Hit	0	No_Hit	Miss		null	null	null	null	null	null	null	null
NW_010729358_1:411765_to_411932	0	No_Hit	0	No_Hit	Miss		null	null	null	null	null	null	null	null
NW_010729074_1:7524387_to_7524539	0	No_Hit	0	No_Hit	Miss		null	null	null	null	null	null	null	null
NW_010729280_1:676080_to_676292	0	No_Hit	0	No_Hit	Miss		null	null	null	null	null	null	null	null
NW_010729085_1:2886972_to_2887382	1	XP_002267241.2	1	NW_010729085_1:2886972_to_2887382	Hit	2.26999e-25	0.892857	100.138	0.658824	3.56427e-26	0.892857	100.138	0.658824
NW_010729195_1:615653_to_615895	0	No_Hit	0	No_Hit	Miss		null	null	null	null	null	null	null	null
NW_010729078_1:5589944_to_5590246	0	No_Hit	0	No_Hit	Miss		null	null	null	null	null	null	null	null
NW_010729142_1:3069477_to_3068917	1	XP_019073512.1	1	NW_010729131_1:2796045_to_2792974	Miss	1.54622e-23	0.558442	98.2117	0.865169	1.54908e-62	0.509761	218.394	0.67642
NW_010729132_1:2604262_to_2603663	0	No_Hit	0	No_Hit	Miss		null	null	null	null	null	null	null	null
NW_010729088_1:5211481_to_5211666	0	No_Hit	0	No_Hit	Miss		null	null	null	null	null	null	null	null
NW_010729121_1:3901007_to_3901552	0	No_Hit	0	No_Hit	Miss		null	null	null	null	null	null	null	null
NW_010729120_1:1915447_to_1914566	0	No_Hit	0	No_Hit	Miss		null	null	null	null	null	null	null	null
NW_010729095_1:4054623_to_4054375	0	No_Hit	0	No_Hit	Miss		null	null	null	null	null	null	null	null
NW_010729106_1:126760_to_126572	0	No_Hit	0	No_Hit	Miss		null	null	null	null	null	null	null	null
NW_010729301_1:528398_to_528622	0	No_Hit	0	No_Hit	Miss		null	null	null	null	null	null	null	null
NW_010729120_1:2956911_to_2956675	1	XP_010651624.1	1	NW_010729104_1:1454822_to_1455964	Miss	4.01212e-06	0.5	43.1282	0.969231	1.01297e-34	0.536364	125.946	0.802281
NW_010729095_1:3197322_to_3196585	0	No_Hit	0	No_Hit	Miss		null	null	null	null	null	null	null	null
NW_010729304_1:735608_to_735366	0	No_Hit	0	No_Hit	Miss		null	null	null	null	null	null	null	null
NW_010729461_1:206889_to_206740	0	No_Hit	0	No_Hit	Miss		null	null	null	null	null	null	null	null
NW_010729085_1:9532757_to_9533356	0	No_Hit	0	No_Hit	Miss		null	null	null	null	null	null	null	null
NW_010729079_1:150481_to_150690	0	No_Hit	0	No_Hit	Miss		null	null	null	null	null	null	null	null
NW_010729120_1:1934262_to_1934044	0	No_Hit	0	No_Hit	Miss		null	null	null	null	null	null	null	null
NW_010729079_1:2652070_to_2652303	0	No_Hit	0	No_Hit	Miss		null	null	null	null	null	null	null	null
NW_010729288_1:850213_to_849950	0	No_Hit	0	No_Hit	Miss		null	null	null	null	null	null	null	null
NW_010729075_1:622158_to_622009	0	No_Hit	0	No_Hit	Miss		null	null	null	null	null	null	null	null
NW_010729357_1:157353_to_157132	0	No_Hit	0	No_Hit	Miss		null	null	null	null	null	null	null	null
NW_010729079_1:5437854_to_5438093	0	No_Hit	0	No_Hit	Miss		null	null	null	null	null	null	null	null
NW_010729202_1:823075_to_822071	1	XP_010647635.1	1	NW_010729202_1:823075_to_822071	Hit	2.51345e-38	0.549451	144.05	0.803226	5.73948e-40	0.549451	144.436	0.803226
NW_010729345_1:206048_to_205863	0	No_Hit	0	No_Hit	Miss		null	null	null	null	null	null	null	null
NW_010729132_1:1122715_to_1122515	0	No_Hit	0	No_Hit	Miss		null	null	null	null	null	null	null	null
NW_010729166_1:299502_to_299068	1	XP_010656508.1	1	NW_010729128_1:1935232_to_1934801	Miss	7.55305e-08	0.623377	50.8322	0.65812	1.41812e-11	0.641026	59.3066	0.672414
NW_010729265_1:810013_to_809393	0	No_Hit	0	No_Hit	Miss		null	null	null	null	null	null	null	null
NW_010729091_1:5369017_to_5368436	1	XP_019074130.1	1	NW_010729176_1:1361681_to_1360101	Miss	5.32627e-29	0.6875	108.612	0.753968	8.32009e-57	0.572549	184.111	0.833962
NW_010729283_1:745324_to_747279	1	XP_019074746.1	1	NW_010729111_1:546695_to_548980	Miss	5.76564e-94	0.616715	307.76	0.82439	4.99967e-132	0.539075	417.542	0.752306
NW_010729088_1:3256565_to_3256395	0	No_Hit	0	No_Hit	Miss		null	null	null	null	null	null	null	null
NW_010729079_1:10240284_to_10240565	1	XP_010651695.1	1	NW_010729206_1:645292_to_646605	Miss	1.22466e-09	0.696429	52.373	0.6875	1.08296e-18	0.556452	78.5666	0.681319
NW_010729263_1:355826_to_355596	0	No_Hit	0	No_Hit	Miss		null	null	null	null	null	null	null	null
NW_010729189_1:1436126_to_1436389	0	No_Hit	0	No_Hit	Miss		null	null	null	null	null	null	null	null
NW_010729186_1:1222616_to_1222377	0	No_Hit	0	No_Hit	Miss		null	null	null	null	null	null	null	null
NW_010729112_1:791612_to_790854	0	No_Hit	0	No_Hit	Miss		null	null	null	null	null	null	null	null
NW_010729478_1:66649_to_66479	0	No_Hit	0	No_Hit	Miss		null	null	null	null	null	null	null	null
NW_010729094_1:3887352_to_3887176	0	No_Hit	0	No_Hit	Miss		null	null	null	null	null	null	null	null
NW_010729179_1:495030_to_494767	0	No_Hit	0	No_Hit	Miss		null	null	null	null	null	null	null	null
NW_010729160_1:2323774_to_2324349	1	XP_010662199.1	1	NW_010729232_1:656672_to_657517	Miss	9.79609e-11	0.56962	56.6102	0.658333	5.46725e-29	0.58042	105.145	0.803371
NW_010729101_1:3468106_to_3467696	0	No_Hit	0	No_Hit	Miss		null	null	null	null	null	null	null	null
NW_010729092_1:6623396_to_6624376	1	XP_010656238.1	1	NW_010729074_1:7162390_to_7160717	Miss	4.03847e-60	0.545198	209.534	0.977199	2.73216e-93	0.594872	301.597	0.997333
NW_010729149_1:605781_to_605993	0	No_Hit	0	No_Hit	Miss		null	null	null	null	null	null	null	null
NW_010729219_1:458813_to_458634	0	No_Hit	0	No_Hit	Miss		null	null	null	null	null	null	null	null
NW_010729138_1:1194317_to_1194589	0	No_Hit	0	No_Hit	Miss		null	null	null	null	null	null	null	null
NW_010729151_1:874490_to_874248	0	No_Hit	0	No_Hit	Miss		null	null	null	null	null	null	null	null
NW_010729086_1:797781_to_798350	0	No_Hit	0	No_Hit	Miss		null	null	null	null	null	null	null	null
NW_010729075_1:11664041_to_11663805	0	No_Hit	0	No_Hit	Miss		null	null	null	null	null	null	null	null
NW_010729088_1:2118702_to_2118851	0	No_Hit	0	No_Hit	Miss		null	null	null	null	null	null	null	null
NW_010729090_1:2359419_to_2359586	0	No_Hit	0	No_Hit	Miss		null	null	null	null	null	null	null	null
NW_010729134_1:2572265_to_2572522	0	No_Hit	0	No_Hit	Miss		null	null	null	null	null	null	null	null
NW_010729079_1:5725053_to_5724880	0	No_Hit	0	No_Hit	Miss		null	null	null	null	null	null	null	null
NW_010729172_1:2319936_to_2319775	0	No_Hit	0	No_Hit	Miss		null	null	null	null	null	null	null	null
NW_010729077_1:1313780_to_1314028	0	No_Hit	0	No_Hit	Miss		null	null	null	null	null	null	null	null
NW_010729349_1:358076_to_357894	0	No_Hit	0	No_Hit	Miss		null	null	null	null	null	null	null	null
NW_010729079_1:2025441_to_2025737	1	XP_003634240.1	1	NW_010729079_1:2025441_to_2025737	Hit	6.17899e-06	0.409524	42.3578	0.774194	2.08383e-07	0.409524	42.3578	0.774194
NW_010729099_1:5776833_to_5777831	0	No_Hit	0	No_Hit	Miss		null	null	null	null	null	null	null	null
NW_010729107_1:3764402_to_3764148	0	No_Hit	0	No_Hit	Miss		null	null	null	null	null	null	null	null
NW_010729084_1:7680460_to_7680212	0	No_Hit	0	No_Hit	Miss		null	null	null	null	null	null	null	null
NW_010729240_1:136374_to_137900	1	XP_010656238.1	1	NW_010729074_1:7162390_to_7160717	Miss	3.7968e-48	0.484293	180.644	0.786749	2.73216e-93	0.594872	301.597	0.997333
NW_010729128_1:2378416_to_2378240	0	No_Hit	0	No_Hit	Miss		null	null	null	null	null	null	null	null
NW_010729125_1:831121_to_831312	0	No_Hit	0	No_Hit	Miss		null	null	null	null	null	null	null	null
NW_010729084_1:6761848_to_6761558	1	XP_002269275.1	1	NW_010729084_1:6761848_to_6761558	Hit	2.33418e-09	0.763158	53.5286	0.422222	6.45296e-13	0.722222	60.077	0.6
NW_010729143_1:1602043_to_1601771	0	No_Hit	0	No_Hit	Miss		null	null	null	null	null	null	null	null
NW_010729117_1:3173082_to_3172933	0	No_Hit	0	No_Hit	Miss		null	null	null	null	null	null	null	null
NW_010729077_1:6296947_to_6296783	0	No_Hit	0	No_Hit	Miss		null	null	null	null	null	null	null	null
NW_010729104_1:811166_to_811459	0	No_Hit	0	No_Hit	Miss		null	null	null	null	null	null	null	null
NW_010729118_1:2128354_to_2127791	0	No_Hit	0	No_Hit	Miss		null	null	null	null	null	null	null	null
NW_010729083_1:4647805_to_4647524	0	No_Hit	0	No_Hit	Miss		null	null	null	null	null	null	null	null
NW_010729081_1:10100209_to_10100400	0	No_Hit	0	No_Hit	Miss		null	null	null	null	null	null	null	null
NW_010729086_1:2771256_to_2771471	0	No_Hit	0	No_Hit	Miss		null	null	null	null	null	null	null	null
NW_010729083_1:2428692_to_2428300	0	No_Hit	0	No_Hit	Miss		null	null	null	null	null	null	null	null
NW_010729130_1:1914750_to_1914577	0	No_Hit	0	No_Hit	Miss		null	null	null	null	null	null	null	null
NW_010729100_1:5675682_to_5675840	0	No_Hit	0	No_Hit	Miss		null	null	null	null	null	null	null	null
NW_010729094_1:7057112_to_7056933	0	No_Hit	0	No_Hit	Miss		null	null	null	null	null	null	null	null
NW_010729170_1:1238795_to_1238944	0	No_Hit	0	No_Hit	Miss		null	null	null	null	null	null	null	null
NW_010729077_1:4603426_to_4603605	0	No_Hit	0	No_Hit	Miss		null	null	null	null	null	null	null	null
NW_010729288_1:328156_to_328683	0	No_Hit	0	No_Hit	Miss		null	null	null	null	null	null	null	null
NW_010729752_1:25757_to_25608	0	No_Hit	0	No_Hit	Miss		null	null	null	null	null	null	null	null
NW_010729212_1:163153_to_163004	0	No_Hit	0	No_Hit	Miss		null	null	null	null	null	null	null	null
NW_010729119_1:3386263_to_3386667	0	No_Hit	0	No_Hit	Miss		null	null	null	null	null	null	null	null
NW_010729130_1:671690_to_671875	0	No_Hit	0	No_Hit	Miss		null	null	null	null	null	null	null	null
NW_010729076_1:2772549_to_2772761	0	No_Hit	0	No_Hit	Miss		null	null	null	null	null	null	null	null
NW_010729245_1:1232726_to_1231869	1	XP_010650251.1	1	NW_010729217_1:1168866_to_1167004	Miss	7.41844e-36	0.602564	136.346	0.80829	1.21496e-137	0.623077	440.654	0.835484
NW_010729123_1:1154729_to_1154559	0	No_Hit	0	No_Hit	Miss		null	null	null	null	null	null	null	null
NW_010729081_1:3824725_to_3824880	0	No_Hit	0	No_Hit	Miss		null	null	null	null	null	null	null	null
NW_010729250_1:146329_to_146577	0	No_Hit	0	No_Hit	Miss		null	null	null	null	null	null	null	null
NW_010729466_1:72085_to_71564	0	No_Hit	0	No_Hit	Miss		null	null	null	null	null	null	null	null
NW_010729079_1:2906350_to_2906679	0	No_Hit	0	No_Hit	Miss		null	null	null	null	null	null	null	null
NW_010729149_1:1973037_to_1973234	0	No_Hit	0	No_Hit	Miss		null	null	null	null	null	null	null	null
NW_010729211_1:484860_to_484615	0	No_Hit	0	No_Hit	Miss		null	null	null	null	null	null	null	null
NW_010729176_1:1070391_to_1070636	0	No_Hit	0	No_Hit	Miss		null	null	null	null	null	null	null	null
NW_010729241_1:291386_to_291601	0	No_Hit	0	No_Hit	Miss		null	null	null	null	null	null	null	null
NW_010729265_1:838411_to_838235	0	No_Hit	0	No_Hit	Miss		null	null	null	null	null	null	null	null
NW_010729151_1:1165625_to_1165816	0	No_Hit	0	No_Hit	Miss		null	null	null	null	null	null	null	null
NW_010729129_1:2040539_to_2040784	0	No_Hit	0	No_Hit	Miss		null	null	null	null	null	null	null	null
NW_010729126_1:324347_to_324138	0	No_Hit	0	No_Hit	Miss		null	null	null	null	null	null	null	null
NW_010729235_1:1371161_to_1370922	0	No_Hit	0	No_Hit	Miss		null	null	null	null	null	null	null	null
NW_010729083_1:9506848_to_9506627	0	No_Hit	0	No_Hit	Miss		null	null	null	null	null	null	null	null
NW_010729092_1:6483431_to_6484450	1	XP_010645848.1	1	NW_010729092_1:6483431_to_6484450	Hit	2.28065e-110	0.9375	334.339	0.916667	1.57299e-111	0.9375	334.339	0.916667
NW_010729131_1:3279447_to_3279142	0	No_Hit	0	No_Hit	Miss		null	null	null	null	null	null	null	null
NW_010729076_1:186753_to_186902	0	No_Hit	0	No_Hit	Miss		null	null	null	null	null	null	null	null
NW_010729131_1:2083909_to_2084094	0	No_Hit	0	No_Hit	Miss		null	null	null	null	null	null	null	null
NW_010729074_1:13412910_to_13413230	0	No_Hit	0	No_Hit	Miss		null	null	null	null	null	null	null	null
NW_010729145_1:80796_to_81146	0	No_Hit	0	No_Hit	Miss		null	null	null	null	null	null	null	null
NW_010731718_1:10_to_225	0	No_Hit	0	No_Hit	Miss		null	null	null	null	null	null	null	null
NW_010729093_1:2587890_to_2588120	0	No_Hit	0	No_Hit	Miss		null	null	null	null	null	null	null	null
NW_010729186_1:740903_to_740748	0	No_Hit	0	No_Hit	Miss		null	null	null	null	null	null	null	null
NW_010729128_1:2638580_to_2638035	1	XP_019075986.1	1	NW_010729184_1:666598_to_665243	Miss	4.34402e-26	0.842857	102.449	1	4.25949e-120	0.701449	376.326	0.994065
NW_010729082_1:7555921_to_7556232	0	No_Hit	0	No_Hit	Miss		null	null	null	null	null	null	null	null
NW_010729121_1:1049159_to_1048908	0	No_Hit	0	No_Hit	Miss		null	null	null	null	null	null	null	null
NW_010729236_1:240817_to_241158	0	No_Hit	0	No_Hit	Miss		null	null	null	null	null	null	null	null
NW_010729119_1:3287571_to_3287290	0	No_Hit	0	No_Hit	Miss		null	null	null	null	null	null	null	null
NW_010729139_1:2882200_to_2882027	0	No_Hit	0	No_Hit	Miss		null	null	null	null	null	null	null	null
NW_010729161_1:1120561_to_1120337	0	No_Hit	0	No_Hit	Miss		null	null	null	null	null	null	null	null
NW_010729075_1:4494170_to_4493961	0	No_Hit	0	No_Hit	Miss		null	null	null	null	null	null	null	null
NW_010729158_1:2276667_to_2277131	0	No_Hit	0	No_Hit	Miss		null	null	null	null	null	null	null	null
NW_010729096_1:5875728_to_5876435	1	XP_010651778.1	1	NW_010729093_1:6552387_to_6551293	Miss	8.21722e-15	0.494318	72.0182	0.755459	6.40215e-24	0.486957	94.7449	0.763066
NW_010729131_1:2200244_to_2200432	0	No_Hit	0	No_Hit	Miss		null	null	null	null	null	null	null	null
NW_010729270_1:39992_to_40201	0	No_Hit	0	No_Hit	Miss		null	null	null	null	null	null	null	null
NW_010729190_1:989000_to_988329	1	XP_010644016.1	1	NW_010729082_1:1666615_to_1665176	Miss	4.0668e-21	0.545455	90.8929	0.933775	3.02281e-64	0.520885	219.55	0.89755
NW_010729223_1:244124_to_243795	0	No_Hit	0	No_Hit	Miss		null	null	null	null	null	null	null	null
NW_010729417_1:95438_to_95596	0	No_Hit	0	No_Hit	Miss		null	null	null	null	null	null	null	null
NW_010729081_1:10092810_to_10093109	0	No_Hit	0	No_Hit	Miss		null	null	null	null	null	null	null	null
NW_010729113_1:1802394_to_1802636	0	No_Hit	0	No_Hit	Miss		null	null	null	null	null	null	null	null
NW_010729077_1:5528168_to_5527875	0	No_Hit	0	No_Hit	Miss		null	null	null	null	null	null	null	null
NW_010729114_1:3385943_to_3385788	0	No_Hit	0	No_Hit	Miss		null	null	null	null	null	null	null	null
NW_010729098_1:1063802_to_1063593	0	No_Hit	0	No_Hit	Miss		null	null	null	null	null	null	null	null
NW_010729135_1:3091799_to_3092059	0	No_Hit	0	No_Hit	Miss		null	null	null	null	null	null	null	null
NW_010729263_1:102794_to_102333	0	No_Hit	0	No_Hit	Miss		null	null	null	null	null	null	null	null
NW_010729083_1:4208305_to_4208087	0	No_Hit	0	No_Hit	Miss		null	null	null	null	null	null	null	null
NW_010729171_1:814172_to_813840	1	XP_010655898.1	1	NW_010729171_1:814172_to_813840	Hit	1.31161e-21	0.623529	88.9669	0.787037	1.10548e-22	0.623529	88.5817	0.787037
NW_010729081_1:2192348_to_2192022	0	No_Hit	0	No_Hit	Miss		null	null	null	null	null	null	null	null
NW_010729222_1:543725_to_543315	0	No_Hit	0	No_Hit	Miss		null	null	null	null	null	null	null	null
NW_010729224_1:308022_to_308222	0	No_Hit	0	No_Hit	Miss		null	null	null	null	null	null	null	null
NW_010729402_1:113327_to_113566	0	No_Hit	0	No_Hit	Miss		null	null	null	null	null	null	null	null
NW_010729103_1:2467095_to_2466910	0	No_Hit	0	No_Hit	Miss		null	null	null	null	null	null	null	null
NW_010729082_1:41432_to_41274	0	No_Hit	0	No_Hit	Miss		null	null	null	null	null	null	null	null
NW_010729111_1:1806251_to_1806460	0	No_Hit	0	No_Hit	Miss		null	null	null	null	null	null	null	null
NW_010729320_1:317588_to_317794	0	No_Hit	0	No_Hit	Miss		null	null	null	null	null	null	null	null
NW_010729256_1:463158_to_463370	0	No_Hit	0	No_Hit	Miss		null	null	null	null	null	null	null	null
NW_010729289_1:148210_to_148464	0	No_Hit	0	No_Hit	Miss		null	null	null	null	null	null	null	null
NW_010729078_1:5681472_to_5682179	1	XP_019081102.1	1	NW_010729089_1:6304467_to_6303673	Miss	3.92557e-07	0.396226	50.8322	0.875536	2.03833e-36	0.636364	129.798	0.781818
NW_010729077_1:4777507_to_4777340	0	No_Hit	0	No_Hit	Miss		null	null	null	null	null	null	null	null
NW_010729157_1:1440280_to_1439945	0	No_Hit	0	No_Hit	Miss		null	null	null	null	null	null	null	null
NW_010729103_1:1950641_to_1950817	0	No_Hit	0	No_Hit	Miss		null	null	null	null	null	null	null	null
NW_010729229_1:240324_to_241220	1	XP_010653586.1	1	NW_010729206_1:645292_to_646605	Miss	1.87056e-19	0.619048	82.8037	0.746269	3.1567e-32	0.469965	120.553	0.829114
NW_010729181_1:1466653_to_1466504	0	No_Hit	0	No_Hit	Miss		null	null	null	null	null	null	null	null
NW_010729179_1:1910704_to_1911312	0	No_Hit	0	No_Hit	Miss		null	null	null	null	null	null	null	null
NW_010729076_1:2305881_to_2305645	0	No_Hit	0	No_Hit	Miss		null	null	null	null	null	null	null	null
NW_010729092_1:3382966_to_3382763	0	No_Hit	0	No_Hit	Miss		null	null	null	null	null	null	null	null
NW_010729097_1:1167291_to_1167656	0	No_Hit	0	No_Hit	Miss		null	null	null	null	null	null	null	null
NW_010729410_1:116459_to_116136	1	XP_019080173.1	1	NW_010729339_1:295411_to_294731	Miss	2.15598e-16	0.658228	72.4034	0.79798	2.40757e-29	0.698276	107.457	0.522523
NW_010729355_1:385177_to_384269	1	XP_019071932.1	1	NW_010729097_1:6423864_to_6422503	Miss	1.22505e-16	0.536913	78.1814	0.755208	2.66446e-45	0.490625	160.229	0.756098
NW_010729086_1:2353328_to_2353173	0	No_Hit	0	No_Hit	Miss		null	null	null	null	null	null	null	null
NW_010729165_1:1741497_to_1741721	0	No_Hit	0	No_Hit	Miss		null	null	null	null	null	null	null	null
NW_010729076_1:7829802_to_7829254	0	No_Hit	0	No_Hit	Miss		null	null	null	null	null	null	null	null
NW_010729246_1:664449_to_664162	0	No_Hit	0	No_Hit	Miss		null	null	null	null	null	null	null	null
NW_010729111_1:958929_to_958342	1	XP_010653081.1	1	NW_010729100_1:3769979_to_3769413	Miss	6.99292e-09	0.594595	54.299	0.435294	8.57901e-14	0.507692	64.6994	0.789809
NW_010729074_1:13590252_to_13590049	0	No_Hit	0	No_Hit	Miss		null	null	null	null	null	null	null	null
NW_010729145_1:836055_to_836324	0	No_Hit	0	No_Hit	Miss		null	null	null	null	null	null	null	null
NW_010729084_1:6690881_to_6690666	0	No_Hit	0	No_Hit	Miss		null	null	null	null	null	null	null	null
NW_010729114_1:3979427_to_3979978	0	No_Hit	0	No_Hit	Miss		null	null	null	null	null	null	null	null
NW_010729189_1:342938_to_342759	0	No_Hit	0	No_Hit	Miss		null	null	null	null	null	null	null	null
NW_010729196_1:314346_to_314107	0	No_Hit	0	No_Hit	Miss		null	null	null	null	null	null	null	null
NW_010729085_1:6917509_to_6917291	0	No_Hit	0	No_Hit	Miss		null	null	null	null	null	null	null	null
NW_010729093_1:5509343_to_5509648	0	No_Hit	0	No_Hit	Miss		null	null	null	null	null	null	null	null
NW_010729099_1:5877475_to_5877897	0	No_Hit	0	No_Hit	Miss		null	null	null	null	null	null	null	null
NW_010729286_1:57348_to_57175	0	No_Hit	0	No_Hit	Miss		null	null	null	null	null	null	null	null
NW_010729102_1:3407356_to_3407063	0	No_Hit	0	No_Hit	Miss		null	null	null	null	null	null	null	null
NW_010729092_1:6394516_to_6394821	0	No_Hit	0	No_Hit	Miss		null	null	null	null	null	null	null	null
NW_010729107_1:1640325_to_1639915	0	No_Hit	0	No_Hit	Miss		null	null	null	null	null	null	null	null
NW_010729084_1:8721428_to_8721592	0	No_Hit	0	No_Hit	Miss		null	null	null	null	null	null	null	null
NW_010729094_1:5077439_to_5077819	0	No_Hit	0	No_Hit	Miss		null	null	null	null	null	null	null	null
NW_010729078_1:4165526_to_4165714	0	No_Hit	0	No_Hit	Miss		null	null	null	null	null	null	null	null
NW_010729077_1:456001_to_454955	0	No_Hit	0	No_Hit	Miss		null	null	null	null	null	null	null	null
NW_010729085_1:6704365_to_6704213	0	No_Hit	0	No_Hit	Miss		null	null	null	null	null	null	null	null
NW_010730901_1:7077_to_6694	0	No_Hit	0	No_Hit	Miss		null	null	null	null	null	null	null	null
NW_010729095_1:2586848_to_2587006	0	No_Hit	0	No_Hit	Miss		null	null	null	null	null	null	null	null
NW_010729170_1:180269_to_180075	0	No_Hit	0	No_Hit	Miss		null	null	null	null	null	null	null	null
NW_010729106_1:5009617_to_5009874	0	No_Hit	0	No_Hit	Miss		null	null	null	null	null	null	null	null
NW_010729155_1:128288_to_128046	0	No_Hit	0	No_Hit	Miss		null	null	null	null	null	null	null	null
NW_010729327_1:524303_to_524575	0	No_Hit	0	No_Hit	Miss		null	null	null	null	null	null	null	null
NW_010729169_1:514570_to_514136	0	No_Hit	0	No_Hit	Miss		null	null	null	null	null	null	null	null
NW_010729074_1:14308033_to_14307833	0	No_Hit	0	No_Hit	Miss		null	null	null	null	null	null	null	null
NW_010729145_1:1866608_to_1866276	0	No_Hit	0	No_Hit	Miss		null	null	null	null	null	null	null	null
NW_010729261_1:396563_to_396240	0	No_Hit	0	No_Hit	Miss		null	null	null	null	null	null	null	null
NW_010729170_1:787303_to_786860	0	No_Hit	0	No_Hit	Miss		null	null	null	null	null	null	null	null
NW_010729096_1:3314137_to_3314307	0	No_Hit	0	No_Hit	Miss		null	null	null	null	null	null	null	null
NW_010729333_1:311973_to_312206	0	No_Hit	0	No_Hit	Miss		null	null	null	null	null	null	null	null
NW_010729412_1:188949_to_188791	0	No_Hit	0	No_Hit	Miss		null	null	null	null	null	null	null	null
NW_010729158_1:2041723_to_2041286	1	XP_010653273.1	1	NW_010729154_1:245570_to_247057	Miss	4.36449e-18	0.5	79.7221	0.991228	3.60758e-52	0.717647	176.407	0.521472
NW_010729123_1:2319995_to_2320222	0	No_Hit	0	No_Hit	Miss		null	null	null	null	null	null	null	null
NW_010729089_1:268691_to_268918	0	No_Hit	0	No_Hit	Miss		null	null	null	null	null	null	null	null
NW_010729093_1:1508031_to_1507765	0	No_Hit	0	No_Hit	Miss		null	null	null	null	null	null	null	null
NW_010729100_1:4710718_to_4710873	0	No_Hit	0	No_Hit	Miss		null	null	null	null	null	null	null	null
NW_010729148_1:2832245_to_2832964	0	No_Hit	0	No_Hit	Miss		null	null	null	null	null	null	null	null
NW_010729097_1:1655718_to_1655458	0	No_Hit	0	No_Hit	Miss		null	null	null	null	null	null	null	null
NW_010729336_1:13321_to_13485	0	No_Hit	0	No_Hit	Miss		null	null	null	null	null	null	null	null
NW_010729079_1:8331394_to_8331588	0	No_Hit	0	No_Hit	Miss		null	null	null	null	null	null	null	null
NW_010729083_1:7300073_to_7299861	0	No_Hit	0	No_Hit	Miss		null	null	null	null	null	null	null	null
NW_010729097_1:2293511_to_2293161	1	XP_019080811.1	1	NW_010729086_1:3347496_to_3346447	Miss	7.8635e-08	0.571429	49.2914	0.597561	3.977e-61	0.552727	201.445	0.808955
NW_010729091_1:559742_to_560194	0	No_Hit	0	No_Hit	Miss		null	null	null	null	null	null	null	null
NW_010729125_1:1329608_to_1330120	0	No_Hit	0	No_Hit	Miss		null	null	null	null	null	null	null	null
NW_010729081_1:6001086_to_6001595	0	No_Hit	0	No_Hit	Miss		null	null	null	null	null	null	null	null
NW_010729221_1:473146_to_473340	0	No_Hit	0	No_Hit	Miss		null	null	null	null	null	null	null	null
NW_010729095_1:1119678_to_1119923	0	No_Hit	0	No_Hit	Miss		null	null	null	null	null	null	null	null
NW_010729116_1:2084863_to_2085054	0	No_Hit	0	No_Hit	Miss		null	null	null	null	null	null	null	null
NW_010729110_1:3452504_to_3451428	1	XP_019073990.1	1	NW_010729086_1:3347496_to_3346447	Miss	8.43997e-38	0.560976	138.658	0.824121	2.27719e-66	0.573333	217.238	0.868657
NW_010729074_1:8705975_to_8705784	0	No_Hit	0	No_Hit	Miss		null	null	null	null	null	null	null	null
NW_010729320_1:628273_to_628058	0	No_Hit	0	No_Hit	Miss		null	null	null	null	null	null	null	null
NW_010729086_1:6395422_to_6395616	0	No_Hit	0	No_Hit	Miss		null	null	null	null	null	null	null	null
NW_010729108_1:4701867_to_4702190	0	No_Hit	0	No_Hit	Miss		null	null	null	null	null	null	null	null
NW_010729081_1:5505197_to_5505000	0	No_Hit	0	No_Hit	Miss		null	null	null	null	null	null	null	null
NW_010729157_1:1582284_to_1582090	0	No_Hit	0	No_Hit	Miss		null	null	null	null	null	null	null	null
NW_010729087_1:4001126_to_4000869	0	No_Hit	0	No_Hit	Miss		null	null	null	null	null	null	null	null
NW_010729076_1:4137345_to_4137052	0	No_Hit	0	No_Hit	Miss		null	null	null	null	null	null	null	null
NW_010729130_1:211804_to_212142	0	No_Hit	0	No_Hit	Miss		null	null	null	null	null	null	null	null
NW_010729189_1:236112_to_235921	0	No_Hit	0	No_Hit	Miss		null	null	null	null	null	null	null	null
NW_010729082_1:4044528_to_4044734	0	No_Hit	0	No_Hit	Miss		null	null	null	null	null	null	null	null
NW_010729142_1:2653324_to_2653019	0	No_Hit	0	No_Hit	Miss		null	null	null	null	null	null	null	null
NW_010729096_1:1003729_to_1003505	0	No_Hit	0	No_Hit	Miss		null	null	null	null	null	null	null	null
NW_010729101_1:1316662_to_1316498	0	No_Hit	0	No_Hit	Miss		null	null	null	null	null	null	null	null
NW_010729075_1:3343092_to_3343274	0	No_Hit	0	No_Hit	Miss		null	null	null	null	null	null	null	null
NW_010729081_1:4234068_to_4234235	0	No_Hit	0	No_Hit	Miss		null	null	null	null	null	null	null	null
NW_010729245_1:907617_to_908693	1	XP_019078068.1	1	NW_010729123_1:2716659_to_2715910	Miss	1.96824e-14	0.442396	73.1738	0.660066	1.35381e-16	0.521472	73.9442	0.659574
NW_010729176_1:1763890_to_1763645	0	No_Hit	0	No_Hit	Miss		null	null	null	null	null	null	null	null
NW_010729132_1:1610130_to_1610894	0	No_Hit	0	No_Hit	Miss		null	null	null	null	null	null	null	null
NW_010729076_1:1350456_to_1350767	0	No_Hit	0	No_Hit	Miss		null	null	null	null	null	null	null	null
NW_010729340_1:140911_to_140276	0	No_Hit	0	No_Hit	Miss		null	null	null	null	null	null	null	null
NW_010729110_1:2516799_to_2517044	0	No_Hit	0	No_Hit	Miss		null	null	null	null	null	null	null	null
NW_010729118_1:2335050_to_2335613	0	No_Hit	0	No_Hit	Miss		null	null	null	null	null	null	null	null
NW_010729097_1:1676072_to_1675275	0	No_Hit	0	No_Hit	Miss		null	null	null	null	null	null	null	null
NW_010729376_1:259374_to_259583	0	No_Hit	0	No_Hit	Miss		null	null	null	null	null	null	null	null
NW_010729278_1:117017_to_116814	0	No_Hit	0	No_Hit	Miss		null	null	null	null	null	null	null	null
NW_010729223_1:420245_to_420069	0	No_Hit	0	No_Hit	Miss		null	null	null	null	null	null	null	null
NW_010729294_1:275701_to_275084	0	No_Hit	0	No_Hit	Miss		null	null	null	null	null	null	null	null
NW_010729076_1:10430845_to_10430627	0	No_Hit	0	No_Hit	Miss		null	null	null	null	null	null	null	null
NW_010729087_1:6801190_to_6801483	0	No_Hit	0	No_Hit	Miss		null	null	null	null	null	null	null	null
NW_010729176_1:2088780_to_2089004	0	No_Hit	0	No_Hit	Miss		null	null	null	null	null	null	null	null
NW_010730300_1:1746_to_1516	0	No_Hit	0	No_Hit	Miss		null	null	null	null	null	null	null	null
NW_010729091_1:7238372_to_7238178	0	No_Hit	0	No_Hit	Miss		null	null	null	null	null	null	null	null
NW_010729165_1:2238488_to_2238751	0	No_Hit	0	No_Hit	Miss		null	null	null	null	null	null	null	null
NW_010729123_1:3312556_to_3312197	0	No_Hit	0	No_Hit	Miss		null	null	null	null	null	null	null	null
NW_010729177_1:379059_to_379253	0	No_Hit	0	No_Hit	Miss		null	null	null	null	null	null	null	null
NW_010729097_1:1742282_to_1742626	0	No_Hit	0	No_Hit	Miss		null	null	null	null	null	null	null	null
NW_010729184_1:1272462_to_1272689	0	No_Hit	0	No_Hit	Miss		null	null	null	null	null	null	null	null
NW_010729095_1:3237571_to_3237281	0	No_Hit	0	No_Hit	Miss		null	null	null	null	null	null	null	null
NW_010729075_1:3219127_to_3219339	0	No_Hit	0	No_Hit	Miss		null	null	null	null	null	null	null	null
NW_010729351_1:60166_to_60474	0	No_Hit	0	No_Hit	Miss		null	null	null	null	null	null	null	null
NW_010729316_1:552410_to_552748	0	No_Hit	0	No_Hit	Miss		null	null	null	null	null	null	null	null
NW_010729313_1:705270_to_705530	0	No_Hit	0	No_Hit	Miss		null	null	null	null	null	null	null	null
NW_010729108_1:2394138_to_2393911	0	No_Hit	0	No_Hit	Miss		null	null	null	null	null	null	null	null
NW_010729075_1:12489327_to_12489485	0	No_Hit	0	No_Hit	Miss		null	null	null	null	null	null	null	null
NW_010729153_1:2248186_to_2248380	0	No_Hit	0	No_Hit	Miss		null	null	null	null	null	null	null	null
NW_010729188_1:1936205_to_1936044	0	No_Hit	0	No_Hit	Miss		null	null	null	null	null	null	null	null
NW_010729293_1:383695_to_383402	0	No_Hit	0	No_Hit	Miss		null	null	null	null	null	null	null	null
NW_010729331_1:54337_to_54852	0	No_Hit	0	No_Hit	Miss		null	null	null	null	null	null	null	null
NW_010729084_1:3867958_to_3867803	0	No_Hit	0	No_Hit	Miss		null	null	null	null	null	null	null	null
NW_010729176_1:1050133_to_1050636	0	No_Hit	0	No_Hit	Miss		null	null	null	null	null	null	null	null
NW_010729094_1:6382389_to_6382102	0	No_Hit	0	No_Hit	Miss		null	null	null	null	null	null	null	null
NW_010729206_1:1311083_to_1310451	1	XP_010662560.1	1	NW_010729083_1:4665188_to_4667632	Miss	2.24769e-44	0.653179	156.762	0.914894	4.58624e-50	0.670103	180.259	0.352087
NW_010729075_1:3829558_to_3830136	0	No_Hit	0	No_Hit	Miss		null	null	null	null	null	null	null	null
NW_010729242_1:1129559_to_1128888	1	XP_019074332.1	1	NW_010729094_1:6720227_to_6717699	Miss	3.86858e-15	0.517857	73.9442	0.847458	2.09313e-117	0.782946	365.925	0.4
NW_010729102_1:5916026_to_5916277	0	No_Hit	0	No_Hit	Miss		null	null	null	null	null	null	null	null
NW_010729123_1:751846_to_752004	0	No_Hit	0	No_Hit	Miss		null	null	null	null	null	null	null	null
NW_010729086_1:788911_to_789141	0	No_Hit	0	No_Hit	Miss		null	null	null	null	null	null	null	null
NW_010729149_1:462153_to_462407	0	No_Hit	0	No_Hit	Miss		null	null	null	null	null	null	null	null
NW_010729088_1:4140022_to_4140237	0	No_Hit	0	No_Hit	Miss		null	null	null	null	null	null	null	null
NW_010729227_1:184748_to_184918	0	No_Hit	0	No_Hit	Miss		null	null	null	null	null	null	null	null
NW_010729077_1:8766107_to_8765913	0	No_Hit	0	No_Hit	Miss		null	null	null	null	null	null	null	null
NW_010729082_1:5582590_to_5582390	0	No_Hit	0	No_Hit	Miss		null	null	null	null	null	null	null	null
NW_010729365_1:81551_to_81850	0	No_Hit	0	No_Hit	Miss		null	null	null	null	null	null	null	null
NW_010729187_1:1875662_to_1875375	0	No_Hit	0	No_Hit	Miss		null	null	null	null	null	null	null	null
NW_010729076_1:1951832_to_1952020	0	No_Hit	0	No_Hit	Miss		null	null	null	null	null	null	null	null
NW_010729189_1:1083758_to_1083576	0	No_Hit	0	No_Hit	Miss		null	null	null	null	null	null	null	null
NW_010729171_1:2125690_to_2125953	0	No_Hit	0	No_Hit	Miss		null	null	null	null	null	null	null	null
NW_010729157_1:2586088_to_2586405	0	No_Hit	0	No_Hit	Miss		null	null	null	null	null	null	null	null
NW_010729110_1:2228890_to_2229147	0	No_Hit	0	No_Hit	Miss		null	null	null	null	null	null	null	null
NW_010729111_1:4001068_to_4000901	0	No_Hit	0	No_Hit	Miss		null	null	null	null	null	null	null	null
NW_010729079_1:3514662_to_3515321	0	No_Hit	0	No_Hit	Miss		null	null	null	null	null	null	null	null
NW_010729170_1:138268_to_138020	0	No_Hit	0	No_Hit	Miss		null	null	null	null	null	null	null	null
NW_010729089_1:3402321_to_3401986	0	No_Hit	0	No_Hit	Miss		null	null	null	null	null	null	null	null
NW_010729358_1:348357_to_348169	0	No_Hit	0	No_Hit	Miss		null	null	null	null	null	null	null	null
NW_010729074_1:13174647_to_13174811	0	No_Hit	0	No_Hit	Miss		null	null	null	null	null	null	null	null
NW_010729076_1:10855193_to_10854789	0	No_Hit	0	No_Hit	Miss		null	null	null	null	null	null	null	null
NW_010729081_1:3116361_to_3116705	0	No_Hit	0	No_Hit	Miss		null	null	null	null	null	null	null	null
NW_010729095_1:91895_to_92053	0	No_Hit	0	No_Hit	Miss		null	null	null	null	null	null	null	null
NW_010729083_1:8903597_to_8903926	0	No_Hit	0	No_Hit	Miss		null	null	null	null	null	null	null	null
NW_010729140_1:505368_to_504964	0	No_Hit	0	No_Hit	Miss		null	null	null	null	null	null	null	null
NW_010729178_1:1422587_to_1422270	0	No_Hit	0	No_Hit	Miss		null	null	null	null	null	null	null	null
NW_010729078_1:10107984_to_10108148	0	No_Hit	0	No_Hit	Miss		null	null	null	null	null	null	null	null
NW_010729107_1:1195025_to_1194852	0	No_Hit	0	No_Hit	Miss		null	null	null	null	null	null	null	null
NW_010729082_1:2725270_to_2725112	0	No_Hit	0	No_Hit	Miss		null	null	null	null	null	null	null	null
NW_010729079_1:6755295_to_6755483	0	No_Hit	0	No_Hit	Miss		null	null	null	null	null	null	null	null
NW_010729080_1:7981253_to_7981534	0	No_Hit	0	No_Hit	Miss		null	null	null	null	null	null	null	null
NW_010729101_1:520966_to_520772	0	No_Hit	0	No_Hit	Miss		null	null	null	null	null	null	null	null
NW_010729156_1:1741096_to_1741335	0	No_Hit	0	No_Hit	Miss		null	null	null	null	null	null	null	null
NW_010729075_1:10726419_to_10726970	0	No_Hit	0	No_Hit	Miss		null	null	null	null	null	null	null	null
NW_010729226_1:12294_to_11965	1	XP_019074323.1	1	NW_010729099_1:2133996_to_2132932	Miss	2.35517e-07	0.581395	46.595	0.417476	7.68908e-12	0.495238	57.3806	0.58046
NW_010729076_1:8291062_to_8291211	0	No_Hit	0	No_Hit	Miss		null	null	null	null	null	null	null	null
NW_010729096_1:1873322_to_1873696	0	No_Hit	0	No_Hit	Miss		null	null	null	null	null	null	null	null
NW_010729092_1:1862767_to_1862958	0	No_Hit	0	No_Hit	Miss		null	null	null	null	null	null	null	null
NW_010729100_1:2126395_to_2126598	0	No_Hit	0	No_Hit	Miss		null	null	null	null	null	null	null	null
NW_010729086_1:3288165_to_3288380	0	No_Hit	0	No_Hit	Miss		null	null	null	null	null	null	null	null
NW_010729084_1:1739758_to_1739588	0	No_Hit	0	No_Hit	Miss		null	null	null	null	null	null	null	null
NW_010729133_1:862281_to_861931	0	No_Hit	0	No_Hit	Miss		null	null	null	null	null	null	null	null
NW_010729197_1:1786881_to_1786303	0	No_Hit	0	No_Hit	Miss		null	null	null	null	null	null	null	null
NW_010729175_1:1177867_to_1177709	0	No_Hit	0	No_Hit	Miss		null	null	null	null	null	null	null	null
NW_010729248_1:1013834_to_1013505	0	No_Hit	0	No_Hit	Miss		null	null	null	null	null	null	null	null
NW_010729084_1:7053799_to_7053521	0	No_Hit	0	No_Hit	Miss		null	null	null	null	null	null	null	null
NW_010729099_1:5532497_to_5532282	0	No_Hit	0	No_Hit	Miss		null	null	null	null	null	null	null	null
NW_010729392_1:330600_to_330761	0	No_Hit	0	No_Hit	Miss		null	null	null	null	null	null	null	null
NW_010729079_1:7847781_to_7848164	0	No_Hit	0	No_Hit	Miss		null	null	null	null	null	null	null	null
NW_010729122_1:1191368_to_1191622	0	No_Hit	0	No_Hit	Miss		null	null	null	null	null	null	null	null
NW_010729107_1:636772_to_635969	1	XP_010653586.1	1	NW_010729206_1:645292_to_646605	Miss	1.79335e-12	0.566667	65.4698	0.407767	3.1567e-32	0.469965	120.553	0.829114
NW_010729254_1:890388_to_890200	0	No_Hit	0	No_Hit	Miss		null	null	null	null	null	null	null	null
NW_010729112_1:462126_to_461932	0	No_Hit	0	No_Hit	Miss		null	null	null	null	null	null	null	null
NW_010729096_1:5426385_to_5426086	0	No_Hit	0	No_Hit	Miss		null	null	null	null	null	null	null	null
NW_010729106_1:830000_to_829815	0	No_Hit	0	No_Hit	Miss		null	null	null	null	null	null	null	null
NW_010729129_1:1931729_to_1931547	0	No_Hit	0	No_Hit	Miss		null	null	null	null	null	null	null	null
NW_010729312_1:355506_to_355318	0	No_Hit	0	No_Hit	Miss		null	null	null	null	null	null	null	null
NW_010729403_1:85491_to_85706	0	No_Hit	0	No_Hit	Miss		null	null	null	null	null	null	null	null
NW_010729924_1:12729_to_12529	0	No_Hit	0	No_Hit	Miss		null	null	null	null	null	null	null	null
NW_010729262_1:1046317_to_1046156	0	No_Hit	0	No_Hit	Miss		null	null	null	null	null	null	null	null
NW_010729094_1:2142432_to_2142115	0	No_Hit	0	No_Hit	Miss		null	null	null	null	null	null	null	null
NW_010729123_1:3484719_to_3484543	0	No_Hit	0	No_Hit	Miss		null	null	null	null	null	null	null	null
NW_010729186_1:1137243_to_1136893	0	No_Hit	0	No_Hit	Miss		null	null	null	null	null	null	null	null
NW_010729083_1:1201960_to_1201739	0	No_Hit	0	No_Hit	Miss		null	null	null	null	null	null	null	null
NW_010729081_1:9291142_to_9291348	0	No_Hit	0	No_Hit	Miss		null	null	null	null	null	null	null	null
NW_010729146_1:2426598_to_2426431	0	No_Hit	0	No_Hit	Miss		null	null	null	null	null	null	null	null
NW_010729079_1:9217930_to_9218091	0	No_Hit	0	No_Hit	Miss		null	null	null	null	null	null	null	null
NW_010729104_1:4984275_to_4984457	0	No_Hit	0	No_Hit	Miss		null	null	null	null	null	null	null	null
NW_010729264_1:650636_to_650310	0	No_Hit	0	No_Hit	Miss		null	null	null	null	null	null	null	null
NW_010729075_1:3707391_to_3707209	0	No_Hit	0	No_Hit	Miss		null	null	null	null	null	null	null	null
NW_010729093_1:5756786_to_5757247	0	No_Hit	0	No_Hit	Miss		null	null	null	null	null	null	null	null
NW_010729176_1:1351980_to_1352153	0	No_Hit	0	No_Hit	Miss		null	null	null	null	null	null	null	null
NW_010729075_1:6305832_to_6306092	0	No_Hit	0	No_Hit	Miss		null	null	null	null	null	null	null	null
NW_010729700_1:32197_to_32403	0	No_Hit	0	No_Hit	Miss		null	null	null	null	null	null	null	null
NW_010729202_1:1037887_to_1037678	0	No_Hit	0	No_Hit	Miss		null	null	null	null	null	null	null	null
NW_010729157_1:1993714_to_1993923	0	No_Hit	0	No_Hit	Miss		null	null	null	null	null	null	null	null
NW_010729089_1:6304467_to_6303673	1	XP_019081102.1	1	NW_010729089_1:6304467_to_6303673	Hit	1.57416e-35	0.636364	130.568	0.781818	2.03833e-36	0.636364	129.798	0.781818
NW_010729103_1:5887219_to_5887386	0	No_Hit	0	No_Hit	Miss		null	null	null	null	null	null	null	null
NW_010729301_1:591604_to_591762	0	No_Hit	0	No_Hit	Miss		null	null	null	null	null	null	null	null
NW_010729108_1:3338690_to_3338418	0	No_Hit	0	No_Hit	Miss		null	null	null	null	null	null	null	null
NW_010729113_1:2241354_to_2241530	0	No_Hit	0	No_Hit	Miss		null	null	null	null	null	null	null	null
NW_010729082_1:6271072_to_6270893	0	No_Hit	0	No_Hit	Miss		null	null	null	null	null	null	null	null
NW_010729088_1:5610706_to_5610020	1	XP_010652158.1	1	NW_010729106_1:1496870_to_1495971	Miss	4.30678e-15	0.466216	72.7886	0.760638	5.52139e-25	0.477612	98.2117	0.78125
NW_010729088_1:2163572_to_2163721	0	No_Hit	0	No_Hit	Miss		null	null	null	null	null	null	null	null
NW_010729093_1:3172804_to_3172613	1	XP_019073990.1	1	NW_010729086_1:3347496_to_3346447	Miss	2.4428e-09	0.734694	52.7582	0.842105	2.27719e-66	0.573333	217.238	0.868657
NW_010729107_1:3718773_to_3718931	0	No_Hit	0	No_Hit	Miss		null	null	null	null	null	null	null	null
NW_010729221_1:464865_to_464590	0	No_Hit	0	No_Hit	Miss		null	null	null	null	null	null	null	null
NW_010729404_1:213871_to_213407	0	No_Hit	0	No_Hit	Miss		null	null	null	null	null	null	null	null
NW_010729147_1:771742_to_771587	0	No_Hit	0	No_Hit	Miss		null	null	null	null	null	null	null	null
NW_010729075_1:3557679_to_3558026	0	No_Hit	0	No_Hit	Miss		null	null	null	null	null	null	null	null
NW_010729085_1:2865322_to_2865119	0	No_Hit	0	No_Hit	Miss		null	null	null	null	null	null	null	null
NW_010729205_1:693725_to_693546	0	No_Hit	0	No_Hit	Miss		null	null	null	null	null	null	null	null
NW_010729106_1:3327730_to_3327942	0	No_Hit	0	No_Hit	Miss		null	null	null	null	null	null	null	null
NW_010729176_1:382021_to_382209	0	No_Hit	0	No_Hit	Miss		null	null	null	null	null	null	null	null
NW_010729079_1:4486721_to_4487065	0	No_Hit	0	No_Hit	Miss		null	null	null	null	null	null	null	null
NW_010729218_1:511300_to_510629	0	No_Hit	0	No_Hit	Miss		null	null	null	null	null	null	null	null
NW_010729077_1:2135700_to_2135404	0	No_Hit	0	No_Hit	Miss		null	null	null	null	null	null	null	null
NW_010729130_1:2673357_to_2672800	0	No_Hit	0	No_Hit	Miss		null	null	null	null	null	null	null	null
NW_010729088_1:5869835_to_5870227	1	XP_010661230.1	1	NW_010729323_1:125412_to_126392	Miss	1.25115e-18	0.604167	81.6481	0.738462	7.34056e-64	0.674033	202.986	0.849765
NW_010729189_1:891092_to_890796	0	No_Hit	0	No_Hit	Miss		null	null	null	null	null	null	null	null
NW_010729087_1:2398225_to_2397638	0	No_Hit	0	No_Hit	Miss		null	null	null	null	null	null	null	null
NW_010729085_1:3792222_to_3792028	0	No_Hit	0	No_Hit	Miss		null	null	null	null	null	null	null	null
NW_010729075_1:2960025_to_2960210	0	No_Hit	0	No_Hit	Miss		null	null	null	null	null	null	null	null
NW_010729334_1:89811_to_89623	0	No_Hit	0	No_Hit	Miss		null	null	null	null	null	null	null	null
NW_010729102_1:745434_to_745607	0	No_Hit	0	No_Hit	Miss		null	null	null	null	null	null	null	null
NW_010729174_1:668430_to_668651	0	No_Hit	0	No_Hit	Miss		null	null	null	null	null	null	null	null
NW_010729099_1:1230618_to_1230445	0	No_Hit	0	No_Hit	Miss		null	null	null	null	null	null	null	null
NW_010729100_1:1897174_to_1896410	1	XP_019075301.1	1	NW_010729283_1:745324_to_747279	Miss	5.17313e-67	0.818792	221.09	0.73399	1.6317e-89	0.573727	285.419	0.865854
NW_010729079_1:5953600_to_5953250	0	No_Hit	0	No_Hit	Miss		null	null	null	null	null	null	null	null
NW_010729372_1:218430_to_218239	0	No_Hit	0	No_Hit	Miss		null	null	null	null	null	null	null	null
NW_010729074_1:12591304_to_12591690	0	No_Hit	0	No_Hit	Miss		null	null	null	null	null	null	null	null
NW_010729084_1:1091148_to_1091825	0	No_Hit	0	No_Hit	Miss		null	null	null	null	null	null	null	null
NW_010729103_1:800325_to_801128	1	XP_010657358.1	1	NW_010729093_1:6552387_to_6551293	Miss	3.18289e-16	0.584906	77.411	0.444954	8.9755e-26	0.475836	102.064	0.926829
NW_010729082_1:7035753_to_7036289	0	No_Hit	0	No_Hit	Miss		null	null	null	null	null	null	null	null
NW_010729124_1:395959_to_396120	0	No_Hit	0	No_Hit	Miss		null	null	null	null	null	null	null	null
NW_010729207_1:454875_to_455126	0	No_Hit	0	No_Hit	Miss		null	null	null	null	null	null	null	null
NW_010729108_1:2749097_to_2749357	0	No_Hit	0	No_Hit	Miss		null	null	null	null	null	null	null	null
NW_010729101_1:1977782_to_1977558	0	No_Hit	0	No_Hit	Miss		null	null	null	null	null	null	null	null
NW_010729258_1:1018652_to_1018467	0	No_Hit	0	No_Hit	Miss		null	null	null	null	null	null	null	null
NW_010729197_1:304200_to_304048	0	No_Hit	0	No_Hit	Miss		null	null	null	null	null	null	null	null
NW_010729195_1:1231629_to_1231823	0	No_Hit	0	No_Hit	Miss		null	null	null	null	null	null	null	null
NW_010729243_1:159657_to_159899	0	No_Hit	0	No_Hit	Miss		null	null	null	null	null	null	null	null
NW_010729235_1:1218155_to_1217961	0	No_Hit	0	No_Hit	Miss		null	null	null	null	null	null	null	null
NW_010729262_1:678050_to_678202	0	No_Hit	0	No_Hit	Miss		null	null	null	null	null	null	null	null
NW_010729322_1:551719_to_551883	0	No_Hit	0	No_Hit	Miss		null	null	null	null	null	null	null	null
NW_010729090_1:7338857_to_7338672	0	No_Hit	0	No_Hit	Miss		null	null	null	null	null	null	null	null
NW_010729170_1:179552_to_179397	0	No_Hit	0	No_Hit	Miss		null	null	null	null	null	null	null	null
NW_010729095_1:2398869_to_2399219	0	No_Hit	0	No_Hit	Miss		null	null	null	null	null	null	null	null
NW_010729099_1:1415838_to_1416176	0	No_Hit	0	No_Hit	Miss		null	null	null	null	null	null	null	null
NW_010729520_1:29991_to_29494	1	XP_010654970.1	1	NW_010729217_1:1168866_to_1167004	Miss	7.88713e-27	0.808219	107.842	0.477124	9.56205e-63	0.593284	220.32	0.404839
NW_010729242_1:742865_to_743032	0	No_Hit	0	No_Hit	Miss		null	null	null	null	null	null	null	null
NW_010729158_1:801367_to_801552	0	No_Hit	0	No_Hit	Miss		null	null	null	null	null	null	null	null
NW_010729166_1:1321151_to_1320807	0	No_Hit	0	No_Hit	Miss		null	null	null	null	null	null	null	null
NW_010729154_1:2411927_to_2412169	0	No_Hit	0	No_Hit	Miss		null	null	null	null	null	null	null	null
NW_010729141_1:1934437_to_1934760	0	No_Hit	0	No_Hit	Miss		null	null	null	null	null	null	null	null
NW_010729110_1:3586768_to_3586571	0	No_Hit	0	No_Hit	Miss		null	null	null	null	null	null	null	null
NW_010729080_1:5656241_to_5656077	0	No_Hit	0	No_Hit	Miss		null	null	null	null	null	null	null	null
NW_010729487_1:96946_to_97137	0	No_Hit	0	No_Hit	Miss		null	null	null	null	null	null	null	null
NW_010729270_1:17714_to_17869	0	No_Hit	0	No_Hit	Miss		null	null	null	null	null	null	null	null
NW_010729122_1:2639301_to_2639501	0	No_Hit	0	No_Hit	Miss		null	null	null	null	null	null	null	null
NW_010729222_1:1165298_to_1165501	0	No_Hit	0	No_Hit	Miss		null	null	null	null	null	null	null	null
NW_010729106_1:708495_to_708755	0	No_Hit	0	No_Hit	Miss		null	null	null	null	null	null	null	null
NW_010729081_1:8049133_to_8048840	0	No_Hit	0	No_Hit	Miss		null	null	null	null	null	null	null	null
NW_010729271_1:798098_to_797835	0	No_Hit	0	No_Hit	Miss		null	null	null	null	null	null	null	null
NW_010729154_1:1510281_to_1510105	0	No_Hit	0	No_Hit	Miss		null	null	null	null	null	null	null	null
NW_010729164_1:32508_to_32657	0	No_Hit	0	No_Hit	Miss		null	null	null	null	null	null	null	null
NW_010729099_1:5912286_to_5912618	1	XP_010650251.1	1	NW_010729217_1:1168866_to_1167004	Miss	4.17764e-11	0.837838	60.4622	0.352381	1.21496e-137	0.623077	440.654	0.835484
NW_010729197_1:1362816_to_1363088	0	No_Hit	0	No_Hit	Miss		null	null	null	null	null	null	null	null
NW_010729084_1:489979_to_489497	1	XP_019074375.1	1	NW_010729086_1:3347496_to_3346447	Miss	1.28507e-17	0.5	79.337	0.973451	1.10438e-66	0.574394	220.32	0.850746
NW_010729180_1:1871536_to_1871811	0	No_Hit	0	No_Hit	Miss		null	null	null	null	null	null	null	null
NW_010729281_1:878082_to_877855	0	No_Hit	0	No_Hit	Miss		null	null	null	null	null	null	null	null
NW_010729163_1:1294709_to_1294912	0	No_Hit	0	No_Hit	Miss		null	null	null	null	null	null	null	null
NW_010729238_1:101478_to_101735	0	No_Hit	0	No_Hit	Miss		null	null	null	null	null	null	null	null
NW_010729219_1:458630_to_458373	0	No_Hit	0	No_Hit	Miss		null	null	null	null	null	null	null	null
NW_010729085_1:9487927_to_9487601	0	No_Hit	0	No_Hit	Miss		null	null	null	null	null	null	null	null
NW_010729288_1:762578_to_762333	0	No_Hit	0	No_Hit	Miss		null	null	null	null	null	null	null	null
NW_010729217_1:581735_to_581923	0	No_Hit	0	No_Hit	Miss		null	null	null	null	null	null	null	null
NW_010729200_1:188323_to_188475	0	No_Hit	0	No_Hit	Miss		null	null	null	null	null	null	null	null
NW_010729099_1:3876847_to_3877086	0	No_Hit	0	No_Hit	Miss		null	null	null	null	null	null	null	null
NW_010729123_1:609271_to_609116	0	No_Hit	0	No_Hit	Miss		null	null	null	null	null	null	null	null
NW_010729126_1:1732751_to_1732924	0	No_Hit	0	No_Hit	Miss		null	null	null	null	null	null	null	null
NW_010729290_1:152943_to_153308	0	No_Hit	0	No_Hit	Miss		null	null	null	null	null	null	null	null
NW_010729249_1:1129564_to_1129178	1	XP_019076541.1	1	NW_010729094_1:6720227_to_6717699	Miss	1.49402e-26	0.679612	106.301	0.79845	0	0.739895	696.812	0.812589
NW_010729100_1:1562384_to_1561917	0	No_Hit	0	No_Hit	Miss		null	null	null	null	null	null	null	null
NW_010729074_1:2620478_to_2620744	0	No_Hit	0	No_Hit	Miss		null	null	null	null	null	null	null	null
NW_010729099_1:3220066_to_3219845	0	No_Hit	0	No_Hit	Miss		null	null	null	null	null	null	null	null
NW_010729146_1:2187241_to_2187035	0	No_Hit	0	No_Hit	Miss		null	null	null	null	null	null	null	null
NW_010729090_1:5866512_to_5866745	0	No_Hit	0	No_Hit	Miss		null	null	null	null	null	null	null	null
NW_010729089_1:2159137_to_2159373	0	No_Hit	0	No_Hit	Miss		null	null	null	null	null	null	null	null
NW_010729126_1:3064241_to_3064408	0	No_Hit	0	No_Hit	Miss		null	null	null	null	null	null	null	null
NW_010729106_1:1748971_to_1749129	0	No_Hit	0	No_Hit	Miss		null	null	null	null	null	null	null	null
NW_010729156_1:1295798_to_1295968	0	No_Hit	0	No_Hit	Miss		null	null	null	null	null	null	null	null
NW_010729162_1:538990_to_538835	0	No_Hit	0	No_Hit	Miss		null	null	null	null	null	null	null	null
NW_010729386_1:352496_to_352870	0	No_Hit	0	No_Hit	Miss		null	null	null	null	null	null	null	null
NW_010729116_1:2168820_to_2168443	0	No_Hit	0	No_Hit	Miss		null	null	null	null	null	null	null	null
NW_010729081_1:588064_to_588276	0	No_Hit	0	No_Hit	Miss		null	null	null	null	null	null	null	null
NW_010729143_1:1458444_to_1458602	0	No_Hit	0	No_Hit	Miss		null	null	null	null	null	null	null	null
NW_010729144_1:2136456_to_2136148	0	No_Hit	0	No_Hit	Miss		null	null	null	null	null	null	null	null
NW_010729122_1:3478339_to_3478190	0	No_Hit	0	No_Hit	Miss		null	null	null	null	null	null	null	null
NW_010730176_1:8324_to_8139	0	No_Hit	0	No_Hit	Miss		null	null	null	null	null	null	null	null
NW_010729099_1:28932_to_28723	0	No_Hit	0	No_Hit	Miss		null	null	null	null	null	null	null	null
NW_010729397_1:178717_to_179262	0	No_Hit	0	No_Hit	Miss		null	null	null	null	null	null	null	null
NW_010729090_1:3964061_to_3964216	0	No_Hit	0	No_Hit	Miss		null	null	null	null	null	null	null	null
NW_010729309_1:306941_to_306285	1	XP_010655818.2	1	NW_010729118_1:2852008_to_2850851	Miss	1.5698e-11	0.588235	62.3882	0.523316	3.45091e-24	0.469388	97.0561	0.69883
NW_010729096_1:6450853_to_6451206	0	No_Hit	0	No_Hit	Miss		null	null	null	null	null	null	null	null
NW_010729091_1:5340315_to_5341469	1	XP_019075277.1	1	NW_010729283_1:745324_to_747279	Miss	4.88964e-57	0.520661	200.675	0.898438	3.56192e-89	0.573727	284.648	0.865854
NW_010729284_1:840627_to_840797	0	No_Hit	0	No_Hit	Miss		null	null	null	null	null	null	null	null
NW_010729110_1:1496438_to_1495569	0	No_Hit	0	No_Hit	Miss		null	null	null	null	null	null	null	null
NW_010729231_1:235487_to_235239	0	No_Hit	0	No_Hit	Miss		null	null	null	null	null	null	null	null
NW_010729410_1:177431_to_177192	0	No_Hit	0	No_Hit	Miss		null	null	null	null	null	null	null	null
NW_010729206_1:1500375_to_1500046	0	No_Hit	0	No_Hit	Miss		null	null	null	null	null	null	null	null
NW_010729123_1:3764943_to_3765119	0	No_Hit	0	No_Hit	Miss		null	null	null	null	null	null	null	null
NW_010729176_1:1876401_to_1876871	0	No_Hit	0	No_Hit	Miss		null	null	null	null	null	null	null	null
NW_010729352_1:273854_to_274168	0	No_Hit	0	No_Hit	Miss		null	null	null	null	null	null	null	null
NW_010729086_1:2837424_to_2836513	1	XP_010653586.1	1	NW_010729206_1:645292_to_646605	Miss	5.05526e-12	0.546512	62.003	0.716667	3.1567e-32	0.469965	120.553	0.829114
NW_010729298_1:123435_to_123193	0	No_Hit	0	No_Hit	Miss		null	null	null	null	null	null	null	null
NW_010729083_1:4298671_to_4298895	0	No_Hit	0	No_Hit	Miss		null	null	null	null	null	null	null	null
NW_010729370_1:276698_to_277285	0	No_Hit	0	No_Hit	Miss		null	null	null	null	null	null	null	null
NW_010729188_1:521536_to_521757	0	No_Hit	0	No_Hit	Miss		null	null	null	null	null	null	null	null
NW_010729112_1:4024352_to_4024645	0	No_Hit	0	No_Hit	Miss		null	null	null	null	null	null	null	null
NW_010729104_1:3085706_to_3085891	0	No_Hit	0	No_Hit	Miss		null	null	null	null	null	null	null	null
NW_010729098_1:2879810_to_2879634	0	No_Hit	0	No_Hit	Miss		null	null	null	null	null	null	null	null
NW_010729123_1:968454_to_968711	0	No_Hit	0	No_Hit	Miss		null	null	null	null	null	null	null	null
NW_010729143_1:1390281_to_1391393	1	XP_010656238.1	1	NW_010729074_1:7162390_to_7160717	Miss	4.28168e-57	0.706186	202.601	0.546479	2.73216e-93	0.594872	301.597	0.997333
NW_010729130_1:1394214_to_1395131	1	XP_019081057.1	1	NW_010729090_1:409278_to_410390	Miss	1.08844e-57	0.699346	184.111	0.884393	1.00619e-90	0.747788	270.781	1
NW_010729144_1:822774_to_822956	0	No_Hit	0	No_Hit	Miss		null	null	null	null	null	null	null	null
NW_010729102_1:3598074_to_3597913	0	No_Hit	0	No_Hit	Miss		null	null	null	null	null	null	null	null
NW_010729128_1:2405513_to_2405851	0	No_Hit	0	No_Hit	Miss		null	null	null	null	null	null	null	null
NW_010729195_1:386486_to_387247	1	XP_010653586.1	1	NW_010729206_1:645292_to_646605	Miss	2.79155e-15	0.561905	73.559	0.488263	3.1567e-32	0.469965	120.553	0.829114
NW_010729214_1:688932_to_689150	1	XP_019079594.1	1	NW_010729149_1:207937_to_208563	Miss	1.17545e-19	0.685714	80.4925	0.972222	8.57895e-43	0.721429	142.895	0.723958
NW_010729099_1:4043332_to_4043045	0	No_Hit	0	No_Hit	Miss		null	null	null	null	null	null	null	null
NW_010729205_1:702007_to_702258	0	No_Hit	0	No_Hit	Miss		null	null	null	null	null	null	null	null
NW_010729108_1:4573984_to_4574313	1	XP_010660648.1	1	NW_010729108_1:4573984_to_4574313	Hit	2.27218e-20	0.614679	85.5001	0.981651	6.93095e-22	0.614679	86.2705	0.981651
NW_010729126_1:1997038_to_1996661	0	No_Hit	0	No_Hit	Miss		null	null	null	null	null	null	null	null
NW_010729126_1:1110666_to_1110818	0	No_Hit	0	No_Hit	Miss		null	null	null	null	null	null	null	null
NW_010729080_1:1347584_to_1347435	0	No_Hit	0	No_Hit	Miss		null	null	null	null	null	null	null	null
NW_010729093_1:5576223_to_5575894	0	No_Hit	0	No_Hit	Miss		null	null	null	null	null	null	null	null
NW_010729235_1:674677_to_674519	0	No_Hit	0	No_Hit	Miss		null	null	null	null	null	null	null	null
NW_010729130_1:1353487_to_1353011	0	No_Hit	0	No_Hit	Miss		null	null	null	null	null	null	null	null
NW_010729090_1:5910151_to_5910831	0	No_Hit	0	No_Hit	Miss		null	null	null	null	null	null	null	null
NW_010729090_1:6616753_to_6616535	0	No_Hit	0	No_Hit	Miss		null	null	null	null	null	null	null	null
NW_010729356_1:418605_to_419048	1	XP_010656238.1	1	NW_010729074_1:7162390_to_7160717	Miss	2.55005e-29	0.735043	114.005	0.918699	2.73216e-93	0.594872	301.597	0.997333
NW_010729085_1:3980993_to_3980595	0	No_Hit	0	No_Hit	Miss		null	null	null	null	null	null	null	null
NW_010729104_1:135016_to_135306	0	No_Hit	0	No_Hit	Miss		null	null	null	null	null	null	null	null
NW_010729442_1:118364_to_118840	1	XP_019076502.1	1	NW_010729442_1:118364_to_118840	Hit	4.48034e-31	0.625	110.153	1	9.60347e-33	0.625	110.153	1
NW_010729464_1:110371_to_110784	0	No_Hit	0	No_Hit	Miss		null	null	null	null	null	null	null	null
NW_010729079_1:8354211_to_8353891	0	No_Hit	0	No_Hit	Miss		null	null	null	null	null	null	null	null
NW_010729086_1:6521318_to_6520815	1	XP_019074303.1	1	NW_010729086_1:6521318_to_6520815	Hit	6.98042e-06	0.616667	44.2838	0.527778	9.21986e-07	0.616667	44.2838	0.527778
NW_010729136_1:3246959_to_3246663	0	No_Hit	0	No_Hit	Miss		null	null	null	null	null	null	null	null
NW_010729340_1:461618_to_461400	0	No_Hit	0	No_Hit	Miss		null	null	null	null	null	null	null	null
NW_010729143_1:1070388_to_1069420	1	XP_019075301.1	1	NW_010729283_1:745324_to_747279	Miss	2.10263e-63	0.575658	215.698	0.904459	1.6317e-89	0.573727	285.419	0.865854
NW_010729145_1:719365_to_718802	1	XP_019073512.1	1	NW_010729131_1:2796045_to_2792974	Miss	5.09608e-27	0.571429	108.227	0.855556	1.54908e-62	0.509761	218.394	0.67642
NW_010729373_1:293287_to_292943	0	No_Hit	0	No_Hit	Miss		null	null	null	null	null	null	null	null
NW_010729159_1:834277_to_834447	0	No_Hit	0	No_Hit	Miss		null	null	null	null	null	null	null	null
NW_010729089_1:2445215_to_2445033	0	No_Hit	0	No_Hit	Miss		null	null	null	null	null	null	null	null
NW_010729261_1:834824_to_835111	1	XP_019078472.1	1	NW_010729155_1:1347743_to_1347042	Miss	7.46142e-06	0.676471	41.5874	0.918919	1.6873e-43	0.598214	147.132	1
NW_010729119_1:1569726_to_1569505	0	No_Hit	0	No_Hit	Miss		null	null	null	null	null	null	null	null
NW_010729136_1:3262269_to_3262036	0	No_Hit	0	No_Hit	Miss		null	null	null	null	null	null	null	null
NW_010729135_1:2456130_to_2455936	0	No_Hit	0	No_Hit	Miss		null	null	null	null	null	null	null	null
NW_010729283_1:828753_to_828247	0	No_Hit	0	No_Hit	Miss		null	null	null	null	null	null	null	null
NW_010729405_1:73013_to_73216	0	No_Hit	0	No_Hit	Miss		null	null	null	null	null	null	null	null
NW_010729265_1:220294_to_220653	0	No_Hit	0	No_Hit	Miss		null	null	null	null	null	null	null	null
NW_010729097_1:4565625_to_4565218	1	XP_019080811.1	1	NW_010729086_1:3347496_to_3346447	Miss	6.64718e-08	0.64	48.9062	0.844828	3.977e-61	0.552727	201.445	0.808955
NW_010729085_1:4089544_to_4090128	0	No_Hit	0	No_Hit	Miss		null	null	null	null	null	null	null	null
NW_010729111_1:2496747_to_2496313	0	No_Hit	0	No_Hit	Miss		null	null	null	null	null	null	null	null
NW_010729431_1:155211_to_154954	0	No_Hit	0	No_Hit	Miss		null	null	null	null	null	null	null	null
NW_010729074_1:7162390_to_7160717	1	XP_010656238.1	1	NW_010729074_1:7162390_to_7160717	Hit	4.78485e-92	0.594872	301.597	0.997333	2.73216e-93	0.594872	301.597	0.997333
NW_010729081_1:3472842_to_3473291	0	No_Hit	0	No_Hit	Miss		null	null	null	null	null	null	null	null
NW_010729130_1:546245_to_545979	0	No_Hit	0	No_Hit	Miss		null	null	null	null	null	null	null	null
NW_010729316_1:458158_to_458352	0	No_Hit	0	No_Hit	Miss		null	null	null	null	null	null	null	null
NW_010729101_1:978994_to_978674	0	No_Hit	0	No_Hit	Miss		null	null	null	null	null	null	null	null
NW_010729082_1:9102090_to_9101584	0	No_Hit	0	No_Hit	Miss		null	null	null	null	null	null	null	null
NW_010729313_1:7423_to_7575	0	No_Hit	0	No_Hit	Miss		null	null	null	null	null	null	null	null
NW_010729160_1:86256_to_86486	0	No_Hit	0	No_Hit	Miss		null	null	null	null	null	null	null	null
NW_010729096_1:5446790_to_5446996	0	No_Hit	0	No_Hit	Miss		null	null	null	null	null	null	null	null
NW_010729333_1:539227_to_538799	0	No_Hit	0	No_Hit	Miss		null	null	null	null	null	null	null	null
NW_010729255_1:772562_to_771813	1	XP_019074375.1	1	NW_010729086_1:3347496_to_3346447	Miss	2.29646e-20	0.540741	89.3521	0.76	1.10438e-66	0.574394	220.32	0.850746
NW_010729164_1:2267667_to_2267819	0	No_Hit	0	No_Hit	Miss		null	null	null	null	null	null	null	null
NW_010729168_1:861000_to_860596	0	No_Hit	0	No_Hit	Miss		null	null	null	null	null	null	null	null
NW_010729116_1:1912377_to_1912535	0	No_Hit	0	No_Hit	Miss		null	null	null	null	null	null	null	null
NW_010729081_1:3461358_to_3461510	0	No_Hit	0	No_Hit	Miss		null	null	null	null	null	null	null	null
NW_010729079_1:1702462_to_1701803	1	XP_010652158.1	1	NW_010729106_1:1496870_to_1495971	Miss	2.40837e-13	0.455959	68.1662	0.875	5.52139e-25	0.477612	98.2117	0.78125
NW_010729117_1:4406115_to_4405885	0	No_Hit	0	No_Hit	Miss		null	null	null	null	null	null	null	null
NW_010729198_1:1044757_to_1044942	0	No_Hit	0	No_Hit	Miss		null	null	null	null	null	null	null	null
NW_010729435_1:186578_to_186862	0	No_Hit	0	No_Hit	Miss		null	null	null	null	null	null	null	null
NW_010729333_1:517767_to_517588	0	No_Hit	0	No_Hit	Miss		null	null	null	null	null	null	null	null
NW_010729084_1:9027810_to_9028124	0	No_Hit	0	No_Hit	Miss		null	null	null	null	null	null	null	null
NW_010729327_1:302815_to_302018	0	No_Hit	0	No_Hit	Miss		null	null	null	null	null	null	null	null
NW_010729144_1:75170_to_75580	0	No_Hit	0	No_Hit	Miss		null	null	null	null	null	null	null	null
NW_010729121_1:3989085_to_3988765	0	No_Hit	0	No_Hit	Miss		null	null	null	null	null	null	null	null
NW_010729085_1:7819724_to_7819374	0	No_Hit	0	No_Hit	Miss		null	null	null	null	null	null	null	null
NW_010729075_1:8797969_to_8797694	0	No_Hit	0	No_Hit	Miss		null	null	null	null	null	null	null	null
NW_010729096_1:683929_to_684096	0	No_Hit	0	No_Hit	Miss		null	null	null	null	null	null	null	null
NW_010729117_1:3550398_to_3550796	0	No_Hit	0	No_Hit	Miss		null	null	null	null	null	null	null	null
NW_010729236_1:447599_to_447763	0	No_Hit	0	No_Hit	Miss		null	null	null	null	null	null	null	null
NW_010729114_1:2548278_to_2548439	0	No_Hit	0	No_Hit	Miss		null	null	null	null	null	null	null	null
NW_010729103_1:3881995_to_3882390	1	XP_010665225.1	1	NW_010729176_1:1361681_to_1360101	Miss	9.67072e-29	0.627907	109.383	1	1.84811e-47	0.586538	163.31	0.621212
NW_010729102_1:2101716_to_2101555	0	No_Hit	0	No_Hit	Miss		null	null	null	null	null	null	null	null
NW_010729186_1:312854_to_312420	0	No_Hit	0	No_Hit	Miss		null	null	null	null	null	null	null	null
NW_010729133_1:101011_to_100835	0	No_Hit	0	No_Hit	Miss		null	null	null	null	null	null	null	null
NW_010729113_1:1224431_to_1224646	0	No_Hit	0	No_Hit	Miss		null	null	null	null	null	null	null	null
NW_010729079_1:2720991_to_2720767	0	No_Hit	0	No_Hit	Miss		null	null	null	null	null	null	null	null
NW_010729186_1:931513_to_931671	0	No_Hit	0	No_Hit	Miss		null	null	null	null	null	null	null	null
NW_010729192_1:1041364_to_1041633	0	No_Hit	0	No_Hit	Miss		null	null	null	null	null	null	null	null
NW_010729087_1:5715464_to_5715312	0	No_Hit	0	No_Hit	Miss		null	null	null	null	null	null	null	null
NW_010729091_1:178761_to_179099	0	No_Hit	0	No_Hit	Miss		null	null	null	null	null	null	null	null
NW_010729125_1:1179318_to_1179524	0	No_Hit	0	No_Hit	Miss		null	null	null	null	null	null	null	null
NW_010729253_1:183422_to_183219	0	No_Hit	0	No_Hit	Miss		null	null	null	null	null	null	null	null
NW_010729194_1:39590_to_40051	0	No_Hit	0	No_Hit	Miss		null	null	null	null	null	null	null	null
NW_010729094_1:1475951_to_1476295	0	No_Hit	0	No_Hit	Miss		null	null	null	null	null	null	null	null
NW_010729389_1:258245_to_258499	0	No_Hit	0	No_Hit	Miss		null	null	null	null	null	null	null	null
NW_010729260_1:720706_to_720960	0	No_Hit	0	No_Hit	Miss		null	null	null	null	null	null	null	null
NW_010729081_1:1931115_to_1931279	0	No_Hit	0	No_Hit	Miss		null	null	null	null	null	null	null	null
NW_010729248_1:1156717_to_1156127	0	No_Hit	0	No_Hit	Miss		null	null	null	null	null	null	null	null
NW_010729082_1:2870325_to_2870173	0	No_Hit	0	No_Hit	Miss		null	null	null	null	null	null	null	null
NW_010729278_1:832727_to_832083	0	No_Hit	0	No_Hit	Miss		null	null	null	null	null	null	null	null
NW_010729091_1:3779476_to_3779303	0	No_Hit	0	No_Hit	Miss		null	null	null	null	null	null	null	null
NW_010729099_1:711617_to_711420	0	No_Hit	0	No_Hit	Miss		null	null	null	null	null	null	null	null
NW_010729101_1:716060_to_717895	0	No_Hit	0	No_Hit	Miss		null	null	null	null	null	null	null	null
NW_010729275_1:860657_to_860262	0	No_Hit	0	No_Hit	Miss		null	null	null	null	null	null	null	null
NW_010729079_1:44841_to_44623	0	No_Hit	0	No_Hit	Miss		null	null	null	null	null	null	null	null
NW_010729077_1:4908707_to_4909717	1	XP_019080407.1	1	NW_010729283_1:745324_to_747279	Miss	5.16717e-53	0.731034	182.57	0.960265	6.42406e-88	0.72093	286.96	0.629268
NW_010729134_1:1183714_to_1183950	0	No_Hit	0	No_Hit	Miss		null	null	null	null	null	null	null	null
NW_010729079_1:233892_to_233623	0	No_Hit	0	No_Hit	Miss		null	null	null	null	null	null	null	null
NW_010729198_1:708423_to_708169	0	No_Hit	0	No_Hit	Miss		null	null	null	null	null	null	null	null
NW_010729084_1:8608038_to_8607805	0	No_Hit	0	No_Hit	Miss		null	null	null	null	null	null	null	null
NW_010729111_1:244658_to_244506	0	No_Hit	0	No_Hit	Miss		null	null	null	null	null	null	null	null
NW_010729137_1:1027573_to_1027758	0	No_Hit	0	No_Hit	Miss		null	null	null	null	null	null	null	null
NW_010729209_1:1471299_to_1471745	1	XP_002283908.1	0	No_Hit	Miss	5.7296e-15	0.836066	70.8626	0.535714	null	null	null	null
NW_010729079_1:1181476_to_1181856	0	No_Hit	0	No_Hit	Miss		null	null	null	null	null	null	null	null
NW_010729150_1:2522199_to_2522050	0	No_Hit	0	No_Hit	Miss		null	null	null	null	null	null	null	null
NW_010729091_1:3008078_to_3008407	0	No_Hit	0	No_Hit	Miss		null	null	null	null	null	null	null	null
NW_010729101_1:807089_to_806766	0	No_Hit	0	No_Hit	Miss		null	null	null	null	null	null	null	null
NW_010729179_1:1897451_to_1897600	0	No_Hit	0	No_Hit	Miss		null	null	null	null	null	null	null	null
NW_010729103_1:1456371_to_1455892	0	No_Hit	0	No_Hit	Miss		null	null	null	null	null	null	null	null
NW_010729107_1:790382_to_790972	1	XP_010651539.1	1	NW_010729105_1:3732873_to_3730843	Miss	2.00825e-08	0.495726	51.9878	0.653631	3.52541e-15	0.593407	68.9366	0.50838
NW_010729110_1:3918055_to_3918246	0	No_Hit	0	No_Hit	Miss		null	null	null	null	null	null	null	null
NW_010729128_1:834465_to_834253	0	No_Hit	0	No_Hit	Miss		null	null	null	null	null	null	null	null
NW_010729084_1:4941458_to_4941649	0	No_Hit	0	No_Hit	Miss		null	null	null	null	null	null	null	null
NW_010729788_1:15484_to_15314	0	No_Hit	0	No_Hit	Miss		null	null	null	null	null	null	null	null
NW_010729200_1:1280810_to_1281142	0	No_Hit	0	No_Hit	Miss		null	null	null	null	null	null	null	null
NW_010729076_1:10501716_to_10501117	0	No_Hit	0	No_Hit	Miss		null	null	null	null	null	null	null	null
NW_010729138_1:1861380_to_1861820	0	No_Hit	0	No_Hit	Miss		null	null	null	null	null	null	null	null
NW_010729249_1:867348_to_867100	0	No_Hit	0	No_Hit	Miss		null	null	null	null	null	null	null	null
NW_010729191_1:495663_to_495893	0	No_Hit	0	No_Hit	Miss		null	null	null	null	null	null	null	null
NW_010729452_1:40200_to_40481	0	No_Hit	0	No_Hit	Miss		null	null	null	null	null	null	null	null
NW_010729153_1:1830462_to_1830869	0	No_Hit	0	No_Hit	Miss		null	null	null	null	null	null	null	null
NW_010729348_1:20768_to_21211	0	No_Hit	0	No_Hit	Miss		null	null	null	null	null	null	null	null
NW_010729192_1:688733_to_689014	0	No_Hit	0	No_Hit	Miss		null	null	null	null	null	null	null	null
NW_010729123_1:3241508_to_3241176	0	No_Hit	0	No_Hit	Miss		null	null	null	null	null	null	null	null
NW_010729119_1:1037708_to_1037863	0	No_Hit	0	No_Hit	Miss		null	null	null	null	null	null	null	null
NW_010729241_1:1035007_to_1034729	0	No_Hit	0	No_Hit	Miss		null	null	null	null	null	null	null	null
NW_010729154_1:389947_to_389759	0	No_Hit	0	No_Hit	Miss		null	null	null	null	null	null	null	null
NW_010729366_1:185180_to_185440	0	No_Hit	0	No_Hit	Miss		null	null	null	null	null	null	null	null
NW_010729099_1:1662656_to_1662991	0	No_Hit	0	No_Hit	Miss		null	null	null	null	null	null	null	null
NW_010729211_1:117900_to_117706	0	No_Hit	0	No_Hit	Miss		null	null	null	null	null	null	null	null
NW_010729078_1:7176866_to_7176579	0	No_Hit	0	No_Hit	Miss		null	null	null	null	null	null	null	null
NW_010729132_1:2292122_to_2291940	1	XP_019078567.1	1	NW_010729149_1:207937_to_208563	Miss	1.26531e-09	0.73913	52.7582	0.901961	6.42286e-55	0.640625	176.407	1
NW_010729082_1:8369976_to_8370203	0	No_Hit	0	No_Hit	Miss		null	null	null	null	null	null	null	null
NW_010729105_1:5170780_to_5170466	0	No_Hit	0	No_Hit	Miss		null	null	null	null	null	null	null	null
NW_010729080_1:3728277_to_3728483	0	No_Hit	0	No_Hit	Miss		null	null	null	null	null	null	null	null
NW_010729074_1:10653979_to_10654167	0	No_Hit	0	No_Hit	Miss		null	null	null	null	null	null	null	null
NW_010729093_1:3011969_to_3013255	1	XP_010659793.1	1	NW_010729235_1:855277_to_856185	Miss	3.53257e-28	0.601562	107.842	0.899281	1.04295e-52	0.568548	174.866	0.840678
NW_010730560_1:3224_to_3469	0	No_Hit	0	No_Hit	Miss		null	null	null	null	null	null	null	null
NW_010729104_1:268030_to_267752	0	No_Hit	0	No_Hit	Miss		null	null	null	null	null	null	null	null
NW_010729265_1:843430_to_843987	0	No_Hit	0	No_Hit	Miss		null	null	null	null	null	null	null	null
NW_010729099_1:238358_to_238549	0	No_Hit	0	No_Hit	Miss		null	null	null	null	null	null	null	null
NW_010729082_1:4071294_to_4071686	0	No_Hit	0	No_Hit	Miss		null	null	null	null	null	null	null	null
NW_010729074_1:4044496_to_4044768	0	No_Hit	0	No_Hit	Miss		null	null	null	null	null	null	null	null
NW_010729108_1:2580428_to_2580246	0	No_Hit	0	No_Hit	Miss		null	null	null	null	null	null	null	null
NW_010729273_1:450839_to_451027	0	No_Hit	0	No_Hit	Miss		null	null	null	null	null	null	null	null
NW_010729264_1:547527_to_547817	0	No_Hit	0	No_Hit	Miss		null	null	null	null	null	null	null	null
NW_010729074_1:7980131_to_7979979	0	No_Hit	0	No_Hit	Miss		null	null	null	null	null	null	null	null
NW_010729259_1:1077799_to_1078023	0	No_Hit	0	No_Hit	Miss		null	null	null	null	null	null	null	null
NW_010729280_1:889519_to_889716	0	No_Hit	0	No_Hit	Miss		null	null	null	null	null	null	null	null
NW_010729084_1:851734_to_852000	0	No_Hit	0	No_Hit	Miss		null	null	null	null	null	null	null	null
NW_010729112_1:478722_to_478901	0	No_Hit	0	No_Hit	Miss		null	null	null	null	null	null	null	null
NW_010729193_1:709913_to_709563	0	No_Hit	0	No_Hit	Miss		null	null	null	null	null	null	null	null
NW_010729083_1:2296667_to_2296497	0	No_Hit	0	No_Hit	Miss		null	null	null	null	null	null	null	null
NW_010729230_1:451303_to_451130	0	No_Hit	0	No_Hit	Miss		null	null	null	null	null	null	null	null
NW_010729341_1:88972_to_88706	0	No_Hit	0	No_Hit	Miss		null	null	null	null	null	null	null	null
NW_010729157_1:308243_to_308392	1	XP_002285189.1	1	NW_010729157_1:308243_to_308392	Hit	1.43173e-10	0.892857	55.8398	0.595745	2.14413e-11	0.892857	55.8398	0.595745
NW_010729217_1:888364_to_888167	0	No_Hit	0	No_Hit	Miss		null	null	null	null	null	null	null	null
NW_010729126_1:2156477_to_2155833	0	No_Hit	0	No_Hit	Miss		null	null	null	null	null	null	null	null
NW_010729279_1:14539_to_14703	0	No_Hit	0	No_Hit	Miss		null	null	null	null	null	null	null	null
NW_010729217_1:1168866_to_1167004	1	XP_010650251.1	1	NW_010729217_1:1168866_to_1167004	Hit	2.15557e-136	0.623077	440.654	0.835484	1.21496e-137	0.623077	440.654	0.835484
NW_010729078_1:4023677_to_4023486	0	No_Hit	0	No_Hit	Miss		null	null	null	null	null	null	null	null
NW_010729117_1:1929939_to_1930142	0	No_Hit	0	No_Hit	Miss		null	null	null	null	null	null	null	null
NW_010729197_1:1379693_to_1379505	0	No_Hit	0	No_Hit	Miss		null	null	null	null	null	null	null	null
NW_010729119_1:2322743_to_2322564	0	No_Hit	0	No_Hit	Miss		null	null	null	null	null	null	null	null
NW_010729130_1:2018719_to_2018567	0	No_Hit	0	No_Hit	Miss		null	null	null	null	null	null	null	null
NW_010729139_1:403838_to_403596	0	No_Hit	0	No_Hit	Miss		null	null	null	null	null	null	null	null
NW_010729075_1:11997217_to_11996309	1	XP_010650251.1	1	NW_010729217_1:1168866_to_1167004	Miss	7.07335e-21	0.526946	93.9745	0.611321	1.21496e-137	0.623077	440.654	0.835484
NW_010729079_1:1456647_to_1456901	0	No_Hit	0	No_Hit	Miss		null	null	null	null	null	null	null	null
NW_010729290_1:871611_to_871814	0	No_Hit	0	No_Hit	Miss		null	null	null	null	null	null	null	null
NW_010729088_1:7559022_to_7558759	0	No_Hit	0	No_Hit	Miss		null	null	null	null	null	null	null	null
NW_010729090_1:4381042_to_4381203	0	No_Hit	0	No_Hit	Miss		null	null	null	null	null	null	null	null
NW_010729146_1:1674080_to_1673751	0	No_Hit	0	No_Hit	Miss		null	null	null	null	null	null	null	null
NW_010729084_1:5049785_to_5049979	0	No_Hit	0	No_Hit	Miss		null	null	null	null	null	null	null	null
NW_010729076_1:3289077_to_3288883	0	No_Hit	0	No_Hit	Miss		null	null	null	null	null	null	null	null
NW_010729248_1:790164_to_789550	1	XP_010650408.1	1	NW_010729077_1:4690064_to_4691440	Miss	3.15893e-21	0.538462	90.8929	0.843243	4.20538e-59	0.547619	197.593	0.803828
NW_010729123_1:2863947_to_2864366	1	XP_019071948.1	1	NW_010729131_1:2796045_to_2792974	Miss	7.87423e-11	0.560748	58.151	0.741007	2.00554e-45	0.563559	159.073	0.974026
NW_010729188_1:1362846_to_1363007	0	No_Hit	0	No_Hit	Miss		null	null	null	null	null	null	null	null
NW_010729107_1:126835_to_127257	1	XP_019075252.1	1	NW_010729283_1:745324_to_747279	Miss	8.21526e-16	0.616279	73.9442	0.86	1.34399e-88	0.573727	285.419	0.865854
NW_010729138_1:2987137_to_2986646	0	No_Hit	0	No_Hit	Miss		null	null	null	null	null	null	null	null
NW_010729250_1:133947_to_134099	0	No_Hit	0	No_Hit	Miss		null	null	null	null	null	null	null	null
NW_010729135_1:3220945_to_3221352	0	No_Hit	0	No_Hit	Miss		null	null	null	null	null	null	null	null
NW_010729157_1:1960249_to_1959941	0	No_Hit	0	No_Hit	Miss		null	null	null	null	null	null	null	null
NW_010729113_1:2095576_to_2095397	0	No_Hit	0	No_Hit	Miss		null	null	null	null	null	null	null	null
NW_010729170_1:96760_to_96945	0	No_Hit	0	No_Hit	Miss		null	null	null	null	null	null	null	null
NW_010729165_1:1557981_to_1558256	0	No_Hit	0	No_Hit	Miss		null	null	null	null	null	null	null	null
NW_010729223_1:1366585_to_1366803	0	No_Hit	0	No_Hit	Miss		null	null	null	null	null	null	null	null
NW_010729090_1:2368314_to_2368165	0	No_Hit	0	No_Hit	Miss		null	null	null	null	null	null	null	null
NW_010729079_1:4903743_to_4903934	0	No_Hit	0	No_Hit	Miss		null	null	null	null	null	null	null	null
NW_010729187_1:1850538_to_1850966	0	No_Hit	0	No_Hit	Miss		null	null	null	null	null	null	null	null
NW_010729092_1:1865058_to_1864732	0	No_Hit	0	No_Hit	Miss		null	null	null	null	null	null	null	null
NW_010729189_1:1085131_to_1084676	0	No_Hit	0	No_Hit	Miss		null	null	null	null	null	null	null	null
NW_010729087_1:3209733_to_3210011	0	No_Hit	0	No_Hit	Miss		null	null	null	null	null	null	null	null
NW_010729109_1:3559644_to_3559949	0	No_Hit	0	No_Hit	Miss		null	null	null	null	null	null	null	null
NW_010729580_1:28570_to_28382	0	No_Hit	0	No_Hit	Miss		null	null	null	null	null	null	null	null
NW_010729197_1:696439_to_696756	0	No_Hit	0	No_Hit	Miss		null	null	null	null	null	null	null	null
NW_010729169_1:25575_to_25892	0	No_Hit	0	No_Hit	Miss		null	null	null	null	null	null	null	null
NW_010729243_1:118665_to_118856	0	No_Hit	0	No_Hit	Miss		null	null	null	null	null	null	null	null
NW_010729142_1:2391105_to_2391323	0	No_Hit	0	No_Hit	Miss		null	null	null	null	null	null	null	null
NW_010729108_1:932077_to_932265	0	No_Hit	0	No_Hit	Miss		null	null	null	null	null	null	null	null
NW_010729217_1:1504331_to_1504531	0	No_Hit	0	No_Hit	Miss		null	null	null	null	null	null	null	null
NW_010729256_1:535453_to_535608	0	No_Hit	0	No_Hit	Miss		null	null	null	null	null	null	null	null
NW_010729117_1:287746_to_287453	0	No_Hit	0	No_Hit	Miss		null	null	null	null	null	null	null	null
NW_010729084_1:1007094_to_1006906	0	No_Hit	0	No_Hit	Miss		null	null	null	null	null	null	null	null
NW_010729141_1:2819802_to_2819966	0	No_Hit	0	No_Hit	Miss		null	null	null	null	null	null	null	null
NW_010729087_1:8300988_to_8301167	0	No_Hit	0	No_Hit	Miss		null	null	null	null	null	null	null	null
NW_010729080_1:8395295_to_8395522	0	No_Hit	0	No_Hit	Miss		null	null	null	null	null	null	null	null
NW_010729149_1:207937_to_208563	1	XP_019080138.1	1	NW_010729149_1:207937_to_208563	Hit	2.5399e-71	0.726804	221.861	1	7.37602e-73	0.726804	221.861	1
NW_010729147_1:2123514_to_2123786	0	No_Hit	0	No_Hit	Miss		null	null	null	null	null	null	null	null
NW_010729096_1:4851547_to_4851137	0	No_Hit	0	No_Hit	Miss		null	null	null	null	null	null	null	null
NW_010729089_1:6802150_to_6802716	1	XP_019080025.1	1	NW_010729081_1:4215192_to_4217018	Miss	2.52312e-22	0.527132	91.2781	0.894737	1.2189e-38	0.54359	141.739	0.531335
NW_010729231_1:143192_to_143431	0	No_Hit	0	No_Hit	Miss		null	null	null	null	null	null	null	null
NW_010729077_1:7317962_to_7318813	0	No_Hit	0	No_Hit	Miss		null	null	null	null	null	null	null	null
NW_010729112_1:4065328_to_4065483	0	No_Hit	0	No_Hit	Miss		null	null	null	null	null	null	null	null
NW_010729248_1:197492_to_197707	0	No_Hit	0	No_Hit	Miss		null	null	null	null	null	null	null	null
NW_010729092_1:3385327_to_3385512	0	No_Hit	0	No_Hit	Miss		null	null	null	null	null	null	null	null
NW_010729112_1:4633680_to_4633844	0	No_Hit	0	No_Hit	Miss		null	null	null	null	null	null	null	null
NW_010729119_1:3471576_to_3471394	0	No_Hit	0	No_Hit	Miss		null	null	null	null	null	null	null	null
NW_010729095_1:1803961_to_1803746	0	No_Hit	0	No_Hit	Miss		null	null	null	null	null	null	null	null
NW_010729214_1:1450615_to_1450965	0	No_Hit	0	No_Hit	Miss		null	null	null	null	null	null	null	null
NW_010729088_1:4442025_to_4442207	0	No_Hit	0	No_Hit	Miss		null	null	null	null	null	null	null	null
NW_010729094_1:1021340_to_1021753	1	XP_010659793.1	1	NW_010729235_1:855277_to_856185	Miss	1.40831e-27	0.573643	105.916	0.954887	1.04295e-52	0.568548	174.866	0.840678
NW_010729091_1:5937397_to_5937218	0	No_Hit	0	No_Hit	Miss		null	null	null	null	null	null	null	null
NW_010731023_1:485_to_321	0	No_Hit	0	No_Hit	Miss		null	null	null	null	null	null	null	null
NW_010729155_1:2441217_to_2441017	0	No_Hit	0	No_Hit	Miss		null	null	null	null	null	null	null	null
NW_010729095_1:2958993_to_2958547	0	No_Hit	0	No_Hit	Miss		null	null	null	null	null	null	null	null
NW_010729120_1:1232394_to_1232227	0	No_Hit	0	No_Hit	Miss		null	null	null	null	null	null	null	null
NW_010729157_1:1551510_to_1551064	0	No_Hit	0	No_Hit	Miss		null	null	null	null	null	null	null	null
NW_010729343_1:148787_to_148581	0	No_Hit	0	No_Hit	Miss		null	null	null	null	null	null	null	null
NW_010729077_1:5553955_to_5553656	0	No_Hit	0	No_Hit	Miss		null	null	null	null	null	null	null	null
NW_010729283_1:761482_to_761931	0	No_Hit	0	No_Hit	Miss		null	null	null	null	null	null	null	null
NW_010729352_1:97138_to_97323	0	No_Hit	0	No_Hit	Miss		null	null	null	null	null	null	null	null
NW_010729310_1:129712_to_129879	0	No_Hit	0	No_Hit	Miss		null	null	null	null	null	null	null	null
NW_010729090_1:6024808_to_6024434	0	No_Hit	0	No_Hit	Miss		null	null	null	null	null	null	null	null
NW_010729096_1:1685232_to_1685474	0	No_Hit	0	No_Hit	Miss		null	null	null	null	null	null	null	null
NW_010729151_1:928683_to_928510	0	No_Hit	0	No_Hit	Miss		null	null	null	null	null	null	null	null
NW_010729084_1:1489472_to_1489630	0	No_Hit	0	No_Hit	Miss		null	null	null	null	null	null	null	null
NW_010729088_1:5978380_to_5977820	0	No_Hit	0	No_Hit	Miss		null	null	null	null	null	null	null	null
NW_010729227_1:607476_to_607300	0	No_Hit	0	No_Hit	Miss		null	null	null	null	null	null	null	null
NW_010729118_1:670356_to_670180	0	No_Hit	0	No_Hit	Miss		null	null	null	null	null	null	null	null
NW_010729113_1:3218771_to_3219019	0	No_Hit	0	No_Hit	Miss		null	null	null	null	null	null	null	null
NW_010729281_1:127689_to_127450	0	No_Hit	0	No_Hit	Miss		null	null	null	null	null	null	null	null
NW_010729105_1:3732873_to_3730843	1	XP_019074745.1	1	NW_010729111_1:546695_to_548980	Miss	3.18649e-32	0.522822	133.65	0.402337	3.93625e-131	0.537097	415.231	0.740448
NW_010729312_1:84686_to_84078	0	No_Hit	0	No_Hit	Miss		null	null	null	null	null	null	null	null
NW_010729156_1:1648229_to_1648059	0	No_Hit	0	No_Hit	Miss		null	null	null	null	null	null	null	null
NW_010729119_1:952731_to_952582	0	No_Hit	0	No_Hit	Miss		null	null	null	null	null	null	null	null
NW_010729110_1:4815393_to_4815202	0	No_Hit	0	No_Hit	Miss		null	null	null	null	null	null	null	null
NW_010729087_1:6595175_to_6594885	0	No_Hit	0	No_Hit	Miss		null	null	null	null	null	null	null	null
NW_010729122_1:3645361_to_3645002	0	No_Hit	0	No_Hit	Miss		null	null	null	null	null	null	null	null
NW_010729217_1:262452_to_262685	0	No_Hit	0	No_Hit	Miss		null	null	null	null	null	null	null	null
NW_010729076_1:9819498_to_9819698	0	No_Hit	0	No_Hit	Miss		null	null	null	null	null	null	null	null
NW_010729194_1:1761158_to_1761403	0	No_Hit	0	No_Hit	Miss		null	null	null	null	null	null	null	null
NW_010729213_1:443710_to_443937	0	No_Hit	0	No_Hit	Miss		null	null	null	null	null	null	null	null
NW_010729079_1:6794144_to_6794479	0	No_Hit	0	No_Hit	Miss		null	null	null	null	null	null	null	null
NW_010729087_1:7838148_to_7837852	0	No_Hit	0	No_Hit	Miss		null	null	null	null	null	null	null	null
NW_010729240_1:819017_to_818634	0	No_Hit	0	No_Hit	Miss		null	null	null	null	null	null	null	null
NW_010729257_1:555111_to_555314	0	No_Hit	0	No_Hit	Miss		null	null	null	null	null	null	null	null
NW_010729191_1:674667_to_675038	0	No_Hit	0	No_Hit	Miss		null	null	null	null	null	null	null	null
NW_010729124_1:1568451_to_1568104	0	No_Hit	0	No_Hit	Miss		null	null	null	null	null	null	null	null
NW_010729552_1:68734_to_68351	1	XP_019081718.1	1	NW_010729139_1:2144597_to_2145742	Miss	3.51265e-14	0.487395	67.0106	0.952	9.93328e-28	0.555556	104.375	0.79902
NW_010729165_1:1753573_to_1753734	0	No_Hit	0	No_Hit	Miss		null	null	null	null	null	null	null	null
NW_010729075_1:11430112_to_11429189	0	No_Hit	0	No_Hit	Miss		null	null	null	null	null	null	null	null
NW_010729079_1:10701357_to_10701064	0	No_Hit	0	No_Hit	Miss		null	null	null	null	null	null	null	null
NW_010729091_1:7646482_to_7646225	0	No_Hit	0	No_Hit	Miss		null	null	null	null	null	null	null	null
NW_010729109_1:704667_to_704933	0	No_Hit	0	No_Hit	Miss		null	null	null	null	null	null	null	null
NW_010729133_1:1415663_to_1415923	0	No_Hit	0	No_Hit	Miss		null	null	null	null	null	null	null	null
NW_010729200_1:360068_to_359046	0	No_Hit	0	No_Hit	Miss		null	null	null	null	null	null	null	null
NW_010729349_1:68833_to_68306	1	XP_010664448.1	1	NW_010729139_1:2144597_to_2145742	Miss	5.55259e-25	0.628099	98.5969	0.707602	5.9394e-38	0.575342	133.265	1
NW_010729274_1:407773_to_408081	0	No_Hit	0	No_Hit	Miss		null	null	null	null	null	null	null	null
NW_010729242_1:90561_to_91163	0	No_Hit	0	No_Hit	Miss		null	null	null	null	null	null	null	null
NW_010729152_1:689761_to_689555	0	No_Hit	0	No_Hit	Miss		null	null	null	null	null	null	null	null
NW_010729197_1:892399_to_892860	1	XP_019077424.1	1	NW_010729283_1:745324_to_747279	Miss	1.24321e-14	0.577778	70.0922	0.873333	6.5864e-65	0.560897	208.764	0.964052
NW_010729075_1:7649237_to_7649085	0	No_Hit	0	No_Hit	Miss		null	null	null	null	null	null	null	null
NW_010729278_1:77002_to_76772	0	No_Hit	0	No_Hit	Miss		null	null	null	null	null	null	null	null
NW_010729194_1:129393_to_129635	0	No_Hit	0	No_Hit	Miss		null	null	null	null	null	null	null	null
NW_010729122_1:1097034_to_1097240	0	No_Hit	0	No_Hit	Miss		null	null	null	null	null	null	null	null
NW_010729113_1:1316349_to_1316158	0	No_Hit	0	No_Hit	Miss		null	null	null	null	null	null	null	null
NW_010729191_1:1942947_to_1942705	0	No_Hit	0	No_Hit	Miss		null	null	null	null	null	null	null	null
NW_010729130_1:2437577_to_2437305	0	No_Hit	0	No_Hit	Miss		null	null	null	null	null	null	null	null
NW_010729096_1:4328649_to_4328431	0	No_Hit	0	No_Hit	Miss		null	null	null	null	null	null	null	null
NW_010729145_1:2174611_to_2175105	1	XP_010652529.1	1	NW_010729075_1:10536110_to_10534491	Miss	2.63107e-15	0.582278	72.0182	0.840426	1.31366e-114	0.610048	353.599	0.817269
NW_010729213_1:482866_to_482678	0	No_Hit	0	No_Hit	Miss		null	null	null	null	null	null	null	null
NW_010729301_1:540182_to_539709	0	No_Hit	0	No_Hit	Miss		null	null	null	null	null	null	null	null
NW_010729095_1:637567_to_637989	1	XP_010658657.1	1	NW_010729105_1:3732873_to_3730843	Miss	3.17711e-11	0.49	59.3066	0.816667	9.2985e-15	0.533898	69.707	0.402778
NW_010729164_1:2182180_to_2181791	0	No_Hit	0	No_Hit	Miss		null	null	null	null	null	null	null	null
NW_010729096_1:4603718_to_4603554	0	No_Hit	0	No_Hit	Miss		null	null	null	null	null	null	null	null
NW_010729098_1:6285029_to_6284781	0	No_Hit	0	No_Hit	Miss		null	null	null	null	null	null	null	null
NW_010729181_1:1905980_to_1906285	0	No_Hit	0	No_Hit	Miss		null	null	null	null	null	null	null	null
NW_010729150_1:2622109_to_2622600	0	No_Hit	0	No_Hit	Miss		null	null	null	null	null	null	null	null
NW_010729186_1:896441_to_897184	0	No_Hit	0	No_Hit	Miss		null	null	null	null	null	null	null	null
NW_010729131_1:2902532_to_2902924	1	XP_010650197.1	1	NW_010729093_1:6552387_to_6551293	Miss	5.13226e-10	0.525641	54.6842	0.696429	5.41931e-25	0.507692	95.9005	0.945
NW_010729151_1:1899819_to_1899983	0	No_Hit	0	No_Hit	Miss		null	null	null	null	null	null	null	null
NW_010729152_1:1421735_to_1421328	0	No_Hit	0	No_Hit	Miss		null	null	null	null	null	null	null	null
NW_010729158_1:2039341_to_2039156	0	No_Hit	0	No_Hit	Miss		null	null	null	null	null	null	null	null
NW_010729242_1:961814_to_962176	0	No_Hit	0	No_Hit	Miss		null	null	null	null	null	null	null	null
NW_010729100_1:2390881_to_2390732	0	No_Hit	0	No_Hit	Miss		null	null	null	null	null	null	null	null
NW_010729131_1:460685_to_460515	0	No_Hit	0	No_Hit	Miss		null	null	null	null	null	null	null	null
NW_010729082_1:170920_to_170243	0	No_Hit	0	No_Hit	Miss		null	null	null	null	null	null	null	null
NW_010729300_1:784171_to_784016	0	No_Hit	0	No_Hit	Miss		null	null	null	null	null	null	null	null
NW_010729288_1:287807_to_288043	0	No_Hit	0	No_Hit	Miss		null	null	null	null	null	null	null	null
NW_010729080_1:9005280_to_9005588	0	No_Hit	0	No_Hit	Miss		null	null	null	null	null	null	null	null
NW_010729244_1:67513_to_67355	0	No_Hit	0	No_Hit	Miss		null	null	null	null	null	null	null	null
NW_010729181_1:1754616_to_1753840	1	XP_010658742.1	1	NW_010729082_1:1666615_to_1665176	Miss	8.78075e-36	0.702479	130.568	0.882353	8.893e-73	0.550595	238.039	0.741648
NW_010729075_1:5754820_to_5754587	0	No_Hit	0	No_Hit	Miss		null	null	null	null	null	null	null	null
NW_010729086_1:3130170_to_3129853	0	No_Hit	0	No_Hit	Miss		null	null	null	null	null	null	null	null
NW_010729217_1:964889_to_964407	0	No_Hit	0	No_Hit	Miss		null	null	null	null	null	null	null	null
NW_010729086_1:6568204_to_6567371	0	No_Hit	0	No_Hit	Miss		null	null	null	null	null	null	null	null
NW_010729219_1:680193_to_680360	0	No_Hit	0	No_Hit	Miss		null	null	null	null	null	null	null	null
NW_010729132_1:1841814_to_1841464	1	XP_010658742.1	1	NW_010729082_1:1666615_to_1665176	Miss	2.40775e-09	0.78	52.7582	0.980392	8.893e-73	0.550595	238.039	0.741648
NW_010729387_1:48400_to_47945	1	XP_019081951.1	1	NW_010729131_1:2796045_to_2792974	Miss	9.07096e-16	0.50365	74.7146	0.944444	5.04359e-62	0.505423	217.238	0.655
NW_010729130_1:2249441_to_2249680	0	No_Hit	0	No_Hit	Miss		null	null	null	null	null	null	null	null
NW_010729112_1:396801_to_396112	0	No_Hit	0	No_Hit	Miss		null	null	null	null	null	null	null	null
NW_010729095_1:5572416_to_5572168	0	No_Hit	0	No_Hit	Miss		null	null	null	null	null	null	null	null
NW_010729293_1:117797_to_117600	0	No_Hit	0	No_Hit	Miss		null	null	null	null	null	null	null	null
NW_010729074_1:6768610_to_6768383	0	No_Hit	0	No_Hit	Miss		null	null	null	null	null	null	null	null
NW_010729327_1:399716_to_400096	0	No_Hit	0	No_Hit	Miss		null	null	null	null	null	null	null	null
NW_010729147_1:1631582_to_1631833	0	No_Hit	0	No_Hit	Miss		null	null	null	null	null	null	null	null
NW_010729115_1:3456766_to_3456933	0	No_Hit	0	No_Hit	Miss		null	null	null	null	null	null	null	null
NW_010729075_1:5598416_to_5597778	0	No_Hit	0	No_Hit	Miss		null	null	null	null	null	null	null	null
NW_010729126_1:1898373_to_1898606	0	No_Hit	0	No_Hit	Miss		null	null	null	null	null	null	null	null
NW_010729109_1:3660403_to_3660101	0	No_Hit	0	No_Hit	Miss		null	null	null	null	null	null	null	null
NW_010729313_1:589014_to_588823	0	No_Hit	0	No_Hit	Miss		null	null	null	null	null	null	null	null
NW_010729156_1:223919_to_223668	0	No_Hit	0	No_Hit	Miss		null	null	null	null	null	null	null	null
NW_010729078_1:8124497_to_8124285	0	No_Hit	0	No_Hit	Miss		null	null	null	null	null	null	null	null
NW_010729085_1:1414882_to_1415133	0	No_Hit	0	No_Hit	Miss		null	null	null	null	null	null	null	null
NW_010729307_1:104595_to_104834	0	No_Hit	0	No_Hit	Miss		null	null	null	null	null	null	null	null
NW_010729085_1:3567201_to_3567584	0	No_Hit	0	No_Hit	Miss		null	null	null	null	null	null	null	null
NW_010729195_1:680402_to_680686	0	No_Hit	0	No_Hit	Miss		null	null	null	null	null	null	null	null
NW_010729127_1:2767403_to_2767642	0	No_Hit	0	No_Hit	Miss		null	null	null	null	null	null	null	null
NW_010729085_1:8555561_to_8555740	0	No_Hit	0	No_Hit	Miss		null	null	null	null	null	null	null	null
NW_010729081_1:4186712_to_4186485	0	No_Hit	0	No_Hit	Miss		null	null	null	null	null	null	null	null
NW_010729248_1:323556_to_323362	0	No_Hit	0	No_Hit	Miss		null	null	null	null	null	null	null	null
NW_010729129_1:931250_to_930993	0	No_Hit	0	No_Hit	Miss		null	null	null	null	null	null	null	null
NW_010729079_1:7971440_to_7971673	0	No_Hit	0	No_Hit	Miss		null	null	null	null	null	null	null	null
NW_010729114_1:954657_to_953083	1	XP_010646564.1	1	NW_010729075_1:10536110_to_10534491	Miss	4.77033e-56	0.472103	199.904	0.966173	4.11133e-99	0.590571	312.383	0.807229
NW_010729076_1:637885_to_638124	1	XP_010661281.1	1	NW_010729086_1:6342576_to_6341908	Miss	5.92432e-14	0.677419	67.0106	0.78481	5.09435e-26	0.526596	100.908	0.953846
NW_010729118_1:406697_to_406855	0	No_Hit	0	No_Hit	Miss		null	null	null	null	null	null	null	null
NW_010729092_1:1942600_to_1942364	0	No_Hit	0	No_Hit	Miss		null	null	null	null	null	null	null	null
NW_010729125_1:2500659_to_2500823	0	No_Hit	0	No_Hit	Miss		null	null	null	null	null	null	null	null
NW_010729459_1:103868_to_104041	0	No_Hit	0	No_Hit	Miss		null	null	null	null	null	null	null	null
NW_010729107_1:2739893_to_2739297	1	XP_010658094.1	1	NW_010729235_1:855277_to_856185	Miss	1.89492e-34	0.7	127.102	0.578035	1.04265e-49	0.552419	167.933	0.840678
NW_010729128_1:3221349_to_3221588	0	No_Hit	0	No_Hit	Miss		null	null	null	null	null	null	null	null
NW_010729313_1:173894_to_173679	0	No_Hit	0	No_Hit	Miss		null	null	null	null	null	null	null	null
NW_010729120_1:4247717_to_4247869	0	No_Hit	0	No_Hit	Miss		null	null	null	null	null	null	null	null
NW_010729085_1:7696806_to_7697150	1	XP_010659539.1	1	NW_010729109_1:1349491_to_1350339	Miss	5.59811e-20	0.642857	82.4185	0.867257	1.75656e-27	0.583851	102.449	0.838542
NW_010729206_1:1392814_to_1392179	0	No_Hit	0	No_Hit	Miss		null	null	null	null	null	null	null	null
NW_010729099_1:45301_to_45579	0	No_Hit	0	No_Hit	Miss		null	null	null	null	null	null	null	null
NW_010729233_1:684936_to_685508	1	XP_010661278.1	1	NW_010729093_1:6552387_to_6551293	Miss	6.22681e-12	0.465116	61.6178	0.826923	8.98922e-21	0.5	84.3445	0.811159
NW_010729452_1:83021_to_82728	0	No_Hit	0	No_Hit	Miss		null	null	null	null	null	null	null	null
NW_010729085_1:6845731_to_6845889	0	No_Hit	0	No_Hit	Miss		null	null	null	null	null	null	null	null
NW_010729229_1:1373716_to_1373880	0	No_Hit	0	No_Hit	Miss		null	null	null	null	null	null	null	null
NW_010729090_1:906475_to_906867	1	XP_019077424.1	1	NW_010729283_1:745324_to_747279	Miss	1.06301e-09	0.557522	55.0694	0.896552	6.5864e-65	0.560897	208.764	0.964052
NW_010729095_1:6492626_to_6492297	0	No_Hit	0	No_Hit	Miss		null	null	null	null	null	null	null	null
NW_010729166_1:1012239_to_1012436	0	No_Hit	0	No_Hit	Miss		null	null	null	null	null	null	null	null
NW_010729097_1:4176283_to_4176125	0	No_Hit	0	No_Hit	Miss		null	null	null	null	null	null	null	null
NW_010729174_1:1215177_to_1215013	0	No_Hit	0	No_Hit	Miss		null	null	null	null	null	null	null	null
NW_010729092_1:6275524_to_6275745	0	No_Hit	0	No_Hit	Miss		null	null	null	null	null	null	null	null
NW_010729188_1:326673_to_326506	0	No_Hit	0	No_Hit	Miss		null	null	null	null	null	null	null	null
NW_010729161_1:2164149_to_2164487	0	No_Hit	0	No_Hit	Miss		null	null	null	null	null	null	null	null
NW_010729112_1:1795928_to_1795686	1	XP_010665236.1	1	NW_010729112_1:1795928_to_1795686	Hit	1.20099e-08	0.5625	50.8322	0.901408	1.02831e-09	0.5625	50.8322	0.901408
NW_010729411_1:297953_to_298114	0	No_Hit	0	No_Hit	Miss		null	null	null	null	null	null	null	null
NW_010729355_1:154703_to_154975	0	No_Hit	0	No_Hit	Miss		null	null	null	null	null	null	null	null
[truncated: 3,037 more rows]

## Sheet: Table S6C
Table S6C. List of conservation analysis of Nelumbo nucifera genes in Zea mays
[truncated: 4,864 more rows]

[truncated: 21 more sheets: Table S6D, Table S6E, Table S6F, Table S6G, Table S6H, Table S6I, Table S6J, Table S6K, Table S6L, Table S6M, Table S6N, Table S6O, Table S6P, Table S6Q, Table S6R, Table S6S, Table S6T, Table S6U, Table S6V, Table S6W …]
