# Supplementary material for: Identification of Proteoforms Related to Nelumbo nucifera Flower Petaloid Through Proteogenomic Strategy
Source: Proteomes. 2025 Jan 15;13(1):4. doi: 10.3390/proteomes13010004 (PMC11755666; doi:10.3390/proteomes13010004)
Supplement: Supplementary file 1 [file proteomes-13-00004-s001.zip › proteomes-3249864-supplementary-12.16/Supplementary data/Table S7.xlsx]

## Sheet: Table S7A
Table S7A. List of biological process of 4863 identified novel genes
Level	GO ID	GO Name	GO Type	Parents (ACC)	Parents (Name)	Nodescore	#Seqs	Sequence Names
1	GO:0008150	biological_process	Biological Process			537.22	149	NW_010729194_1_1178933_to_1179190, NW_010729123_1_2716659_to_2715910, NW_010729089_1_6304467_to_6303673, NW_010729176_1_1361681_to_1360101, NW_010729125_1_2612340_to_2613056, NW_010729158_1_2041723_to_2041286, NW_010729074_1_7162390_to_7160717, NW_010729324_1_331797_to_331090, NW_010729149_1_207937_to_208563, NW_010729108_1_4573984_to_4574313, NW_010729078_1_5016930_to_5017136, NW_010729233_1_252…
2	GO:0065007	biological regulation	Biological Process	GO:0008150	biological_process	28.58	26	NW_010729176_1_1361681_to_1360101, NW_010729158_1_2041723_to_2041286, NW_010729153_1_523450_to_523878, NW_010729074_1_8308063_to_8307761, NW_010729078_1_5016930_to_5017136, NW_010729108_1_4573984_to_4574313, NW_010729132_1_711857_to_712228, NW_010729082_1_1666615_to_1665176, NW_010729100_1_2217637_to_2217470, NW_010729190_1_413570_to_413950, NW_010729143_1_1390281_to_1391393, NW_010729179_1_71652…
2	GO:0009987	cellular process	Biological Process	GO:0008150	biological_process	360.45	132	NW_010729194_1_1178933_to_1179190, NW_010729123_1_2716659_to_2715910, NW_010729089_1_6304467_to_6303673, NW_010729158_1_2041723_to_2041286, NW_010729125_1_2612340_to_2613056, NW_010729149_1_207937_to_208563, NW_010729324_1_331797_to_331090, NW_010729074_1_7162390_to_7160717, NW_010729108_1_4573984_to_4574313, NW_010729078_1_5016930_to_5017136, NW_010729233_1_252547_to_251939, NW_010732205_1_322_t…
2	GO:0050789	regulation of biological process	Biological Process	GO:0065007, GO:0008150	biological regulation, biological_process	46.38	26	NW_010729176_1_1361681_to_1360101, NW_010729158_1_2041723_to_2041286, NW_010729153_1_523450_to_523878, NW_010729074_1_8308063_to_8307761, NW_010729078_1_5016930_to_5017136, NW_010729108_1_4573984_to_4574313, NW_010729082_1_1666615_to_1665176, NW_010729132_1_711857_to_712228, NW_010729100_1_2217637_to_2217470, NW_010729190_1_413570_to_413950, NW_010729143_1_1390281_to_1391393, NW_010729179_1_71652…
2	GO:0050896	response to stimulus	Biological Process	GO:0008150	biological_process	52.76	30	NW_010729176_1_1361681_to_1360101, NW_010729158_1_2041723_to_2041286, NW_010729077_1_4706186_to_4707430, NW_010729461_1_134659_to_134078, NW_010729078_1_5016930_to_5017136, NW_010729082_1_1666615_to_1665176, NW_010729190_1_413570_to_413950, NW_010729151_1_1928451_to_1927912, NW_010729200_1_669406_to_668093, NW_010729074_1_12581168_to_12580908, NW_010729143_1_1390281_to_1391393, NW_010729083_1_715…
2	GO:0008152	metabolic process	Biological Process	GO:0008150	biological_process	651.06	124	NW_010729194_1_1178933_to_1179190, NW_010729123_1_2716659_to_2715910, NW_010729089_1_6304467_to_6303673, NW_010729158_1_2041723_to_2041286, NW_010729149_1_207937_to_208563, NW_010729324_1_331797_to_331090, NW_010729108_1_4573984_to_4574313, NW_010729233_1_252547_to_251939, NW_010732205_1_322_to_1317, NW_010729100_1_2217637_to_2217470, NW_010729245_1_1232726_to_1231869, NW_010729075_1_10536110_to_…
2	GO:0051179	localization	Biological Process	GO:0008150	biological_process	10.28	15	NW_010729155_1_1347743_to_1347042, NW_010729095_1_637567_to_637989, NW_010729158_1_2041723_to_2041286, NW_010729162_1_2532673_to_2531243, NW_010729165_1_1598978_to_1598583, NW_010729204_1_309882_to_311378, NW_010729111_1_958929_to_958342, NW_010729190_1_413570_to_413950, NW_010729200_1_669406_to_668093, NW_010729079_1_9692520_to_9691996, NW_010729224_1_750363_to_750151, NW_010729126_1_224473_to_2…
3	GO:0009058	biosynthetic process	Biological Process	GO:0008152	metabolic process	73.12	35	NW_010729100_1_1897174_to_1896410, NW_010729194_1_1178933_to_1179190, NW_010729184_1_666598_to_665243, NW_010729091_1_7253551_to_7253219, NW_010729189_1_1510743_to_1511303, NW_010729153_1_523450_to_523878, NW_010729093_1_3160311_to_3157021, NW_010729094_1_5555920_to_5556177, NW_010729500_1_11678_to_11355, NW_010729108_1_4573984_to_4574313, NW_010729100_1_2217637_to_2217470, NW_010729132_1_3052051…
3	GO:0050794	regulation of cellular process	Biological Process	GO:0009987, GO:0050789	cellular process, regulation of biological process	19.38	15	NW_010729232_1_656672_to_657517, NW_010729153_1_523450_to_523878, NW_010729195_1_902630_to_901953, NW_010729232_1_207354_to_207614, NW_010729074_1_8308063_to_8307761, NW_010729078_1_5016930_to_5017136, NW_010729108_1_4573984_to_4574313, NW_010729100_1_2217637_to_2217470, NW_010729190_1_413570_to_413950, NW_010729099_1_2897142_to_2897516, NW_010729108_1_588978_to_589520, NW_010729157_1_308243_to_3…
3	GO:0044237	cellular metabolic process	Biological Process	GO:0008152, GO:0009987	metabolic process, cellular process	333.8	104	NW_010729194_1_1178933_to_1179190, NW_010729123_1_2716659_to_2715910, NW_010729089_1_6304467_to_6303673, NW_010729158_1_2041723_to_2041286, NW_010729149_1_207937_to_208563, NW_010729324_1_331797_to_331090, NW_010729108_1_4573984_to_4574313, NW_010729233_1_252547_to_251939, NW_010732205_1_322_to_1317, NW_010729100_1_2217637_to_2217470, NW_010729245_1_1232726_to_1231869, NW_010729151_1_1928451_to_1…
3	GO:0044238	primary metabolic process	Biological Process	GO:0008152	metabolic process	192.99	115	NW_010729194_1_1178933_to_1179190, NW_010729123_1_2716659_to_2715910, NW_010729089_1_6304467_to_6303673, NW_010729158_1_2041723_to_2041286, NW_010729149_1_207937_to_208563, NW_010729324_1_331797_to_331090, NW_010729108_1_4573984_to_4574313, NW_010729233_1_252547_to_251939, NW_010732205_1_322_to_1317, NW_010729100_1_2217637_to_2217470, NW_010729245_1_1232726_to_1231869, NW_010729075_1_10536110_to_…
3	GO:0051234	establishment of localization	Biological Process	GO:0051179	localization	17.13	15	NW_010729155_1_1347743_to_1347042, NW_010729095_1_637567_to_637989, NW_010729158_1_2041723_to_2041286, NW_010729162_1_2532673_to_2531243, NW_010729165_1_1598978_to_1598583, NW_010729204_1_309882_to_311378, NW_010729111_1_958929_to_958342, NW_010729190_1_413570_to_413950, NW_010729200_1_669406_to_668093, NW_010729079_1_9692520_to_9691996, NW_010729224_1_750363_to_750151, NW_010729126_1_224473_to_2…
3	GO:0071704	organic substance metabolic process	Biological Process	GO:0008152	metabolic process	375.05	119	NW_010729194_1_1178933_to_1179190, NW_010729123_1_2716659_to_2715910, NW_010729089_1_6304467_to_6303673, NW_010729158_1_2041723_to_2041286, NW_010729149_1_207937_to_208563, NW_010729324_1_331797_to_331090, NW_010729108_1_4573984_to_4574313, NW_010729233_1_252547_to_251939, NW_010732205_1_322_to_1317, NW_010729100_1_2217637_to_2217470, NW_010729245_1_1232726_to_1231869, NW_010729075_1_10536110_to_…
3	GO:0006807	nitrogen compound metabolic process	Biological Process	GO:0008152	metabolic process	224.6	108	NW_010729194_1_1178933_to_1179190, NW_010729123_1_2716659_to_2715910, NW_010729089_1_6304467_to_6303673, NW_010729149_1_207937_to_208563, NW_010729324_1_331797_to_331090, NW_010729108_1_4573984_to_4574313, NW_010729233_1_252547_to_251939, NW_010732205_1_322_to_1317, NW_010729100_1_2217637_to_2217470, NW_010729245_1_1232726_to_1231869, NW_010729075_1_10536110_to_10534491, NW_010729083_1_4733838_to…
3	GO:0006950	response to stress	Biological Process	GO:0050896	response to stimulus	22.08	14	NW_010729101_1_847523_to_846987, NW_010729087_1_1893194_to_1892901, NW_010729232_1_656672_to_657517, NW_010729077_1_4706186_to_4707430, NW_010729232_1_207354_to_207614, NW_010729286_1_267731_to_268450, NW_010729111_1_958929_to_958342, NW_010729197_1_1669765_to_1670370, NW_010729200_1_669406_to_668093, NW_010729074_1_12581168_to_12580908, NW_010729083_1_7154357_to_7154932, NW_010729079_1_10357408_…
4	GO:0044249	cellular biosynthetic process	Biological Process	GO:0009058, GO:0044237	biosynthetic process, cellular metabolic process	73.08	34	NW_010729100_1_1897174_to_1896410, NW_010729194_1_1178933_to_1179190, NW_010729184_1_666598_to_665243, NW_010729091_1_7253551_to_7253219, NW_010729189_1_1510743_to_1511303, NW_010729153_1_523450_to_523878, NW_010729094_1_5555920_to_5556177, NW_010729093_1_3160311_to_3157021, NW_010729500_1_11678_to_11355, NW_010729108_1_4573984_to_4574313, NW_010729100_1_2217637_to_2217470, NW_010729132_1_3052051…
4	GO:1901360	organic cyclic compound metabolic process	Biological Process	GO:0071704	organic substance metabolic process	144.02	78	NW_010729194_1_1178933_to_1179190, NW_010729123_1_2716659_to_2715910, NW_010729184_1_666598_to_665243, NW_010729089_1_6304467_to_6303673, NW_010729149_1_207937_to_208563, NW_010729108_1_4573984_to_4574313, NW_010729233_1_252547_to_251939, NW_010732205_1_322_to_1317, NW_010729100_1_2217637_to_2217470, NW_010729245_1_1232726_to_1231869, NW_010729132_1_3052051_to_3052755, NW_010729107_1_2739893_to_2…
4	GO:1901564	organonitrogen compound metabolic process	Biological Process	GO:0006807, GO:0071704	nitrogen compound metabolic process, organic substance metabolic process	44.34	26	NW_010729091_1_7253551_to_7253219, NW_010729239_1_147463_to_148461, NW_010729324_1_331797_to_331090, NW_010729085_1_2886972_to_2887382, NW_010729500_1_11678_to_11355, NW_010729074_1_8308063_to_8307761, NW_010729270_1_11536_to_11802, NW_010729117_1_1903187_to_1904386, NW_010729083_1_4733838_to_4734233, NW_010729203_1_1441723_to_1441298, NW_010729348_1_492230_to_492571, NW_010729179_1_71652_to_7195…
4	GO:0006139	nucleobase-containing compound metabolic process	Biological Process	GO:0046483, GO:1901360, GO:0044238, GO:0006725, GO:0034641	heterocycle metabolic process, organic cyclic compound metabolic process, primary metabolic process, cellular aromatic compound metabolic process, cellular nitrogen compound metabolic process	87.64	75	NW_010729194_1_1178933_to_1179190, NW_010729123_1_2716659_to_2715910, NW_010729184_1_666598_to_665243, NW_010729089_1_6304467_to_6303673, NW_010729149_1_207937_to_208563, NW_010729108_1_4573984_to_4574313, NW_010729233_1_252547_to_251939, NW_010732205_1_322_to_1317, NW_010729100_1_2217637_to_2217470, NW_010729245_1_1232726_to_1231869, NW_010729132_1_3052051_to_3052755, NW_010729107_1_2739893_to_2…
4	GO:0019538	protein metabolic process	Biological Process	GO:0043170, GO:0044238, GO:1901564	macromolecule metabolic process, primary metabolic process, organonitrogen compound metabolic process	28.56	20	NW_010729228_1_197214_to_196864, NW_010729083_1_6604443_to_6605327, NW_010729087_1_1893194_to_1892901, NW_010729091_1_7253551_to_7253219, NW_010729232_1_656672_to_657517, NW_010729192_1_709395_to_710504, NW_010729239_1_147463_to_148461, NW_010729324_1_331797_to_331090, NW_010729195_1_902630_to_901953, NW_010729085_1_2886972_to_2887382, NW_010729074_1_8308063_to_8307761, NW_010729270_1_11536_to_11…
4	GO:0044260	cellular macromolecule metabolic process	Biological Process	GO:0043170, GO:0044237	macromolecule metabolic process, cellular metabolic process	118	69	NW_010729194_1_1178933_to_1179190, NW_010729123_1_2716659_to_2715910, NW_010729184_1_666598_to_665243, NW_010729149_1_207937_to_208563, NW_010729108_1_4573984_to_4574313, NW_010729233_1_252547_to_251939, NW_010729100_1_2217637_to_2217470, NW_010729132_1_3052051_to_3052755, NW_010729107_1_2739893_to_2739297, NW_010729200_1_669406_to_668093, NW_010729083_1_7154357_to_7154932, NW_010729179_1_71652_t…
4	GO:0046483	heterocycle metabolic process	Biological Process	GO:0044237	cellular metabolic process	144.02	78	NW_010729194_1_1178933_to_1179190, NW_010729123_1_2716659_to_2715910, NW_010729184_1_666598_to_665243, NW_010729089_1_6304467_to_6303673, NW_010729149_1_207937_to_208563, NW_010729108_1_4573984_to_4574313, NW_010729233_1_252547_to_251939, NW_010732205_1_322_to_1317, NW_010729100_1_2217637_to_2217470, NW_010729245_1_1232726_to_1231869, NW_010729132_1_3052051_to_3052755, NW_010729107_1_2739893_to_2…
4	GO:0043170	macromolecule metabolic process	Biological Process	GO:0071704	organic substance metabolic process	260.24	108	NW_010729194_1_1178933_to_1179190, NW_010729123_1_2716659_to_2715910, NW_010729089_1_6304467_to_6303673, NW_010729158_1_2041723_to_2041286, NW_010729149_1_207937_to_208563, NW_010729324_1_331797_to_331090, NW_010729108_1_4573984_to_4574313, NW_010729233_1_252547_to_251939, NW_010732205_1_322_to_1317, NW_010729100_1_2217637_to_2217470, NW_010729245_1_1232726_to_1231869, NW_010729075_1_10536110_to_…
4	GO:1901576	organic substance biosynthetic process	Biological Process	GO:0009058, GO:0071704	biosynthetic process, organic substance metabolic process	54.68	35	NW_010729100_1_1897174_to_1896410, NW_010729194_1_1178933_to_1179190, NW_010729184_1_666598_to_665243, NW_010729091_1_7253551_to_7253219, NW_010729189_1_1510743_to_1511303, NW_010729153_1_523450_to_523878, NW_010729094_1_5555920_to_5556177, NW_010729093_1_3160311_to_3157021, NW_010729500_1_11678_to_11355, NW_010729108_1_4573984_to_4574313, NW_010729100_1_2217637_to_2217470, NW_010729132_1_3052051…
4	GO:0006725	cellular aromatic compound metabolic process	Biological Process	GO:0044237	cellular metabolic process	52.82	76	NW_010729194_1_1178933_to_1179190, NW_010729123_1_2716659_to_2715910, NW_010729184_1_666598_to_665243, NW_010729089_1_6304467_to_6303673, NW_010729149_1_207937_to_208563, NW_010729108_1_4573984_to_4574313, NW_010729233_1_252547_to_251939, NW_010732205_1_322_to_1317, NW_010729100_1_2217637_to_2217470, NW_010729245_1_1232726_to_1231869, NW_010729132_1_3052051_to_3052755, NW_010729107_1_2739893_to_2…
4	GO:0034641	cellular nitrogen compound metabolic process	Biological Process	GO:0006807, GO:0044237	nitrogen compound metabolic process, cellular metabolic process	150.84	81	NW_010729194_1_1178933_to_1179190, NW_010729123_1_2716659_to_2715910, NW_010729184_1_666598_to_665243, NW_010729089_1_6304467_to_6303673, NW_010729324_1_331797_to_331090, NW_010729149_1_207937_to_208563, NW_010729500_1_11678_to_11355, NW_010729108_1_4573984_to_4574313, NW_010729233_1_252547_to_251939, NW_010732205_1_322_to_1317, NW_010729100_1_2217637_to_2217470, NW_010729245_1_1232726_to_1231869…
4	GO:0006810	transport	Biological Process	GO:0051234	establishment of localization	26.69	15	NW_010729155_1_1347743_to_1347042, NW_010729095_1_637567_to_637989, NW_010729158_1_2041723_to_2041286, NW_010729162_1_2532673_to_2531243, NW_010729165_1_1598978_to_1598583, NW_010729204_1_309882_to_311378, NW_010729111_1_958929_to_958342, NW_010729190_1_413570_to_413950, NW_010729200_1_669406_to_668093, NW_010729079_1_9692520_to_9691996, NW_010729224_1_750363_to_750151, NW_010729126_1_224473_to_2…
5	GO:0009059	macromolecule biosynthetic process	Biological Process	GO:0043170, GO:1901576	macromolecule metabolic process, organic substance biosynthetic process	9.48	28	NW_010729100_1_1897174_to_1896410, NW_010729194_1_1178933_to_1179190, NW_010729184_1_666598_to_665243, NW_010729091_1_7253551_to_7253219, NW_010729189_1_1510743_to_1511303, NW_010729153_1_523450_to_523878, NW_010729094_1_5555920_to_5556177, NW_010729108_1_4573984_to_4574313, NW_010729100_1_2217637_to_2217470, NW_010729132_1_3052051_to_3052755, NW_010729203_1_1441723_to_1441298, NW_010729078_1_680…
5	GO:0018130	heterocycle biosynthetic process	Biological Process	GO:0046483, GO:0044249	heterocycle metabolic process, cellular biosynthetic process	26.56	22	NW_010729194_1_1178933_to_1179190, NW_010729184_1_666598_to_665243, NW_010729094_1_5555920_to_5556177, NW_010729153_1_523450_to_523878, NW_010729108_1_4573984_to_4574313, NW_010729100_1_2217637_to_2217470, NW_010729132_1_3052051_to_3052755, NW_010729111_1_958929_to_958342, NW_010729323_1_125412_to_126392, NW_010729079_1_3107369_to_3106191, NW_010729099_1_2897142_to_2897516, NW_010729180_1_1103685…
5	GO:0019438	aromatic compound biosynthetic process	Biological Process	GO:0044249, GO:0006725	cellular biosynthetic process, cellular aromatic compound metabolic process	4.56	21	NW_010729194_1_1178933_to_1179190, NW_010729184_1_666598_to_665243, NW_010729094_1_5555920_to_5556177, NW_010729153_1_523450_to_523878, NW_010729108_1_4573984_to_4574313, NW_010729100_1_2217637_to_2217470, NW_010729132_1_3052051_to_3052755, NW_010729111_1_958929_to_958342, NW_010729323_1_125412_to_126392, NW_010729079_1_3107369_to_3106191, NW_010729099_1_2897142_to_2897516, NW_010729180_1_1103685…
5	GO:0034645	cellular macromolecule biosynthetic process	Biological Process	GO:0044260, GO:0044249, GO:0009059	cellular macromolecule metabolic process, cellular biosynthetic process, macromolecule biosynthetic process	15.2	27	NW_010729100_1_1897174_to_1896410, NW_010729194_1_1178933_to_1179190, NW_010729184_1_666598_to_665243, NW_010729091_1_7253551_to_7253219, NW_010729189_1_1510743_to_1511303, NW_010729094_1_5555920_to_5556177, NW_010729153_1_523450_to_523878, NW_010729108_1_4573984_to_4574313, NW_010729100_1_2217637_to_2217470, NW_010729132_1_3052051_to_3052755, NW_010729203_1_1441723_to_1441298, NW_010729078_1_680…
5	GO:0044271	cellular nitrogen compound biosynthetic process	Biological Process	GO:0044249, GO:0034641	cellular biosynthetic process, cellular nitrogen compound metabolic process	32.61	27	NW_010729194_1_1178933_to_1179190, NW_010729184_1_666598_to_665243, NW_010729091_1_7253551_to_7253219, NW_010729153_1_523450_to_523878, NW_010729094_1_5555920_to_5556177, NW_010729500_1_11678_to_11355, NW_010729108_1_4573984_to_4574313, NW_010729100_1_2217637_to_2217470, NW_010729132_1_3052051_to_3052755, NW_010729203_1_1441723_to_1441298, NW_010729348_1_492230_to_492571, NW_010729078_1_6803642_t…
5	GO:1901362	organic cyclic compound biosynthetic process	Biological Process	GO:1901360, GO:1901576	organic cyclic compound metabolic process, organic substance biosynthetic process	26.56	22	NW_010729194_1_1178933_to_1179190, NW_010729184_1_666598_to_665243, NW_010729094_1_5555920_to_5556177, NW_010729153_1_523450_to_523878, NW_010729108_1_4573984_to_4574313, NW_010729100_1_2217637_to_2217470, NW_010729132_1_3052051_to_3052755, NW_010729111_1_958929_to_958342, NW_010729323_1_125412_to_126392, NW_010729079_1_3107369_to_3106191, NW_010729099_1_2897142_to_2897516, NW_010729180_1_1103685…
5	GO:0034654	nucleobase-containing compound biosynthetic process	Biological Process	GO:0044271, GO:0018130, GO:0019438, GO:1901362, GO:0006139	cellular nitrogen compound biosynthetic process, heterocycle biosynthetic process, aromatic compound biosynthetic process, organic cyclic compound biosynthetic process, nucleobase-containing compound metabolic process	7.6	21	NW_010729194_1_1178933_to_1179190, NW_010729184_1_666598_to_665243, NW_010729094_1_5555920_to_5556177, NW_010729153_1_523450_to_523878, NW_010729108_1_4573984_to_4574313, NW_010729100_1_2217637_to_2217470, NW_010729132_1_3052051_to_3052755, NW_010729111_1_958929_to_958342, NW_010729323_1_125412_to_126392, NW_010729079_1_3107369_to_3106191, NW_010729099_1_2897142_to_2897516, NW_010729180_1_1103685…
5	GO:0006259	DNA metabolic process	Biological Process	GO:0044260, GO:0090304	cellular macromolecule metabolic process, nucleic acid metabolic process	69.04	46	NW_010729100_1_1897174_to_1896410, NW_010729126_1_2348564_to_2348992, NW_010729194_1_1178933_to_1179190, NW_010729123_1_2716659_to_2715910, NW_010729184_1_666598_to_665243, NW_010729143_1_2463889_to_2463563, NW_010729272_1_917708_to_918031, NW_010729094_1_5555920_to_5556177, NW_010729093_1_3160311_to_3157021, NW_010729149_1_207937_to_208563, NW_010729233_1_252547_to_251939, NW_010729132_1_3052051…
5	GO:0090304	nucleic acid metabolic process	Biological Process	GO:0043170, GO:0006139	macromolecule metabolic process, nucleobase-containing compound metabolic process	142.96	74	NW_010729194_1_1178933_to_1179190, NW_010729123_1_2716659_to_2715910, NW_010729184_1_666598_to_665243, NW_010729089_1_6304467_to_6303673, NW_010729149_1_207937_to_208563, NW_010729108_1_4573984_to_4574313, NW_010729233_1_252547_to_251939, NW_010732205_1_322_to_1317, NW_010729100_1_2217637_to_2217470, NW_010729245_1_1232726_to_1231869, NW_010729132_1_3052051_to_3052755, NW_010729107_1_2739893_to_2…
6	GO:0090305	nucleic acid phosphodiester bond hydrolysis	Biological Process	GO:0090304	nucleic acid metabolic process	18.32	14	NW_010729126_1_2348564_to_2348992, NW_010729143_1_2463889_to_2463563, NW_010729286_1_267731_to_268450, NW_010729233_1_252547_to_251939, NW_010729082_1_8360199_to_8360669, NW_010729204_1_309882_to_311378, NW_010729107_1_2739893_to_2739297, NW_010729323_1_125412_to_126392, NW_010729243_1_1163193_to_1163690, NW_010729200_1_669406_to_668093, NW_010729078_1_6803642_to_6802767, NW_010729120_1_406935_to…
6	GO:0016070	RNA metabolic process	Biological Process	GO:0090304	nucleic acid metabolic process	31.89	24	NW_010729126_1_2348564_to_2348992, NW_010729143_1_2463889_to_2463563, NW_010729153_1_523450_to_523878, NW_010729286_1_267731_to_268450, NW_010729108_1_4573984_to_4574313, NW_010729233_1_252547_to_251939, NW_010729100_1_2217637_to_2217470, NW_010729082_1_8360199_to_8360669, NW_010729204_1_309882_to_311378, NW_010729078_1_9853172_to_9852942, NW_010729111_1_958929_to_958342, NW_010729245_1_1232726_t…
6	GO:0015074	DNA integration	Biological Process	GO:0006259	DNA metabolic process	25	25	NW_010729100_1_1897174_to_1896410, NW_010729126_1_2348564_to_2348992, NW_010729194_1_1178933_to_1179190, NW_010729123_1_2716659_to_2715910, NW_010729184_1_666598_to_665243, NW_010729143_1_2463889_to_2463563, NW_010729233_1_252547_to_251939, NW_010729107_1_2739893_to_2739297, NW_010729088_1_8362268_to_8361396, NW_010729276_1_579841_to_579167, NW_010729200_1_479666_to_478545, NW_010729105_1_3732873…
												1

## Sheet: Table S7B
Table S7B. List of molecular function of 4863 identified novel genes
Level	GO ID	GO Name	GO Type	Parents (ACC)	Parents (Name)	Nodescore	#Seqs	Sequence Names
1	GO:0003674	molecular_function	Molecular Function			331.85	166	NW_010729123_1_2716659_to_2715910, NW_010729194_1_1178933_to_1179190, NW_010729089_1_6304467_to_6303673, NW_010729186_1_896441_to_897184, NW_010729158_1_2041723_to_2041286, NW_010729149_1_207937_to_208563, NW_010729324_1_331797_to_331090, NW_010729074_1_7162390_to_7160717, NW_010729108_1_4573984_to_4574313, NW_010729233_1_252547_to_251939, NW_010729133_1_1445317_to_1445820, NW_010732205_1_322_to_…
2	GO:0003824	catalytic activity	Molecular Function	GO:0003674	molecular_function	250.4	110	NW_010729123_1_2716659_to_2715910, NW_010729194_1_1178933_to_1179190, NW_010729186_1_896441_to_897184, NW_010729149_1_207937_to_208563, NW_010729324_1_331797_to_331090, NW_010729108_1_4573984_to_4574313, NW_010729233_1_252547_to_251939, NW_010732205_1_322_to_1317, NW_010729245_1_1232726_to_1231869, NW_010729075_1_10536110_to_10534491, NW_010729151_1_1928451_to_1927912, NW_010729083_1_4733838_to_4…
2	GO:0005488	Supplemental Table 3	Molecular Function	GO:0003674	molecular_function	292.56	117	NW_010729194_1_1178933_to_1179190, NW_010729123_1_2716659_to_2715910, NW_010729089_1_6304467_to_6303673, NW_010729158_1_2041723_to_2041286, NW_010729324_1_331797_to_331090, NW_010729074_1_7162390_to_7160717, NW_010729149_1_207937_to_208563, NW_010729108_1_4573984_to_4574313, NW_010729233_1_252547_to_251939, NW_010729133_1_1445317_to_1445820, NW_010729082_1_1666615_to_1665176, NW_010729100_1_22176…
3	GO:0140097	catalytic activity, acting on DNA	Molecular Function	GO:0003824	catalytic activity	21.72	16	NW_010729101_1_847523_to_846987, NW_010729194_1_1178933_to_1179190, NW_010729184_1_666598_to_665243, NW_010729094_1_5555920_to_5556177, NW_010729132_1_3052051_to_3052755, NW_010729323_1_125412_to_126392, NW_010729083_1_7154357_to_7154932, NW_010729079_1_3107369_to_3106191, NW_010729180_1_1103685_to_1102630, NW_010729078_1_6803642_to_6802767, NW_010729276_1_579841_to_579167, NW_010729120_1_406935_…
3	GO:0016740	transferase activity	Molecular Function	GO:0003824	catalytic activity	95	52	NW_010729123_1_2716659_to_2715910, NW_010729194_1_1178933_to_1179190, NW_010729184_1_666598_to_665243, NW_010729086_1_8667973_to_8667158, NW_010729149_1_207937_to_208563, NW_010729500_1_11678_to_11355, NW_010729108_1_4573984_to_4574313, NW_010729132_1_3052051_to_3052755, NW_010729074_1_12581168_to_12580908, NW_010729179_1_71652_to_71951, NW_010729276_1_579841_to_579167, NW_010729094_1_1216246_to_…
3	GO:0016787	hydrolase activity	Molecular Function	GO:0003824	catalytic activity	88.75	54	NW_010729186_1_896441_to_897184, NW_010729324_1_331797_to_331090, NW_010729233_1_252547_to_251939, NW_010729245_1_1232726_to_1231869, NW_010729151_1_1928451_to_1927912, NW_010729107_1_2739893_to_2739297, NW_010729075_1_10536110_to_10534491, NW_010729083_1_4733838_to_4734233, NW_010729200_1_669406_to_668093, NW_010729083_1_7154357_to_7154932, NW_010729179_1_71652_to_71951, NW_010729081_1_4130130_t…
3	GO:0097159	organic cyclic compound binding	Molecular Function	GO:0005488	binding	123.63	75	NW_010729194_1_1178933_to_1179190, NW_010729123_1_2716659_to_2715910, NW_010729184_1_666598_to_665243, NW_010729158_1_2041723_to_2041286, NW_010729086_1_8667973_to_8667158, NW_010729233_1_252547_to_251939, NW_010729217_1_410468_to_411814, NW_010729245_1_1232726_to_1231869, NW_010729132_1_3052051_to_3052755, NW_010729107_1_2739893_to_2739297, NW_010729151_1_1928451_to_1927912, NW_010729200_1_66940…
3	GO:0043167	ion binding	Molecular Function	GO:0005488	binding	66.94	44	NW_010729123_1_2716659_to_2715910, NW_010729184_1_666598_to_665243, NW_010729239_1_147463_to_148461, NW_010729461_1_134659_to_134078, NW_010729324_1_331797_to_331090, NW_010729500_1_11678_to_11355, NW_010729085_1_2886972_to_2887382, NW_010729108_1_4573984_to_4574313, NW_010729270_1_11536_to_11802, NW_010729100_1_2217637_to_2217470, NW_010729132_1_3052051_to_3052755, NW_010729245_1_1232726_to_1231…
3	GO:1901363	heterocyclic compound binding	Molecular Function	GO:0005488	binding	123.63	75	NW_010729194_1_1178933_to_1179190, NW_010729123_1_2716659_to_2715910, NW_010729184_1_666598_to_665243, NW_010729158_1_2041723_to_2041286, NW_010729086_1_8667973_to_8667158, NW_010729233_1_252547_to_251939, NW_010729217_1_410468_to_411814, NW_010729245_1_1232726_to_1231869, NW_010729132_1_3052051_to_3052755, NW_010729107_1_2739893_to_2739297, NW_010729151_1_1928451_to_1927912, NW_010729200_1_66940…
4	GO:0003676	nucleic acid binding	Molecular Function	GO:0097159, GO:1901363	organic cyclic compound binding, heterocyclic compound binding	67.17	56	NW_010729194_1_1178933_to_1179190, NW_010729123_1_2716659_to_2715910, NW_010729184_1_666598_to_665243, NW_010729158_1_2041723_to_2041286, NW_010729086_1_8667973_to_8667158, NW_010729233_1_252547_to_251939, NW_010729217_1_410468_to_411814, NW_010729245_1_1232726_to_1231869, NW_010729132_1_3052051_to_3052755, NW_010729107_1_2739893_to_2739297, NW_010729200_1_669406_to_668093, NW_010729276_1_579841_…
4	GO:0016772	transferase activity, transferring phosphorus-containing groups	Molecular Function	GO:0016740	transferase activity	61.6	34	NW_010729123_1_2716659_to_2715910, NW_010729194_1_1178933_to_1179190, NW_010729272_1_917708_to_918031, NW_010729184_1_666598_to_665243, NW_010729239_1_147463_to_148461, NW_010729094_1_5555920_to_5556177, NW_010729461_1_134659_to_134078, NW_010729270_1_11536_to_11802, NW_010729132_1_3052051_to_3052755, NW_010729078_1_6803642_to_6802767, NW_010729276_1_579841_to_579167, NW_010729120_1_406935_to_405…
4	GO:0043169	cation binding	Molecular Function	GO:0043167	ion binding	24.36	31	NW_010729123_1_2716659_to_2715910, NW_010729184_1_666598_to_665243, NW_010729324_1_331797_to_331090, NW_010729500_1_11678_to_11355, NW_010729085_1_2886972_to_2887382, NW_010729108_1_4573984_to_4574313, NW_010729100_1_2217637_to_2217470, NW_010729132_1_3052051_to_3052755, NW_010729079_1_1763795_to_1764232, NW_010729276_1_579841_to_579167, NW_010729081_1_4130130_to_4131887, NW_010729242_1_1129559_t…
4	GO:0016788	hydrolase activity, acting on ester bonds	Molecular Function	GO:0016787	hydrolase activity	40.11	21	NW_010729126_1_2348564_to_2348992, NW_010729101_1_847523_to_846987, NW_010729143_1_2463889_to_2463563, NW_010729272_1_917708_to_918031, NW_010729461_1_134659_to_134078, NW_010729286_1_267731_to_268450, NW_010729233_1_252547_to_251939, NW_010729082_1_8360199_to_8360669, NW_010729204_1_309882_to_311378, NW_010729107_1_2739893_to_2739297, NW_010729323_1_125412_to_126392, NW_010729083_1_4733838_to_47…
5	GO:0046872	metal ion binding	Molecular Function	GO:0043169	cation binding	40.6	31	NW_010729123_1_2716659_to_2715910, NW_010729184_1_666598_to_665243, NW_010729324_1_331797_to_331090, NW_010729500_1_11678_to_11355, NW_010729085_1_2886972_to_2887382, NW_010729108_1_4573984_to_4574313, NW_010729100_1_2217637_to_2217470, NW_010729132_1_3052051_to_3052755, NW_010729079_1_1763795_to_1764232, NW_010729276_1_579841_to_579167, NW_010729081_1_4130130_to_4131887, NW_010729242_1_1129559_t…
5	GO:0004518	nuclease activity	Molecular Function	GO:0016788	hydrolase activity, acting on ester bonds	31.24	19	NW_010729126_1_2348564_to_2348992, NW_010729101_1_847523_to_846987, NW_010729143_1_2463889_to_2463563, NW_010729272_1_917708_to_918031, NW_010729461_1_134659_to_134078, NW_010729286_1_267731_to_268450, NW_010729233_1_252547_to_251939, NW_010729082_1_8360199_to_8360669, NW_010729204_1_309882_to_311378, NW_010729107_1_2739893_to_2739297, NW_010729323_1_125412_to_126392, NW_010729243_1_1163193_to_11…
5	GO:0016779	nucleotidyltransferase activity	Molecular Function	GO:0016772	transferase activity, transferring phosphorus-containing groups	27.04	22	NW_010729194_1_1178933_to_1179190, NW_010729123_1_2716659_to_2715910, NW_010729184_1_666598_to_665243, NW_010729084_1_7160934_to_7161413, NW_010729272_1_917708_to_918031, NW_010729095_1_637567_to_637989, NW_010729094_1_5555920_to_5556177, NW_010729251_1_548073_to_548396, NW_010729132_1_3052051_to_3052755, NW_010729323_1_125412_to_126392, NW_010729243_1_1163193_to_1163690, NW_010729079_1_3107369_t…
6	GO:0046914	transition metal ion binding	Molecular Function	GO:0046872	metal ion binding	12	20	NW_010729123_1_2716659_to_2715910, NW_010729155_1_1347743_to_1347042, NW_010729184_1_666598_to_665243, NW_010729095_1_637567_to_637989, NW_010729261_1_834824_to_835111, NW_010729297_1_720669_to_720899, NW_010729324_1_331797_to_331090, NW_010729121_1_1791679_to_1791912, NW_010729108_1_4573984_to_4574313, NW_010729410_1_116459_to_116136, NW_010729100_1_2217637_to_2217470, NW_010729132_1_3052051_to_…
7	GO:0008270	zinc ion binding	Molecular Function	GO:0046914	transition metal ion binding	19	19	NW_010729123_1_2716659_to_2715910, NW_010729155_1_1347743_to_1347042, NW_010729184_1_666598_to_665243, NW_010729095_1_637567_to_637989, NW_010729261_1_834824_to_835111, NW_010729297_1_720669_to_720899, NW_010729324_1_331797_to_331090, NW_010729121_1_1791679_to_1791912, NW_010729108_1_4573984_to_4574313, NW_010729100_1_2217637_to_2217470, NW_010729132_1_3052051_to_3052755, NW_010729243_1_1163193_t…

## Sheet: Table S7C
Table S7C. List of cellular component of 4863 identified novel genes
Level	GO ID	GO Name	GO Type	Parents (ACC)	Parents (Name)	Nodescore	#Seqs	Sequence Names
1	GO:0005575	cellular_component	Cellular Component			160.03	98	NW_010729186_1_896441_to_897184, NW_010729176_1_1361681_to_1360101, NW_010729158_1_2041723_to_2041286, NW_010729324_1_331797_to_331090, NW_010729108_1_4573984_to_4574313, NW_010729078_1_5016930_to_5017136, NW_010729233_1_252547_to_251939, NW_010729082_1_1666615_to_1665176, NW_010729100_1_2217637_to_2217470, NW_010729190_1_413570_to_413950, NW_010729151_1_1928451_to_1927912, NW_010729083_1_4733838…
2	GO:0032991	protein-containing complex	Cellular Component	GO:0005575	cellular_component	4.06	14	NW_010729100_1_1897174_to_1896410, NW_010729091_1_7253551_to_7253219, NW_010729232_1_656672_to_657517, NW_010729192_1_709395_to_710504, NW_010729261_1_834824_to_835111, NW_010729232_1_207354_to_207614, NW_010729074_1_6292209_to_6291937, NW_010729165_1_1598978_to_1598583, NW_010729111_1_958929_to_958342, NW_010729225_1_1411378_to_1412457, NW_010729099_1_2133996_to_2132932, NW_010729074_1_6768610_t…
2	GO:0110165	cellular anatomical entity	Cellular Component	GO:0005575	cellular_component	264.78	98	NW_010729176_1_1361681_to_1360101, NW_010729186_1_896441_to_897184, NW_010729158_1_2041723_to_2041286, NW_010729324_1_331797_to_331090, NW_010729108_1_4573984_to_4574313, NW_010729078_1_5016930_to_5017136, NW_010729233_1_252547_to_251939, NW_010729082_1_1666615_to_1665176, NW_010729100_1_2217637_to_2217470, NW_010729190_1_413570_to_413950, NW_010729151_1_1928451_to_1927912, NW_010729083_1_4733838…
3	GO:0005737	cytoplasm	Cellular Component	GO:0110165, GO:0005622	cellular anatomical entity, intracellular anatomical structure	46.86	30	NW_010729091_1_7253551_to_7253219, NW_010729086_1_8667973_to_8667158, NW_010729189_1_1510743_to_1511303, NW_010729077_1_4706186_to_4707430, NW_010729324_1_331797_to_331090, NW_010729500_1_11678_to_11355, NW_010729078_1_5016930_to_5017136, NW_010729117_1_1903187_to_1904386, NW_010729190_1_413570_to_413950, NW_010729083_1_4733838_to_4734233, NW_010729203_1_1441723_to_1441298, NW_010729200_1_669406_…
3	GO:0016020	membrane	Cellular Component	GO:0110165	cellular anatomical entity	67.96	52	NW_010729176_1_1361681_to_1360101, NW_010729158_1_2041723_to_2041286, NW_010729086_1_8667973_to_8667158, NW_010729078_1_5016930_to_5017136, NW_010729082_1_1666615_to_1665176, NW_010729190_1_413570_to_413950, NW_010729151_1_1928451_to_1927912, NW_010729200_1_669406_to_668093, NW_010729179_1_71652_to_71951, NW_010729126_1_224473_to_224658, NW_010729276_1_579841_to_579167, NW_010729192_1_350222_to_3…
3	GO:0031224	intrinsic component of membrane	Cellular Component	GO:0016020, GO:0110165	membrane, cellular anatomical entity	15.96	26	NW_010729186_1_566967_to_566806, NW_010729109_1_1994967_to_1994590, NW_010729239_1_147463_to_148461, NW_010729080_1_3549814_to_3550674, NW_010729086_1_8667973_to_8667158, NW_010729081_1_1678022_to_1678357, NW_010729078_1_5016930_to_5017136, NW_010729270_1_11536_to_11802, NW_010729190_1_413570_to_413950, NW_010729079_1_1763795_to_1764232, NW_010729179_1_71652_to_71951, NW_010729126_1_224473_to_224…
3	GO:0005622	intracellular anatomical structure	Cellular Component	GO:0110165	cellular anatomical entity	112.65	54	NW_010729158_1_2041723_to_2041286, NW_010729086_1_8667973_to_8667158, NW_010729324_1_331797_to_331090, NW_010729500_1_11678_to_11355, NW_010729108_1_4573984_to_4574313, NW_010729078_1_5016930_to_5017136, NW_010729082_1_1666615_to_1665176, NW_010729100_1_2217637_to_2217470, NW_010729190_1_413570_to_413950, NW_010729083_1_4733838_to_4734233, NW_010729200_1_669406_to_668093, NW_010729179_1_71652_to_…
3	GO:0043226	organelle	Cellular Component	GO:0110165	cellular anatomical entity	76.24	43	NW_010729091_1_7253551_to_7253219, NW_010729086_1_8667973_to_8667158, NW_010729189_1_1510743_to_1511303, NW_010729077_1_4706186_to_4707430, NW_010729500_1_11678_to_11355, NW_010729108_1_4573984_to_4574313, NW_010729078_1_5016930_to_5017136, NW_010729082_1_1666615_to_1665176, NW_010729100_1_2217637_to_2217470, NW_010729117_1_1903187_to_1904386, NW_010729083_1_4733838_to_4734233, NW_010729203_1_144…
4	GO:0043229	intracellular organelle	Cellular Component	GO:0005622	intracellular anatomical structure	57.02	38	NW_010729091_1_7253551_to_7253219, NW_010729086_1_8667973_to_8667158, NW_010729189_1_1510743_to_1511303, NW_010729077_1_4706186_to_4707430, NW_010729500_1_11678_to_11355, NW_010729108_1_4573984_to_4574313, NW_010729078_1_5016930_to_5017136, NW_010729100_1_2217637_to_2217470, NW_010729117_1_1903187_to_1904386, NW_010729083_1_4733838_to_4734233, NW_010729203_1_1441723_to_1441298, NW_010729179_1_716…
4	GO:0016021	integral component of membrane	Cellular Component	GO:0031224	intrinsic component of membrane	26	26	NW_010729186_1_566967_to_566806, NW_010729109_1_1994967_to_1994590, NW_010729239_1_147463_to_148461, NW_010729080_1_3549814_to_3550674, NW_010729086_1_8667973_to_8667158, NW_010729081_1_1678022_to_1678357, NW_010729078_1_5016930_to_5017136, NW_010729270_1_11536_to_11802, NW_010729190_1_413570_to_413950, NW_010729079_1_1763795_to_1764232, NW_010729179_1_71652_to_71951, NW_010729126_1_224473_to_224…
4	GO:0043228	non-membrane-bounded organelle	Cellular Component	GO:0043226	organelle	3.12	9	NW_010729075_1_4795230_to_4795469, NW_010729091_1_7253551_to_7253219, NW_010729192_1_709395_to_710504, NW_010729261_1_834824_to_835111, NW_010729074_1_6292209_to_6291937, NW_010729225_1_1411378_to_1412457, NW_010729099_1_2133996_to_2132932, NW_010729074_1_6768610_to_6768383, NW_010729118_1_482316_to_482600
4	GO:0043227	membrane-bounded organelle	Cellular Component	GO:0043226	organelle	51.15	35	NW_010729086_1_8667973_to_8667158, NW_010729189_1_1510743_to_1511303, NW_010729077_1_4706186_to_4707430, NW_010729500_1_11678_to_11355, NW_010729108_1_4573984_to_4574313, NW_010729078_1_5016930_to_5017136, NW_010729100_1_2217637_to_2217470, NW_010729117_1_1903187_to_1904386, NW_010729083_1_4733838_to_4734233, NW_010729203_1_1441723_to_1441298, NW_010729179_1_71652_to_71951, NW_010729225_1_1411378…
4	GO:0043232	intracellular non-membrane-bounded organelle	Cellular Component	GO:0043229, GO:0005622, GO:0043228	intracellular organelle, intracellular anatomical structure, non-membrane-bounded organelle	5.19	9	NW_010729075_1_4795230_to_4795469, NW_010729091_1_7253551_to_7253219, NW_010729192_1_709395_to_710504, NW_010729261_1_834824_to_835111, NW_010729074_1_6292209_to_6291937, NW_010729225_1_1411378_to_1412457, NW_010729099_1_2133996_to_2132932, NW_010729074_1_6768610_to_6768383, NW_010729118_1_482316_to_482600
5	GO:0043231	intracellular membrane-bounded organelle	Cellular Component	GO:0043229, GO:0043227	intracellular organelle, membrane-bounded organelle	25.29	34	NW_010729086_1_8667973_to_8667158, NW_010729189_1_1510743_to_1511303, NW_010729077_1_4706186_to_4707430, NW_010729500_1_11678_to_11355, NW_010729108_1_4573984_to_4574313, NW_010729078_1_5016930_to_5017136, NW_010729100_1_2217637_to_2217470, NW_010729117_1_1903187_to_1904386, NW_010729083_1_4733838_to_4734233, NW_010729203_1_1441723_to_1441298, NW_010729179_1_71652_to_71951, NW_010729225_1_1411378…
6	GO:0005634	nucleus	Cellular Component	GO:0043231	intracellular membrane-bounded organelle	22.1	19	NW_010729101_1_847523_to_846987, NW_010729261_1_834824_to_835111, NW_010729077_1_4706186_to_4707430, NW_010729269_1_577575_to_577264, NW_010729232_1_207354_to_207614, NW_010729124_1_685071_to_685463, NW_010729108_1_4573984_to_4574313, NW_010729153_1_1427832_to_1427437, NW_010729100_1_2217637_to_2217470, NW_010729111_1_958929_to_958342, NW_010729099_1_2897142_to_2897516, NW_010729180_1_1103685_to_…
		Table S7

## Sheet: Table S7D
Table S7D. List of EggNOG function description and COG function classification of 4863 identified novel genes
#query_name	seed_eggNOG_ortholog	seed_ortholog_evalue	seed_ortholog_score	best_tax_level	Preferred_name	GOs	EC	KEGG_ko	KEGG_Pathway	KEGG_Module	KEGG_Reaction	KEGG_rclass	BRITE	KEGG_TC	CAZy	BiGG_Reaction	taxonomic scope	eggNOG OGs	best eggNOG OG	COG Functional cat.	eggNOG free text desc.
XP_010279272.1	4432.XP_010279270.1	0	2005.3	Streptophyta		GO:0002252,GO:0002376,GO:0003674,GO:0003676,GO:0003723,GO:0005488,GO:0006139,GO:0006725,GO:0006807,GO:0006950,GO:0006952,GO:0008150,GO:0008152,GO:0009605,GO:0009607,GO:0009615,GO:0009987,GO:0010586,GO:0016070,GO:0019827,GO:0032501,GO:0032502,GO:0034641,GO:0034660,GO:0035019,GO:0035198,GO:0043170,GO:0043207,GO:0044237,GO:0044238,GO:0046483,GO:0048509,GO:0050789,GO:0050793,GO:0050896,GO:0051607,GO:…		ko:K11593					ko00000,ko03019,ko03036				Viridiplantae	37IZD@33090,3GAMV@35493,KOG1041@1,KOG1041@2759	NA|NA|NA	J	Belongs to the argonaute family
XP_010267419.1	4432.XP_010267416.1	7.8e-226	789.6	Streptophyta		GO:0000375,GO:0000377,GO:0000398,GO:0001101,GO:0002376,GO:0002682,GO:0002683,GO:0003674,GO:0003676,GO:0003677,GO:0003682,GO:0003723,GO:0003729,GO:0005488,GO:0005575,GO:0005622,GO:0005623,GO:0005634,GO:0005681,GO:0005737,GO:0005829,GO:0006109,GO:0006139,GO:0006355,GO:0006396,GO:0006397,GO:0006417,GO:0006725,GO:0006807,GO:0006950,GO:0006952,GO:0006955,GO:0008150,GO:0008152,GO:0008380,GO:0009605,GO:…		ko:K13161					ko00000,ko03041				Viridiplantae	37IR6@33090,3G761@35493,KOG0117@1,KOG0117@2759	NA|NA|NA	A	heterogeneous nuclear ribonucleoprotein
XP_010267222.1	4432.XP_010267222.1	1.3e-98	366.3	Streptophyta				ko:K12885	ko03040,map03040				ko00000,ko00001,ko03041				Viridiplantae	37M86@33090,3GGB2@35493,KOG0118@1,KOG0118@2759	NA|NA|NA	A	Glycine-rich RNA-binding protein
XP_010269744.1	4432.XP_010269742.1	0	1966	Streptophyta		GO:0003674,GO:0003774,GO:0003777,GO:0003824,GO:0005575,GO:0005622,GO:0005623,GO:0005856,GO:0005871,GO:0005875,GO:0006928,GO:0007017,GO:0007018,GO:0008150,GO:0009987,GO:0015630,GO:0016462,GO:0016787,GO:0016817,GO:0016818,GO:0016887,GO:0017111,GO:0032991,GO:0043226,GO:0043228,GO:0043229,GO:0043232,GO:0044422,GO:0044424,GO:0044430,GO:0044446,GO:0044464		ko:K10406					ko00000,ko04812				Viridiplantae	37QND@33090,3GAIN@35493,COG5059@1,KOG0239@2759	NA|NA|NA	Z	Belongs to the TRAFAC class myosin-kinesin ATPase superfamily. Kinesin family
XP_010247926.1	4432.XP_010247926.1	2e-303	1048.5	Streptophyta		GO:0000381,GO:0003674,GO:0003676,GO:0003723,GO:0003729,GO:0005488,GO:0005575,GO:0005622,GO:0005623,GO:0005634,GO:0005654,GO:0005681,GO:0005737,GO:0008150,GO:0010468,GO:0010941,GO:0016604,GO:0016607,GO:0019219,GO:0019222,GO:0031323,GO:0031974,GO:0031981,GO:0032991,GO:0042981,GO:0043067,GO:0043226,GO:0043227,GO:0043229,GO:0043231,GO:0043233,GO:0043484,GO:0044422,GO:0044424,GO:0044428,GO:0044446,GO:…		ko:K12822	ko03040,map03040				ko00000,ko00001,ko03041				Viridiplantae	37J8S@33090,3GCRK@35493,KOG2253@1,KOG2253@2759	NA|NA|NA	A	RNA-binding protein
XP_010273232.1	4432.XP_010273229.1	0	3722.2	Streptophyta				ko:K15199					ko00000,ko03021				Viridiplantae	2C7IV@1,2QPUA@2759,37KJ5@33090,3G8BT@35493	NA|NA|NA
XP_019054886.1	4432.XP_010270322.1	1.7e-68	265.4	Streptophyta				ko:K01527	ko04214,map04214				ko00000,ko00001				Viridiplantae	37U4X@33090,3G74S@35493,KOG2240@1,KOG2240@2759	NA|NA|NA	K	Nascent polypeptide-associated complex subunit beta
XP_010241851.1	4432.XP_010241851.1	2.9e-310	1070.5	Streptophyta	CPN60A	GO:0000003,GO:0003006,GO:0003674,GO:0005488,GO:0005515,GO:0005575,GO:0005576,GO:0005622,GO:0005623,GO:0005737,GO:0005739,GO:0005829,GO:0005840,GO:0006457,GO:0006458,GO:0006996,GO:0007005,GO:0007275,GO:0008150,GO:0009507,GO:0009526,GO:0009532,GO:0009536,GO:0009570,GO:0009579,GO:0009657,GO:0009658,GO:0009790,GO:0009791,GO:0009793,GO:0009941,GO:0009987,GO:0010154,GO:0016020,GO:0016043,GO:0022414,GO:…											Viridiplantae	37REH@33090,3GC7J@35493,COG0459@1,KOG0356@2759	NA|NA|NA	O	Belongs to the chaperonin (HSP60) family
XP_010265064.1	4432.XP_010265064.1	0	2039.6	Streptophyta													Viridiplantae	2QSCJ@2759,37SH9@33090,3GXRN@35493,COG5184@1	NA|NA|NA	T	Protein present in Fab1, YOTB, Vac1, and EEA1
XP_010244541.1	4432.XP_010244539.1	0	1546.9	Streptophyta													Viridiplantae	2CFGJ@1,2QS0Z@2759,37T1J@33090,3GGJ9@35493	NA|NA|NA	S	Probable zinc-ribbon domain
XP_010245139.1	4432.XP_010245137.1	0	1144	Streptophyta				ko:K21444					ko00000,ko03019				Viridiplantae	37P34@33090,3GAP3@35493,KOG2190@1,KOG2190@2759	NA|NA|NA	A	KH domain-containing protein
XP_019052397.1	4432.XP_010249829.1	0	1443.7	Streptophyta													Viridiplantae	37HPM@33090,3GC2H@35493,COG5347@1,KOG0702@2759	NA|NA|NA	T	ADP-ribosylation factor GTPase-activating protein AGD14
XP_010255498.1	4432.XP_010255498.1	2.1e-271	941	Streptophyta		GO:0003674,GO:0003824,GO:0004672,GO:0004674,GO:0005575,GO:0005622,GO:0005623,GO:0005634,GO:0005737,GO:0005829,GO:0006464,GO:0006468,GO:0006793,GO:0006796,GO:0006807,GO:0008150,GO:0008152,GO:0009719,GO:0009725,GO:0009741,GO:0009987,GO:0010033,GO:0014070,GO:0016301,GO:0016310,GO:0016740,GO:0016772,GO:0016773,GO:0019538,GO:0033993,GO:0036211,GO:0042221,GO:0043170,GO:0043226,GO:0043227,GO:0043229,GO:…	2.7.11.26	ko:K00924,ko:K03083	ko01521,ko04012,ko04062,ko04110,ko04150,ko04151,ko04310,ko04340,ko04341,ko04360,ko04390,ko04510,ko04550,ko04657,ko04660,ko04662,ko04711,ko04722,ko04728,ko04910,ko04916,ko04917,ko04919,ko04931,ko04932,ko04934,ko05010,ko05160,ko05162,ko05164,ko05165,ko05166,ko05167,ko05169,ko05200,ko05210,ko05213,ko05215,ko05217,ko05224,ko05225,ko05226,map01521,map04012,map04062,map04110,map04150,map04151,map04310,…	M00677			ko00000,ko00001,ko00002,ko01000,ko01001,ko03036				Viridiplantae	37Q6I@33090,3GBW4@35493,COG0515@1,KOG0658@2759	NA|NA|NA	T	belongs to the protein kinase superfamily
XP_010278507.1	4432.XP_010278507.1	0	3024.2	Streptophyta		GO:0000418,GO:0000428,GO:0005575,GO:0005622,GO:0005623,GO:0005634,GO:0005654,GO:0005666,GO:0006139,GO:0006396,GO:0006725,GO:0006807,GO:0008150,GO:0008152,GO:0009892,GO:0009987,GO:0010033,GO:0010467,GO:0010468,GO:0010495,GO:0010605,GO:0010608,GO:0010629,GO:0014070,GO:0016070,GO:0016246,GO:0016441,GO:0016458,GO:0019222,GO:0030422,GO:0030880,GO:0031047,GO:0031050,GO:0031974,GO:0031981,GO:0032991,GO:…	2.7.7.6	ko:K16250					br01611,ko00000,ko01000,ko03021				Viridiplantae	37KY2@33090,3G9S9@35493,COG0086@1,KOG0260@2759	NA|NA|NA	K	DNA-dependent RNA polymerase catalyzes the transcription of DNA into RNA using the four ribonucleoside triphosphates as substrates
XP_010262022.1	4432.XP_010262021.1	8.6e-229	799.3	Streptophyta													Viridiplantae	37RPT@33090,3GFY5@35493,COG2020@1,KOG2628@2759	NA|NA|NA	O	Phospholipid methyltransferase
XP_010273580.1	4432.XP_010273580.1	6e-249	866.3	Streptophyta													Viridiplantae	2QQRH@2759,37P7T@33090,3G8C2@35493,COG0748@1	NA|NA|NA	P	Pyridoxamine 5-phosphate oxidase family protein
XP_010243021.1	4432.XP_010243021.1	0	1321.6	Streptophyta	AO	GO:0005575,GO:0005622,GO:0005623,GO:0005737,GO:0006139,GO:0006725,GO:0006732,GO:0006733,GO:0006753,GO:0006793,GO:0006796,GO:0006807,GO:0008150,GO:0008152,GO:0009058,GO:0009108,GO:0009117,GO:0009165,GO:0009435,GO:0009507,GO:0009536,GO:0009987,GO:0018130,GO:0019359,GO:0019362,GO:0019363,GO:0019438,GO:0019637,GO:0019674,GO:0034641,GO:0034654,GO:0043226,GO:0043227,GO:0043229,GO:0043231,GO:0044237,GO:…	1.4.3.16	ko:K00278	ko00250,ko00760,ko01100,map00250,map00760,map01100	M00115	R00357,R00481	RC00006,RC02566	ko00000,ko00001,ko00002,ko01000				Viridiplantae	37PCA@33090,3G9AT@35493,COG1053@1,KOG2403@2759	NA|NA|NA	C	Catalyzes the oxidation of L-aspartate to iminoaspartate
XP_010250209.1	4432.XP_010250207.1	0	1343.9	Streptophyta		GO:0003674,GO:0003700,GO:0005575,GO:0005622,GO:0005623,GO:0005634,GO:0006355,GO:0007154,GO:0007165,GO:0007602,GO:0008150,GO:0009314,GO:0009416,GO:0009581,GO:0009582,GO:0009583,GO:0009585,GO:0009605,GO:0009628,GO:0009639,GO:0009889,GO:0009891,GO:0009893,GO:0009987,GO:0010017,GO:0010018,GO:0010218,GO:0010468,GO:0010556,GO:0010557,GO:0010604,GO:0010628,GO:0019219,GO:0019222,GO:0023052,GO:0031323,GO:…		ko:K17604					ko00000,ko01009				Viridiplantae	28JRK@1,2QS51@2759,37MB5@33090,3G9W3@35493	NA|NA|NA	S	Protein FAR1-RELATED SEQUENCE
XP_010274768.1	4432.XP_010274768.1	2.8e-185	654.4	Streptophyta		GO:0003674,GO:0003824,GO:0005575,GO:0005576,GO:0005622,GO:0005623,GO:0005634,GO:0005737,GO:0005773,GO:0005774,GO:0005829,GO:0005886,GO:0005911,GO:0006082,GO:0006091,GO:0006099,GO:0006101,GO:0006107,GO:0006108,GO:0006139,GO:0006725,GO:0006732,GO:0006733,GO:0006734,GO:0006753,GO:0006793,GO:0006796,GO:0006807,GO:0006950,GO:0006970,GO:0008150,GO:0008152,GO:0009060,GO:0009117,GO:0009506,GO:0009507,GO:…	1.1.1.37	ko:K00025	ko00020,ko00270,ko00620,ko00630,ko00710,ko01100,ko01110,ko01120,ko01130,ko01200,ko04964,map00020,map00270,map00620,map00630,map00710,map01100,map01110,map01120,map01130,map01200,map04964	M00009,M00011,M00012,M00168,M00171	R00342,R07136	RC00031	ko00000,ko00001,ko00002,ko01000				Viridiplantae	37N4Q@33090,3GAE1@35493,COG0039@1,KOG1496@2759	NA|NA|NA	C	Malate dehydrogenase
XP_010277753.1	4432.XP_010277752.1	1.9e-226	791.6	Streptophyta													Viridiplantae	2BAH3@1,2S0VR@2759,37V2Q@33090,3GIPF@35493	NA|NA|NA	S	isoform X1
XP_010272287.1	4432.XP_010272287.1	0	1703.7	Streptophyta				ko:K03234	ko04152,ko04921,map04152,map04921				ko00000,ko00001,ko03012,ko04147				Viridiplantae	37P17@33090,3GE6J@35493,COG0480@1,KOG0469@2759	NA|NA|NA	J	Elongation factor
XP_010252345.1	4432.XP_010252345.1	1.5e-70	271.9	Streptophyta		GO:0005575,GO:0005622,GO:0005623,GO:0005737,GO:0005773,GO:0005774,GO:0005783,GO:0005789,GO:0005886,GO:0009507,GO:0009526,GO:0009527,GO:0009534,GO:0009535,GO:0009536,GO:0009579,GO:0009707,GO:0009941,GO:0010319,GO:0012505,GO:0016020,GO:0019867,GO:0031090,GO:0031967,GO:0031968,GO:0031969,GO:0031975,GO:0031976,GO:0031984,GO:0034357,GO:0042170,GO:0042175,GO:0042651,GO:0043226,GO:0043227,GO:0043229,GO:…											Viridiplantae	37U5B@33090,3GJ4Y@35493,COG5274@1,KOG0537@2759	NA|NA|NA	C	heme binding
XP_010248875.1	4432.XP_010248875.1	9.3e-189	666	Streptophyta			1.2.1.12	ko:K00134	ko00010,ko00710,ko01100,ko01110,ko01120,ko01130,ko01200,ko01230,ko04066,ko05010,map00010,map00710,map01100,map01110,map01120,map01130,map01200,map01230,map04066,map05010	M00001,M00002,M00003,M00165,M00166,M00308,M00552	R01061	RC00149	ko00000,ko00001,ko00002,ko01000,ko04131,ko04147				Viridiplantae	37HSA@33090,3GAGX@35493,COG0057@1,KOG0657@2759	NA|NA|NA	G	Belongs to the glyceraldehyde-3-phosphate dehydrogenase family
XP_010271782.1	4432.XP_010271782.1	0	1127.5	Streptophyta													Viridiplantae	2CAD2@1,2QRYB@2759,37IZK@33090,3GD9U@35493	NA|NA|NA	S	isoform X1
XP_010242290.1	4432.XP_010242290.1	2.8e-222	777.7	Streptophyta		GO:0003674,GO:0003676,GO:0003723,GO:0003746,GO:0003824,GO:0004364,GO:0005488,GO:0005507,GO:0005575,GO:0005618,GO:0005622,GO:0005623,GO:0005634,GO:0005737,GO:0005773,GO:0005829,GO:0005886,GO:0005911,GO:0006412,GO:0006414,GO:0006518,GO:0006575,GO:0006749,GO:0006790,GO:0006807,GO:0008135,GO:0008150,GO:0008152,GO:0009058,GO:0009059,GO:0009506,GO:0009987,GO:0010035,GO:0010038,GO:0010043,GO:0010467,GO:…		ko:K03233	ko05134,map05134				ko00000,ko00001,ko03012,ko03019				Viridiplantae	37P53@33090,3GA04@35493,COG0625@1,KOG0867@2759,KOG1627@1,KOG1627@2759	NA|NA|NA	J	Elongation factor
XP_010275417.1	4432.XP_010275416.1	2.6e-246	857.8	Streptophyta		GO:0003674,GO:0003824,GO:0003872,GO:0005575,GO:0005622,GO:0005623,GO:0005737,GO:0005975,GO:0006082,GO:0006090,GO:0006091,GO:0006096,GO:0006139,GO:0006163,GO:0006164,GO:0006165,GO:0006725,GO:0006732,GO:0006733,GO:0006753,GO:0006754,GO:0006757,GO:0006793,GO:0006796,GO:0006807,GO:0008150,GO:0008152,GO:0008443,GO:0009056,GO:0009058,GO:0009108,GO:0009117,GO:0009123,GO:0009124,GO:0009126,GO:0009127,GO:…	2.7.1.11	ko:K00850	ko00010,ko00030,ko00051,ko00052,ko00680,ko01100,ko01110,ko01120,ko01130,ko01200,ko01230,ko03018,ko04152,ko05230,map00010,map00030,map00051,map00052,map00680,map01100,map01110,map01120,map01130,map01200,map01230,map03018,map04152,map05230	M00001,M00345	R00756,R03236,R03237,R03238,R03239,R04779	RC00002,RC00017	ko00000,ko00001,ko00002,ko01000,ko01009,ko03019				Viridiplantae	37R0Z@33090,3G9ZT@35493,COG0205@1,KOG2440@2759	NA|NA|NA	G	Catalyzes the phosphorylation of D-fructose 6-phosphate to fructose 1,6-bisphosphate by ATP, the first committing step of glycolysis
XP_010276331.1	4432.XP_010276330.1	0	1380.5	Streptophyta		GO:0005575,GO:0005622,GO:0005623,GO:0005737,GO:0005777,GO:0008150,GO:0008152,GO:0009850,GO:0009987,GO:0010817,GO:0042445,GO:0042579,GO:0043226,GO:0043227,GO:0043229,GO:0043231,GO:0044237,GO:0044424,GO:0044444,GO:0044464,GO:0065007,GO:0065008											Viridiplantae	37IQC@33090,3GB0C@35493,COG0365@1,KOG1175@2759	NA|NA|NA	I	acyl-activating enzyme 18
XP_010243689.1	4432.XP_010243689.1	0	1649.4	Streptophyta				ko:K14638					ko00000,ko02000	2.A.17.3			Viridiplantae	28IZB@1,2QRB3@2759,37I3B@33090,3G87G@35493	NA|NA|NA	S	BEST Arabidopsis thaliana protein match is Kinase-related
XP_010251662.1	4432.XP_010251659.1	0	1261.5	Streptophyta		GO:0001047,GO:0001067,GO:0001085,GO:0001091,GO:0001094,GO:0001098,GO:0001099,GO:0001672,GO:0003674,GO:0003676,GO:0003677,GO:0005488,GO:0005515,GO:0005575,GO:0005622,GO:0005623,GO:0005634,GO:0008134,GO:0008150,GO:0010639,GO:0010847,GO:0031445,GO:0031452,GO:0033043,GO:0033044,GO:0042393,GO:0043226,GO:0043227,GO:0043229,GO:0043231,GO:0044087,GO:0044212,GO:0044424,GO:0044464,GO:0045798,GO:0048519,GO:…											Viridiplantae	37SNI@33090,3G7K4@35493,COG5076@1,KOG1474@2759	NA|NA|NA	K	Bromodomain-containing protein
XP_010242813.2	4432.XP_010242812.1	0	1087	Streptophyta	CAO	GO:0003674,GO:0003824,GO:0004497,GO:0005575,GO:0005622,GO:0005623,GO:0005737,GO:0006725,GO:0006778,GO:0006779,GO:0006807,GO:0008150,GO:0008152,GO:0009058,GO:0009507,GO:0009526,GO:0009528,GO:0009534,GO:0009535,GO:0009536,GO:0009579,GO:0009706,GO:0009941,GO:0009987,GO:0010277,GO:0015994,GO:0015995,GO:0016020,GO:0016491,GO:0016701,GO:0016703,GO:0018130,GO:0019438,GO:0019866,GO:0031090,GO:0031967,GO:…	1.14.13.122	ko:K13600	ko00860,ko01100,ko01110,map00860,map01100,map01110		R08203,R08204,R10080	RC00116,RC00269,RC00769	ko00000,ko00001,ko01000				Viridiplantae	2QS20@2759,37QNK@33090,3G9D1@35493,COG4638@1	NA|NA|NA	P	Chlorophyllide a oxygenase
XP_010270441.1	4432.XP_010270441.1	0	1380.5	Streptophyta													Viridiplantae	38A4S@33090,3GXKV@35493,COG2801@1,KOG0017@2759	NA|NA|NA	L	Retroviral aspartyl protease
XP_010278210.1	4432.XP_010278210.1	4.6e-202	710.3	Streptophyta			4.1.2.13	ko:K01623	ko00010,ko00030,ko00051,ko00680,ko00710,ko01100,ko01110,ko01120,ko01130,ko01200,ko01230,map00010,map00030,map00051,map00680,map00710,map01100,map01110,map01120,map01130,map01200,map01230	M00001,M00003,M00165,M00167	R01068,R01070,R01829,R02568	RC00438,RC00439,RC00603,RC00604	ko00000,ko00001,ko00002,ko01000,ko03036,ko04131,ko04147				Viridiplantae	37KBJ@33090,3GDDU@35493,COG3588@1,KOG1557@2759	NA|NA|NA	G	fructose-bisphosphate aldolase
XP_010273049.1	4432.XP_010273049.1	9.8e-263	912.1	Streptophyta		GO:0005575,GO:0005622,GO:0005623,GO:0005856,GO:0043226,GO:0043228,GO:0043229,GO:0043232,GO:0044424,GO:0044464		ko:K07375	ko04145,ko04540,ko05130,map04145,map04540,map05130				ko00000,ko00001,ko03036,ko04147,ko04812				Viridiplantae	37RNZ@33090,3GFGM@35493,COG5023@1,KOG1375@2759	NA|NA|NA	Z	Tubulin is the major constituent of microtubules. It binds two moles of GTP, one at an exchangeable site on the beta chain and one at a non-exchangeable site on the alpha chain
XP_010271621.1	4432.XP_010271620.1	1.3e-224	785.8	Streptophyta				ko:K15559					ko00000,ko03021				Viridiplantae	37I9U@33090,3G79U@35493,KOG2669@1,KOG2669@2759	NA|NA|NA	A	Regulation of nuclear pre-mRNA domain-containing protein
XP_010260005.1	4432.XP_010260005.1	9.4e-214	749.2	Streptophyta		GO:0000166,GO:0003674,GO:0003824,GO:0004448,GO:0004449,GO:0005488,GO:0005524,GO:0005575,GO:0005622,GO:0005623,GO:0005737,GO:0005739,GO:0006082,GO:0006091,GO:0006099,GO:0006101,GO:0006102,GO:0008144,GO:0008150,GO:0008152,GO:0008270,GO:0009060,GO:0009507,GO:0009536,GO:0009987,GO:0015980,GO:0016491,GO:0016614,GO:0016616,GO:0016999,GO:0017076,GO:0017144,GO:0019752,GO:0030554,GO:0032553,GO:0032555,GO:…	1.1.1.41	ko:K00030	ko00020,ko01100,ko01110,ko01120,ko01130,ko01200,ko01210,ko01230,map00020,map01100,map01110,map01120,map01130,map01200,map01210,map01230	M00009,M00010	R00709	RC00114	br01601,ko00000,ko00001,ko00002,ko01000				Viridiplantae	37KMU@33090,3G86Y@35493,COG0473@1,KOG0785@2759	NA|NA|NA	C	Isocitrate dehydrogenase (NAD
XP_019055527.1	4432.XP_010275763.1	0	1288.1	Streptophyta													Viridiplantae	37MAF@33090,3GB87@35493,KOG1525@1,KOG1525@2759	NA|NA|NA	D	BEST Arabidopsis thaliana protein match is
XP_019052256.1	4432.XP_010248616.1	0	11661.9	Streptophyta				ko:K20478					ko00000,ko04131				Viridiplantae	37V0T@33090,3GKMC@35493,KOG1181@1,KOG1181@2759	NA|NA|NA	S	tissue development
XP_010266808.1	4432.XP_010266808.1	0	1890.5	Streptophyta													Viridiplantae	388TA@33090,3GXGV@35493,KOG1886@1,KOG1886@2759	NA|NA|NA	K	TFIIS helical bundle-like domain
XP_010243519.1	4432.XP_010243519.1	0	1695.6	Streptophyta		GO:0000003,GO:0003006,GO:0003674,GO:0003824,GO:0004553,GO:0004565,GO:0005575,GO:0005576,GO:0005618,GO:0005622,GO:0005623,GO:0005737,GO:0005773,GO:0007275,GO:0008150,GO:0008152,GO:0009058,GO:0009664,GO:0009791,GO:0009827,GO:0009987,GO:0010154,GO:0010191,GO:0010192,GO:0010214,GO:0015925,GO:0016043,GO:0016787,GO:0016798,GO:0022414,GO:0030312,GO:0032501,GO:0032502,GO:0042545,GO:0043226,GO:0043227,GO:…											Viridiplantae	37R16@33090,3GCHZ@35493,COG1874@1,KOG0496@2759	NA|NA|NA	G	beta-galactosidase
XP_019052136.1	4432.XP_010247937.1	4.4e-64	251.1	Streptophyta													Viridiplantae	37MNQ@33090,3G79T@35493,KOG2947@1,KOG2947@2759	NA|NA|NA	G	Belongs to the carbohydrate kinase PfkB family
XP_010262873.1	4432.XP_010262870.1	0	4224.1	Streptophyta		GO:0003674,GO:0005488,GO:0005515,GO:0005575,GO:0005622,GO:0005623,GO:0005634,GO:0006325,GO:0006342,GO:0006344,GO:0006355,GO:0006996,GO:0008150,GO:0009889,GO:0009890,GO:0009892,GO:0009987,GO:0010468,GO:0010556,GO:0010558,GO:0010605,GO:0010629,GO:0016043,GO:0016458,GO:0019219,GO:0019222,GO:0031323,GO:0031324,GO:0031326,GO:0031327,GO:0040029,GO:0042802,GO:0042803,GO:0043226,GO:0043227,GO:0043229,GO:…	3.6.4.12	ko:K11642,ko:K11643,ko:K20091	ko05165,ko05203,map05165,map05203				ko00000,ko00001,ko01000,ko03036				Viridiplantae	37JPI@33090,3GD01@35493,COG0553@1,KOG0383@2759,KOG0384@2759	NA|NA|NA	KL	helicase protein
XP_010244776.1	4432.XP_010244775.1	0	2865.5	Streptophyta		GO:0001666,GO:0003674,GO:0003824,GO:0004672,GO:0004674,GO:0004712,GO:0005575,GO:0005622,GO:0005623,GO:0005737,GO:0005783,GO:0005789,GO:0006082,GO:0006464,GO:0006468,GO:0006629,GO:0006720,GO:0006721,GO:0006793,GO:0006796,GO:0006807,GO:0006950,GO:0007154,GO:0007165,GO:0008150,GO:0008152,GO:0008299,GO:0008610,GO:0009058,GO:0009628,GO:0009685,GO:0009686,GO:0009719,GO:0009723,GO:0009725,GO:0009743,GO:…	2.7.11.25	ko:K04422	ko04010,map04010				ko00000,ko00001,ko01000,ko01001				Viridiplantae	37QUA@33090,3GH37@35493,COG0515@1,KOG0192@2759	NA|NA|NA	T	Protein kinase superfamily protein with octicosapeptide Phox Bem1p domain
XP_010250933.1	4432.XP_010250933.1	0	1611.7	Streptophyta				ko:K20456,ko:K20463					ko00000,ko04131				Viridiplantae	37RXW@33090,3GCCU@35493,KOG1737@1,KOG1737@2759	NA|NA|NA	T	Oxysterol-binding protein-related protein
XP_010264138.1	4432.XP_010264138.1	7.9e-134	483	Streptophyta	CHS2	GO:0003674,GO:0003824,GO:0008150,GO:0008152,GO:0009058,GO:0009812,GO:0009813,GO:0016210,GO:0016740,GO:0016746,GO:0016747,GO:0071704,GO:1901576	2.3.1.74	ko:K00660	ko00941,ko01100,ko01110,ko04712,map00941,map01100,map01110,map04712	M00137	R01613,R06568,R07987,R07988,R07989	RC00004,RC02726	ko00000,ko00001,ko00002,ko01000,ko01008				Viridiplantae	2QRSY@2759,37MT6@33090,3G7AK@35493,COG3424@1	NA|NA|NA	H	Belongs to the chalcone stilbene synthases family
XP_010263470.1	4432.XP_010263468.1	1.5e-80	305.4	Streptophyta		GO:0005575,GO:0005622,GO:0005623,GO:0005737,GO:0008150,GO:0009507,GO:0009536,GO:0009987,GO:0019725,GO:0042592,GO:0043226,GO:0043227,GO:0043229,GO:0043231,GO:0044424,GO:0044444,GO:0044464,GO:0045454,GO:0050789,GO:0050794,GO:0065007,GO:0065008											Viridiplantae	2QTH1@2759,37IGQ@33090,3G7AG@35493,COG0517@1	NA|NA|NA	S	CBS domain-containing protein
XP_010278406.1	4432.XP_010278399.1	0	1140.6	Streptophyta													Viridiplantae	2CMX3@1,2QSH0@2759,37RQ2@33090,3GEIM@35493	NA|NA|NA	S	BAH domain
XP_010255761.1	4432.XP_010255759.1	4.1e-164	583.9	Streptophyta													Viridiplantae	28XPX@1,2R4H7@2759,37RP8@33090,3GC16@35493	NA|NA|NA
XP_010241497.1	4432.XP_010241497.1	2.4e-192	677.9	Streptophyta		GO:0003674,GO:0003824,GO:0004774,GO:0004775,GO:0004776,GO:0005575,GO:0005622,GO:0005623,GO:0005737,GO:0005739,GO:0005759,GO:0006082,GO:0006091,GO:0006099,GO:0006101,GO:0006104,GO:0006105,GO:0006139,GO:0006163,GO:0006637,GO:0006725,GO:0006732,GO:0006753,GO:0006790,GO:0006793,GO:0006796,GO:0006807,GO:0008150,GO:0008152,GO:0009060,GO:0009117,GO:0009150,GO:0009259,GO:0009987,GO:0015980,GO:0016874,GO:…	6.2.1.4,6.2.1.5	ko:K01899	ko00020,ko00640,ko01100,ko01110,ko01120,ko01130,ko01200,map00020,map00640,map01100,map01110,map01120,map01130,map01200	M00009,M00011	R00432,R00727	RC00004,RC00014	ko00000,ko00001,ko00002,ko01000				Viridiplantae	37I24@33090,3G8BF@35493,COG0074@1,KOG1255@2759	NA|NA|NA	C	Succinyl-CoA synthetase functions in the citric acid cycle (TCA), coupling the hydrolysis of succinyl-CoA to the synthesis of ATP and thus represents the only step of substrate- level phosphorylation in the TCA. The alpha subunit of the enzyme binds the substrates coenzyme A and phosphate, while succinate binding and nucleotide specificity is provided by the beta subunit
XP_010260162.1	4432.XP_010260162.1	0	1496.9	Streptophyta			3.6.4.12	ko:K10737					ko00000,ko01000,ko03032				Viridiplantae	2QSBF@2759,37Q7Z@33090,3GEV0@35493,COG0515@1	NA|NA|NA	T	LRR receptor-like serine threonine-protein kinase
XP_010252293.1	4432.XP_010252287.1	0	1094	Streptophyta		GO:0003674,GO:0005488,GO:0005515,GO:0005575,GO:0005622,GO:0005623,GO:0005634,GO:0005730,GO:0005737,GO:0005829,GO:0006323,GO:0006325,GO:0006333,GO:0006334,GO:0006996,GO:0008150,GO:0009987,GO:0016043,GO:0022607,GO:0031497,GO:0031974,GO:0031981,GO:0034622,GO:0034728,GO:0042393,GO:0043226,GO:0043227,GO:0043228,GO:0043229,GO:0043231,GO:0043232,GO:0043233,GO:0043933,GO:0044085,GO:0044422,GO:0044424,GO:…	5.2.1.8	ko:K14826					ko00000,ko01000,ko03009				Viridiplantae	37I1N@33090,3GBVQ@35493,COG0545@1,KOG0552@2759	NA|NA|NA	O	Peptidyl-prolyl cis-trans isomerase
XP_010252186.1	4432.XP_010252186.1	0	1590.5	Streptophyta		GO:0003674,GO:0003824,GO:0006629,GO:0006720,GO:0006721,GO:0006722,GO:0008150,GO:0008152,GO:0008299,GO:0008610,GO:0009058,GO:0009987,GO:0016104,GO:0016114,GO:0016853,GO:0016866,GO:0019742,GO:0019745,GO:0031559,GO:0042299,GO:0044237,GO:0044238,GO:0044249,GO:0044255,GO:0071704,GO:1901360,GO:1901362,GO:1901576	5.4.99.41	ko:K20659	ko00909,ko01110,map00909,map01110		R06466	RC01864	ko00000,ko00001,ko01000				Viridiplantae	37KY3@33090,3GCVS@35493,COG1657@1,KOG0497@2759	NA|NA|NA	I	Belongs to the terpene cyclase mutase family
XP_010279610.1	4432.XP_010279608.1	0	1411	Streptophyta	ETR1	GO:0000160,GO:0001101,GO:0002237,GO:0003674,GO:0003824,GO:0004672,GO:0004673,GO:0005488,GO:0005515,GO:0005575,GO:0005622,GO:0005623,GO:0005737,GO:0005783,GO:0006464,GO:0006468,GO:0006725,GO:0006793,GO:0006796,GO:0006807,GO:0006950,GO:0006952,GO:0006970,GO:0007154,GO:0007165,GO:0008150,GO:0008152,GO:0009058,GO:0009266,GO:0009308,GO:0009408,GO:0009593,GO:0009605,GO:0009607,GO:0009617,GO:0009625,GO:…		ko:K14509	ko04016,ko04075,map04016,map04075				ko00000,ko00001,ko01000				Viridiplantae	37I6R@33090,3G8U0@35493,COG0642@1,KOG0519@2759	NA|NA|NA	T	May act early in the ethylene signal transduction pathway, possibly as an ethylene receptor, or as a regulator of the pathway
XP_010244725.1	4432.XP_010244725.1	2.5e-142	511.5	Streptophyta													Viridiplantae	2CNE4@1,2QVJY@2759,37RQG@33090,3GG9K@35493	NA|NA|NA	S	protein DS12 from 2D-PAGE of leaf
XP_010276063.1	4432.XP_010276063.1	5.9e-199	699.9	Eukaryota			2.1.1.117,2.1.1.240	ko:K13397,ko:K16040	ko00945,ko00950,ko01110,map00945,map00950,map01110		R03835,R09872	RC00003,RC00392,RC01558	ko00000,ko00001,ko01000				Eukaryota	KOG3178@1,KOG3178@2759	NA|NA|NA	D	O-methyltransferase activity
XP_019055893.1	4432.XP_010278507.1	0	2771.9	Streptophyta		GO:0000418,GO:0000428,GO:0005575,GO:0005622,GO:0005623,GO:0005634,GO:0005654,GO:0005666,GO:0006139,GO:0006396,GO:0006725,GO:0006807,GO:0008150,GO:0008152,GO:0009892,GO:0009987,GO:0010033,GO:0010467,GO:0010468,GO:0010495,GO:0010605,GO:0010608,GO:0010629,GO:0014070,GO:0016070,GO:0016246,GO:0016441,GO:0016458,GO:0019222,GO:0030422,GO:0030880,GO:0031047,GO:0031050,GO:0031974,GO:0031981,GO:0032991,GO:…	2.7.7.6	ko:K16250					br01611,ko00000,ko01000,ko03021				Viridiplantae	37KY2@33090,3G9S9@35493,COG0086@1,KOG0260@2759	NA|NA|NA	K	DNA-dependent RNA polymerase catalyzes the transcription of DNA into RNA using the four ribonucleoside triphosphates as substrates
XP_010266068.1	4432.XP_010266068.1	1.6e-102	378.6	Streptophyta		GO:0001101,GO:0003674,GO:0003824,GO:0004792,GO:0005575,GO:0005622,GO:0005623,GO:0005737,GO:0006950,GO:0006979,GO:0007568,GO:0008150,GO:0009507,GO:0009536,GO:0009611,GO:0009719,GO:0009725,GO:0009753,GO:0010033,GO:0016740,GO:0016782,GO:0016783,GO:0032502,GO:0042221,GO:0043226,GO:0043227,GO:0043229,GO:0043231,GO:0044424,GO:0044444,GO:0044464,GO:0050896,GO:1901700											Viridiplantae	37UIG@33090,3GJMQ@35493,COG0607@1,KOG1530@2759	NA|NA|NA	P	Thiosulfate sulfurtransferase 16
XP_010275963.1	4432.XP_010275962.1	1.8e-189	668.3	Streptophyta		GO:0003002,GO:0003674,GO:0003700,GO:0005575,GO:0005622,GO:0005623,GO:0005634,GO:0006355,GO:0007275,GO:0007389,GO:0008150,GO:0009832,GO:0009834,GO:0009889,GO:0009987,GO:0010453,GO:0010455,GO:0010468,GO:0010556,GO:0019219,GO:0019222,GO:0022622,GO:0031323,GO:0031326,GO:0032501,GO:0032502,GO:0042546,GO:0043226,GO:0043227,GO:0043229,GO:0043231,GO:0044085,GO:0044424,GO:0044464,GO:0045595,GO:0045597,GO:…											Viridiplantae	28KK7@1,2QT1N@2759,37RAV@33090,3GDXK@35493	NA|NA|NA	K	NAC domain-containing protein
XP_010262405.1	4432.XP_010262404.1	2.8e-19	103.2	Streptophyta													Viridiplantae	2CM89@1,2QPKP@2759,37R8Q@33090,3G91D@35493	NA|NA|NA	S	Glycine-rich cell wall structural
XP_010257381.1	102107.XP_008219239.1	5.8e-65	253.4	fabids		GO:0000785,GO:0000786,GO:0003674,GO:0003676,GO:0003677,GO:0003682,GO:0005488,GO:0005575,GO:0005622,GO:0005623,GO:0005634,GO:0005694,GO:0006323,GO:0006325,GO:0006333,GO:0006334,GO:0006996,GO:0008150,GO:0009987,GO:0010369,GO:0016043,GO:0022607,GO:0031490,GO:0031491,GO:0031492,GO:0031497,GO:0032991,GO:0032993,GO:0034622,GO:0034728,GO:0043226,GO:0043227,GO:0043228,GO:0043229,GO:0043231,GO:0043232,GO:…		ko:K11253	ko05034,ko05202,ko05322,map05034,map05202,map05322				ko00000,ko00001,ko03036,ko04147				Viridiplantae	37TRG@33090,3GI60@35493,4JEG6@91835,COG2036@1,KOG1745@2759	NA|NA|NA	B	protein heterodimerization activity
XP_010250426.1	4432.XP_010250425.1	0	1941.4	Streptophyta													Viridiplantae	2CM8V@1,2QPMZ@2759,37HVW@33090,3GGJC@35493	NA|NA|NA	S	Forkhead-associated domain-containing protein FHA domain-containing protein
XP_010244765.1	4432.XP_010244736.1	0	2126.7	Streptophyta													Viridiplantae	2C29V@1,2QQJ5@2759,37JVA@33090,3GF5V@35493	NA|NA|NA	S	isoform X1
XP_010254633.1	4432.XP_010254630.1	0	1266.1	Streptophyta				ko:K04043	ko03018,ko04212,ko05152,map03018,map04212,map05152				ko00000,ko00001,ko03019,ko03029,ko03110,ko04147	1.A.33.1			Viridiplantae	37PN3@33090,3G8FG@35493,COG0443@1,KOG0102@2759	NA|NA|NA	O	Belongs to the heat shock protein 70 family
XP_010258305.1	4432.XP_010258303.1	1.7e-288	998	Streptophyta				ko:K21444					ko00000,ko03019				Viridiplantae	37QRU@33090,3GBHE@35493,KOG2190@1,KOG2190@2759	NA|NA|NA	A	KH domain-containing protein
XP_010245655.1	4432.XP_010245655.1	0	1463	Streptophyta				ko:K03253	ko03013,map03013				ko00000,ko00001,ko03012,ko03019				Viridiplantae	37PR9@33090,3G9G9@35493,COG5354@1,KOG2314@2759	NA|NA|NA	J	translation initiation factor binding
XP_010246742.1	4432.XP_010246742.1	0	1888.2	Streptophyta		GO:0000819,GO:0005575,GO:0005911,GO:0006996,GO:0007049,GO:0007059,GO:0007062,GO:0008150,GO:0009506,GO:0009987,GO:0016043,GO:0022402,GO:0030054,GO:0051276,GO:0055044,GO:0071840,GO:0098813											Viridiplantae	37P78@33090,3G8D7@35493,COG1196@1,KOG0979@2759	NA|NA|NA	BDL	Structural maintenance of chromosomes
XP_010257476.1	4432.XP_010257475.1	2.1e-218	764.6	Streptophyta				ko:K10355					ko00000,ko04812				Viridiplantae	37I8J@33090,3G790@35493,COG5277@1,KOG0676@2759	NA|NA|NA	Z	cytoskeleton organization
XP_010260317.1	4432.XP_010260317.1	4.1e-125	454.1	Streptophyta	CBP20	GO:0000339,GO:0000375,GO:0000377,GO:0000394,GO:0000398,GO:0003674,GO:0003676,GO:0003723,GO:0005488,GO:0005575,GO:0005622,GO:0005623,GO:0005845,GO:0005846,GO:0006139,GO:0006396,GO:0006397,GO:0006725,GO:0006807,GO:0008150,GO:0008152,GO:0008380,GO:0009892,GO:0009987,GO:0010033,GO:0010467,GO:0010468,GO:0010605,GO:0010608,GO:0010629,GO:0014070,GO:0016070,GO:0016071,GO:0016441,GO:0016458,GO:0019222,GO:…		ko:K12883	ko03013,ko03015,ko03040,map03013,map03015,map03040	M00399			ko00000,ko00001,ko00002,ko03019,ko03041				Viridiplantae	37JVR@33090,3GGR4@35493,KOG0121@1,KOG0121@2759	NA|NA|NA	A	Nuclear cap-binding protein subunit
XP_010251458.1	4432.XP_010251458.1	2.2e-220	771.2	Streptophyta		GO:0003674,GO:0003824,GO:0005575,GO:0005622,GO:0005623,GO:0005737,GO:0005783,GO:0005911,GO:0006464,GO:0006479,GO:0006807,GO:0008150,GO:0008152,GO:0008168,GO:0008170,GO:0008213,GO:0008276,GO:0008757,GO:0009506,GO:0009987,GO:0012505,GO:0016278,GO:0016279,GO:0016740,GO:0016741,GO:0018022,GO:0018193,GO:0018205,GO:0019538,GO:0030054,GO:0032259,GO:0036211,GO:0043170,GO:0043226,GO:0043227,GO:0043229,GO:…	2.1.1.43	ko:K11423	ko00310,map00310		R03875,R03938,R04866,R04867	RC00003,RC00060,RC00181,RC00496	ko00000,ko00001,ko01000,ko03036				Viridiplantae	37KHD@33090,3G7I8@35493,COG2940@1,KOG1081@2759	NA|NA|NA	K	Histone-lysine n-methyltransferase
XP_010247578.1	4432.XP_010247578.1	2.6e-285	987.3	Streptophyta	SAHH	GO:0000003,GO:0000096,GO:0003006,GO:0003674,GO:0003824,GO:0004013,GO:0005488,GO:0005507,GO:0005575,GO:0005576,GO:0005622,GO:0005623,GO:0005737,GO:0005773,GO:0005774,GO:0005829,GO:0005886,GO:0005911,GO:0006082,GO:0006139,GO:0006259,GO:0006325,GO:0006342,GO:0006346,GO:0006355,GO:0006520,GO:0006534,GO:0006555,GO:0006575,GO:0006725,GO:0006732,GO:0006790,GO:0006807,GO:0006996,GO:0007275,GO:0008150,GO:…	3.3.1.1	ko:K01251	ko00270,ko01100,map00270,map01100	M00035	R00192,R04936	RC00056,RC00069,RC01161,RC01243	ko00000,ko00001,ko00002,ko01000,ko01009,ko04147				Viridiplantae	37R1E@33090,3GGCM@35493,COG0499@1,KOG1370@2759	NA|NA|NA	H	adenosylhomocysteinase
XP_010246904.1	4432.XP_010246903.1	1.5e-200	705.3	Streptophyta		GO:0005575,GO:0005622,GO:0005623,GO:0005634,GO:0005654,GO:0016592,GO:0031974,GO:0031981,GO:0032991,GO:0043226,GO:0043227,GO:0043229,GO:0043231,GO:0043233,GO:0044422,GO:0044424,GO:0044428,GO:0044446,GO:0044451,GO:0044464,GO:0070013		ko:K15170	ko04919,map04919				ko00000,ko00001,ko03021				Viridiplantae	2CMVK@1,2QS7K@2759,37KIX@33090,3GE45@35493	NA|NA|NA	S	mediator of RNA polymerase II transcription subunit
XP_010260639.1	4432.XP_010260639.1	4.9e-217	760	Streptophyta													Viridiplantae	2QSDP@2759,37P8P@33090,3GAX4@35493,arCOG06245@1	NA|NA|NA	S	UDP-arabinopyranose mutase activity
XP_010241832.1	4432.XP_010241832.1	0	1491.9	Streptophyta		GO:0005575,GO:0005622,GO:0005623,GO:0005634,GO:0005654,GO:0005730,GO:0005737,GO:0005794,GO:0005829,GO:0005886,GO:0008150,GO:0009893,GO:0009894,GO:0009896,GO:0010035,GO:0010038,GO:0010604,GO:0012505,GO:0016020,GO:0019222,GO:0031974,GO:0031981,GO:0042176,GO:0042221,GO:0043226,GO:0043227,GO:0043228,GO:0043229,GO:0043231,GO:0043232,GO:0043233,GO:0044422,GO:0044424,GO:0044428,GO:0044444,GO:0044446,GO:…		ko:K13525	ko04141,ko05134,map04141,map05134	M00400,M00403			ko00000,ko00001,ko00002,ko03019,ko04131,ko04147	3.A.16.1			Viridiplantae	37KI9@33090,3G7QA@35493,COG0464@1,KOG0730@2759	NA|NA|NA	O	cell division cycle protein 48
XP_019055802.1	4432.XP_010278013.1	0	1631.7	Streptophyta		GO:0000243,GO:0000375,GO:0000377,GO:0000398,GO:0003674,GO:0003676,GO:0003723,GO:0003727,GO:0003729,GO:0005488,GO:0005575,GO:0005622,GO:0005623,GO:0005634,GO:0005654,GO:0005681,GO:0005684,GO:0006139,GO:0006396,GO:0006397,GO:0006725,GO:0006807,GO:0006810,GO:0006913,GO:0008150,GO:0008152,GO:0008187,GO:0008380,GO:0009987,GO:0010467,GO:0016070,GO:0016071,GO:0016604,GO:0016607,GO:0030628,GO:0031974,GO:…		ko:K12837	ko03040,map03040				ko00000,ko00001,ko03041				Viridiplantae	37IJ2@33090,3G83E@35493,KOG0120@1,KOG0120@2759	NA|NA|NA	A	splicing factor
XP_010275761.1	4432.XP_010275760.1	3e-124	451.1	Streptophyta		GO:0000030,GO:0002682,GO:0002684,GO:0003674,GO:0003824,GO:0005575,GO:0005622,GO:0005623,GO:0005737,GO:0005783,GO:0006464,GO:0006486,GO:0006807,GO:0006950,GO:0006952,GO:0008150,GO:0008152,GO:0009058,GO:0009059,GO:0009100,GO:0009101,GO:0009605,GO:0009607,GO:0009617,GO:0009620,GO:0009987,GO:0012505,GO:0016740,GO:0016757,GO:0016758,GO:0019538,GO:0031347,GO:0031349,GO:0034645,GO:0035821,GO:0036211,GO:…											Viridiplantae	37QYF@33090,3GDAH@35493,COG1928@1,KOG3358@2759	NA|NA|NA	O	stromal cell-derived factor 2-like protein
XP_019055157.1	4432.XP_010272667.1	5.2e-93	347.8	Streptophyta													Viridiplantae	2CMSB@1,2QRPR@2759,37S55@33090,3G835@35493	NA|NA|NA	S	FLX-like 1
XP_010254133.1	4432.XP_010254132.1	1.1e-232	813.1	Streptophyta				ko:K19476	ko04144,map04144				ko00000,ko00001				Viridiplantae	37NH2@33090,3G8ZZ@35493,KOG2027@1,KOG2027@2759	NA|NA|NA	Z	Regulator of Vps4 activity in the MVB pathway protein
XP_010251107.1	4432.XP_010251107.1	0	4451.4	Streptophyta				ko:K20478					ko00000,ko04131				Viridiplantae	37V0T@33090,3GKMC@35493,KOG1181@1,KOG1181@2759	NA|NA|NA	S	tissue development
XP_010248523.1	4432.XP_010248523.1	0	2178.7	Streptophyta		GO:0005575,GO:0005622,GO:0005623,GO:0005737,GO:0005794,GO:0008150,GO:0009987,GO:0012505,GO:0030154,GO:0032502,GO:0043226,GO:0043227,GO:0043229,GO:0043231,GO:0044424,GO:0044444,GO:0044464,GO:0045445,GO:0048856,GO:0048869,GO:0061061		ko:K19330	ko04140,map04140				ko00000,ko00001,ko04131				Viridiplantae	37PRX@33090,3GDWI@35493,KOG1829@1,KOG1829@2759	NA|NA|NA	T	domain-containing protein
XP_010277523.1	4432.XP_010277523.1	0	1845.1	Streptophyta		GO:0001666,GO:0003674,GO:0003824,GO:0004672,GO:0004674,GO:0004712,GO:0005575,GO:0005622,GO:0005623,GO:0005737,GO:0005783,GO:0005789,GO:0006082,GO:0006464,GO:0006468,GO:0006629,GO:0006720,GO:0006721,GO:0006793,GO:0006796,GO:0006807,GO:0006950,GO:0007154,GO:0007165,GO:0008150,GO:0008152,GO:0008299,GO:0008610,GO:0009058,GO:0009628,GO:0009685,GO:0009686,GO:0009719,GO:0009723,GO:0009725,GO:0009743,GO:…											Viridiplantae	37K0W@33090,3G7X0@35493,COG0515@1,KOG0192@2759	NA|NA|NA	T	serine threonine-protein kinase
XP_010279187.1	4432.XP_010279187.1	0	1739.2	Streptophyta		GO:0005575,GO:0005622,GO:0005623,GO:0005634,GO:0005737,GO:0005829,GO:0009507,GO:0009532,GO:0009536,GO:0009570,GO:0043226,GO:0043227,GO:0043229,GO:0043231,GO:0044422,GO:0044424,GO:0044434,GO:0044435,GO:0044444,GO:0044446,GO:0044464	2.7.9.1	ko:K01006	ko00620,ko00710,ko00720,ko01100,ko01120,ko01200,map00620,map00710,map00720,map01100,map01120,map01200	M00169,M00171,M00172,M00173	R00206	RC00002,RC00015	ko00000,ko00001,ko00002,ko01000				Viridiplantae	2QREJ@2759,37RGD@33090,3G7H6@35493,COG1080@1	NA|NA|NA	F	Pyruvate phosphate dikinase
XP_010256458.1	4432.XP_010256458.1	2.2e-148	531.6	Streptophyta		GO:0003674,GO:0005215,GO:0005216,GO:0005244,GO:0005253,GO:0005575,GO:0005622,GO:0005623,GO:0005737,GO:0005739,GO:0005740,GO:0005741,GO:0006810,GO:0006811,GO:0006820,GO:0008150,GO:0008308,GO:0008509,GO:0009526,GO:0009527,GO:0009536,GO:0015075,GO:0015103,GO:0015267,GO:0015318,GO:0015698,GO:0016020,GO:0016021,GO:0019867,GO:0022803,GO:0022832,GO:0022836,GO:0022838,GO:0022839,GO:0022857,GO:0031090,GO:…		ko:K15040	ko04020,ko04022,ko04216,ko04217,ko04218,ko04621,ko04979,ko05012,ko05016,ko05166,map04020,map04022,map04216,map04217,map04218,map04621,map04979,map05012,map05016,map05166				ko00000,ko00001,ko02000,ko03029	1.B.8.1			Viridiplantae	37II4@33090,3GBJ6@35493,KOG3126@1,KOG3126@2759	NA|NA|NA	P	Mitochondrial outer membrane protein porin
XP_010278709.1	4432.XP_010278709.1	6.1e-201	706.8	Streptophyta		GO:0000302,GO:0001101,GO:0003674,GO:0003676,GO:0003723,GO:0003727,GO:0003729,GO:0005488,GO:0005575,GO:0005622,GO:0005623,GO:0005634,GO:0005737,GO:0005829,GO:0006950,GO:0006979,GO:0008143,GO:0008150,GO:0009719,GO:0009725,GO:0009735,GO:0010033,GO:0010035,GO:0010193,GO:0042221,GO:0042493,GO:0043226,GO:0043227,GO:0043229,GO:0043231,GO:0044424,GO:0044444,GO:0044464,GO:0046677,GO:0050896,GO:0070717,GO:…											Viridiplantae	37RGZ@33090,3GA7K@35493,KOG0118@1,KOG0118@2759	NA|NA|NA	A	polyadenylate-binding protein
XP_010261940.1	4432.XP_010261940.1	1e-125	456.1	Streptophyta				ko:K02985	ko03010,map03010	M00177			br01610,ko00000,ko00001,ko00002,ko03011				Viridiplantae	37M1Z@33090,3GBVS@35493,COG0092@1,KOG3181@2759	NA|NA|NA	J	Belongs to the universal ribosomal protein uS3 family
XP_010269414.1	4432.XP_010269414.1	1.5e-247	861.7	Streptophyta			3.4.23.25	ko:K01381	ko04138,map04138				ko00000,ko00001,ko01000,ko01002				Viridiplantae	37RW1@33090,3GH16@35493,KOG1339@1,KOG1339@2759	NA|NA|NA	O	Belongs to the peptidase A1 family
XP_010278265.1	4432.XP_010278264.1	2.3e-304	1050.8	Streptophyta													Viridiplantae	2QPKF@2759,37HT3@33090,3G9YV@35493,COG0528@1	NA|NA|NA	F	Aspartate glutamate uridylate kinase family protein
XP_010259154.1	4432.XP_010259154.1	8.2e-142	509.6	Streptophyta													Viridiplantae	2CAXN@1,2QT9K@2759,37QMY@33090,3G9I1@35493	NA|NA|NA	S	Stem-specific protein
XP_010246866.1	4432.XP_010246865.1	0	2464.5	Streptophyta		GO:0005575,GO:0005622,GO:0005623,GO:0005737,GO:0005829,GO:0044424,GO:0044444,GO:0044464		ko:K06677	ko04111,map04111				ko00000,ko00001,ko03036				Viridiplantae	37PDB@33090,3GEZK@35493,COG5098@1,KOG0414@2759	NA|NA|NA	BD	Regulatory subunit of the condensin complex, a complex required for conversion of interphase chromatin into mitotic-like condense chromosomes. The condensin complex probably introduces positive supercoils into relaxed DNA in the presence of type I topoisomerases and converts nicked DNA into positive knotted forms in the presence of type II topoisomerases
XP_010241300.1	4432.XP_010241300.1	1e-270	938.7	Streptophyta	KAS1		2.3.1.179	ko:K09458	ko00061,ko00780,ko01100,ko01212,map00061,map00780,map01100,map01212	M00083,M00572	R04355,R04726,R04952,R04957,R04960,R04963,R04968,R07762,R10115,R10119	RC00039,RC02728,RC02729,RC02888	ko00000,ko00001,ko00002,ko01000,ko01004				Viridiplantae	37JJ8@33090,3GEQX@35493,COG0304@1,KOG1394@2759	NA|NA|NA	IQ	Belongs to the beta-ketoacyl-ACP synthases family
XP_010268150.1	4432.XP_010268148.1	2.5e-141	508.1	Streptophyta													Viridiplantae	28IR5@1,2QS9J@2759,37TAU@33090,3G9NY@35493	NA|NA|NA	S	Protein FAR1-RELATED SEQUENCE
XP_010264335.1	4432.XP_010264334.1	1.6e-177	628.6	Streptophyta		GO:0003674,GO:0003824,GO:0005575,GO:0005622,GO:0005623,GO:0005737,GO:0006082,GO:0006091,GO:0006099,GO:0006101,GO:0006107,GO:0006108,GO:0006139,GO:0006725,GO:0006732,GO:0006733,GO:0006734,GO:0006753,GO:0006793,GO:0006796,GO:0006807,GO:0008150,GO:0008152,GO:0009060,GO:0009117,GO:0009987,GO:0015980,GO:0016020,GO:0016491,GO:0016614,GO:0016615,GO:0016616,GO:0016999,GO:0017144,GO:0019362,GO:0019637,GO:…	1.1.1.37	ko:K00025	ko00020,ko00270,ko00620,ko00630,ko00710,ko01100,ko01110,ko01120,ko01130,ko01200,ko04964,map00020,map00270,map00620,map00630,map00710,map01100,map01110,map01120,map01130,map01200,map04964	M00009,M00011,M00012,M00168,M00171	R00342,R07136	RC00031	ko00000,ko00001,ko00002,ko01000				Viridiplantae	37N4Q@33090,3GAE1@35493,COG0039@1,KOG1496@2759	NA|NA|NA	C	Malate dehydrogenase
XP_010260733.1	4432.XP_010260725.1	2.8e-171	607.8	Streptophyta				ko:K17807					ko00000,ko03029				Viridiplantae	37IA5@33090,3GE6I@35493,KOG2986@1,KOG2986@2759	NA|NA|NA	E	Mitochondrial translocator assembly and maintenance protein 41 homolog
XP_010242280.1	4432.XP_010242279.1	0	1080.1	Streptophyta		GO:0003674,GO:0005488,GO:0005507,GO:0005575,GO:0005622,GO:0005623,GO:0005737,GO:0005739,GO:0009507,GO:0009526,GO:0009536,GO:0009941,GO:0031967,GO:0031975,GO:0043167,GO:0043169,GO:0043226,GO:0043227,GO:0043229,GO:0043231,GO:0044422,GO:0044424,GO:0044434,GO:0044435,GO:0044444,GO:0044446,GO:0044464,GO:0046872,GO:0046914	2.3.1.12	ko:K00627	ko00010,ko00020,ko00620,ko01100,ko01110,ko01120,ko01130,ko01200,map00010,map00020,map00620,map01100,map01110,map01120,map01130,map01200	M00307	R00209,R02569	RC00004,RC02742,RC02857	br01601,ko00000,ko00001,ko00002,ko01000				Viridiplantae	37HR1@33090,3G96V@35493,COG0508@1,KOG0557@2759	NA|NA|NA	C	The pyruvate dehydrogenase complex catalyzes the overall conversion of pyruvate to acetyl-CoA and CO(2)
XP_010241852.1	4432.XP_010241851.1	5.7e-292	1009.6	Streptophyta	CPN60A	GO:0000003,GO:0003006,GO:0003674,GO:0005488,GO:0005515,GO:0005575,GO:0005576,GO:0005622,GO:0005623,GO:0005737,GO:0005739,GO:0005829,GO:0005840,GO:0006457,GO:0006458,GO:0006996,GO:0007005,GO:0007275,GO:0008150,GO:0009507,GO:0009526,GO:0009532,GO:0009536,GO:0009570,GO:0009579,GO:0009657,GO:0009658,GO:0009790,GO:0009791,GO:0009793,GO:0009941,GO:0009987,GO:0010154,GO:0016020,GO:0016043,GO:0022414,GO:…											Viridiplantae	37REH@33090,3GC7J@35493,COG0459@1,KOG0356@2759	NA|NA|NA	O	Belongs to the chaperonin (HSP60) family
XP_010242419.1	4432.XP_010242419.1	9e-264	915.6	Streptophyta				ko:K07374	ko04145,ko04210,ko04530,ko04540,ko05130,map04145,map04210,map04530,map04540,map05130				ko00000,ko00001,ko03019,ko03036,ko04147,ko04812				Viridiplantae	37JG4@33090,3GBTX@35493,COG5023@1,KOG1376@2759	NA|NA|NA	Z	Tubulin is the major constituent of microtubules. It binds two moles of GTP, one at an exchangeable site on the beta chain and one at a non-exchangeable site on the alpha chain
XP_010267198.1	4432.XP_010267198.1	1.4e-132	478.8	Streptophyta			4.4.1.5	ko:K01759	ko00620,map00620		R02530	RC00004,RC00740	ko00000,ko00001,ko01000				Viridiplantae	37RYG@33090,3GBBR@35493,COG0346@1,KOG2944@2759	NA|NA|NA	G	Catalyzes the conversion of hemimercaptal, formed from methylglyoxal and glutathione, to S-lactoylglutathione
XP_010262033.1	4432.XP_010262033.1	1e-304	1052	Streptophyta		GO:0003674,GO:0005488,GO:0005507,GO:0005575,GO:0005622,GO:0005623,GO:0005737,GO:0005739,GO:0009507,GO:0009526,GO:0009536,GO:0009941,GO:0031967,GO:0031975,GO:0043167,GO:0043169,GO:0043226,GO:0043227,GO:0043229,GO:0043231,GO:0044422,GO:0044424,GO:0044434,GO:0044435,GO:0044444,GO:0044446,GO:0044464,GO:0046872,GO:0046914	2.3.1.12	ko:K00627	ko00010,ko00020,ko00620,ko01100,ko01110,ko01120,ko01130,ko01200,map00010,map00020,map00620,map01100,map01110,map01120,map01130,map01200	M00307	R00209,R02569	RC00004,RC02742,RC02857	br01601,ko00000,ko00001,ko00002,ko01000				Viridiplantae	37HR1@33090,3G96V@35493,COG0508@1,KOG0557@2759	NA|NA|NA	C	The pyruvate dehydrogenase complex catalyzes the overall conversion of pyruvate to acetyl-CoA and CO(2)
XP_010270109.1	4432.XP_010270108.1	1.1e-141	509.2	Streptophyta	PPX2	GO:0003674,GO:0003824,GO:0004721,GO:0004722,GO:0005575,GO:0005622,GO:0005623,GO:0005634,GO:0005737,GO:0005829,GO:0006464,GO:0006470,GO:0006793,GO:0006796,GO:0006807,GO:0008150,GO:0008152,GO:0009987,GO:0016311,GO:0016787,GO:0016788,GO:0016791,GO:0019538,GO:0036211,GO:0042578,GO:0043170,GO:0043226,GO:0043227,GO:0043229,GO:0043231,GO:0043412,GO:0044237,GO:0044238,GO:0044260,GO:0044267,GO:0044424,GO:…	3.1.3.16	ko:K15423	ko04922,map04922				ko00000,ko00001,ko01000,ko01009,ko03400				Viridiplantae	37MZG@33090,3G8Q4@35493,COG0639@1,KOG0372@2759	NA|NA|NA	GT	serine threonine-protein phosphatase
XP_010241722.1	42345.XP_008781400.1	1.4e-217	761.9	Liliopsida				ko:K10355					ko00000,ko04812				Viridiplantae	37I8J@33090,3G790@35493,3KT2U@4447,COG5277@1,KOG0676@2759	NA|NA|NA	Z	cytoskeleton organization
XP_010271197.1	4432.XP_010271195.1	0	1859.7	Streptophyta		GO:0000160,GO:0001101,GO:0003674,GO:0003824,GO:0004672,GO:0004673,GO:0004721,GO:0004888,GO:0005488,GO:0005515,GO:0005575,GO:0005622,GO:0005623,GO:0005737,GO:0005783,GO:0005886,GO:0006464,GO:0006468,GO:0006470,GO:0006793,GO:0006796,GO:0006807,GO:0006810,GO:0006811,GO:0006820,GO:0006950,GO:0006952,GO:0006970,GO:0007154,GO:0007165,GO:0007231,GO:0007275,GO:0008150,GO:0008152,GO:0008272,GO:0009267,GO:…	2.7.13.3	ko:K14489	ko04075,map04075				ko00000,ko00001,ko01000				Viridiplantae	37NGJ@33090,3G8RW@35493,COG0642@1,KOG0519@2759	NA|NA|NA	T	Histidine kinase
XP_010260614.1	4432.XP_010260613.1	0	1599.3	Streptophyta				ko:K20283					ko00000,ko04131				Viridiplantae	28M1J@1,2QTIA@2759,37JFN@33090,3G8EQ@35493	NA|NA|NA	S	BEST Arabidopsis thaliana protein match is
XP_010263605.1	3983.cassava4.1_019754m	1.4e-34	152.1	fabids	RPS25			ko:K02975	ko03010,map03010	M00177,M00179			br01610,ko00000,ko00001,ko00002,ko03011				Viridiplantae	37UJR@33090,3GIPV@35493,4JU1R@91835,COG4901@1,KOG1767@2759	NA|NA|NA	J	40S ribosomal protein
XP_019053117.1	4432.XP_010255579.1	5.6e-129	466.8	Streptophyta													Viridiplantae	28IQ0@1,2QR14@2759,37PIH@33090,3GEX8@35493	NA|NA|NA	S	Prolyl 4-hydroxylase alpha subunit homologues.
XP_010254347.1	4432.XP_010254347.1	6.2e-146	523.5	Streptophyta		GO:0000943,GO:0003674,GO:0003676,GO:0003723,GO:0003824,GO:0003887,GO:0003964,GO:0004518,GO:0004540,GO:0005488,GO:0005575,GO:0005622,GO:0005623,GO:0005634,GO:0006139,GO:0006259,GO:0006278,GO:0006508,GO:0006725,GO:0006807,GO:0008150,GO:0008152,GO:0008233,GO:0009058,GO:0009059,GO:0009987,GO:0016070,GO:0016740,GO:0016772,GO:0016779,GO:0016787,GO:0016788,GO:0018130,GO:0019438,GO:0019538,GO:0032196,GO:…											Viridiplantae	37HSV@33090,3GA7E@35493,COG2801@1,KOG0017@2759	NA|NA|NA	L	Biotin carboxyl carrier protein of acetyl-CoA carboxylase
XP_019052494.1	4432.XP_010250579.1	0	1553.1	Streptophyta													Viridiplantae	37RAA@33090,3GE5C@35493,KOG2306@1,KOG2306@2759	NA|NA|NA	S	Chromosome segregation during meiosis
XP_010253477.1	4432.XP_010253477.1	1.5e-225	788.5	Streptophyta		GO:0002181,GO:0003674,GO:0003676,GO:0003723,GO:0003729,GO:0003735,GO:0005198,GO:0005488,GO:0005575,GO:0005618,GO:0005622,GO:0005623,GO:0005634,GO:0005730,GO:0005737,GO:0005773,GO:0005774,GO:0005829,GO:0005840,GO:0005844,GO:0005886,GO:0005911,GO:0006412,GO:0006518,GO:0006807,GO:0008150,GO:0008152,GO:0009058,GO:0009059,GO:0009506,GO:0009507,GO:0009536,GO:0009719,GO:0009725,GO:0009735,GO:0009987,GO:…		ko:K02930	ko03010,map03010	M00177,M00179			br01610,ko00000,ko00001,ko00002,ko03011				Viridiplantae	37JR5@33090,3GD6Q@35493,COG0088@1,KOG1475@2759	NA|NA|NA	J	60s ribosomal protein
XP_019055569.1	4432.XP_010258067.1	8.2e-112	409.8	Streptophyta			2.1.2.9	ko:K00604	ko00670,ko00970,map00670,map00970		R03940	RC00026,RC00165	ko00000,ko00001,ko01000				Viridiplantae	28IP6@1,2QR07@2759,37JWI@33090,3GCZ6@35493	NA|NA|NA
XP_010269837.1	4432.XP_010269835.1	2.3e-126	458.4	Streptophyta		GO:0000139,GO:0000149,GO:0003674,GO:0005484,GO:0005488,GO:0005515,GO:0005575,GO:0005622,GO:0005623,GO:0005737,GO:0005768,GO:0005770,GO:0005794,GO:0005802,GO:0006810,GO:0006886,GO:0006906,GO:0006996,GO:0008104,GO:0008150,GO:0009987,GO:0010008,GO:0012505,GO:0015031,GO:0015833,GO:0016020,GO:0016021,GO:0016043,GO:0016050,GO:0016192,GO:0022406,GO:0031090,GO:0031201,GO:0031224,GO:0031410,GO:0031902,GO:…		ko:K08498,ko:K08500	ko04130,map04130				ko00000,ko00001,ko04131				Viridiplantae	37I2Z@33090,3G8G1@35493,KOG3202@1,KOG3202@2759	NA|NA|NA	U	Belongs to the syntaxin family
XP_010260368.1	102107.XP_008219239.1	5.8e-65	253.4	fabids		GO:0000785,GO:0000786,GO:0003674,GO:0003676,GO:0003677,GO:0003682,GO:0005488,GO:0005575,GO:0005622,GO:0005623,GO:0005634,GO:0005694,GO:0006323,GO:0006325,GO:0006333,GO:0006334,GO:0006996,GO:0008150,GO:0009987,GO:0010369,GO:0016043,GO:0022607,GO:0031490,GO:0031491,GO:0031492,GO:0031497,GO:0032991,GO:0032993,GO:0034622,GO:0034728,GO:0043226,GO:0043227,GO:0043228,GO:0043229,GO:0043231,GO:0043232,GO:…		ko:K11253	ko05034,ko05202,ko05322,map05034,map05202,map05322				ko00000,ko00001,ko03036,ko04147				Viridiplantae	37TRG@33090,3GI60@35493,4JEG6@91835,COG2036@1,KOG1745@2759	NA|NA|NA	B	protein heterodimerization activity
XP_010271227.1	4432.XP_010271227.1	0	1546.2	Streptophyta		GO:0003674,GO:0005215,GO:0005216,GO:0005244,GO:0005249,GO:0005261,GO:0005267,GO:0005575,GO:0005623,GO:0005886,GO:0005887,GO:0006810,GO:0006811,GO:0006812,GO:0006813,GO:0008150,GO:0008324,GO:0009987,GO:0015075,GO:0015077,GO:0015079,GO:0015267,GO:0015271,GO:0015318,GO:0015672,GO:0016020,GO:0016021,GO:0022803,GO:0022832,GO:0022836,GO:0022838,GO:0022839,GO:0022843,GO:0022857,GO:0022890,GO:0030001,GO:…		ko:K21867					ko00000,ko02000	1.A.1.4			Viridiplantae	37I86@33090,3G92B@35493,KOG0498@1,KOG0498@2759	NA|NA|NA	PT	Potassium channel
XP_010269425.1	4432.XP_010269424.1	1.8e-287	994.6	Streptophyta	CPK17	GO:0001101,GO:0001558,GO:0003674,GO:0003824,GO:0004672,GO:0004674,GO:0004683,GO:0005488,GO:0005515,GO:0005516,GO:0005575,GO:0005622,GO:0005623,GO:0005634,GO:0005737,GO:0005886,GO:0006464,GO:0006468,GO:0006793,GO:0006796,GO:0006807,GO:0007154,GO:0007165,GO:0008150,GO:0008152,GO:0009719,GO:0009725,GO:0009737,GO:0009738,GO:0009755,GO:0009931,GO:0009987,GO:0010033,GO:0010769,GO:0010857,GO:0016020,GO:…	2.7.11.1	ko:K13412	ko04626,ko05145,map04626,map05145				ko00000,ko00001,ko01000,ko01001				Viridiplantae	37PSA@33090,3GB7K@35493,KOG0032@1,KOG0032@2759	NA|NA|NA	T	calcium-dependent protein kinase
XP_010258516.1	4432.XP_010258515.1	0	2067	Streptophyta		GO:0000003,GO:0000375,GO:0000377,GO:0000398,GO:0000785,GO:0003006,GO:0003674,GO:0003676,GO:0003723,GO:0005488,GO:0005575,GO:0005622,GO:0005623,GO:0005634,GO:0005694,GO:0006139,GO:0006325,GO:0006342,GO:0006355,GO:0006378,GO:0006396,GO:0006397,GO:0006725,GO:0006807,GO:0006996,GO:0007275,GO:0008150,GO:0008152,GO:0008380,GO:0009553,GO:0009791,GO:0009889,GO:0009890,GO:0009892,GO:0009909,GO:0009911,GO:…		ko:K12831	ko03040,map03040	M00352			ko00000,ko00001,ko00002,ko03041				Viridiplantae	37SEY@33090,3GAQS@35493,KOG0118@1,KOG0118@2759	NA|NA|NA	A	Flowering time control protein
XP_010276269.1	4432.XP_010276269.1	1.9e-291	1007.7	Streptophyta	GAD	GO:0003674,GO:0003824,GO:0004351,GO:0005488,GO:0005515,GO:0005516,GO:0005575,GO:0005622,GO:0005623,GO:0005737,GO:0005829,GO:0006082,GO:0006520,GO:0006536,GO:0006807,GO:0008150,GO:0008152,GO:0009064,GO:0009987,GO:0010035,GO:0010038,GO:0016829,GO:0016830,GO:0016831,GO:0019752,GO:0042221,GO:0043436,GO:0043648,GO:0044237,GO:0044238,GO:0044281,GO:0044424,GO:0044444,GO:0044464,GO:0046686,GO:0050896,GO:…	4.1.1.15	ko:K01580	ko00250,ko00410,ko00430,ko00650,ko01100,ko01110,ko01120,ko02024,ko04727,ko04940,map00250,map00410,map00430,map00650,map01100,map01110,map01120,map02024,map04727,map04940	M00027	R00261,R00489,R01682,R02466	RC00299	ko00000,ko00001,ko00002,ko01000				Viridiplantae	37PA0@33090,3GGE7@35493,COG0076@1,KOG1383@2759	NA|NA|NA	E	Belongs to the group II decarboxylase family
XP_010268945.1	4432.XP_010268945.1	0	2233.8	Streptophyta													Viridiplantae	37RJ1@33090,3GH8N@35493,KOG2029@1,KOG2029@2759	NA|NA|NA	S	phosphatidylglycerol acyl-chain remodeling
XP_010267343.1	4432.XP_010267342.1	1e-240	839	Streptophyta													Viridiplantae	298VT@1,2RFX1@2759,37SS1@33090,3GGB3@35493	NA|NA|NA
XP_010257475.1	4432.XP_010257475.1	2.1e-218	764.6	Streptophyta				ko:K10355					ko00000,ko04812				Viridiplantae	37I8J@33090,3G790@35493,COG5277@1,KOG0676@2759	NA|NA|NA	Z	cytoskeleton organization
XP_019052410.1	4432.XP_010249918.1	0	1410.6	Streptophyta													Viridiplantae	37I8X@33090,3GF23@35493,KOG0266@1,KOG0266@2759	NA|NA|NA	S	transcriptional co-repressor
XP_010263848.1	4432.XP_010263848.1	4.8e-123	447.6	Streptophyta													Viridiplantae	28HPQ@1,2QQ15@2759,37N22@33090,3GAZQ@35493	NA|NA|NA	S	Protein SHI RELATED SEQUENCE
XP_010262868.1	4432.XP_010262868.1	7.7e-216	756.1	Streptophyta		GO:0000166,GO:0003674,GO:0003824,GO:0004448,GO:0004449,GO:0005488,GO:0005524,GO:0005575,GO:0005622,GO:0005623,GO:0005737,GO:0005739,GO:0006082,GO:0006091,GO:0006099,GO:0006101,GO:0006102,GO:0008144,GO:0008150,GO:0008152,GO:0008270,GO:0009060,GO:0009507,GO:0009536,GO:0009987,GO:0015980,GO:0016491,GO:0016614,GO:0016616,GO:0016999,GO:0017076,GO:0017144,GO:0019752,GO:0030554,GO:0032553,GO:0032555,GO:…	1.1.1.41	ko:K00030	ko00020,ko01100,ko01110,ko01120,ko01130,ko01200,ko01210,ko01230,map00020,map01100,map01110,map01120,map01130,map01200,map01210,map01230	M00009,M00010	R00709	RC00114	br01601,ko00000,ko00001,ko00002,ko01000				Viridiplantae	37KMU@33090,3G86Y@35493,COG0473@1,KOG0785@2759	NA|NA|NA	C	Isocitrate dehydrogenase (NAD
XP_010256332.1	4432.XP_010256331.1	0	2713.3	Streptophyta		GO:0003674,GO:0003676,GO:0003723,GO:0003724,GO:0003824,GO:0004004,GO:0004386,GO:0005488,GO:0005575,GO:0005622,GO:0005623,GO:0005737,GO:0006139,GO:0006396,GO:0006725,GO:0006807,GO:0008026,GO:0008150,GO:0008152,GO:0008186,GO:0009987,GO:0010467,GO:0016070,GO:0016282,GO:0016462,GO:0016787,GO:0016817,GO:0016818,GO:0016887,GO:0017111,GO:0032991,GO:0034641,GO:0042623,GO:0043021,GO:0043024,GO:0043170,GO:…	3.6.4.13	ko:K13026,ko:K18995					ko00000,ko01000,ko03012				Viridiplantae	37KD1@33090,3GB8G@35493,COG1643@1,KOG0920@2759	NA|NA|NA	A	ATP-dependent RNA helicase
XP_010265815.1	4432.XP_010265815.1	3.2e-130	471.5	Streptophyta													Viridiplantae	2D28I@1,2SKW6@2759,37Z2W@33090,3GNQG@35493	NA|NA|NA	S	Polygalacturonase inhibitor-like
XP_010263495.1	4432.XP_010263493.1	0	1368.6	Streptophyta		GO:0000003,GO:0003006,GO:0003674,GO:0003824,GO:0004842,GO:0005488,GO:0005515,GO:0006464,GO:0006508,GO:0006511,GO:0006807,GO:0007275,GO:0008150,GO:0008152,GO:0008285,GO:0009056,GO:0009057,GO:0009791,GO:0009908,GO:0009987,GO:0010498,GO:0016567,GO:0016740,GO:0019538,GO:0019787,GO:0019899,GO:0019941,GO:0022414,GO:0030163,GO:0031624,GO:0032446,GO:0032501,GO:0032502,GO:0036211,GO:0040008,GO:0042127,GO:…	2.3.2.27	ko:K10635					ko00000,ko01000,ko04121				Viridiplantae	37M58@33090,3GBD0@35493,KOG0800@1,KOG0800@2759	NA|NA|NA	O	E3 ubiquitin-protein ligase
XP_010245586.1	4432.XP_010245586.1	0	2956.8	Streptophyta		GO:0000003,GO:0000122,GO:0000976,GO:0000977,GO:0000978,GO:0000981,GO:0000982,GO:0000987,GO:0001012,GO:0001067,GO:0001077,GO:0001227,GO:0001228,GO:0001525,GO:0001568,GO:0001944,GO:0003006,GO:0003674,GO:0003676,GO:0003677,GO:0003690,GO:0003700,GO:0005488,GO:0005575,GO:0005622,GO:0005623,GO:0005634,GO:0006139,GO:0006351,GO:0006355,GO:0006357,GO:0006366,GO:0006725,GO:0006807,GO:0007275,GO:0008150,GO:…											Viridiplantae	28IMP@1,2QQYM@2759,37HUA@33090,3GBUF@35493	NA|NA|NA	K	isoform X1
XP_010268872.1	4432.XP_010268870.1	5.9e-285	986.1	Streptophyta		GO:0001775,GO:0003674,GO:0003824,GO:0004143,GO:0005575,GO:0005622,GO:0005623,GO:0005634,GO:0005654,GO:0005737,GO:0005886,GO:0006629,GO:0006793,GO:0006796,GO:0006950,GO:0007596,GO:0007599,GO:0007610,GO:0007635,GO:0008150,GO:0008152,GO:0009266,GO:0009507,GO:0009536,GO:0009605,GO:0009611,GO:0009628,GO:0009987,GO:0010646,GO:0016020,GO:0016301,GO:0016310,GO:0016740,GO:0016772,GO:0016773,GO:0023051,GO:…	2.7.1.107	ko:K00901	ko00561,ko00564,ko01100,ko01110,ko04070,ko04072,ko05231,map00561,map00564,map01100,map01110,map04070,map04072,map05231		R02240	RC00002,RC00017	ko00000,ko00001,ko01000				Viridiplantae	37I4A@33090,3G7Z5@35493,KOG1169@1,KOG1169@2759	NA|NA|NA	IT	Diacylglycerol kinase
XP_010275030.1	4432.XP_010275030.1	3.2e-87	328.2	Streptophyta		GO:0005575,GO:0005622,GO:0005623,GO:0005737,GO:0005829,GO:0044424,GO:0044444,GO:0044464		ko:K03232					ko00000,ko03012				Viridiplantae	37IFN@33090,3G8KN@35493,COG2092@1,KOG1668@2759	NA|NA|NA	J	Belongs to the EF-1-beta EF-1-delta family
XP_019054438.1	3641.EOY17116	1.9e-51	210.3	Streptophyta													Viridiplantae	37RIF@33090,3GFVM@35493,COG2801@1,KOG0017@2759	NA|NA|NA	L	Cysteine-rich RLK (RECEPTOR-like protein kinase) 8
XP_010246119.1	4432.XP_010246119.1	0	1094.3	Streptophyta	PIN2	GO:0000323,GO:0001666,GO:0003674,GO:0005215,GO:0005575,GO:0005622,GO:0005623,GO:0005737,GO:0005773,GO:0005783,GO:0005886,GO:0006810,GO:0006950,GO:0008150,GO:0009605,GO:0009606,GO:0009628,GO:0009629,GO:0009630,GO:0009719,GO:0009723,GO:0009725,GO:0009733,GO:0009743,GO:0009746,GO:0009749,GO:0009914,GO:0009921,GO:0009925,GO:0009926,GO:0009958,GO:0009966,GO:0010033,GO:0010252,GO:0010315,GO:0010329,GO:…		ko:K13947					ko00000,ko02000	2.A.69.1			Viridiplantae	28J8N@1,2QV64@2759,37IVN@33090,3GB79@35493	NA|NA|NA	P	May act as a component of the auxin efflux carrier
XP_010247877.1	4432.XP_010247877.1	6.2e-110	403.7	Streptophyta													Viridiplantae	2CMGE@1,2QQ9X@2759,37JS1@33090,3GBUW@35493	NA|NA|NA	S	Universal stress protein
XP_019055888.1	4432.XP_010278535.1	5.8e-228	797	Streptophyta		GO:0005575,GO:0005622,GO:0005623,GO:0005634,GO:0005737,GO:0043226,GO:0043227,GO:0043229,GO:0043231,GO:0044424,GO:0044464		ko:K08332					ko00000,ko03029,ko04131				Viridiplantae	37RG8@33090,3GBZJ@35493,KOG0167@1,KOG0167@2759	NA|NA|NA	J	U-box domain-containing protein
XP_010257754.1	4432.XP_010257754.1	4.8e-253	880.2	Streptophyta		GO:0003674,GO:0003700,GO:0006355,GO:0008150,GO:0009889,GO:0010468,GO:0010556,GO:0019219,GO:0019222,GO:0031323,GO:0031326,GO:0050789,GO:0050794,GO:0051171,GO:0051252,GO:0060255,GO:0065007,GO:0080090,GO:0140110,GO:1903506,GO:2000112,GO:2001141		ko:K16222	ko04712,map04712				ko00000,ko00001				Viridiplantae	28K3S@1,2QSI8@2759,37P6M@33090,3G85Z@35493	NA|NA|NA	K	Cyclic dof factor
XP_010259023.1	4432.XP_010258981.1	6.7e-159	567.8	Streptophyta													Viridiplantae	2CDXZ@1,2QVZ6@2759,37PKK@33090,3GGA6@35493	NA|NA|NA	S	Plant calmodulin-binding domain
XP_010266663.1	4432.XP_010266662.1	0	8541.8	Streptophyta				ko:K19525					ko00000				Viridiplantae	37IJB@33090,3GAN0@35493,COG5043@1,KOG1809@2759	NA|NA|NA	U	Vacuolar protein sorting-associated protein
XP_010273715.1	4432.XP_010273714.1	0	1505.3	Streptophyta				ko:K17604					ko00000,ko01009				Viridiplantae	28P7B@1,2QVUC@2759,37T6G@33090,3GXAJ@35493	NA|NA|NA	S	Protein FAR1-RELATED SEQUENCE 5-like
XP_010244177.1	4432.XP_010244177.1	0	1534.6	Streptophyta													Viridiplantae	2C7QK@1,2QUNQ@2759,37QB2@33090,3GF5M@35493	NA|NA|NA	S	Protein of unknown function (DUF 659)
XP_010277193.1	4432.XP_010277193.1	0	1247.3	Streptophyta	VHA-A	GO:0000325,GO:0002020,GO:0003674,GO:0003824,GO:0005215,GO:0005488,GO:0005515,GO:0005575,GO:0005576,GO:0005618,GO:0005622,GO:0005623,GO:0005737,GO:0005773,GO:0005774,GO:0005794,GO:0005886,GO:0005911,GO:0006810,GO:0006811,GO:0006812,GO:0006950,GO:0006970,GO:0006996,GO:0007030,GO:0007275,GO:0008150,GO:0008324,GO:0009506,GO:0009507,GO:0009526,GO:0009536,GO:0009555,GO:0009628,GO:0009651,GO:0009941,GO:…	3.6.3.14	ko:K02145	ko00190,ko01100,ko04145,ko04150,ko04721,ko04966,ko05110,ko05120,ko05323,map00190,map01100,map04145,map04150,map04721,map04966,map05110,map05120,map05323	M00160			ko00000,ko00001,ko00002,ko01000	3.A.2.2			Viridiplantae	37HMX@33090,3GFH8@35493,COG1155@1,KOG1352@2759	NA|NA|NA	C	V-type proton ATPase catalytic subunit
XP_010255107.1	4432.XP_010255106.1	0	4275.7	Streptophyta				ko:K10400,ko:K20478					ko00000,ko04131,ko04812				Viridiplantae	2QR1R@2759,37JHR@33090,3GXE0@35493,COG5059@1	NA|NA|NA	Z	Belongs to the TRAFAC class myosin-kinesin ATPase superfamily. Kinesin family
XP_019052857.1	4432.XP_010252437.1	3.1e-106	391.7	Streptophyta		GO:0000003,GO:0000014,GO:0000109,GO:0000110,GO:0000710,GO:0000724,GO:0000725,GO:0003674,GO:0003676,GO:0003677,GO:0003684,GO:0003697,GO:0003824,GO:0004518,GO:0004519,GO:0004520,GO:0004536,GO:0005488,GO:0005575,GO:0005622,GO:0005623,GO:0005634,GO:0006139,GO:0006259,GO:0006281,GO:0006289,GO:0006294,GO:0006296,GO:0006298,GO:0006302,GO:0006310,GO:0006312,GO:0006725,GO:0006807,GO:0006950,GO:0006974,GO:…		ko:K10849	ko01524,ko03420,ko03460,map01524,map03420,map03460				ko00000,ko00001,ko03400				Viridiplantae	37KXJ@33090,3GD14@35493,COG5241@1,KOG2841@2759	NA|NA|NA	L	DNA excision repair protein
XP_019051549.1	4432.XP_010243184.1	7e-173	613.2	Streptophyta		GO:0003674,GO:0003676,GO:0003723,GO:0003729,GO:0005488,GO:0006139,GO:0006396,GO:0006725,GO:0006807,GO:0008150,GO:0008152,GO:0008380,GO:0009719,GO:0009725,GO:0009735,GO:0009987,GO:0010033,GO:0010467,GO:0016070,GO:0034641,GO:0042221,GO:0042592,GO:0043170,GO:0043900,GO:0043903,GO:0044237,GO:0044238,GO:0046483,GO:0046719,GO:0048878,GO:0050789,GO:0050792,GO:0050896,GO:0065007,GO:0065008,GO:0071704,GO:…		ko:K14944					ko00000,ko03041				Viridiplantae	37RN7@33090,3G7IQ@35493,KOG2191@1,KOG2191@2759	NA|NA|NA	A	RNA-binding protein
XP_010271039.1	4432.XP_010271038.1	1.4e-278	964.9	Streptophyta													Viridiplantae	2QTPQ@2759,37IYV@33090,3G7N7@35493,COG5434@1	NA|NA|NA	G	Belongs to the glycosyl hydrolase 28 family
XP_010243187.1	4432.XP_010243184.1	1e-157	562.8	Streptophyta		GO:0003674,GO:0003676,GO:0003723,GO:0003729,GO:0005488,GO:0006139,GO:0006396,GO:0006725,GO:0006807,GO:0008150,GO:0008152,GO:0008380,GO:0009719,GO:0009725,GO:0009735,GO:0009987,GO:0010033,GO:0010467,GO:0016070,GO:0034641,GO:0042221,GO:0042592,GO:0043170,GO:0043900,GO:0043903,GO:0044237,GO:0044238,GO:0046483,GO:0046719,GO:0048878,GO:0050789,GO:0050792,GO:0050896,GO:0065007,GO:0065008,GO:0071704,GO:…		ko:K14944					ko00000,ko03041				Viridiplantae	37RN7@33090,3G7IQ@35493,KOG2191@1,KOG2191@2759	NA|NA|NA	A	RNA-binding protein
XP_010262747.1	4432.XP_010262746.1	0	1214.5	Streptophyta	CAC3	GO:0005575,GO:0005622,GO:0005623,GO:0005737,GO:0009507,GO:0009526,GO:0009532,GO:0009536,GO:0009570,GO:0009941,GO:0016020,GO:0031967,GO:0031975,GO:0043226,GO:0043227,GO:0043229,GO:0043231,GO:0044422,GO:0044424,GO:0044434,GO:0044435,GO:0044444,GO:0044446,GO:0044464	2.1.3.15,6.4.1.2	ko:K01962	ko00061,ko00620,ko00640,ko00720,ko01100,ko01110,ko01120,ko01130,ko01200,ko01212,map00061,map00620,map00640,map00720,map01100,map01110,map01120,map01130,map01200,map01212	M00082,M00376	R00742,R04386	RC00040,RC00253,RC00367	ko00000,ko00001,ko00002,ko01000				Viridiplantae	2QPRP@2759,37MIP@33090,3G9IS@35493,COG0825@1	NA|NA|NA	I	Acetyl-coenzyme A carboxylase carboxyl transferase subunit alpha
XP_010250243.1	4432.XP_010250243.1	0	2937.5	Streptophyta				ko:K03255					ko00000,ko03012				Viridiplantae	37Q7G@33090,3GFP1@35493,KOG1839@1,KOG1839@2759	NA|NA|NA	S	Encoded by
XP_019052299.1	4432.XP_010278171.1	0	1137.5	Streptophyta		GO:0003674,GO:0005215,GO:0005216,GO:0005244,GO:0005249,GO:0005261,GO:0005267,GO:0005575,GO:0005623,GO:0005886,GO:0005887,GO:0006810,GO:0006811,GO:0006812,GO:0006813,GO:0008150,GO:0008324,GO:0009987,GO:0015075,GO:0015077,GO:0015079,GO:0015267,GO:0015271,GO:0015318,GO:0015672,GO:0016020,GO:0016021,GO:0022803,GO:0022832,GO:0022836,GO:0022838,GO:0022839,GO:0022843,GO:0022857,GO:0022890,GO:0030001,GO:…		ko:K21867					ko00000,ko02000	1.A.1.4			Viridiplantae	37I86@33090,3G92B@35493,KOG0498@1,KOG0498@2759	NA|NA|NA	PT	Potassium channel
XP_010255225.1	4432.XP_010255223.1	1.4e-275	954.9	Streptophyta													Viridiplantae	2QPMF@2759,37NEB@33090,3G9HA@35493,COG5434@1	NA|NA|NA	G	Belongs to the glycosyl hydrolase 28 family
XP_010248787.1	4432.XP_010248787.1	0	3231	Streptophyta				ko:K20478					ko00000,ko04131				Viridiplantae	28J27@1,2QQ9C@2759,37MU4@33090,3GG7P@35493	NA|NA|NA
XP_010276005.1	4432.XP_010276005.1	4.6e-162	577.8	Streptophyta		GO:0003674,GO:0003676,GO:0003723,GO:0003729,GO:0005488,GO:0005575,GO:0005622,GO:0005623,GO:0005634,GO:0005737,GO:0005829,GO:0006139,GO:0006396,GO:0006725,GO:0006807,GO:0008150,GO:0008152,GO:0008283,GO:0009507,GO:0009536,GO:0009892,GO:0009987,GO:0010033,GO:0010467,GO:0010468,GO:0010605,GO:0010608,GO:0010629,GO:0014070,GO:0016070,GO:0016441,GO:0016458,GO:0019222,GO:0031047,GO:0031050,GO:0034641,GO:…		ko:K13108					ko00000,ko03041				Viridiplantae	37KSQ@33090,3GBHB@35493,KOG1882@1,KOG1882@2759	NA|NA|NA	T	FHA domain-containing protein
XP_010249575.1	4432.XP_010249575.1	0	1133.2	Streptophyta		GO:0005575,GO:0005622,GO:0005623,GO:0005737,GO:0009507,GO:0009536,GO:0043226,GO:0043227,GO:0043229,GO:0043231,GO:0044424,GO:0044444,GO:0044464		ko:K04077	ko03018,ko04212,ko04940,ko05134,ko05152,map03018,map04212,map04940,map05134,map05152				ko00000,ko00001,ko03019,ko03029,ko03110,ko04147				Viridiplantae	37M32@33090,3GGAQ@35493,COG0459@1,KOG0356@2759	NA|NA|NA	O	Belongs to the chaperonin (HSP60) family
XP_010246760.1	4432.XP_010246760.1	0	1161.7	Streptophyta				ko:K14328	ko03013,ko03015,map03013,map03015	M00430			ko00000,ko00001,ko00002,ko03019				Viridiplantae	37PIS@33090,3GCQK@35493,KOG1295@1,KOG1295@2759	NA|NA|NA	A	regulator of nonsense transcripts
XP_010268264.1	4432.XP_010268263.1	1.6e-169	602.4	Streptophyta													Viridiplantae	37NEA@33090,3G8M0@35493,COG5200@1,KOG0796@2759	NA|NA|NA	A	RNA-binding protein Luc7-like
XP_010268177.1	4432.XP_010268175.1	2.5e-106	391.3	Streptophyta													Viridiplantae	28IR5@1,2QR2F@2759,37SSU@33090,3GBCS@35493	NA|NA|NA	S	Protein FAR1-RELATED SEQUENCE
XP_010255821.1	4432.XP_010255813.1	7.6e-244	850.1	Streptophyta		GO:0003674,GO:0003676,GO:0003723,GO:0003824,GO:0004518,GO:0004519,GO:0005488,GO:0005575,GO:0005622,GO:0005623,GO:0006139,GO:0006725,GO:0006807,GO:0008150,GO:0008152,GO:0009451,GO:0009987,GO:0016070,GO:0016787,GO:0016788,GO:0034641,GO:0043170,GO:0043226,GO:0043227,GO:0043229,GO:0043231,GO:0043412,GO:0044237,GO:0044238,GO:0044424,GO:0044464,GO:0046483,GO:0071704,GO:0090304,GO:0090305,GO:0097159,GO:…											Viridiplantae	37R0U@33090,3GE0S@35493,KOG4197@1,KOG4197@2759	NA|NA|NA	S	Pentatricopeptide repeat-containing protein
XP_010242132.1	4432.XP_010242130.1	0	2293.5	Streptophyta		GO:0005575,GO:0005622,GO:0005623,GO:0005634,GO:0005657,GO:0005663,GO:0005694,GO:0005886,GO:0006139,GO:0006259,GO:0006260,GO:0006261,GO:0006281,GO:0006725,GO:0006807,GO:0006950,GO:0006974,GO:0008150,GO:0008152,GO:0009058,GO:0009059,GO:0009987,GO:0016020,GO:0032991,GO:0033554,GO:0034641,GO:0034645,GO:0043170,GO:0043226,GO:0043227,GO:0043228,GO:0043229,GO:0043231,GO:0043232,GO:0044237,GO:0044238,GO:…											Viridiplantae	37S10@33090,3GCRI@35493,COG0470@1,KOG0989@2759	NA|NA|NA	L	STICHEL-like 3
XP_010248200.1	4432.XP_010248199.1	2.9e-54	217.6	Streptophyta	IMB1	GO:0005575,GO:0005622,GO:0005623,GO:0005634,GO:0006355,GO:0008150,GO:0009889,GO:0009891,GO:0009893,GO:0010029,GO:0010030,GO:0010468,GO:0010556,GO:0010557,GO:0010604,GO:0010628,GO:0019219,GO:0019222,GO:0031323,GO:0031325,GO:0031326,GO:0031328,GO:0043226,GO:0043227,GO:0043229,GO:0043231,GO:0044424,GO:0044464,GO:0045893,GO:0045935,GO:0048518,GO:0048522,GO:0048580,GO:0048582,GO:0050789,GO:0050793,GO:…											Viridiplantae	37S2C@33090,3GAZT@35493,COG5076@1,KOG1474@2759	NA|NA|NA	K	transcription factor
XP_010258215.1	4432.XP_010258215.1	2.6e-286	990.7	Streptophyta	WRKY4	GO:0001067,GO:0001101,GO:0002831,GO:0002832,GO:0003674,GO:0003676,GO:0003677,GO:0003700,GO:0005488,GO:0005575,GO:0005622,GO:0005623,GO:0005634,GO:0006355,GO:0008150,GO:0009719,GO:0009723,GO:0009725,GO:0009751,GO:0009753,GO:0009889,GO:0010033,GO:0010468,GO:0010556,GO:0014070,GO:0019219,GO:0019222,GO:0031323,GO:0031326,GO:0031347,GO:0031348,GO:0032101,GO:0032102,GO:0042221,GO:0042493,GO:0043226,GO:…		ko:K13424	ko04016,ko04626,map04016,map04626				ko00000,ko00001,ko03000				Viridiplantae	28JIG@1,2QTWW@2759,37K4Y@33090,3GA0G@35493	NA|NA|NA	K	WRKY Transcription Factor
XP_010255599.1	4432.XP_010255599.1	0	1395.6	Streptophyta		GO:0000271,GO:0003674,GO:0003824,GO:0005575,GO:0005622,GO:0005623,GO:0005737,GO:0005768,GO:0005794,GO:0005802,GO:0005975,GO:0005976,GO:0008150,GO:0008152,GO:0008194,GO:0009058,GO:0009059,GO:0009664,GO:0009832,GO:0009987,GO:0010289,GO:0010383,GO:0010393,GO:0010394,GO:0012505,GO:0016043,GO:0016051,GO:0016740,GO:0016757,GO:0016758,GO:0017144,GO:0031410,GO:0031982,GO:0031984,GO:0033692,GO:0034637,GO:…	2.4.1.43	ko:K13648	ko00520,map00520		R05191	RC00005	ko00000,ko00001,ko01000,ko01003		GT8		Viridiplantae	2CMWG@1,2QSDQ@2759,37HW2@33090,3G9GU@35493	NA|NA|NA	G	Belongs to the glycosyltransferase 8 family
XP_010269232.1	4432.XP_010269231.1	4.7e-176	625.2	Streptophyta		GO:0003674,GO:0003676,GO:0003723,GO:0003824,GO:0004518,GO:0004519,GO:0005488,GO:0005575,GO:0005622,GO:0005623,GO:0006139,GO:0006725,GO:0006807,GO:0008150,GO:0008152,GO:0009451,GO:0009987,GO:0016070,GO:0016787,GO:0016788,GO:0034641,GO:0043170,GO:0043226,GO:0043227,GO:0043229,GO:0043231,GO:0043412,GO:0044237,GO:0044238,GO:0044424,GO:0044464,GO:0046483,GO:0071704,GO:0090304,GO:0090305,GO:0097159,GO:…		ko:K17964					ko00000,ko03029				Viridiplantae	37TAZ@33090,3GG2F@35493,KOG4197@1,KOG4197@2759	NA|NA|NA	KLT	Pentatricopeptide repeat-containing protein
XP_010244890.1	4432.XP_010244887.1	0	2269.2	Streptophyta													Viridiplantae	37NSQ@33090,3GGJM@35493,KOG0266@1,KOG0266@2759	NA|NA|NA	S	Topless-related protein
XP_010269174.1	4432.XP_010244405.1	4e-95	354.4	Streptophyta		GO:0000166,GO:0003674,GO:0003824,GO:0004175,GO:0004222,GO:0005488,GO:0005524,GO:0005575,GO:0005622,GO:0005623,GO:0005737,GO:0005739,GO:0005740,GO:0005741,GO:0005743,GO:0005746,GO:0005750,GO:0005758,GO:0005759,GO:0005773,GO:0005774,GO:0006508,GO:0006605,GO:0006626,GO:0006627,GO:0006807,GO:0006810,GO:0006839,GO:0006886,GO:0006950,GO:0006970,GO:0006996,GO:0007005,GO:0008104,GO:0008144,GO:0008150,GO:…	1.8.5.7,3.4.24.64	ko:K01412,ko:K07393,ko:K21767					ko00000,ko01000,ko01002,ko03029,ko04812				Viridiplantae	37KI7@33090,3G8AB@35493,COG0612@1,KOG2067@2759	NA|NA|NA	O	Belongs to the peptidase M16 family
XP_010263994.1	3750.XP_008382799.1	2.6e-26	127.5	fabids													Viridiplantae	2CDD7@1,2S3E5@2759,37VF3@33090,3GIUZ@35493,4JR4Z@91835	NA|NA|NA
XP_019052020.1	4432.XP_010247093.1	0	1745.3	Streptophyta													Viridiplantae	2CMDM@1,2QQ1V@2759,37HXN@33090,3GEH3@35493	NA|NA|NA	S	Domain of unknown function (DUF4378)
XP_010265317.1	4432.XP_010265312.1	0	1280	Streptophyta		GO:0000229,GO:0000785,GO:0000789,GO:0005575,GO:0005622,GO:0005623,GO:0005634,GO:0005635,GO:0005652,GO:0005654,GO:0005694,GO:0005737,GO:0005829,GO:0006996,GO:0006997,GO:0008150,GO:0009987,GO:0012505,GO:0016043,GO:0031967,GO:0031974,GO:0031975,GO:0031981,GO:0032535,GO:0034399,GO:0043226,GO:0043227,GO:0043228,GO:0043229,GO:0043231,GO:0043232,GO:0043233,GO:0044422,GO:0044424,GO:0044427,GO:0044428,GO:…											Viridiplantae	28MXT@1,2QUGA@2759,37QP9@33090,3GF7B@35493	NA|NA|NA	S	Nuclear matrix constituent protein 1-like
XP_010244540.1	4432.XP_010244539.1	0	1620.1	Streptophyta													Viridiplantae	2CFGJ@1,2QS0Z@2759,37T1J@33090,3GGJ9@35493	NA|NA|NA	S	Probable zinc-ribbon domain
XP_010277269.1	4432.XP_010277269.1	0	1139.4	Streptophyta													Viridiplantae	28PVX@1,2QWIJ@2759,37PKT@33090,3GFAH@35493	NA|NA|NA	S	XS domain
XP_010254200.1	4432.XP_010254198.1	0	3327.3	Streptophyta													Viridiplantae	2CMJ3@1,2QQH9@2759,37Q4T@33090,3GBVZ@35493	NA|NA|NA	S	Enhancer of polycomb-like transcription factor protein
XP_010266950.1	4432.XP_010266948.1	1.6e-291	1008.1	Streptophyta		GO:0000166,GO:0003674,GO:0005488,GO:0005515,GO:0005524,GO:0005575,GO:0005618,GO:0005622,GO:0005623,GO:0005737,GO:0005829,GO:0005832,GO:0005856,GO:0005886,GO:0006457,GO:0006458,GO:0008144,GO:0008150,GO:0009987,GO:0016020,GO:0017076,GO:0030312,GO:0030554,GO:0031224,GO:0031225,GO:0031226,GO:0032553,GO:0032555,GO:0032559,GO:0032991,GO:0035639,GO:0036094,GO:0043167,GO:0043168,GO:0043226,GO:0043228,GO:…		ko:K09494					ko00000,ko03036,ko03110,ko04147				Viridiplantae	37I4F@33090,3G8JY@35493,COG0459@1,KOG0363@2759	NA|NA|NA	O	assists the folding of proteins upon ATP hydrolysis
XP_010269240.1	4432.XP_010269236.1	0	1231.9	Streptophyta													Viridiplantae	28K1P@1,2QUM5@2759,37NGH@33090,3G7PC@35493	NA|NA|NA	S	ARM-repeat Tetratricopeptide repeat (TPR)-like protein
XP_010257513.1	4432.XP_010257513.1	0	1359	Streptophyta			2.7.11.1	ko:K02218	ko04011,ko04392,map04011,map04392				ko00000,ko00001,ko01000,ko01001				Viridiplantae	37NP2@33090,3GCUU@35493,KOG1164@1,KOG1164@2759	NA|NA|NA	T	Casein Kinase
XP_019052987.1	4432.XP_010254340.1	0	1803.1	Streptophyta			2.7.11.25	ko:K04422	ko04010,map04010				ko00000,ko00001,ko01000,ko01001				Viridiplantae	37JRZ@33090,3GFGZ@35493,COG0515@1,KOG0192@2759	NA|NA|NA	T	PB1 domain
XP_010241374.1	4432.XP_010241374.1	0	3483	Streptophyta													Viridiplantae	28KA9@1,2QSR0@2759,37IP3@33090,3G828@35493	NA|NA|NA
XP_010276880.1	4432.XP_010276880.1	0	1491.9	Streptophyta		GO:0001101,GO:0001505,GO:0006807,GO:0006809,GO:0007154,GO:0007165,GO:0008150,GO:0008152,GO:0009058,GO:0009719,GO:0009725,GO:0009737,GO:0009738,GO:0009755,GO:0009987,GO:0010033,GO:0017144,GO:0023052,GO:0032870,GO:0033993,GO:0034641,GO:0042133,GO:0042136,GO:0042221,GO:0044237,GO:0044249,GO:0044271,GO:0046209,GO:0050789,GO:0050794,GO:0050896,GO:0051716,GO:0065007,GO:0065008,GO:0070887,GO:0071215,GO:…	1.4.3.21	ko:K00276	ko00260,ko00350,ko00360,ko00410,ko00950,ko00960,ko01100,ko01110,map00260,map00350,map00360,map00410,map00950,map00960,map01100,map01110		R02382,R02529,R02613,R03139,R04027,R04300,R06154,R06740	RC00062,RC00189,RC00676,RC01052	ko00000,ko00001,ko01000				Viridiplantae	37SET@33090,3G86Z@35493,COG3733@1,KOG1186@2759	NA|NA|NA	Q	amine oxidase
XP_019054318.1	4432.XP_010265915.1	0	3869.3	Streptophyta		GO:0005575,GO:0005623,GO:0005886,GO:0016020,GO:0044464,GO:0071944	2.4.1.34	ko:K00706,ko:K11000	ko00500,ko04011,map00500,map04011		R03118	RC00005	ko00000,ko00001,ko01000,ko01003		GT48		Viridiplantae	37QVK@33090,3GE33@35493,KOG0916@1,KOG0916@2759	NA|NA|NA	M	callose synthase
XP_010252665.1	4432.XP_010252665.1	0	1476.1	Streptophyta		GO:0000902,GO:0000904,GO:0003674,GO:0003824,GO:0005488,GO:0005509,GO:0005575,GO:0005618,GO:0005623,GO:0005886,GO:0005911,GO:0005975,GO:0005976,GO:0006073,GO:0006950,GO:0006952,GO:0006968,GO:0007275,GO:0008081,GO:0008150,GO:0008152,GO:0008889,GO:0009505,GO:0009506,GO:0009653,GO:0009664,GO:0009791,GO:0009826,GO:0009888,GO:0009932,GO:0009987,GO:0010015,GO:0010016,GO:0010026,GO:0010052,GO:0010053,GO:…	3.1.4.46	ko:K01126	ko00564,map00564		R01030,R01470	RC00017,RC00425	ko00000,ko00001,ko01000				Viridiplantae	37IRF@33090,3GCX0@35493,COG0584@1,KOG2258@2759	NA|NA|NA	C	glycerophosphoryl diester phosphodiesterase
XP_010271431.1	4432.XP_010271429.1	0	1416	Streptophyta		GO:0001101,GO:0005575,GO:0005622,GO:0005623,GO:0005634,GO:0005737,GO:0005829,GO:0005856,GO:0005875,GO:0005886,GO:0008150,GO:0009507,GO:0009526,GO:0009536,GO:0009719,GO:0009725,GO:0009737,GO:0009941,GO:0010033,GO:0015630,GO:0016020,GO:0031967,GO:0031975,GO:0032991,GO:0033993,GO:0042221,GO:0043226,GO:0043227,GO:0043228,GO:0043229,GO:0043231,GO:0043232,GO:0044422,GO:0044424,GO:0044430,GO:0044434,GO:…											Viridiplantae	37NNJ@33090,3GC1Q@35493,KOG1075@1,KOG1075@2759	NA|NA|NA	S	IQ-domain
XP_010272714.1	4432.XP_010272712.1	3.6e-176	624	Streptophyta	IPK2	GO:0000003,GO:0000823,GO:0000824,GO:0000902,GO:0000904,GO:0003006,GO:0003674,GO:0003824,GO:0005575,GO:0005622,GO:0005623,GO:0005634,GO:0005737,GO:0005829,GO:0005886,GO:0006066,GO:0006355,GO:0006793,GO:0006796,GO:0006935,GO:0007275,GO:0008150,GO:0008152,GO:0009058,GO:0009555,GO:0009605,GO:0009653,GO:0009790,GO:0009791,GO:0009793,GO:0009826,GO:0009846,GO:0009856,GO:0009860,GO:0009889,GO:0009932,GO:…	2.7.1.140,2.7.1.151	ko:K00915,ko:K11251	ko00562,ko01100,ko04070,ko04138,ko04217,ko05034,ko05322,map00562,map01100,map04070,map04138,map04217,map05034,map05322	M00132	R03478,R05800,R05801,R10065,R10953	RC00002,RC00078,RC01938	ko00000,ko00001,ko00002,ko01000,ko03036,ko04147				Viridiplantae	37QAD@33090,3GE4V@35493,KOG1620@1,KOG1620@2759	NA|NA|NA	IKT	Inositol phosphate kinase with a broad substrate specificity
XP_010250478.1	4432.XP_010250478.1	5.5e-125	453.8	Streptophyta		GO:0003674,GO:0003824,GO:0004551,GO:0005575,GO:0005622,GO:0005623,GO:0005634,GO:0005737,GO:0005739,GO:0016462,GO:0016787,GO:0016817,GO:0016818,GO:0034432,GO:0043226,GO:0043227,GO:0043229,GO:0043231,GO:0044424,GO:0044444,GO:0044464	3.6.1.52	ko:K07766					ko00000,ko01000				Viridiplantae	37U0R@33090,3GCVZ@35493,COG0494@1,KOG2839@2759	NA|NA|NA	T	Nudix hydrolase
XP_019053206.1	4432.XP_010255881.1	3.3e-161	574.3	Streptophyta													Viridiplantae	37HGB@33090,3GEWN@35493,KOG4840@1,KOG4840@2759	NA|NA|NA	S	UPF0613 protein
XP_010266362.1	4432.XP_010266362.1	0	1310.8	Streptophyta	HSP70B	GO:0000166,GO:0003674,GO:0005488,GO:0005524,GO:0005575,GO:0005576,GO:0005622,GO:0005623,GO:0005634,GO:0005737,GO:0005739,GO:0006605,GO:0006810,GO:0006886,GO:0006950,GO:0008104,GO:0008144,GO:0008150,GO:0009266,GO:0009408,GO:0009409,GO:0009507,GO:0009526,GO:0009532,GO:0009536,GO:0009570,GO:0009579,GO:0009628,GO:0009941,GO:0010035,GO:0010038,GO:0015031,GO:0015833,GO:0017076,GO:0030554,GO:0031967,GO:…		ko:K03283	ko03040,ko04010,ko04141,ko04144,ko04213,ko04612,ko04915,ko05134,ko05145,ko05162,ko05164,ko05169,map03040,map04010,map04141,map04144,map04213,map04612,map04915,map05134,map05145,map05162,map05164,map05169	M00353,M00355			ko00000,ko00001,ko00002,ko01009,ko03009,ko03029,ko03041,ko03051,ko03110,ko04131,ko04147,ko04516	1.A.33.1			Viridiplantae	37IHK@33090,3G7BX@35493,COG0443@1,KOG0102@2759	NA|NA|NA	O	Belongs to the heat shock protein 70 family
XP_010277760.1	4432.XP_010277758.1	1.9e-202	711.8	Streptophyta		GO:0002237,GO:0003674,GO:0003676,GO:0003723,GO:0003729,GO:0003730,GO:0005488,GO:0005515,GO:0005575,GO:0005622,GO:0005623,GO:0005634,GO:0005654,GO:0005730,GO:0005737,GO:0005849,GO:0006139,GO:0006378,GO:0006379,GO:0006396,GO:0006397,GO:0006725,GO:0006807,GO:0006950,GO:0006952,GO:0006954,GO:0007275,GO:0007568,GO:0008150,GO:0008152,GO:0008219,GO:0009058,GO:0009605,GO:0009607,GO:0009617,GO:0009692,GO:…		ko:K12741	ko03040,map03040				ko00000,ko00001,ko03019,ko03041				Viridiplantae	37PR4@33090,3GBND@35493,KOG0118@1,KOG0118@2759	NA|NA|NA	A	UBP1-associated protein
XP_019051691.1	4432.XP_010244670.1	0	2090.1	Streptophyta		GO:0005575,GO:0005623,GO:0005886,GO:0008150,GO:0009987,GO:0010118,GO:0010941,GO:0016020,GO:0044464,GO:0048519,GO:0048523,GO:0050789,GO:0050794,GO:0060548,GO:0065007,GO:0071944,GO:0090332											Viridiplantae	37MKV@33090,3G9QY@35493,KOG1327@1,KOG1327@2759	NA|NA|NA	T	BONZAI 3-like
XP_010246470.1	4432.XP_010246470.1	0	1347.4	Streptophyta		GO:0000003,GO:0003006,GO:0003674,GO:0003824,GO:0004672,GO:0005488,GO:0005515,GO:0005516,GO:0006464,GO:0006468,GO:0006793,GO:0006796,GO:0006807,GO:0006950,GO:0006970,GO:0007275,GO:0008150,GO:0008152,GO:0009605,GO:0009607,GO:0009625,GO:0009628,GO:0009719,GO:0009725,GO:0009733,GO:0009790,GO:0009791,GO:0009793,GO:0009987,GO:0010033,GO:0010154,GO:0016301,GO:0016310,GO:0016740,GO:0016772,GO:0016773,GO:…											Viridiplantae	28K0J@1,2QSF1@2759,37KTV@33090,3GD88@35493	NA|NA|NA	T	LRR receptor-like serine threonine-protein kinase
XP_010264178.1	4432.XP_010264177.1	1.2e-296	1025	Eukaryota													Eukaryota	COG2124@1,KOG0156@2759	NA|NA|NA	Q	cytochrome p450
XP_010247068.1	4432.XP_010247066.1	1.1e-244	852	Streptophyta													Viridiplantae	28NAG@1,2QUVX@2759,37MWU@33090,3GFRU@35493	NA|NA|NA	S	Encoded by
XP_010278205.1	4432.XP_010278201.1	0	1673.7	Streptophyta		GO:0005575,GO:0005622,GO:0005623,GO:0005634,GO:0005654,GO:0031974,GO:0031981,GO:0043226,GO:0043227,GO:0043229,GO:0043231,GO:0043233,GO:0044422,GO:0044424,GO:0044428,GO:0044446,GO:0044464,GO:0070013		ko:K12842	ko03040,map03040				ko00000,ko00001,ko03041				Viridiplantae	37Q4Y@33090,3GEQ0@35493,KOG0151@1,KOG0151@2759	NA|NA|NA	A	U2 snRNP-associated SURP motif-containing
XP_010265382.1	4432.XP_010265382.1	4.9e-259	899.8	Streptophyta		GO:0000229,GO:0005575,GO:0005622,GO:0005623,GO:0005694,GO:0005737,GO:0009295,GO:0009508,GO:0009532,GO:0009536,GO:0042646,GO:0043226,GO:0043227,GO:0043228,GO:0043229,GO:0043231,GO:0043232,GO:0044422,GO:0044424,GO:0044435,GO:0044444,GO:0044446,GO:0044464											Viridiplantae	2CMA8@1,2QPSC@2759,37UB5@33090,3G8SA@35493	NA|NA|NA	L	Protein OSB2, chloroplastic-like
XP_010258279.1	4432.XP_010258277.1	0	1552.3	Streptophyta													Viridiplantae	37NK4@33090,3GACY@35493,COG5409@1,KOG1162@2759	NA|NA|NA	U	phosphate transporter PHO1 homolog
XP_010261827.1	4432.XP_010261826.1	3.8e-295	1020	Streptophyta		GO:0001101,GO:0003674,GO:0003824,GO:0004029,GO:0005575,GO:0005622,GO:0005623,GO:0005737,GO:0005829,GO:0006081,GO:0006950,GO:0006970,GO:0008150,GO:0008152,GO:0009269,GO:0009414,GO:0009415,GO:0009628,GO:0009651,GO:0009719,GO:0009725,GO:0009737,GO:0009987,GO:0010033,GO:0010035,GO:0016491,GO:0016620,GO:0016903,GO:0033993,GO:0042221,GO:0044237,GO:0044424,GO:0044444,GO:0044464,GO:0050896,GO:0055114,GO:…	1.2.1.3,1.2.1.31,1.2.1.8	ko:K14085	ko00010,ko00053,ko00071,ko00260,ko00280,ko00310,ko00330,ko00340,ko00380,ko00410,ko00561,ko00620,ko01100,ko01110,ko01120,ko01130,map00010,map00053,map00071,map00260,map00280,map00310,map00330,map00340,map00380,map00410,map00561,map00620,map01100,map01110,map01120,map01130	M00032,M00135	R00631,R00710,R00904,R01752,R01986,R02549,R02565,R02566,R02678,R02940,R02957,R03102,R03103,R03283,R03869,R04065,R04506,R04903,R05050	RC00047,RC00071,RC00080,RC00186,RC00242,RC00816	ko00000,ko00001,ko00002,ko01000				Viridiplantae	37KGB@33090,3G7MV@35493,COG1012@1,KOG2453@2759	NA|NA|NA	C	Belongs to the aldehyde dehydrogenase family
XP_010273725.1	4432.XP_010273717.1	1.7e-145	521.9	Streptophyta													Viridiplantae	2C5GG@1,2QR9D@2759,37KPN@33090,3GB3V@35493	NA|NA|NA	S	At3g49720-like
XP_010255852.1	4432.XP_010255852.1	3.5e-257	893.6	Streptophyta		GO:0003674,GO:0003824,GO:0004356,GO:0005575,GO:0005576,GO:0005622,GO:0005623,GO:0005737,GO:0005739,GO:0005829,GO:0005840,GO:0006082,GO:0006520,GO:0006536,GO:0006541,GO:0006807,GO:0006950,GO:0006970,GO:0007568,GO:0008150,GO:0008152,GO:0009064,GO:0009507,GO:0009526,GO:0009532,GO:0009534,GO:0009535,GO:0009536,GO:0009570,GO:0009579,GO:0009628,GO:0009651,GO:0009719,GO:0009725,GO:0009735,GO:0009941,GO:…	6.3.1.2	ko:K01915	ko00220,ko00250,ko00630,ko00910,ko01100,ko01120,ko01230,ko02020,ko04217,ko04724,ko04727,map00220,map00250,map00630,map00910,map01100,map01120,map01230,map02020,map04217,map04724,map04727		R00253	RC00010,RC02798	ko00000,ko00001,ko01000,ko04147				Viridiplantae	37JCK@33090,3G9XQ@35493,COG0174@1,KOG0683@2759	NA|NA|NA	E	glutamine synthetase
XP_010250925.1	4432.XP_010250925.1	0	2044.6	Streptophyta		GO:0005575,GO:0005622,GO:0005623,GO:0005634,GO:0005657,GO:0005663,GO:0005694,GO:0006139,GO:0006259,GO:0006260,GO:0006261,GO:0006281,GO:0006725,GO:0006807,GO:0006950,GO:0006974,GO:0008150,GO:0008152,GO:0009058,GO:0009059,GO:0009987,GO:0032991,GO:0033554,GO:0034641,GO:0034645,GO:0043170,GO:0043226,GO:0043227,GO:0043228,GO:0043229,GO:0043231,GO:0043232,GO:0044237,GO:0044238,GO:0044249,GO:0044260,GO:…											Viridiplantae	37M5Q@33090,3GCGW@35493,COG0470@1,KOG0989@2759	NA|NA|NA	L	DNA polymerase III
XP_010262404.1	4432.XP_010262404.1	2.9e-19	103.2	Streptophyta													Viridiplantae	2CM89@1,2QPKP@2759,37R8Q@33090,3G91D@35493	NA|NA|NA	S	Glycine-rich cell wall structural
XP_010257546.1	4432.XP_010257546.1	4.7e-105	387.1	Streptophyta													Viridiplantae	29XXM@1,2RXST@2759,37TSJ@33090,3GI0X@35493	NA|NA|NA	S	Dirigent proteins impart stereoselectivity on the phenoxy radical-coupling reaction, yielding optically active lignans from two molecules of coniferyl alcohol in the biosynthesis of lignans, flavonolignans, and alkaloids and thus plays a central role in plant secondary metabolism
XP_010264341.1	4432.XP_010264339.1	0	3959.8	Streptophyta													Viridiplantae	37MMK@33090,3GBED@35493,KOG1181@1,KOG1181@2759	NA|NA|NA	S	atg2484-1,g2484-1
XP_010260864.1	4432.XP_010260864.1	6.7e-301	1039.3	Streptophyta	HUA1	GO:0001709,GO:0003674,GO:0003676,GO:0003723,GO:0003729,GO:0003730,GO:0005488,GO:0005575,GO:0005622,GO:0005623,GO:0005634,GO:0005737,GO:0005829,GO:0006417,GO:0008150,GO:0009889,GO:0009890,GO:0009892,GO:0009893,GO:0009894,GO:0009896,GO:0009987,GO:0010468,GO:0010556,GO:0010558,GO:0010604,GO:0010605,GO:0010608,GO:0010629,GO:0017148,GO:0019219,GO:0019222,GO:0030154,GO:0031323,GO:0031324,GO:0031325,GO:…											Viridiplantae	37P8T@33090,3G8H4@35493,COG5063@1,KOG1677@2759	NA|NA|NA	S	Zinc finger CCCH domain-containing protein
XP_010248997.1	4432.XP_010248997.1	3e-149	534.6	Streptophyta													Viridiplantae	2CNFT@1,2QVZQ@2759,37Q6V@33090,3GAH6@35493	NA|NA|NA	S	B2 protein-like
XP_010249192.1	4432.XP_010249192.1	0	1732.6	Streptophyta	CLPC1	GO:0003674,GO:0003824,GO:0004176,GO:0005488,GO:0005515,GO:0005575,GO:0005618,GO:0005622,GO:0005623,GO:0005737,GO:0005739,GO:0006508,GO:0006605,GO:0006807,GO:0006810,GO:0006886,GO:0006996,GO:0008104,GO:0008150,GO:0008152,GO:0008233,GO:0009507,GO:0009526,GO:0009528,GO:0009532,GO:0009534,GO:0009535,GO:0009536,GO:0009570,GO:0009579,GO:0009657,GO:0009658,GO:0009706,GO:0009719,GO:0009725,GO:0009735,GO:…		ko:K03696	ko01100,map01100				ko00000,ko03110				Viridiplantae	37RK8@33090,3GD7P@35493,COG0542@1,KOG1051@2759	NA|NA|NA	O	Belongs to the ClpA ClpB family
XP_010269878.1	4432.XP_010269878.1	1e-136	492.7	Streptophyta		GO:0000502,GO:0003674,GO:0003735,GO:0005198,GO:0005575,GO:0005622,GO:0005623,GO:0005737,GO:0005773,GO:0005774,GO:0005829,GO:0005839,GO:0005840,GO:0005844,GO:0008150,GO:0010035,GO:0010038,GO:0010043,GO:0016020,GO:0019773,GO:0022626,GO:0031090,GO:0032991,GO:0042221,GO:0042788,GO:0043226,GO:0043227,GO:0043228,GO:0043229,GO:0043231,GO:0043232,GO:0044422,GO:0044424,GO:0044437,GO:0044444,GO:0044445,GO:…	3.4.25.1	ko:K02730	ko03050,map03050	M00337,M00340			ko00000,ko00001,ko00002,ko01000,ko01002,ko03051				Viridiplantae	37HRM@33090,3GA4H@35493,COG0638@1,KOG0182@2759	NA|NA|NA	O	The proteasome is a multicatalytic proteinase complex which is characterized by its ability to cleave peptides with Arg, Phe, Tyr, Leu, and Glu adjacent to the leaving group at neutral or slightly basic pH
XP_010264859.1	4432.XP_010264859.1	0	2874.3	Streptophyta		GO:0000775,GO:0000785,GO:0000792,GO:0000902,GO:0000904,GO:0001674,GO:0001932,GO:0003674,GO:0003824,GO:0005488,GO:0005515,GO:0005575,GO:0005622,GO:0005623,GO:0005634,GO:0005694,GO:0005700,GO:0005701,GO:0005721,GO:0005722,GO:0006139,GO:0006259,GO:0006323,GO:0006325,GO:0006333,GO:0006334,GO:0006336,GO:0006342,GO:0006355,GO:0006725,GO:0006807,GO:0006915,GO:0006928,GO:0006935,GO:0006996,GO:0007154,GO:…	3.6.4.12	ko:K10779					ko00000,ko01000,ko03000,ko03036				Viridiplantae	37R1J@33090,3GAZJ@35493,COG0553@1,KOG1015@2759	NA|NA|NA	K	Transcriptional regulator
XP_010264065.1	4432.XP_010264065.1	1.6e-160	572	Streptophyta		GO:0005575,GO:0005622,GO:0005623,GO:0005634,GO:0005654,GO:0006109,GO:0006792,GO:0006950,GO:0006996,GO:0007154,GO:0008150,GO:0009267,GO:0009605,GO:0009657,GO:0009658,GO:0009889,GO:0009987,GO:0009991,GO:0010438,GO:0010439,GO:0010675,GO:0016043,GO:0017053,GO:0019222,GO:0031323,GO:0031326,GO:0031667,GO:0031668,GO:0031669,GO:0031974,GO:0031981,GO:0032991,GO:0033554,GO:0042594,GO:0042762,GO:0043226,GO:…											Viridiplantae	28KBX@1,2QSSW@2759,37HNM@33090,3G8K0@35493	NA|NA|NA	S	Protein SULFUR DEFICIENCY-INDUCED
XP_010242895.1	4432.XP_010242894.1	3.3e-255	887.1	Streptophyta	CAT1	GO:0000302,GO:0003674,GO:0003824,GO:0004096,GO:0004601,GO:0005575,GO:0005622,GO:0005623,GO:0005737,GO:0005777,GO:0006950,GO:0006979,GO:0008150,GO:0008152,GO:0009314,GO:0009410,GO:0009416,GO:0009628,GO:0009636,GO:0009719,GO:0009725,GO:0009733,GO:0009987,GO:0010033,GO:0016043,GO:0016209,GO:0016491,GO:0016684,GO:0022607,GO:0042221,GO:0042579,GO:0043226,GO:0043227,GO:0043229,GO:0043231,GO:0043933,GO:…	1.11.1.6	ko:K03781	ko00380,ko00630,ko01110,ko01130,ko01200,ko04011,ko04016,ko04068,ko04146,ko04211,ko04212,ko04213,ko05014,map00380,map00630,map01110,map01130,map01200,map04011,map04016,map04068,map04146,map04211,map04212,map04213,map05014	M00532	R00009,R00602,R02670	RC00034,RC00767,RC02141,RC02755	ko00000,ko00001,ko00002,ko01000				Viridiplantae	37M6R@33090,3G948@35493,COG0753@1,KOG0047@2759	NA|NA|NA	P	Occurs in almost all aerobically respiring organisms and serves to protect cells from the toxic effects of hydrogen peroxide
XP_010255060.1	4432.XP_010255058.1	1.3e-246	858.6	Streptophyta													Viridiplantae	29S6S@1,2RXD2@2759,37SN0@33090,3GFE3@35493	NA|NA|NA	K	B3 domain-containing transcription factor
XP_019054708.1	4432.XP_010268790.1	0	1108.6	Streptophyta			1.6.5.9	ko:K17871					ko00000,ko01000				Viridiplantae	37I8M@33090,3G735@35493,COG1252@1,KOG2495@2759	NA|NA|NA	C	Internal alternative NAD(P)H-ubiquinone oxidoreductase
XP_010250433.1	4432.XP_010250430.1	0	1484.9	Streptophyta													Viridiplantae	28M96@1,2QTSF@2759,37KUB@33090,3GEHV@35493	NA|NA|NA
XP_010254011.1	4432.XP_010254011.1	0	1129.4	Streptophyta		GO:0005575,GO:0005622,GO:0005623,GO:0005737,GO:0009507,GO:0009536,GO:0043226,GO:0043227,GO:0043229,GO:0043231,GO:0044424,GO:0044444,GO:0044464		ko:K04077	ko03018,ko04212,ko04940,ko05134,ko05152,map03018,map04212,map04940,map05134,map05152				ko00000,ko00001,ko03019,ko03029,ko03110,ko04147				Viridiplantae	37M32@33090,3GGAQ@35493,COG0459@1,KOG0356@2759	NA|NA|NA	O	Belongs to the chaperonin (HSP60) family
XP_010257737.1	4432.XP_010257735.1	2.1e-158	565.1	Streptophyta													Viridiplantae	2CIZ6@1,2QW89@2759,37NU8@33090,3GBUA@35493	NA|NA|NA
XP_010277270.1	4432.XP_010277269.1	0	1122.1	Streptophyta													Viridiplantae	28PVX@1,2QWIJ@2759,37PKT@33090,3GFAH@35493	NA|NA|NA	S	XS domain
XP_010278809.1	4432.XP_010278809.1	2.3e-165	588.2	Streptophyta		GO:0005575,GO:0005622,GO:0005623,GO:0005737,GO:0006996,GO:0008150,GO:0009368,GO:0009507,GO:0009526,GO:0009532,GO:0009534,GO:0009535,GO:0009536,GO:0009570,GO:0009579,GO:0009657,GO:0009658,GO:0009840,GO:0009941,GO:0009987,GO:0016020,GO:0016043,GO:0031967,GO:0031975,GO:0031976,GO:0031984,GO:0032991,GO:0034357,GO:0040034,GO:0042651,GO:0043226,GO:0043227,GO:0043229,GO:0043231,GO:0044422,GO:0044424,GO:…	3.4.21.92	ko:K01358	ko04112,ko04212,map04112,map04212				ko00000,ko00001,ko01000,ko01002				Viridiplantae	37J85@33090,3GB0R@35493,COG0740@1,KOG0840@2759	NA|NA|NA	O	ATP-dependent Clp protease proteolytic subunit
XP_019054835.1	4432.XP_010270004.1	0	3293.1	Streptophyta													Viridiplantae	28ISI@1,2QR3S@2759,37S8R@33090,3GETI@35493	NA|NA|NA	S	RING FYVE PHD zinc finger superfamily protein
XP_010254493.1	4432.XP_010254493.1	0	1462.2	Viridiplantae		GO:0003674,GO:0003700,GO:0005575,GO:0005622,GO:0005623,GO:0005634,GO:0006355,GO:0007154,GO:0007165,GO:0007602,GO:0008150,GO:0009314,GO:0009416,GO:0009581,GO:0009582,GO:0009583,GO:0009585,GO:0009605,GO:0009628,GO:0009639,GO:0009889,GO:0009891,GO:0009893,GO:0009987,GO:0010017,GO:0010018,GO:0010218,GO:0010468,GO:0010556,GO:0010557,GO:0010604,GO:0010628,GO:0019219,GO:0019222,GO:0023052,GO:0031323,GO:…											Viridiplantae	2CMI1@1,2QQDK@2759,37J5N@33090	NA|NA|NA	S	Protein FAR-RED IMPAIRED RESPONSE
XP_010255219.1	4432.XP_010255219.1	5.9e-206	723.4	Streptophyta				ko:K15191					ko00000,ko03021				Viridiplantae	37PKR@33090,3GDPI@35493,COG5193@1,KOG1855@2759	NA|NA|NA	A	La-related protein
XP_010263680.1	4432.XP_010263680.1	0	1291.9	Streptophyta	SDH1-1	GO:0000104,GO:0000166,GO:0003674,GO:0003824,GO:0005488,GO:0005524,GO:0005575,GO:0005618,GO:0005622,GO:0005623,GO:0005737,GO:0005739,GO:0005740,GO:0005743,GO:0005746,GO:0005749,GO:0006082,GO:0006091,GO:0006099,GO:0006101,GO:0006119,GO:0006121,GO:0006139,GO:0006163,GO:0006725,GO:0006753,GO:0006793,GO:0006796,GO:0006807,GO:0008144,GO:0008150,GO:0008152,GO:0009055,GO:0009060,GO:0009061,GO:0009117,GO:…	1.3.5.1	ko:K00234	ko00020,ko00190,ko01100,ko01110,ko01120,ko01130,ko01200,ko04714,ko04932,ko05010,ko05012,ko05016,map00020,map00190,map01100,map01110,map01120,map01130,map01200,map04714,map04932,map05010,map05012,map05016	M00009,M00011,M00148	R02164	RC00045	ko00000,ko00001,ko00002,ko01000				Viridiplantae	37JZR@33090,3G82J@35493,COG1053@1,KOG2403@2759	NA|NA|NA	C	Flavoprotein (FP) subunit of succinate dehydrogenase (SDH) that is involved in complex II of the mitochondrial electron transport chain and is responsible for transferring electrons from succinate to ubiquinone (coenzyme Q)
XP_010278467.1	4432.XP_010278463.1	1.1e-249	869.8	Streptophyta				ko:K13172					ko00000,ko03041				Viridiplantae	37JPJ@33090,3G9MT@35493,KOG1869@1,KOG1869@2759	NA|NA|NA	A	cwf21 domain
XP_010256058.1	4432.XP_010256055.1	0	1206.4	Streptophyta		GO:0000209,GO:0000302,GO:0001101,GO:0003674,GO:0003824,GO:0004842,GO:0005488,GO:0005515,GO:0005575,GO:0005622,GO:0005623,GO:0005634,GO:0005654,GO:0005694,GO:0005730,GO:0005737,GO:0005815,GO:0005829,GO:0005856,GO:0006275,GO:0006325,GO:0006464,GO:0006479,GO:0006508,GO:0006511,GO:0006807,GO:0006950,GO:0006970,GO:0006974,GO:0006979,GO:0006996,GO:0008150,GO:0008152,GO:0008213,GO:0009056,GO:0009057,GO:…	2.3.2.27	ko:K10624					ko00000,ko01000,ko04121				Viridiplantae	37N5V@33090,3GCVN@35493,COG5222@1,KOG0314@2759	NA|NA|NA	S	zinc ion binding
XP_019055142.1	4432.XP_010272712.1	3.6e-176	624	Streptophyta	IPK2	GO:0000003,GO:0000823,GO:0000824,GO:0000902,GO:0000904,GO:0003006,GO:0003674,GO:0003824,GO:0005575,GO:0005622,GO:0005623,GO:0005634,GO:0005737,GO:0005829,GO:0005886,GO:0006066,GO:0006355,GO:0006793,GO:0006796,GO:0006935,GO:0007275,GO:0008150,GO:0008152,GO:0009058,GO:0009555,GO:0009605,GO:0009653,GO:0009790,GO:0009791,GO:0009793,GO:0009826,GO:0009846,GO:0009856,GO:0009860,GO:0009889,GO:0009932,GO:…	2.7.1.140,2.7.1.151	ko:K00915,ko:K11251	ko00562,ko01100,ko04070,ko04138,ko04217,ko05034,ko05322,map00562,map01100,map04070,map04138,map04217,map05034,map05322	M00132	R03478,R05800,R05801,R10065,R10953	RC00002,RC00078,RC01938	ko00000,ko00001,ko00002,ko01000,ko03036,ko04147				Viridiplantae	37QAD@33090,3GE4V@35493,KOG1620@1,KOG1620@2759	NA|NA|NA	IKT	Inositol phosphate kinase with a broad substrate specificity
XP_010251196.1	4432.XP_010251196.1	6.7e-65	253.4	Streptophyta				ko:K02977	ko03010,map03010	M00177,M00179			br01610,ko00000,ko00001,ko00002,ko03011,ko04147				Viridiplantae	37KHY@33090,3G8Q9@35493,COG5272@1,KOG0004@2759	NA|NA|NA	O	ubiquitin
XP_010248756.1	4432.XP_010248756.1	0	1382.9	Streptophyta				ko:K16865	ko05205,ko05206,map05205,map05206				ko00000,ko00001				Viridiplantae	37NWQ@33090,3G7D8@35493,KOG0403@1,KOG0403@2759	NA|NA|NA	T	Programmed cell death protein
XP_010271813.1	4432.XP_010271809.1	5.2e-104	383.6	Streptophyta	DUF667	GO:0000226,GO:0001578,GO:0003352,GO:0003356,GO:0005575,GO:0005622,GO:0005623,GO:0005737,GO:0005815,GO:0005856,GO:0005874,GO:0005875,GO:0005879,GO:0005881,GO:0005929,GO:0005930,GO:0006996,GO:0007010,GO:0007017,GO:0008104,GO:0008150,GO:0009987,GO:0015630,GO:0016043,GO:0022607,GO:0030030,GO:0030031,GO:0031514,GO:0032838,GO:0032879,GO:0032886,GO:0032991,GO:0033036,GO:0033365,GO:0034613,GO:0035082,GO:…											Viridiplantae	37NKI@33090,3GC26@35493,KOG3213@1,KOG3213@2759	NA|NA|NA	K	Cilia- and flagella-associated protein
XP_010272615.1	4432.XP_010272614.1	0	1223	Streptophyta		GO:0000271,GO:0003674,GO:0003824,GO:0004614,GO:0005575,GO:0005576,GO:0005622,GO:0005623,GO:0005737,GO:0005829,GO:0005975,GO:0005976,GO:0005977,GO:0005978,GO:0005982,GO:0005996,GO:0006006,GO:0006012,GO:0006073,GO:0006091,GO:0006112,GO:0006950,GO:0008150,GO:0008152,GO:0009056,GO:0009058,GO:0009059,GO:0009250,GO:0009266,GO:0009409,GO:0009507,GO:0009526,GO:0009532,GO:0009536,GO:0009570,GO:0009581,GO:…	5.4.2.2	ko:K01835	ko00010,ko00030,ko00052,ko00230,ko00500,ko00520,ko00521,ko01100,ko01110,ko01120,ko01130,map00010,map00030,map00052,map00230,map00500,map00520,map00521,map01100,map01110,map01120,map01130	M00549	R00959,R01057,R08639	RC00408	ko00000,ko00001,ko00002,ko01000				Viridiplantae	37R89@33090,3GETM@35493,COG0033@1,KOG0625@2759	NA|NA|NA	G	phosphoglucomutase
XP_019053081.1	4432.XP_010255358.1	1.7e-210	738.4	Streptophyta		GO:0002376,GO:0003674,GO:0005085,GO:0005088,GO:0005089,GO:0005488,GO:0005515,GO:0005575,GO:0005618,GO:0005622,GO:0005623,GO:0005737,GO:0005886,GO:0006950,GO:0006952,GO:0006955,GO:0007275,GO:0008150,GO:0009505,GO:0009531,GO:0009605,GO:0009607,GO:0009620,GO:0009653,GO:0009664,GO:0009814,GO:0009817,GO:0009888,GO:0009987,GO:0010015,GO:0010053,GO:0010054,GO:0016020,GO:0016043,GO:0016049,GO:0017016,GO:…											Viridiplantae	2CNCC@1,2QV6R@2759,37PX3@33090,3GGY3@35493	NA|NA|NA	S	rop guanine nucleotide exchange factor
XP_010268263.1	4432.XP_010268263.1	3.4e-180	637.9	Streptophyta													Viridiplantae	37NEA@33090,3G8M0@35493,COG5200@1,KOG0796@2759	NA|NA|NA	A	RNA-binding protein Luc7-like
XP_010251709.1	4432.XP_010251716.1	9.4e-278	962.2	Streptophyta													Viridiplantae	37P1M@33090,3GGHM@35493,KOG2615@1,KOG2615@2759	NA|NA|NA	J	Protein ZINC INDUCED
XP_010268288.1	4432.XP_010268287.1	0	2266.1	Streptophyta		GO:0003674,GO:0003682,GO:0003824,GO:0005488,GO:0005515,GO:0005575,GO:0005622,GO:0005623,GO:0005634,GO:0006139,GO:0006259,GO:0006304,GO:0006355,GO:0006357,GO:0006725,GO:0006807,GO:0008150,GO:0008152,GO:0009889,GO:0009891,GO:0009893,GO:0009987,GO:0010468,GO:0010556,GO:0010557,GO:0010604,GO:0010628,GO:0010639,GO:0016462,GO:0016787,GO:0016817,GO:0016818,GO:0016887,GO:0017111,GO:0019219,GO:0019222,GO:…											Viridiplantae	37S8S@33090,3GEI9@35493,COG0554@1,KOG0732@2759	NA|NA|NA	O	ATPase family AAA domain-containing protein
XP_010242342.1	4432.XP_010242342.1	1.4e-189	668.7	Streptophyta			1.2.1.12	ko:K00134	ko00010,ko00710,ko01100,ko01110,ko01120,ko01130,ko01200,ko01230,ko04066,ko05010,map00010,map00710,map01100,map01110,map01120,map01130,map01200,map01230,map04066,map05010	M00001,M00002,M00003,M00165,M00166,M00308,M00552	R01061	RC00149	ko00000,ko00001,ko00002,ko01000,ko04131,ko04147				Viridiplantae	37HSA@33090,3GAGX@35493,COG0057@1,KOG0657@2759	NA|NA|NA	G	Belongs to the glyceraldehyde-3-phosphate dehydrogenase family
XP_019052766.1	4432.XP_010253062.1	0	1619	Streptophyta													Viridiplantae	292DP@1,2R9A3@2759,37RYN@33090,3GHUP@35493	NA|NA|NA	S	isoform X1
XP_010272255.1	4432.XP_010272254.1	0	1151	Streptophyta													Viridiplantae	37P49@33090,3GGM0@35493,KOG4197@1,KOG4197@2759	NA|NA|NA	S	Pentatricopeptide repeat-containing protein
XP_010249375.1	4432.XP_010249375.1	6.9e-180	636.3	Streptophyta			2.4.1.207	ko:K08235					ko00000,ko01000				Viridiplantae	2QQUC@2759,37N4A@33090,3GC5J@35493,COG2273@1	NA|NA|NA	G	Catalyzes xyloglucan endohydrolysis (XEH) and or endotransglycosylation (XET). Cleaves and religates xyloglucan polymers, an essential constituent of the primary cell wall, and thereby participates in cell wall construction of growing tissues
XP_010241662.1	4432.XP_010241660.1	2.2e-78	298.1	Streptophyta		GO:0000003,GO:0003006,GO:0005575,GO:0005622,GO:0005623,GO:0005737,GO:0005739,GO:0005740,GO:0005743,GO:0005746,GO:0005747,GO:0007275,GO:0008150,GO:0008152,GO:0009790,GO:0009791,GO:0009793,GO:0009853,GO:0009987,GO:0010154,GO:0016020,GO:0019866,GO:0022414,GO:0030964,GO:0031090,GO:0031966,GO:0031967,GO:0031975,GO:0032501,GO:0032502,GO:0032991,GO:0043094,GO:0043226,GO:0043227,GO:0043229,GO:0043231,GO:…		ko:K11353	ko00190,ko01100,ko04714,ko04723,ko04932,ko05010,ko05012,ko05016,map00190,map01100,map04714,map04723,map04932,map05010,map05012,map05016	M00146			ko00000,ko00001,ko00002	3.D.1.6			Viridiplantae	37TQA@33090,3GI2M@35493,KOG3300@1,KOG3300@2759	NA|NA|NA	CD	NADH dehydrogenase ubiquinone 1 alpha subcomplex subunit
XP_010241815.1	4432.XP_010241815.1	0	2312.7	Streptophyta				ko:K21773	ko04218,map04218				ko00000,ko00001				Viridiplantae	37KSW@33090,3G9MC@35493,KOG1019@1,KOG1019@2759	NA|NA|NA	K	Protein ALWAYS EARLY
XP_010271565.1	4432.XP_010271564.1	0	1187.6	Streptophyta													Viridiplantae	2BYZ8@1,2QUNR@2759,37PHY@33090,3GFDY@35493	NA|NA|NA	S	Protein of unknown function (DUF668)
XP_010269844.1	4432.XP_010269844.1	0	1214.9	Streptophyta													Viridiplantae	388R4@33090,3GXDU@35493,KOG0117@1,KOG0117@2759	NA|NA|NA	A	RNA recognition motif
XP_010270426.1	4432.XP_010270425.1	4.3e-124	450.7	Streptophyta	SWEET1A	GO:0003674,GO:0005215,GO:0005575,GO:0005622,GO:0005623,GO:0005737,GO:0005783,GO:0005789,GO:0005886,GO:0005887,GO:0006810,GO:0008150,GO:0008643,GO:0009987,GO:0012505,GO:0015144,GO:0016020,GO:0016021,GO:0016043,GO:0022607,GO:0022857,GO:0031224,GO:0031226,GO:0031984,GO:0034219,GO:0042175,GO:0043226,GO:0043227,GO:0043229,GO:0043231,GO:0043933,GO:0044085,GO:0044422,GO:0044424,GO:0044425,GO:0044432,GO:…		ko:K15382					ko00000,ko02000	9.A.58.1			Viridiplantae	37I7C@33090,3G79V@35493,KOG1623@1,KOG1623@2759	NA|NA|NA	U	Mediates both low-affinity uptake and efflux of sugar across the membrane
XP_010279121.1	4432.XP_010279120.1	0	1939.1	Streptophyta	PPC1	GO:0003674,GO:0003824,GO:0004611,GO:0005575,GO:0005576,GO:0005622,GO:0005623,GO:0005737,GO:0005829,GO:0006950,GO:0007154,GO:0007275,GO:0008150,GO:0008964,GO:0009267,GO:0009507,GO:0009536,GO:0009605,GO:0009987,GO:0009991,GO:0016036,GO:0016043,GO:0016829,GO:0016830,GO:0016831,GO:0022607,GO:0031667,GO:0031668,GO:0031669,GO:0032501,GO:0032502,GO:0033554,GO:0042594,GO:0043226,GO:0043227,GO:0043229,GO:…	4.1.1.31	ko:K01595	ko00620,ko00680,ko00710,ko00720,ko01100,ko01120,ko01200,map00620,map00680,map00710,map00720,map01100,map01120,map01200	M00168,M00170,M00171,M00172,M00173,M00346,M00374	R00345	RC02741	ko00000,ko00001,ko00002,ko01000				Viridiplantae	2QPVS@2759,37I3E@33090,3GA9N@35493,COG2352@1	NA|NA|NA	C	phosphoenolpyruvate carboxylase
XP_010250058.1	4432.XP_010250057.1	4.8e-61	240.4	Streptophyta		GO:0005575,GO:0005622,GO:0005623,GO:0005737,GO:0005829,GO:0044424,GO:0044444,GO:0044464											Viridiplantae	2AMGN@1,2RZC2@2759,37UP5@33090,3GIVK@35493	NA|NA|NA	S	At2g34160-like
XP_010261197.1	4432.XP_010261196.1	0	1122.8	Streptophyta				ko:K17785					ko00000,ko03029				Viridiplantae	2C66A@1,2QTA5@2759,37R19@33090,3GAP5@35493	NA|NA|NA	S	Belongs to the MICOS complex subunit Mic60 family
XP_010266651.1	4432.XP_010266650.1	0	1683.3	Streptophyta													Viridiplantae	2C7QK@1,2QQE0@2759,37NU3@33090,3G99Z@35493	NA|NA|NA	S	Protein of unknown function (DUF 659)
XP_010248780.1	4432.XP_010248779.1	0	2403.6	Streptophyta		GO:0000003,GO:0000902,GO:0003006,GO:0005575,GO:0005622,GO:0005623,GO:0005634,GO:0006325,GO:0006464,GO:0006482,GO:0006807,GO:0006996,GO:0007275,GO:0008150,GO:0008152,GO:0008214,GO:0009653,GO:0009719,GO:0009725,GO:0009741,GO:0009791,GO:0009826,GO:0009892,GO:0009987,GO:0010033,GO:0010228,GO:0010605,GO:0010639,GO:0014070,GO:0016043,GO:0016049,GO:0016569,GO:0016570,GO:0016577,GO:0019222,GO:0019538,GO:…											Viridiplantae	37HNB@33090,3GC9N@35493,COG0055@1,KOG1246@2759,KOG1721@1,KOG1721@2759	NA|NA|NA	K	lysine-specific demethylase
XP_010272419.1	4432.XP_010272416.1	0	2124.4	Streptophyta		GO:0000184,GO:0000723,GO:0000956,GO:0003674,GO:0003676,GO:0003677,GO:0003723,GO:0003824,GO:0004518,GO:0004540,GO:0005488,GO:0005575,GO:0005622,GO:0005623,GO:0005634,GO:0005697,GO:0005737,GO:0006139,GO:0006259,GO:0006278,GO:0006401,GO:0006402,GO:0006403,GO:0006405,GO:0006406,GO:0006611,GO:0006725,GO:0006807,GO:0006810,GO:0006886,GO:0006913,GO:0006996,GO:0007004,GO:0008104,GO:0008150,GO:0008152,GO:…		ko:K14409	ko03015,map03015				ko00000,ko00001,ko03019				Viridiplantae	37N5N@33090,3GESI@35493,KOG2162@1,KOG2162@2759	NA|NA|NA	A	Telomerase activating protein Est1
XP_019055263.1	4432.XP_010273524.1	0	2156.3	Streptophyta		GO:0006810,GO:0006913,GO:0008150,GO:0046907,GO:0051168,GO:0051169,GO:0051179,GO:0051234,GO:0051641,GO:0051649											Viridiplantae	37M31@33090,3GFKS@35493,COG1293@1,KOG2030@2759	NA|NA|NA	O	Nuclear export mediator factor
XP_010275975.1	4432.XP_010275974.1	0	2396.3	Streptophyta				ko:K15601	ko04714,map04714				ko00000,ko00001,ko01000,ko03036				Viridiplantae	37MN3@33090,3G8KE@35493,KOG1356@1,KOG1356@2759	NA|NA|NA	K	lysine-specific demethylase
XP_010276250.1	4432.XP_010276250.1	4.5e-307	1059.7	Streptophyta		GO:0000003,GO:0000228,GO:0000731,GO:0003006,GO:0003674,GO:0005488,GO:0005515,GO:0005575,GO:0005622,GO:0005623,GO:0005634,GO:0005694,GO:0006139,GO:0006259,GO:0006260,GO:0006261,GO:0006281,GO:0006301,GO:0006725,GO:0006807,GO:0006950,GO:0006974,GO:0007275,GO:0008150,GO:0008152,GO:0008622,GO:0009058,GO:0009059,GO:0009790,GO:0009791,GO:0009793,GO:0009987,GO:0010154,GO:0018130,GO:0019438,GO:0019899,GO:…	2.7.7.7	ko:K02325	ko00230,ko00240,ko01100,ko03030,ko03410,ko03420,ko05166,map00230,map00240,map01100,map03030,map03410,map03420,map05166	M00263	R00375,R00376,R00377,R00378	RC02795	ko00000,ko00001,ko00002,ko01000,ko03032,ko03400				Viridiplantae	37SA8@33090,3G7UX@35493,KOG3818@1,KOG3818@2759	NA|NA|NA	L	Participates in DNA repair and in chromosomal DNA replication
XP_019055089.1	4432.XP_010272212.1	0	1832.4	Streptophyta			2.7.4.24	ko:K13024	ko04070,map04070		R05799,R08964	RC00002	ko00000,ko00001,ko01000				Viridiplantae	37NJP@33090,3GD72@35493,KOG1057@1,KOG1057@2759	NA|NA|NA	Z	Belongs to the histidine acid phosphatase family
XP_010244645.1	4432.XP_010244645.1	2.4e-200	704.9	Streptophyta	CYCD1	GO:0000079,GO:0000307,GO:0001932,GO:0001934,GO:0003674,GO:0005575,GO:0005622,GO:0005623,GO:0005634,GO:0005911,GO:0006355,GO:0006357,GO:0006950,GO:0006970,GO:0008150,GO:0009506,GO:0009628,GO:0009651,GO:0009889,GO:0009891,GO:0009893,GO:0010468,GO:0010556,GO:0010557,GO:0010562,GO:0010604,GO:0010628,GO:0016538,GO:0019207,GO:0019219,GO:0019220,GO:0019222,GO:0019887,GO:0030054,GO:0030234,GO:0031323,GO:…											Viridiplantae	37HXR@33090,3GECK@35493,COG5333@1,KOG0835@2759	NA|NA|NA	DKL	Belongs to the cyclin family
XP_010266807.1	4432.XP_010266807.1	0	1539.2	Streptophyta													Viridiplantae	2QTK5@2759,37J5A@33090,3GB2M@35493,COG1404@1	NA|NA|NA	O	Subtilisin-like protease
XP_010265695.1	4432.XP_010265695.1	8.3e-254	882.5	Streptophyta		GO:0003674,GO:0003824,GO:0004672,GO:0004674,GO:0004675,GO:0004888,GO:0005575,GO:0005623,GO:0005886,GO:0006464,GO:0006468,GO:0006793,GO:0006796,GO:0006807,GO:0007154,GO:0007165,GO:0007166,GO:0007167,GO:0007178,GO:0008150,GO:0008152,GO:0009987,GO:0016020,GO:0016301,GO:0016310,GO:0016740,GO:0016772,GO:0016773,GO:0019199,GO:0019538,GO:0023052,GO:0036211,GO:0038023,GO:0043170,GO:0043412,GO:0044237,GO:…	2.7.11.1	ko:K04733	ko04010,ko04064,ko04620,ko04621,ko04624,ko04722,ko05133,ko05140,ko05142,ko05145,ko05152,ko05162,ko05164,map04010,map04064,map04620,map04621,map04624,map04722,map05133,map05140,map05142,map05145,map05152,map05162,map05164	M00686			ko00000,ko00001,ko00002,ko01000,ko01001				Viridiplantae	37MFQ@33090,3GDRC@35493,COG0515@1,KOG1187@2759	NA|NA|NA	T	belongs to the protein kinase superfamily
XP_010271545.1	4432.XP_010271545.1	0	1197.2	Streptophyta		GO:0000959,GO:0003674,GO:0003676,GO:0003723,GO:0003824,GO:0004518,GO:0004519,GO:0005488,GO:0005575,GO:0005622,GO:0005623,GO:0005737,GO:0005739,GO:0006139,GO:0006725,GO:0006807,GO:0007154,GO:0007165,GO:0008150,GO:0008152,GO:0009451,GO:0009743,GO:0009756,GO:0009987,GO:0010033,GO:0010182,GO:0016070,GO:0016071,GO:0016556,GO:0016787,GO:0016788,GO:0023052,GO:0034641,GO:0042221,GO:0043170,GO:0043226,GO:…											Viridiplantae	37RMH@33090,3G8XJ@35493,KOG4197@1,KOG4197@2759	NA|NA|NA	S	Pentatricopeptide repeat-containing protein
XP_010255262.1	4432.XP_010255262.1	0	2815	Streptophyta													Viridiplantae	28IFM@1,2QQSF@2759,37NXC@33090,3GBID@35493	NA|NA|NA
XP_010274206.1	4432.XP_010274206.1	4.6e-148	530.4	Streptophyta		GO:0003674,GO:0003824,GO:0003954,GO:0005488,GO:0005575,GO:0005622,GO:0005623,GO:0005737,GO:0005739,GO:0005740,GO:0005743,GO:0005746,GO:0005747,GO:0006091,GO:0006119,GO:0006120,GO:0006139,GO:0006163,GO:0006725,GO:0006753,GO:0006793,GO:0006796,GO:0006807,GO:0006950,GO:0006979,GO:0008137,GO:0008150,GO:0008152,GO:0008270,GO:0009117,GO:0009123,GO:0009126,GO:0009141,GO:0009144,GO:0009150,GO:0009161,GO:…	1.6.5.3,1.6.99.3	ko:K03943	ko00190,ko01100,ko04714,ko04723,ko04932,ko05010,ko05012,ko05016,map00190,map01100,map04714,map04723,map04932,map05010,map05012,map05016	M00143	R11945	RC00061	ko00000,ko00001,ko00002,ko01000	3.D.1.6			Viridiplantae	37PIM@33090,3GFY3@35493,COG1905@1,KOG3196@2759	NA|NA|NA	C	NADH dehydrogenase ubiquinone flavoprotein 2
XP_010277968.1	4432.XP_010277966.1	0	1798.5	Streptophyta				ko:K17604					ko00000,ko01009				Viridiplantae	28P7B@1,2QVUC@2759,37T6G@33090,3GXAJ@35493	NA|NA|NA	S	Protein FAR1-RELATED SEQUENCE 5-like
XP_010260548.1	4432.XP_010260545.1	2e-252	877.9	Streptophyta													Viridiplantae	28HXB@1,2QQ89@2759,37RMS@33090,3GB7V@35493	NA|NA|NA	S	Transglycosylase SLT domain
XP_010257959.1	4432.XP_010257951.1	1.5e-289	1001.5	Streptophyta				ko:K21444					ko00000,ko03019				Viridiplantae	37QRU@33090,3GBHE@35493,KOG2190@1,KOG2190@2759	NA|NA|NA	A	KH domain-containing protein
XP_010276865.1	4432.XP_010276860.1	0	1706.4	Streptophyta	TPS5	GO:0003674,GO:0003824,GO:0005575,GO:0005622,GO:0005623,GO:0005737,GO:0005975,GO:0005984,GO:0005991,GO:0005992,GO:0006793,GO:0006796,GO:0006950,GO:0008150,GO:0008152,GO:0009058,GO:0009311,GO:0009312,GO:0009987,GO:0016051,GO:0016311,GO:0016787,GO:0016788,GO:0016791,GO:0033554,GO:0034637,GO:0042578,GO:0044237,GO:0044238,GO:0044249,GO:0044262,GO:0044424,GO:0044464,GO:0046351,GO:0050896,GO:0051716,GO:…	2.4.1.15,3.1.3.12	ko:K16055	ko00500,ko01100,map00500,map01100		R02737,R02778	RC00005,RC00017,RC00049,RC02748	ko00000,ko00001,ko01000,ko01003		GT20		Viridiplantae	37ITE@33090,3G7U5@35493,COG1877@1,KOG1050@2759	NA|NA|NA	G	Alpha,alpha-trehalose-phosphate synthase (UDP-forming)
XP_010253940.1	4432.XP_010253938.1	1.9e-297	1027.7	Streptophyta	CCT3	GO:0000902,GO:0001101,GO:0003674,GO:0003824,GO:0004672,GO:0004674,GO:0005488,GO:0005515,GO:0005575,GO:0005622,GO:0005623,GO:0005737,GO:0005829,GO:0005832,GO:0005975,GO:0006457,GO:0006458,GO:0006464,GO:0006468,GO:0006793,GO:0006796,GO:0006807,GO:0006884,GO:0007154,GO:0007165,GO:0007166,GO:0008150,GO:0008152,GO:0008361,GO:0009311,GO:0009653,GO:0009719,GO:0009725,GO:0009751,GO:0009826,GO:0009987,GO:…		ko:K09495					ko00000,ko03036,ko03110,ko04147				Viridiplantae	37HH5@33090,3GB02@35493,COG0459@1,KOG0364@2759	NA|NA|NA	O	assists the folding of proteins upon ATP hydrolysis
XP_010256033.1	4432.XP_010256032.1	0	2219.9	Streptophyta		GO:0000003,GO:0000118,GO:0000122,GO:0000228,GO:0000785,GO:0000790,GO:0003674,GO:0003676,GO:0003677,GO:0003682,GO:0003824,GO:0004386,GO:0005488,GO:0005575,GO:0005622,GO:0005623,GO:0005634,GO:0005654,GO:0005694,GO:0005700,GO:0006323,GO:0006325,GO:0006338,GO:0006355,GO:0006357,GO:0006996,GO:0007063,GO:0007276,GO:0007283,GO:0008150,GO:0008270,GO:0009889,GO:0009890,GO:0009892,GO:0009987,GO:0010468,GO:…											Viridiplantae	28NN1@1,2QV7S@2759,37M97@33090,3GXD0@35493	NA|NA|NA	S	TPL-binding domain in jasmonate signalling
XP_010274756.1	4432.XP_010274756.1	1.4e-157	562.4	Streptophyta													Viridiplantae	37PVC@33090,3GFYV@35493,KOG4197@1,KOG4197@2759	NA|NA|NA	U	Pentatricopeptide repeat-containing protein At1g77360, mitochondrial-like
XP_010255072.1	4432.XP_010255046.1	0	4038.4	Streptophyta	BTAF1	GO:0003674,GO:0003700,GO:0005575,GO:0005622,GO:0005623,GO:0005634,GO:0005654,GO:0006355,GO:0008150,GO:0009889,GO:0009890,GO:0009892,GO:0010468,GO:0010556,GO:0010558,GO:0010605,GO:0010629,GO:0019219,GO:0019222,GO:0031323,GO:0031324,GO:0031326,GO:0031327,GO:0031974,GO:0031981,GO:0035561,GO:0035562,GO:0043226,GO:0043227,GO:0043229,GO:0043231,GO:0043233,GO:0044092,GO:0044422,GO:0044424,GO:0044428,GO:…		ko:K15192					ko00000,ko01000,ko03021				Viridiplantae	37KEK@33090,3GGRG@35493,KOG0392@1,KOG0392@2759	NA|NA|NA	K	TATA-binding protein-associated factor
XP_010246828.1	4432.XP_010246826.1	0	1927.1	Streptophyta													Viridiplantae	388TA@33090,3GXGV@35493,KOG1886@1,KOG1886@2759	NA|NA|NA	K	TFIIS helical bundle-like domain
XP_010261144.1	4432.XP_010261144.1	8.6e-207	726.1	Streptophyta		GO:0001101,GO:0002376,GO:0003674,GO:0003676,GO:0003677,GO:0003700,GO:0005488,GO:0005515,GO:0005516,GO:0005575,GO:0005622,GO:0005623,GO:0005634,GO:0006355,GO:0006950,GO:0006952,GO:0006955,GO:0007154,GO:0007165,GO:0008150,GO:0009605,GO:0009607,GO:0009617,GO:0009627,GO:0009719,GO:0009725,GO:0009751,GO:0009814,GO:0009862,GO:0009863,GO:0009889,GO:0009987,GO:0010033,GO:0010468,GO:0010556,GO:0014070,GO:…		ko:K14431	ko04075,map04075				ko00000,ko00001,ko03000				Viridiplantae	28JNC@1,2QS1H@2759,37Q5X@33090,3G7PP@35493	NA|NA|NA	K	transcription factor
XP_010277502.1	4432.XP_010277502.1	0	2388.2	Streptophyta		GO:0003674,GO:0003774,GO:0003777,GO:0003824,GO:0005575,GO:0005622,GO:0005623,GO:0005856,GO:0005871,GO:0005875,GO:0005911,GO:0006928,GO:0007017,GO:0007018,GO:0008150,GO:0008574,GO:0009506,GO:0009987,GO:0015630,GO:0016462,GO:0016787,GO:0016817,GO:0016818,GO:0016887,GO:0017111,GO:0030054,GO:0032991,GO:0042623,GO:0043226,GO:0043228,GO:0043229,GO:0043232,GO:0044422,GO:0044424,GO:0044430,GO:0044446,GO:…		ko:K10395					ko00000,ko04812				Viridiplantae	37KZU@33090,3GBEW@35493,COG5059@1,KOG0244@2759	NA|NA|NA	Z	Belongs to the TRAFAC class myosin-kinesin ATPase superfamily. Kinesin family
XP_010278424.1	4432.XP_010278420.1	0	1233	Streptophyta													Viridiplantae	28IMD@1,2QUZ4@2759,37NIE@33090,3GEQ7@35493	NA|NA|NA	S	Protein of unknown function, DUF547
XP_010268048.1	4432.XP_010268047.1	0	1669.4	Streptophyta													Viridiplantae	2CMJP@1,2QQK5@2759,37PBC@33090,3GD2F@35493	NA|NA|NA	S	DUF761-associated sequence motif
XP_010251493.1	4432.XP_010251493.1	3.1e-110	404.4	Streptophyta		GO:0003674,GO:0005488,GO:0005575,GO:0005622,GO:0005623,GO:0005737,GO:0005739,GO:0006950,GO:0006970,GO:0008150,GO:0009628,GO:0009651,GO:0009987,GO:0019725,GO:0042592,GO:0043167,GO:0043169,GO:0043226,GO:0043227,GO:0043229,GO:0043231,GO:0044424,GO:0044444,GO:0044464,GO:0045454,GO:0046872,GO:0046914,GO:0050789,GO:0050794,GO:0050896,GO:0050897,GO:0065007,GO:0065008											Viridiplantae	2QQ7J@2759,37RWC@33090,3GCCJ@35493,COG0517@1	NA|NA|NA	S	CBS domain-containing protein CBSX3
XP_019054069.1	4432.XP_010263493.1	0	1449.1	Streptophyta		GO:0000003,GO:0003006,GO:0003674,GO:0003824,GO:0004842,GO:0005488,GO:0005515,GO:0006464,GO:0006508,GO:0006511,GO:0006807,GO:0007275,GO:0008150,GO:0008152,GO:0008285,GO:0009056,GO:0009057,GO:0009791,GO:0009908,GO:0009987,GO:0010498,GO:0016567,GO:0016740,GO:0019538,GO:0019787,GO:0019899,GO:0019941,GO:0022414,GO:0030163,GO:0031624,GO:0032446,GO:0032501,GO:0032502,GO:0036211,GO:0040008,GO:0042127,GO:…	2.3.2.27	ko:K10635					ko00000,ko01000,ko04121				Viridiplantae	37M58@33090,3GBD0@35493,KOG0800@1,KOG0800@2759	NA|NA|NA	O	E3 ubiquitin-protein ligase
XP_010251735.1	4432.XP_010251733.1	5.4e-57	227.6	Streptophyta	SCL25A	GO:0000244,GO:0000245,GO:0000375,GO:0000377,GO:0000381,GO:0000387,GO:0000395,GO:0000398,GO:0003674,GO:0005488,GO:0005515,GO:0005575,GO:0005622,GO:0005623,GO:0005634,GO:0005654,GO:0006139,GO:0006376,GO:0006396,GO:0006397,GO:0006725,GO:0006807,GO:0008150,GO:0008152,GO:0008380,GO:0009892,GO:0009987,GO:0010467,GO:0010468,GO:0010605,GO:0010629,GO:0016043,GO:0016070,GO:0016071,GO:0019219,GO:0019222,GO:…		ko:K12900	ko03040,map03040				ko00000,ko00001,ko01009,ko03041				Viridiplantae	37JXW@33090,3G8F7@35493,KOG0118@1,KOG0118@2759	NA|NA|NA	A	splicing factor
XP_010268828.1	4432.XP_010268827.1	7.6e-265	919.5	Streptophyta		GO:0005575,GO:0005622,GO:0005623,GO:0005737,GO:0006139,GO:0006725,GO:0006807,GO:0006996,GO:0008150,GO:0008152,GO:0009451,GO:0009507,GO:0009532,GO:0009536,GO:0009570,GO:0009657,GO:0009658,GO:0009987,GO:0016043,GO:0016070,GO:0016071,GO:0016556,GO:0034641,GO:0043170,GO:0043226,GO:0043227,GO:0043229,GO:0043231,GO:0043412,GO:0044237,GO:0044238,GO:0044422,GO:0044424,GO:0044434,GO:0044435,GO:0044444,GO:…											Viridiplantae	37KK4@33090,3G9GN@35493,KOG4198@1,KOG4198@2759	NA|NA|NA	S	Zinc finger protein VAR3
XP_010262200.1	4432.XP_010262195.1	6.1e-260	902.9	Streptophyta		GO:0000003,GO:0003006,GO:0003674,GO:0003676,GO:0003677,GO:0003700,GO:0005488,GO:0005575,GO:0005622,GO:0005623,GO:0005634,GO:0006355,GO:0007275,GO:0008150,GO:0008285,GO:0009314,GO:0009416,GO:0009628,GO:0009639,GO:0009640,GO:0009653,GO:0009791,GO:0009838,GO:0009889,GO:0009908,GO:0010227,GO:0010228,GO:0010371,GO:0010468,GO:0010556,GO:0010565,GO:0010817,GO:0019216,GO:0019219,GO:0019222,GO:0019747,GO:…											Viridiplantae	37SAT@33090,3G730@35493,KOG0773@1,KOG0773@2759	NA|NA|NA	K	homeobox protein
XP_010254153.1	4432.XP_010254152.1	0	2035.4	Streptophyta	MSH7	GO:0000217,GO:0000404,GO:0003674,GO:0003676,GO:0003677,GO:0003684,GO:0003690,GO:0003824,GO:0005488,GO:0005575,GO:0005622,GO:0005623,GO:0006139,GO:0006259,GO:0006281,GO:0006298,GO:0006725,GO:0006807,GO:0006950,GO:0006974,GO:0006996,GO:0008094,GO:0008150,GO:0008152,GO:0009987,GO:0016043,GO:0016462,GO:0016787,GO:0016817,GO:0016818,GO:0016887,GO:0017111,GO:0030983,GO:0032135,GO:0032300,GO:0032991,GO:…		ko:K08737	ko01524,ko03430,ko05200,ko05210,map01524,map03430,map05200,map05210	M00295			ko00000,ko00001,ko00002,ko03400				Viridiplantae	37Q8W@33090,3G7JE@35493,COG0249@1,KOG0217@2759	NA|NA|NA	L	DNA mismatch repair protein
XP_010253243.1	4432.XP_010253243.1	8.6e-104	383.3	Streptophyta				ko:K12881	ko03013,ko03015,ko03040,ko05168,map03013,map03015,map03040,map05168	M00406,M00430			ko00000,ko00001,ko00002,ko03019,ko03041				Viridiplantae	37PB4@33090,3GGKC@35493,KOG0533@1,KOG0533@2759	NA|NA|NA	A	THO complex subunit
XP_010248919.1	4432.XP_010248918.1	9.7e-240	835.9	Streptophyta													Viridiplantae	37I9V@33090,3G9D3@35493,COG1362@1,KOG2596@2759	NA|NA|NA	E	Belongs to the peptidase M18 family
XP_010252626.1	4432.XP_010252626.1	3.5e-76	290.8	Streptophyta				ko:K03236	ko03013,map03013				ko00000,ko00001,ko03012				Viridiplantae	37TUW@33090,3GEXE@35493,COG0361@1,KOG3403@2759	NA|NA|NA	J	Seems to be required for maximal rate of protein biosynthesis. Enhances ribosome dissociation into subunits and stabilizes the binding of the initiator Met-tRNA(I) to 40 S ribosomal subunits
XP_010268682.1	4432.XP_010268682.1	3.4e-263	913.7	Streptophyta		GO:0005575,GO:0005622,GO:0005623,GO:0005856,GO:0043226,GO:0043228,GO:0043229,GO:0043232,GO:0044424,GO:0044464		ko:K07375	ko04145,ko04540,ko05130,map04145,map04540,map05130				ko00000,ko00001,ko03036,ko04147,ko04812				Viridiplantae	37Q0N@33090,3G925@35493,COG5023@1,KOG1375@2759	NA|NA|NA	Z	Tubulin is the major constituent of microtubules. It binds two moles of GTP, one at an exchangeable site on the beta chain and one at a non-exchangeable site on the alpha chain
XP_010254631.1	4432.XP_010254630.1	0	1286.9	Streptophyta				ko:K04043	ko03018,ko04212,ko05152,map03018,map04212,map05152				ko00000,ko00001,ko03019,ko03029,ko03110,ko04147	1.A.33.1			Viridiplantae	37PN3@33090,3G8FG@35493,COG0443@1,KOG0102@2759	NA|NA|NA	O	Belongs to the heat shock protein 70 family
XP_010248337.1	4432.XP_010248334.1	8.9e-248	862.4	Streptophyta													Viridiplantae	2CCVI@1,2QRH8@2759,37JNK@33090,3GGJV@35493	NA|NA|NA	K	transcription factor
XP_010250700.1	4432.XP_010250698.1	8.2e-102	376.3	Streptophyta	RPL27	GO:0003674,GO:0003735,GO:0005198,GO:0005575,GO:0005622,GO:0005623,GO:0005737,GO:0008150,GO:0009507,GO:0009526,GO:0009532,GO:0009536,GO:0009570,GO:0009579,GO:0009719,GO:0009725,GO:0009735,GO:0009941,GO:0010033,GO:0031967,GO:0031975,GO:0042221,GO:0043226,GO:0043227,GO:0043229,GO:0043231,GO:0044422,GO:0044424,GO:0044434,GO:0044435,GO:0044444,GO:0044446,GO:0044464,GO:0050896		ko:K02899	ko03010,map03010	M00178			br01610,ko00000,ko00001,ko00002,ko03011				Viridiplantae	37IPF@33090,3GA10@35493,COG0211@1,KOG4600@2759	NA|NA|NA	J	50S ribosomal protein L27
XP_010251418.1	4432.XP_010251418.1	5e-244	850.1	Streptophyta		GO:0003674,GO:0003676,GO:0003723,GO:0003729,GO:0005488,GO:0097159,GO:1901363		ko:K15191					ko00000,ko03021				Viridiplantae	37NFV@33090,3GAUU@35493,COG5193@1,KOG1855@2759	NA|NA|NA	JO	La-related protein
XP_010272612.1	4432.XP_010272612.1	0	1381.3	Streptophyta		GO:0000271,GO:0003674,GO:0003824,GO:0005575,GO:0005622,GO:0005623,GO:0005737,GO:0005768,GO:0005794,GO:0005802,GO:0005975,GO:0005976,GO:0008150,GO:0008152,GO:0008194,GO:0009058,GO:0009059,GO:0009664,GO:0009832,GO:0009987,GO:0010289,GO:0010383,GO:0010393,GO:0010394,GO:0012505,GO:0016043,GO:0016051,GO:0016740,GO:0016757,GO:0016758,GO:0017144,GO:0031410,GO:0031982,GO:0031984,GO:0033692,GO:0034637,GO:…	2.4.1.43	ko:K13648	ko00520,map00520		R05191	RC00005	ko00000,ko00001,ko01000,ko01003		GT8		Viridiplantae	2CMWG@1,2QSDQ@2759,37HW2@33090,3G9GU@35493	NA|NA|NA	G	Belongs to the glycosyltransferase 8 family
XP_010258108.1	4432.XP_010258108.1	8.2e-78	296.2	Streptophyta	RPS19	GO:0000028,GO:0003674,GO:0003735,GO:0005198,GO:0005575,GO:0005622,GO:0005623,GO:0005737,GO:0005829,GO:0005840,GO:0006996,GO:0008150,GO:0009987,GO:0015935,GO:0016043,GO:0022607,GO:0022613,GO:0022618,GO:0022626,GO:0022627,GO:0032991,GO:0034622,GO:0042254,GO:0042255,GO:0042274,GO:0043226,GO:0043228,GO:0043229,GO:0043232,GO:0043933,GO:0044085,GO:0044391,GO:0044422,GO:0044424,GO:0044444,GO:0044445,GO:…		ko:K02966	ko03010,map03010	M00177,M00179			br01610,ko00000,ko00001,ko00002,ko03011				Viridiplantae	37TVU@33090,3GI6B@35493,COG2238@1,KOG3411@2759	NA|NA|NA	J	40s ribosomal protein
XP_010279120.1	4432.XP_010279120.1	0	1939.1	Streptophyta	PPC1	GO:0003674,GO:0003824,GO:0004611,GO:0005575,GO:0005576,GO:0005622,GO:0005623,GO:0005737,GO:0005829,GO:0006950,GO:0007154,GO:0007275,GO:0008150,GO:0008964,GO:0009267,GO:0009507,GO:0009536,GO:0009605,GO:0009987,GO:0009991,GO:0016036,GO:0016043,GO:0016829,GO:0016830,GO:0016831,GO:0022607,GO:0031667,GO:0031668,GO:0031669,GO:0032501,GO:0032502,GO:0033554,GO:0042594,GO:0043226,GO:0043227,GO:0043229,GO:…	4.1.1.31	ko:K01595	ko00620,ko00680,ko00710,ko00720,ko01100,ko01120,ko01200,map00620,map00680,map00710,map00720,map01100,map01120,map01200	M00168,M00170,M00171,M00172,M00173,M00346,M00374	R00345	RC02741	ko00000,ko00001,ko00002,ko01000				Viridiplantae	2QPVS@2759,37I3E@33090,3GA9N@35493,COG2352@1	NA|NA|NA	C	phosphoenolpyruvate carboxylase
XP_019052251.1	4432.XP_010248616.1	0	11709.7	Streptophyta				ko:K20478					ko00000,ko04131				Viridiplantae	37V0T@33090,3GKMC@35493,KOG1181@1,KOG1181@2759	NA|NA|NA	S	tissue development
XP_010255422.1	4432.XP_010255421.1	2.6e-263	914.1	Streptophyta		GO:0005575,GO:0005622,GO:0005623,GO:0005856,GO:0043226,GO:0043228,GO:0043229,GO:0043232,GO:0044424,GO:0044464		ko:K07375	ko04145,ko04540,ko05130,map04145,map04540,map05130				ko00000,ko00001,ko03036,ko04147,ko04812				Viridiplantae	37IAA@33090,3GEU0@35493,COG5023@1,KOG1375@2759	NA|NA|NA	Z	Tubulin is the major constituent of microtubules. It binds two moles of GTP, one at an exchangeable site on the beta chain and one at a non-exchangeable site on the alpha chain
XP_010257928.1	4432.XP_010257925.1	6.4e-224	783.1	Streptophyta													Viridiplantae	28PR4@1,2QWDI@2759,37TN2@33090,3GGYW@35493	NA|NA|NA	S	isoform X1
XP_010275650.1	4432.XP_010275647.1	0	1789.2	Streptophyta		GO:0003674,GO:0003824,GO:0004177,GO:0005488,GO:0005575,GO:0005622,GO:0005623,GO:0005737,GO:0006508,GO:0006518,GO:0006807,GO:0008150,GO:0008152,GO:0008233,GO:0008235,GO:0008237,GO:0008238,GO:0008270,GO:0009056,GO:0009987,GO:0016787,GO:0019538,GO:0033218,GO:0034641,GO:0042277,GO:0043167,GO:0043169,GO:0043170,GO:0043171,GO:0043603,GO:0044237,GO:0044238,GO:0044248,GO:0044424,GO:0044464,GO:0046872,GO:…	3.4.11.2	ko:K01256	ko00480,ko01100,map00480,map01100		R00899,R04951	RC00096,RC00141	ko00000,ko00001,ko01000,ko01002				Viridiplantae	37HGG@33090,3GB72@35493,COG0308@1,KOG1046@2759	NA|NA|NA	EO	Aminopeptidase
XP_010269394.1	4432.XP_010269394.1	0	1178.3	Streptophyta		GO:0000003,GO:0000902,GO:0000904,GO:0003006,GO:0003674,GO:0003824,GO:0005575,GO:0005622,GO:0005623,GO:0005737,GO:0005829,GO:0005886,GO:0006629,GO:0006644,GO:0006650,GO:0006793,GO:0006796,GO:0006810,GO:0006897,GO:0006898,GO:0007164,GO:0008150,GO:0008152,GO:0009653,GO:0009664,GO:0009826,GO:0009827,GO:0009846,GO:0009856,GO:0009860,GO:0009932,GO:0009987,GO:0010118,GO:0016020,GO:0016043,GO:0016049,GO:…	2.7.1.68	ko:K00889	ko00562,ko01100,ko04011,ko04070,ko04072,ko04139,ko04144,ko04666,ko04810,ko05231,map00562,map01100,map04011,map04070,map04072,map04139,map04144,map04666,map04810,map05231	M00130	R03469	RC00002,RC00078	ko00000,ko00001,ko00002,ko01000,ko04131				Viridiplantae	37N6Y@33090,3G7G4@35493,COG5253@1,KOG0229@2759	NA|NA|NA	T	Translation initiation factor IF-2, N-terminal region
XP_010255337.1	4432.XP_010255335.1	0	1615.5	Streptophyta			2.7.11.1	ko:K04733	ko04010,ko04064,ko04620,ko04621,ko04624,ko04722,ko05133,ko05140,ko05142,ko05145,ko05152,ko05162,ko05164,map04010,map04064,map04620,map04621,map04624,map04722,map05133,map05140,map05142,map05145,map05152,map05162,map05164	M00686			ko00000,ko00001,ko00002,ko01000,ko01001				Viridiplantae	2QQ1P@2759,37P4S@33090,3GDRJ@35493,COG0515@1	NA|NA|NA	T	U-box domain-containing protein
XP_019055401.1	4432.XP_010274641.1	0	3589.3	Streptophyta		GO:0000285,GO:0000322,GO:0000323,GO:0000324,GO:0000329,GO:0003674,GO:0003824,GO:0005488,GO:0005543,GO:0005575,GO:0005622,GO:0005623,GO:0005737,GO:0005768,GO:0005773,GO:0005774,GO:0005942,GO:0006629,GO:0006644,GO:0006650,GO:0006793,GO:0006796,GO:0006810,GO:0008150,GO:0008152,GO:0008289,GO:0009987,GO:0010008,GO:0010118,GO:0012505,GO:0016020,GO:0016192,GO:0016197,GO:0016301,GO:0016307,GO:0016310,GO:…	2.7.1.150	ko:K00921	ko00562,ko04070,ko04145,ko04810,map00562,map04070,map04145,map04810		R05802,R10951	RC00002,RC00078	ko00000,ko00001,ko01000,ko04131				Viridiplantae	37N2W@33090,3G71E@35493,COG5253@1,KOG0230@2759	NA|NA|NA	T	Translation initiation factor IF-2, N-terminal region
XP_010260103.1	4432.XP_010260103.1	4.7e-199	700.3	Streptophyta													Viridiplantae	2CBVF@1,2QW6I@2759,37MUU@33090,3G7BV@35493	NA|NA|NA
XP_010241868.1	4432.XP_010241867.1	2.9e-193	681	Streptophyta		GO:0000151,GO:0005575,GO:0005622,GO:0005623,GO:0019005,GO:0031461,GO:0032991,GO:0044424,GO:0044464,GO:1902494,GO:1990234		ko:K03094	ko04110,ko04111,ko04114,ko04120,ko04141,ko04310,ko04341,ko04350,ko04710,ko05168,ko05200,map04110,map04111,map04114,map04120,map04141,map04310,map04341,map04350,map04710,map05168,map05200	M00379,M00380,M00381,M00382,M00387,M00407,M00411			ko00000,ko00001,ko00002,ko03036,ko04121				Viridiplantae	37NHH@33090,3GG9Y@35493,COG5201@1,KOG1724@2759	NA|NA|NA	O	Belongs to the SKP1 family
XP_019052135.1	4432.XP_010247937.1	4.4e-64	251.1	Streptophyta													Viridiplantae	37MNQ@33090,3G79T@35493,KOG2947@1,KOG2947@2759	NA|NA|NA	G	Belongs to the carbohydrate kinase PfkB family
XP_010264792.1	4432.XP_010264789.1	0	1280.8	Streptophyta		GO:0000003,GO:0003006,GO:0003674,GO:0003824,GO:0004672,GO:0004674,GO:0004675,GO:0004888,GO:0005575,GO:0005623,GO:0005886,GO:0006464,GO:0006468,GO:0006793,GO:0006796,GO:0006807,GO:0007154,GO:0007165,GO:0007166,GO:0007167,GO:0007178,GO:0007275,GO:0008150,GO:0008152,GO:0009653,GO:0009790,GO:0009791,GO:0009793,GO:0009888,GO:0009987,GO:0010065,GO:0010068,GO:0010154,GO:0016020,GO:0016301,GO:0016310,GO:…											Viridiplantae	37MZD@33090,3GC41@35493,COG0515@1,KOG1187@2759	NA|NA|NA	T	Receptor-like serine threonine-protein kinase ALE2
XP_010265130.1	4432.XP_010265128.1	5.1e-127	461.1	Streptophyta													Viridiplantae	28JAS@1,2QRPP@2759,37PKB@33090,3GD9T@35493	NA|NA|NA	S	Transcription termination and cleavage factor C-terminal
XP_010252218.1	4432.XP_010252217.1	2.4e-67	261.5	Streptophyta				ko:K01527	ko04214,map04214				ko00000,ko00001				Viridiplantae	37U4X@33090,3G74S@35493,KOG2240@1,KOG2240@2759	NA|NA|NA	K	Nascent polypeptide-associated complex subunit beta
XP_010268886.1	4432.XP_010268884.1	0	1224.2	Streptophyta				ko:K08869					ko00000,ko01001				Viridiplantae	37HIM@33090,3G7EK@35493,COG0661@1,KOG1236@2759	NA|NA|NA	K	serine threonine-protein kinase
XP_010275223.1	4432.XP_010275220.1	6.6e-84	316.6	Streptophyta													Viridiplantae	29UHG@1,2RXIP@2759,37U8J@33090,3GIF7@35493	NA|NA|NA
XP_010256927.1	4432.XP_010256927.1	6e-140	503.4	Streptophyta			5.3.1.1	ko:K01803	ko00010,ko00051,ko00562,ko00710,ko01100,ko01110,ko01120,ko01130,ko01200,ko01230,map00010,map00051,map00562,map00710,map01100,map01110,map01120,map01130,map01200,map01230	M00001,M00002,M00003	R01015	RC00423	ko00000,ko00001,ko00002,ko01000,ko04147				Viridiplantae	37IFK@33090,3G8AG@35493,COG0149@1,KOG1643@2759	NA|NA|NA	G	triosephosphate isomerase
XP_010254092.1	4432.XP_010254091.1	0	2150.2	Streptophyta		GO:0000981,GO:0000988,GO:0000989,GO:0001067,GO:0001076,GO:0001101,GO:0001134,GO:0001135,GO:0003674,GO:0003676,GO:0003677,GO:0003700,GO:0003712,GO:0003713,GO:0005488,GO:0005575,GO:0005622,GO:0005623,GO:0005634,GO:0006275,GO:0006355,GO:0006357,GO:0008150,GO:0008285,GO:0009605,GO:0009607,GO:0009608,GO:0009610,GO:0009620,GO:0009623,GO:0009719,GO:0009725,GO:0009751,GO:0009889,GO:0009890,GO:0009891,GO:…		ko:K09420,ko:K21769	ko04151,ko04218,ko05166,map04151,map04218,map05166				ko00000,ko00001,ko03000				Viridiplantae	37PMK@33090,3G7Z4@35493,COG5147@1,KOG0048@2759	NA|NA|NA	ADK	RNA polymerase II transcription regulator recruiting activity
XP_010245476.1	4432.XP_010245476.1	1.4e-238	832.4	Streptophyta		GO:0005575,GO:0005622,GO:0005623,GO:0005737,GO:0005783,GO:0006950,GO:0006952,GO:0008150,GO:0009605,GO:0009607,GO:0009617,GO:0012505,GO:0042742,GO:0043207,GO:0043226,GO:0043227,GO:0043229,GO:0043231,GO:0044424,GO:0044444,GO:0044464,GO:0050896,GO:0051704,GO:0051707,GO:0098542		ko:K08288	ko04141,map04141				ko00000,ko00001,ko04091				Viridiplantae	37K1Z@33090,3GE9R@35493,KOG2397@1,KOG2397@2759	NA|NA|NA	T	Glucosidase 2 subunit
XP_010254110.1	4432.XP_010254107.1	0	3399.8	Streptophyta		GO:0000428,GO:0000988,GO:0000989,GO:0001076,GO:0001129,GO:0001132,GO:0003674,GO:0003676,GO:0003677,GO:0003824,GO:0004402,GO:0005488,GO:0005515,GO:0005575,GO:0005622,GO:0005623,GO:0005634,GO:0005654,GO:0005667,GO:0005669,GO:0006139,GO:0006325,GO:0006351,GO:0006352,GO:0006355,GO:0006357,GO:0006366,GO:0006367,GO:0006464,GO:0006473,GO:0006475,GO:0006725,GO:0006807,GO:0006996,GO:0008080,GO:0008134,GO:…		ko:K03125	ko03022,map03022				ko00000,ko00001,ko01001,ko03021,ko03036				Viridiplantae	37M67@33090,3GFWH@35493,COG5179@1,KOG0008@2759	NA|NA|NA	K	Transcription initiation factor TFIID subunit
XP_019051568.1	4432.XP_010243450.1	6.5e-213	747.7	Streptophyta		GO:0003674,GO:0003676,GO:0003723,GO:0003824,GO:0004518,GO:0004519,GO:0005488,GO:0005575,GO:0005622,GO:0005623,GO:0006139,GO:0006725,GO:0006807,GO:0008150,GO:0008152,GO:0009451,GO:0009987,GO:0016070,GO:0016787,GO:0016788,GO:0034641,GO:0043170,GO:0043226,GO:0043227,GO:0043229,GO:0043231,GO:0043412,GO:0044237,GO:0044238,GO:0044424,GO:0044464,GO:0046483,GO:0071704,GO:0090304,GO:0090305,GO:0097159,GO:…											Viridiplantae	37STR@33090,3GE4C@35493,KOG4197@1,KOG4197@2759	NA|NA|NA	J	Pentatricopeptide repeat-containing protein At3g07290
XP_010275586.1	4432.XP_010275585.1	4.3e-239	833.6	Streptophyta		GO:0005575,GO:0005622,GO:0005623,GO:0005737,GO:0005829,GO:0044424,GO:0044444,GO:0044464	3.1.3.16	ko:K14803,ko:K17500					ko00000,ko01000,ko01009,ko03009				Viridiplantae	37PSJ@33090,3GFYU@35493,COG0631@1,KOG0698@2759	NA|NA|NA	T	protein phosphatase 2C 12
XP_010276838.1	4432.XP_010276838.1	1e-251	875.5	Streptophyta													Viridiplantae	28JPH@1,2QQMX@2759,37IVT@33090,3G97C@35493	NA|NA|NA	S	plastid-lipid-associated protein 3, chloroplastic
XP_010278220.1	4432.XP_010278219.1	1.9e-89	335.1	Streptophyta	RLP24	GO:0000027,GO:0003674,GO:0003676,GO:0003723,GO:0003735,GO:0005198,GO:0005488,GO:0005575,GO:0005622,GO:0005623,GO:0005634,GO:0005730,GO:0005737,GO:0005829,GO:0005840,GO:0006412,GO:0006518,GO:0006807,GO:0006996,GO:0008150,GO:0008152,GO:0009058,GO:0009059,GO:0009987,GO:0010467,GO:0015934,GO:0016043,GO:0019538,GO:0022607,GO:0022613,GO:0022618,GO:0022625,GO:0022626,GO:0031974,GO:0031981,GO:0032991,GO:…		ko:K02896	ko03010,map03010	M00177,M00179			br01610,ko00000,ko00001,ko00002,ko03011				Viridiplantae	37MAT@33090,3G89X@35493,COG2075@1,KOG1723@2759	NA|NA|NA	J	ribosome biogenesis protein RLP24
XP_010243283.1	4432.XP_010243280.1	7.6e-274	949.1	Streptophyta		GO:0000003,GO:0003006,GO:0003674,GO:0003824,GO:0005488,GO:0005515,GO:0006508,GO:0006807,GO:0007275,GO:0008150,GO:0008152,GO:0008233,GO:0008285,GO:0009653,GO:0009791,GO:0009908,GO:0010154,GO:0016787,GO:0019538,GO:0022414,GO:0032182,GO:0032501,GO:0032502,GO:0035670,GO:0040008,GO:0042127,GO:0043130,GO:0043170,GO:0044238,GO:0045926,GO:0046620,GO:0046621,GO:0048316,GO:0048317,GO:0048367,GO:0048437,GO:…		ko:K17964					ko00000,ko03029				Viridiplantae	37HEC@33090,3G8Q5@35493,KOG1703@1,KOG1703@2759	NA|NA|NA	TZ	DA1-related
XP_010244996.1	4432.XP_010244996.1	0	1880.9	Streptophyta													Viridiplantae	2CSYQ@1,2RDVU@2759,37TID@33090,3GFSU@35493	NA|NA|NA
XP_010277572.1	4432.XP_010277572.1	0	6769.5	Viridiplantae		GO:0003674,GO:0003824,GO:0004842,GO:0005575,GO:0005622,GO:0005623,GO:0005634,GO:0005737,GO:0005739,GO:0005829,GO:0006464,GO:0006807,GO:0008150,GO:0008152,GO:0009987,GO:0016567,GO:0016740,GO:0019538,GO:0019787,GO:0032446,GO:0036211,GO:0043170,GO:0043226,GO:0043227,GO:0043229,GO:0043231,GO:0043412,GO:0044237,GO:0044238,GO:0044260,GO:0044267,GO:0044424,GO:0044444,GO:0044464,GO:0061630,GO:0061659,GO:…	2.3.2.26	ko:K10592	ko04120,map04120				ko00000,ko00001,ko01000,ko04121				Viridiplantae	37K9G@33090,COG5021@1,KOG0939@2759	NA|NA|NA	O	E3 ubiquitin-protein ligase
XP_010258807.1	4432.XP_010258806.1	5.1e-178	630.6	Streptophyta		GO:0005575,GO:0005622,GO:0005623,GO:0005634,GO:0005730,GO:0006355,GO:0006357,GO:0008150,GO:0009889,GO:0010468,GO:0010556,GO:0019219,GO:0019222,GO:0031323,GO:0031326,GO:0031974,GO:0031981,GO:0043226,GO:0043227,GO:0043228,GO:0043229,GO:0043231,GO:0043232,GO:0043233,GO:0044422,GO:0044424,GO:0044428,GO:0044446,GO:0044464,GO:0050789,GO:0050794,GO:0051171,GO:0051252,GO:0060255,GO:0065007,GO:0070013,GO:…		ko:K14782					ko00000,ko03009				Viridiplantae	37S62@33090,3GA3B@35493,KOG2773@1,KOG2773@2759	NA|NA|NA	KU	protein DDB_G0270496 isoform X1
XP_010247857.1	4432.XP_010247857.1	4.7e-214	750.4	Streptophyta		GO:0001101,GO:0008150,GO:0009719,GO:0009725,GO:0009737,GO:0010033,GO:0033993,GO:0042221,GO:0050896,GO:0097305,GO:1901700	3.1.3.16	ko:K14497	ko04016,ko04075,ko04931,map04016,map04075,map04931				ko00000,ko00001,ko01000				Viridiplantae	37PYV@33090,3G85S@35493,COG0631@1,KOG0698@2759	NA|NA|NA	T	phosphatase 2C
XP_010259714.1	4432.XP_010259692.1	4.1e-167	594	Streptophyta		GO:0003674,GO:0003824,GO:0016787											Viridiplantae	37NX9@33090,3G771@35493,COG0596@1,KOG1454@2759	NA|NA|NA	GM	hydrolase
XP_019052254.1	4432.XP_010248616.1	0	11693.1	Streptophyta				ko:K20478					ko00000,ko04131				Viridiplantae	37V0T@33090,3GKMC@35493,KOG1181@1,KOG1181@2759	NA|NA|NA	S	tissue development
XP_010262685.1	4432.XP_010262685.1	1.5e-285	988	Streptophyta			2.4.1.323	ko:K21373					ko00000,ko01000,ko01003		GT1		Viridiplantae	37KNH@33090,3GD2E@35493,KOG1192@1,KOG1192@2759	NA|NA|NA	CG	Belongs to the UDP-glycosyltransferase family
XP_010261608.1	4432.XP_010261595.1	1.6e-185	655.2	Streptophyta		GO:0003674,GO:0003824,GO:0005575,GO:0005622,GO:0005623,GO:0005737,GO:0006082,GO:0006520,GO:0006807,GO:0008150,GO:0008152,GO:0008652,GO:0008839,GO:0009058,GO:0009507,GO:0009532,GO:0009536,GO:0009570,GO:0009987,GO:0016053,GO:0016491,GO:0016627,GO:0016628,GO:0019752,GO:0019877,GO:0043226,GO:0043227,GO:0043229,GO:0043231,GO:0043436,GO:0043648,GO:0043650,GO:0044237,GO:0044238,GO:0044249,GO:0044281,GO:…	1.17.1.8	ko:K00215	ko00261,ko00300,ko01100,ko01110,ko01120,ko01130,ko01230,map00261,map00300,map01100,map01110,map01120,map01130,map01230	M00016,M00525,M00526,M00527	R04198,R04199	RC00478	ko00000,ko00001,ko00002,ko01000				Viridiplantae	28HEW@1,2QPSY@2759,37KNK@33090,3GDJJ@35493	NA|NA|NA	S	reductase
XP_010272286.1	4432.XP_010272286.1	0	1704.9	Streptophyta				ko:K03234	ko04152,ko04921,map04152,map04921				ko00000,ko00001,ko03012,ko04147				Viridiplantae	37P17@33090,3GE6J@35493,COG0480@1,KOG0469@2759	NA|NA|NA	J	Elongation factor
XP_010253179.1	4432.XP_010253177.1	0	1610.5	Streptophyta													Viridiplantae	2CMNA@1,2QQYR@2759,37JCG@33090,3GFEX@35493	NA|NA|NA	S	Protein of unknown function (DUF3741)
XP_019053418.1	4432.XP_010258236.1	0	2063.5	Streptophyta	AGO7	GO:0002252,GO:0002376,GO:0005575,GO:0005622,GO:0005623,GO:0005737,GO:0006139,GO:0006396,GO:0006725,GO:0006807,GO:0006950,GO:0006952,GO:0006955,GO:0007275,GO:0008150,GO:0008152,GO:0009605,GO:0009607,GO:0009615,GO:0009616,GO:0009791,GO:0009888,GO:0009892,GO:0009987,GO:0010033,GO:0010050,GO:0010073,GO:0010074,GO:0010267,GO:0010467,GO:0010468,GO:0010492,GO:0010599,GO:0010605,GO:0010608,GO:0010629,GO:…		ko:K11593					ko00000,ko03019,ko03036				Viridiplantae	37ITQ@33090,3G9QU@35493,KOG1041@1,KOG1041@2759	NA|NA|NA	J	Belongs to the argonaute family
XP_010276072.1	4432.XP_010276072.1	7.8e-280	969.1	Streptophyta													Viridiplantae	37MUS@33090,3G9DH@35493,COG0534@1,KOG1347@2759	NA|NA|NA	L	Belongs to the multi antimicrobial extrusion (MATE) (TC 2.A.66.1) family
XP_010266548.1	4432.XP_010266548.1	0	1242.3	Streptophyta													Viridiplantae	37QWJ@33090,3GGKP@35493,KOG2374@1,KOG2374@2759	NA|NA|NA	S	UV-stimulated scaffold protein A homolog
XP_010253503.1	4432.XP_010253502.1	0	3120.9	Streptophyta	UPL4	GO:0003674,GO:0003824,GO:0004842,GO:0005575,GO:0005622,GO:0005623,GO:0005737,GO:0006464,GO:0006807,GO:0008150,GO:0008152,GO:0009987,GO:0016567,GO:0016740,GO:0019538,GO:0019787,GO:0032446,GO:0036211,GO:0043170,GO:0043412,GO:0044237,GO:0044238,GO:0044260,GO:0044267,GO:0044424,GO:0044464,GO:0061630,GO:0061659,GO:0070647,GO:0071704,GO:0140096,GO:1901564	2.3.2.26	ko:K10590	ko04120,map04120				ko00000,ko00001,ko01000,ko04121				Viridiplantae	37KNP@33090,3GFMD@35493,COG5021@1,KOG0168@2759,KOG0170@2759	NA|NA|NA	O	E3 ubiquitin-protein ligase
XP_010250553.1	4432.XP_010250552.1	0	1757.3	Streptophyta	CLPC1	GO:0003674,GO:0003824,GO:0004176,GO:0005488,GO:0005515,GO:0005575,GO:0005618,GO:0005622,GO:0005623,GO:0005737,GO:0005739,GO:0006508,GO:0006605,GO:0006807,GO:0006810,GO:0006886,GO:0006996,GO:0008104,GO:0008150,GO:0008152,GO:0008233,GO:0009507,GO:0009526,GO:0009528,GO:0009532,GO:0009534,GO:0009535,GO:0009536,GO:0009570,GO:0009579,GO:0009657,GO:0009658,GO:0009706,GO:0009719,GO:0009725,GO:0009735,GO:…		ko:K03696	ko01100,map01100				ko00000,ko03110				Viridiplantae	37RK8@33090,3GD7P@35493,COG0542@1,KOG1051@2759	NA|NA|NA	O	Belongs to the ClpA ClpB family
XP_010251104.1	4432.XP_010251104.1	1.9e-283	981.1	Streptophyta		GO:0001666,GO:0003674,GO:0003824,GO:0004021,GO:0005575,GO:0005576,GO:0005622,GO:0005623,GO:0005737,GO:0005773,GO:0005777,GO:0006950,GO:0008150,GO:0008152,GO:0008453,GO:0008483,GO:0009507,GO:0009532,GO:0009536,GO:0009570,GO:0009628,GO:0009853,GO:0009987,GO:0016020,GO:0016740,GO:0016769,GO:0036293,GO:0042579,GO:0043094,GO:0043226,GO:0043227,GO:0043229,GO:0043231,GO:0044237,GO:0044422,GO:0044424,GO:…	2.6.1.2,2.6.1.4,2.6.1.44	ko:K14272	ko00220,ko00250,ko00260,ko00630,ko00710,ko01100,ko01110,ko01120,ko01130,ko01200,ko01210,ko01230,map00220,map00250,map00260,map00630,map00710,map01100,map01110,map01120,map01130,map01200,map01210,map01230	M00171,M00532	R00258,R00369,R00372	RC00006,RC00008,RC00018	ko00000,ko00001,ko00002,ko01000,ko01007				Viridiplantae	37NSY@33090,3GBGP@35493,COG0436@1,KOG0258@2759	NA|NA|NA	E	aminotransferase
XP_010256937.1	4432.XP_010256937.1	6.9e-264	916	Streptophyta				ko:K07374	ko04145,ko04210,ko04530,ko04540,ko05130,map04145,map04210,map04530,map04540,map05130				ko00000,ko00001,ko03019,ko03036,ko04147,ko04812				Viridiplantae	37JG4@33090,3GBTX@35493,COG5023@1,KOG1376@2759	NA|NA|NA	Z	Tubulin is the major constituent of microtubules. It binds two moles of GTP, one at an exchangeable site on the beta chain and one at a non-exchangeable site on the alpha chain
XP_010273005.1	4432.XP_010273005.1	0	1341.6	Streptophyta													Viridiplantae	37Z48@33090,3GP68@35493,KOG0117@1,KOG0117@2759	NA|NA|NA	A	RNA recognition motif
XP_019053373.1	4432.XP_010257327.1	0	1527.3	Streptophyta				ko:K17604					ko00000,ko01009				Viridiplantae	28K6Z@1,2QSMI@2759,37QJE@33090,3GANB@35493	NA|NA|NA	S	Protein FAR1-RELATED SEQUENCE 5-like
XP_010244489.1	4432.XP_010244489.1	0	1389.4	Streptophyta				ko:K18270					ko00000,ko04131,ko04147				Viridiplantae	37P0P@33090,3G7V2@35493,KOG2390@1,KOG2390@2759	NA|NA|NA	C	Rab3 GTPase-activating protein catalytic
XP_010271314.1	4432.XP_010271312.1	4.5e-88	330.5	Streptophyta		GO:0000166,GO:0001882,GO:0001883,GO:0002252,GO:0002376,GO:0003674,GO:0005488,GO:0005525,GO:0006950,GO:0006952,GO:0008150,GO:0009605,GO:0009607,GO:0009615,GO:0017076,GO:0019001,GO:0032549,GO:0032550,GO:0032553,GO:0032555,GO:0032561,GO:0035639,GO:0036094,GO:0043167,GO:0043168,GO:0043207,GO:0050896,GO:0051607,GO:0051704,GO:0051707,GO:0097159,GO:0097367,GO:0098542,GO:1901265,GO:1901363		ko:K07955					ko00000,ko04031,ko04131				Viridiplantae	37KP3@33090,3G8V8@35493,COG1100@1,KOG0075@2759	NA|NA|NA	U	Belongs to the small GTPase superfamily. Arf family
XP_010242782.1	4432.XP_010242778.1	0	2712.2	Streptophyta				ko:K11267					ko00000,ko03036				Viridiplantae	37KXZ@33090,3G940@35493,KOG1525@1,KOG1525@2759	NA|NA|NA	D	Sister chromatid cohesion protein PDS5 homolog
XP_010268978.1	4432.XP_010268976.1	6.8e-209	733	Streptophyta	APX7	GO:0000302,GO:0003674,GO:0003824,GO:0004130,GO:0004601,GO:0005575,GO:0005622,GO:0005623,GO:0005737,GO:0005739,GO:0006950,GO:0006979,GO:0007154,GO:0007165,GO:0008150,GO:0008152,GO:0009056,GO:0009266,GO:0009409,GO:0009507,GO:0009532,GO:0009534,GO:0009535,GO:0009536,GO:0009570,GO:0009579,GO:0009628,GO:0009631,GO:0009636,GO:0009719,GO:0009725,GO:0009735,GO:0009987,GO:0010019,GO:0010033,GO:0016020,GO:…	1.11.1.11	ko:K00434	ko00053,ko00480,map00053,map00480		R00644	RC00092	ko00000,ko00001,ko01000				Viridiplantae	2QS7Q@2759,37I6A@33090,3G7ZZ@35493,COG0685@1	NA|NA|NA	E	Belongs to the peroxidase family
XP_010256331.1	4432.XP_010256331.1	0	2798.8	Streptophyta		GO:0003674,GO:0003676,GO:0003723,GO:0003724,GO:0003824,GO:0004004,GO:0004386,GO:0005488,GO:0005575,GO:0005622,GO:0005623,GO:0005737,GO:0006139,GO:0006396,GO:0006725,GO:0006807,GO:0008026,GO:0008150,GO:0008152,GO:0008186,GO:0009987,GO:0010467,GO:0016070,GO:0016282,GO:0016462,GO:0016787,GO:0016817,GO:0016818,GO:0016887,GO:0017111,GO:0032991,GO:0034641,GO:0042623,GO:0043021,GO:0043024,GO:0043170,GO:…	3.6.4.13	ko:K13026,ko:K18995					ko00000,ko01000,ko03012				Viridiplantae	37KD1@33090,3GB8G@35493,COG1643@1,KOG0920@2759	NA|NA|NA	A	ATP-dependent RNA helicase
XP_010251526.1	4432.XP_010251525.1	1.2e-12	80.1	Streptophyta													Viridiplantae	2CY0W@1,2S175@2759,37V87@33090,3GISQ@35493	NA|NA|NA	S	glycine-rich protein
XP_010275285.1	4432.XP_010275285.1	1.9e-86	325.1	Streptophyta		GO:0005575,GO:0005622,GO:0005623,GO:0005634,GO:0005737,GO:0005739,GO:0009507,GO:0009536,GO:0009579,GO:0043226,GO:0043227,GO:0043229,GO:0043231,GO:0044424,GO:0044444,GO:0044464		ko:K02437	ko00260,ko00630,ko01100,ko01110,ko01130,ko01200,map00260,map00630,map01100,map01110,map01130,map01200	M00532	R01221	RC00022,RC02834	ko00000,ko00001,ko00002				Viridiplantae	37RPV@33090,3GC7D@35493,COG0509@1,KOG3373@2759	NA|NA|NA	E	The H protein shuttles the methylamine group of glycine from the P protein to the T protein
XP_010253827.1	4432.XP_010253827.1	0	1202.2	Streptophyta				ko:K03283	ko03040,ko04010,ko04141,ko04144,ko04213,ko04612,ko04915,ko05134,ko05145,ko05162,ko05164,ko05169,map03040,map04010,map04141,map04144,map04213,map04612,map04915,map05134,map05145,map05162,map05164,map05169	M00353,M00355			ko00000,ko00001,ko00002,ko01009,ko03009,ko03029,ko03041,ko03051,ko03110,ko04131,ko04147,ko04516	1.A.33.1			Viridiplantae	37K68@33090,3GAQN@35493,COG0443@1,KOG0101@2759	NA|NA|NA	O	Belongs to the heat shock protein 70 family
XP_010252915.1	4432.XP_010252913.1	2.1e-208	731.5	Streptophyta	EFTS	GO:0003674,GO:0003676,GO:0003723,GO:0003746,GO:0005488,GO:0005575,GO:0005622,GO:0005623,GO:0005737,GO:0005739,GO:0005759,GO:0006412,GO:0006414,GO:0006518,GO:0006807,GO:0008135,GO:0008150,GO:0008152,GO:0009058,GO:0009059,GO:0009987,GO:0010467,GO:0019538,GO:0031974,GO:0032543,GO:0034641,GO:0034645,GO:0043043,GO:0043170,GO:0043226,GO:0043227,GO:0043229,GO:0043231,GO:0043233,GO:0043603,GO:0043604,GO:…											Viridiplantae	37N65@33090,3GB8V@35493,COG0264@1,KOG1071@2759	NA|NA|NA	J	Associates with the EF-Tu.GDP complex and induces the exchange of GDP to GTP. It remains bound to the aminoacyl-tRNA.EF- Tu.GTP complex up to the GTP hydrolysis stage on the ribosome
XP_010244496.1	4432.XP_010244496.1	4e-206	723.8	Streptophyta													Viridiplantae	37RRN@33090,3GAQ4@35493,COG2801@1,KOG0017@2759	NA|NA|NA	L	Belongs to the 'GDSL' lipolytic enzyme family
XP_010243434.1	4432.XP_010243434.1	2e-306	1057.7	Streptophyta		GO:0003674,GO:0003724,GO:0003824,GO:0004004,GO:0004386,GO:0005575,GO:0005622,GO:0005623,GO:0005634,GO:0005730,GO:0005737,GO:0006139,GO:0006725,GO:0006807,GO:0008026,GO:0008150,GO:0008152,GO:0008186,GO:0009987,GO:0010501,GO:0016070,GO:0016462,GO:0016787,GO:0016817,GO:0016818,GO:0016887,GO:0017111,GO:0031974,GO:0031981,GO:0034641,GO:0042623,GO:0043170,GO:0043226,GO:0043227,GO:0043228,GO:0043229,GO:…	3.6.4.13	ko:K11594	ko04622,ko05161,ko05203,map04622,map05161,map05203				ko00000,ko00001,ko01000,ko03019,ko03036,ko03041				Viridiplantae	37JVS@33090,3G92N@35493,COG0513@1,KOG0335@2759	NA|NA|NA	A	DEAD-box ATP-dependent RNA helicase
XP_010269151.1	4432.XP_010269150.1	0	4269.9	Streptophyta				ko:K20478					ko00000,ko04131				Viridiplantae	28M89@1,2QRAN@2759,37HUI@33090,3GETF@35493	NA|NA|NA	S	N-terminal C2 in EEIG1 and EHBP1 proteins
XP_010250056.1	4432.XP_010250055.1	0	1147.1	Streptophyta		GO:0003674,GO:0003724,GO:0003824,GO:0004004,GO:0004386,GO:0005575,GO:0005622,GO:0005623,GO:0005634,GO:0005730,GO:0005737,GO:0006139,GO:0006725,GO:0006807,GO:0008026,GO:0008150,GO:0008152,GO:0008186,GO:0009987,GO:0010501,GO:0016070,GO:0016462,GO:0016787,GO:0016817,GO:0016818,GO:0016887,GO:0017111,GO:0031974,GO:0031981,GO:0034641,GO:0042623,GO:0043170,GO:0043226,GO:0043227,GO:0043228,GO:0043229,GO:…	3.6.4.13	ko:K11594	ko04622,ko05161,ko05203,map04622,map05161,map05203				ko00000,ko00001,ko01000,ko03019,ko03036,ko03041				Viridiplantae	37TMC@33090,3GHG4@35493,COG0513@1,KOG0335@2759	NA|NA|NA	A	DEAD-box ATP-dependent RNA helicase
XP_010264033.1	4432.XP_010264033.1	1.7e-128	465.3	Streptophyta	PBA1	GO:0000502,GO:0005575,GO:0005622,GO:0005623,GO:0005839,GO:0019774,GO:0032991,GO:0044424,GO:0044464,GO:1902494,GO:1905368,GO:1905369	3.4.25.1	ko:K02738	ko03050,map03050	M00340			ko00000,ko00001,ko00002,ko01000,ko01002,ko03051				Viridiplantae	37RVX@33090,3GFXG@35493,KOG0174@1,KOG0174@2759	NA|NA|NA	O	The proteasome is a multicatalytic proteinase complex which is characterized by its ability to cleave peptides with Arg, Phe, Tyr, Leu, and Glu adjacent to the leaving group at neutral or slightly basic pH
XP_010248944.1	4432.XP_010248944.1	0	1418.3	Streptophyta		GO:0003674,GO:0003824,GO:0004842,GO:0005102,GO:0005488,GO:0005515,GO:0005575,GO:0005622,GO:0005623,GO:0005737,GO:0006464,GO:0006807,GO:0008150,GO:0008152,GO:0009507,GO:0009536,GO:0009987,GO:0016567,GO:0016740,GO:0019538,GO:0019787,GO:0032446,GO:0033612,GO:0036211,GO:0043170,GO:0043226,GO:0043227,GO:0043229,GO:0043231,GO:0043412,GO:0044237,GO:0044238,GO:0044260,GO:0044267,GO:0044424,GO:0044444,GO:…											Viridiplantae	37N53@33090,3GA8R@35493,KOG0167@1,KOG0167@2759	NA|NA|NA	H	RING-type E3 ubiquitin transferase
XP_010268091.1	4432.XP_010268090.1	0	1325.5	Streptophyta		GO:0000156,GO:0000160,GO:0001101,GO:0001763,GO:0003674,GO:0003700,GO:0005575,GO:0005622,GO:0005623,GO:0005634,GO:0006355,GO:0006950,GO:0007154,GO:0007165,GO:0007275,GO:0007568,GO:0008150,GO:0009414,GO:0009415,GO:0009628,GO:0009653,GO:0009719,GO:0009723,GO:0009725,GO:0009735,GO:0009736,GO:0009755,GO:0009873,GO:0009888,GO:0009889,GO:0009933,GO:0009966,GO:0009987,GO:0010014,GO:0010015,GO:0010016,GO:…		ko:K14491	ko04075,map04075				ko00000,ko00001				Viridiplantae	37IKW@33090,3GAJK@35493,COG5641@1,KOG1601@2759	NA|NA|NA	K	two-component response regulator
XP_010278979.1	4432.XP_010278977.1	0	2134	Streptophyta													Viridiplantae	2QSUQ@2759,37SBH@33090,3GB5E@35493,COG1215@1	NA|NA|NA	G	Belongs to the glycosyltransferase 2 family. Plant cellulose synthase subfamily
XP_019052860.1	4432.XP_010252437.1	3.1e-106	391.7	Streptophyta		GO:0000003,GO:0000014,GO:0000109,GO:0000110,GO:0000710,GO:0000724,GO:0000725,GO:0003674,GO:0003676,GO:0003677,GO:0003684,GO:0003697,GO:0003824,GO:0004518,GO:0004519,GO:0004520,GO:0004536,GO:0005488,GO:0005575,GO:0005622,GO:0005623,GO:0005634,GO:0006139,GO:0006259,GO:0006281,GO:0006289,GO:0006294,GO:0006296,GO:0006298,GO:0006302,GO:0006310,GO:0006312,GO:0006725,GO:0006807,GO:0006950,GO:0006974,GO:…		ko:K10849	ko01524,ko03420,ko03460,map01524,map03420,map03460				ko00000,ko00001,ko03400				Viridiplantae	37KXJ@33090,3GD14@35493,COG5241@1,KOG2841@2759	NA|NA|NA	L	DNA excision repair protein
XP_010270544.1	4432.XP_010270536.1	0	1216.8	Streptophyta		GO:0003674,GO:0003676,GO:0003723,GO:0003729,GO:0003743,GO:0005488,GO:0005575,GO:0005622,GO:0005623,GO:0005737,GO:0005829,GO:0006412,GO:0006413,GO:0006417,GO:0006446,GO:0006518,GO:0006807,GO:0006950,GO:0006970,GO:0008135,GO:0008150,GO:0008152,GO:0009058,GO:0009059,GO:0009628,GO:0009651,GO:0009889,GO:0009894,GO:0009987,GO:0010035,GO:0010038,GO:0010467,GO:0010468,GO:0010556,GO:0010608,GO:0019219,GO:…		ko:K13126	ko03013,ko03015,ko03018,map03013,map03015,map03018				ko00000,ko00001,ko03019,ko03041				Viridiplantae	37JW4@33090,3GC2V@35493,KOG0123@1,KOG0123@2759	NA|NA|NA	AJ	Binds the poly(A) tail of mRNA
XP_010253202.1	4432.XP_010253202.1	0	1227.2	Streptophyta				ko:K03283	ko03040,ko04010,ko04141,ko04144,ko04213,ko04612,ko04915,ko05134,ko05145,ko05162,ko05164,ko05169,map03040,map04010,map04141,map04144,map04213,map04612,map04915,map05134,map05145,map05162,map05164,map05169	M00353,M00355			ko00000,ko00001,ko00002,ko01009,ko03009,ko03029,ko03041,ko03051,ko03110,ko04131,ko04147,ko04516	1.A.33.1			Viridiplantae	37K68@33090,3GAQN@35493,COG0443@1,KOG0101@2759	NA|NA|NA	O	Belongs to the heat shock protein 70 family
XP_010276431.1	4432.XP_010276428.1	1.5e-176	625.5	Streptophyta			2.3.2.27	ko:K11982					ko00000,ko01000,ko04121,ko04131				Viridiplantae	37S75@33090,3GEA7@35493,KOG0800@1,KOG0800@2759	NA|NA|NA	O	E3 ubiquitin-protein ligase
XP_010278977.1	4432.XP_010278977.1	0	2134	Streptophyta													Viridiplantae	2QSUQ@2759,37SBH@33090,3GB5E@35493,COG1215@1	NA|NA|NA	G	Belongs to the glycosyltransferase 2 family. Plant cellulose synthase subfamily
XP_010260291.1	4432.XP_010260286.1	0	1320.4	Streptophyta			2.7.11.1	ko:K08838					ko00000,ko01000,ko01001,ko04131				Viridiplantae	37K2Q@33090,3GBBV@35493,KOG0201@1,KOG0201@2759	NA|NA|NA	T	serine threonine-protein kinase
XP_010256946.1	4432.XP_010256945.1	3.3e-252	877.1	Streptophyta		GO:0003674,GO:0003824,GO:0004069,GO:0005488,GO:0005507,GO:0005575,GO:0005622,GO:0005623,GO:0005737,GO:0005739,GO:0006082,GO:0006103,GO:0006520,GO:0006531,GO:0006536,GO:0006807,GO:0008150,GO:0008152,GO:0008483,GO:0009064,GO:0009066,GO:0009987,GO:0010035,GO:0010038,GO:0016740,GO:0016769,GO:0019752,GO:0042221,GO:0043167,GO:0043169,GO:0043226,GO:0043227,GO:0043229,GO:0043231,GO:0043436,GO:0043648,GO:…	2.6.1.1	ko:K14455	ko00220,ko00250,ko00270,ko00330,ko00350,ko00360,ko00400,ko00710,ko00950,ko00960,ko01100,ko01110,ko01120,ko01130,ko01200,ko01210,ko01230,ko04975,map00220,map00250,map00270,map00330,map00350,map00360,map00400,map00710,map00950,map00960,map01100,map01110,map01120,map01130,map01200,map01210,map01230,map04975	M00170,M00171	R00355,R00694,R00734,R00896,R02433,R02619,R05052	RC00006	ko00000,ko00001,ko00002,ko01000,ko01007				Viridiplantae	37THI@33090,3G8R1@35493,COG1448@1,KOG1411@2759	NA|NA|NA	E	Aspartate aminotransferase
XP_010261244.1	4432.XP_010261241.1	0	2751.5	Streptophyta				ko:K10706					ko00000,ko01000,ko03021				Viridiplantae	37K93@33090,3G9HR@35493,COG1112@1,KOG1801@2759	NA|NA|NA	A	helicase
XP_010260159.1	4432.XP_010260159.1	0	2055	Streptophyta		GO:0000075,GO:0000077,GO:0000278,GO:0000288,GO:0000289,GO:0000956,GO:0002682,GO:0003674,GO:0003824,GO:0004842,GO:0005575,GO:0005622,GO:0005623,GO:0005737,GO:0005829,GO:0006139,GO:0006401,GO:0006402,GO:0006464,GO:0006508,GO:0006511,GO:0006725,GO:0006807,GO:0006950,GO:0006974,GO:0006977,GO:0007049,GO:0007093,GO:0007154,GO:0007165,GO:0007346,GO:0008150,GO:0008152,GO:0009056,GO:0009057,GO:0009892,GO:…	2.3.2.27	ko:K10643	ko03018,map03018				ko00000,ko00001,ko01000,ko03019,ko04121				Viridiplantae	37QZV@33090,3GEQV@35493,COG5175@1,KOG2068@2759	NA|NA|NA	A	RNA binding (RRM RBD RNP motifs) family protein
XP_010243022.1	4432.XP_010243021.1	0	1321.6	Streptophyta	AO	GO:0005575,GO:0005622,GO:0005623,GO:0005737,GO:0006139,GO:0006725,GO:0006732,GO:0006733,GO:0006753,GO:0006793,GO:0006796,GO:0006807,GO:0008150,GO:0008152,GO:0009058,GO:0009108,GO:0009117,GO:0009165,GO:0009435,GO:0009507,GO:0009536,GO:0009987,GO:0018130,GO:0019359,GO:0019362,GO:0019363,GO:0019438,GO:0019637,GO:0019674,GO:0034641,GO:0034654,GO:0043226,GO:0043227,GO:0043229,GO:0043231,GO:0044237,GO:…	1.4.3.16	ko:K00278	ko00250,ko00760,ko01100,map00250,map00760,map01100	M00115	R00357,R00481	RC00006,RC02566	ko00000,ko00001,ko00002,ko01000				Viridiplantae	37PCA@33090,3G9AT@35493,COG1053@1,KOG2403@2759	NA|NA|NA	C	Catalyzes the oxidation of L-aspartate to iminoaspartate
XP_010254132.1	4432.XP_010254132.1	1.4e-286	992.3	Streptophyta				ko:K19476	ko04144,map04144				ko00000,ko00001				Viridiplantae	37NH2@33090,3G8ZZ@35493,KOG2027@1,KOG2027@2759	NA|NA|NA	Z	Regulator of Vps4 activity in the MVB pathway protein
XP_010261538.1	4432.XP_010261537.1	0	2595.1	Streptophyta		GO:0003674,GO:0003824,GO:0004652,GO:0005488,GO:0005575,GO:0005622,GO:0005623,GO:0005634,GO:0005730,GO:0006139,GO:0006396,GO:0006399,GO:0006401,GO:0006725,GO:0006807,GO:0008150,GO:0008152,GO:0009056,GO:0009057,GO:0009987,GO:0010467,GO:0016070,GO:0016072,GO:0016074,GO:0016075,GO:0016077,GO:0016078,GO:0016740,GO:0016772,GO:0016779,GO:0019439,GO:0031123,GO:0031499,GO:0031974,GO:0031981,GO:0032991,GO:…		ko:K06236	ko04151,ko04510,ko04512,ko04611,ko04926,ko04933,ko04974,ko05146,ko05165,map04151,map04510,map04512,map04611,map04926,map04933,map04974,map05146,map05165				ko00000,ko00001,ko00536,ko04516				Viridiplantae	37IPQ@33090,3GAWP@35493,COG5260@1,KOG1906@2759	NA|NA|NA	L	RNA uridylyltransferase activity
XP_010241689.1	4432.XP_010241687.1	5.4e-211	740	Streptophyta		GO:0003674,GO:0003824,GO:0005575,GO:0005576,GO:0006725,GO:0008150,GO:0008152,GO:0009058,GO:0009698,GO:0009699,GO:0009719,GO:0009725,GO:0009735,GO:0009808,GO:0009809,GO:0009987,GO:0010033,GO:0016491,GO:0016614,GO:0016616,GO:0019438,GO:0019748,GO:0042221,GO:0044237,GO:0044249,GO:0044550,GO:0045551,GO:0048046,GO:0050896,GO:0055114,GO:0071704,GO:1901360,GO:1901362,GO:1901576	1.1.1.195	ko:K00083	ko00940,ko01100,ko01110,map00940,map01100,map01110	M00039	R02593,R03918,R06570,R06571,R07437	RC00649	ko00000,ko00001,ko00002,ko01000				Viridiplantae	37PM6@33090,3GX63@35493,COG1064@1,KOG0023@2759	NA|NA|NA	Q	Cinnamyl alcohol dehydrogenase
XP_010270297.1	4432.XP_010270295.1	0	3857.4	Streptophyta		GO:0000003,GO:0001763,GO:0002682,GO:0003006,GO:0003674,GO:0003824,GO:0005575,GO:0005622,GO:0005623,GO:0005634,GO:0006325,GO:0006464,GO:0006479,GO:0006629,GO:0006720,GO:0006721,GO:0006807,GO:0006996,GO:0007275,GO:0008150,GO:0008152,GO:0008168,GO:0008170,GO:0008213,GO:0008276,GO:0008757,GO:0009553,GO:0009555,GO:0009653,GO:0009791,GO:0009893,GO:0009908,GO:0009909,GO:0009910,GO:0009987,GO:0010016,GO:…	2.1.1.43	ko:K11423	ko00310,map00310		R03875,R03938,R04866,R04867	RC00003,RC00060,RC00181,RC00496	ko00000,ko00001,ko01000,ko03036				Viridiplantae	37JP7@33090,3GD45@35493,COG2940@1,KOG4442@2759	NA|NA|NA	U	Histone-lysine N-methyltransferase ASHH2-like
XP_010255489.1	4432.XP_010255472.1	0	2516.1	Streptophyta				ko:K11644	ko04139,ko04919,ko05016,ko05202,map04139,map04919,map05016,map05202				ko00000,ko00001,ko03036				Viridiplantae	37NWC@33090,3G9Z6@35493,COG5602@1,KOG4204@2759	NA|NA|NA	B	histone deacetylation
XP_010249829.1	4432.XP_010249829.1	0	1443.7	Streptophyta													Viridiplantae	37HPM@33090,3GC2H@35493,COG5347@1,KOG0702@2759	NA|NA|NA	T	ADP-ribosylation factor GTPase-activating protein AGD14
XP_010278725.1	4432.XP_010278721.1	8.9e-209	732.6	Streptophyta		GO:0000027,GO:0003674,GO:0003824,GO:0004518,GO:0004527,GO:0006139,GO:0006364,GO:0006396,GO:0006725,GO:0006807,GO:0006996,GO:0008150,GO:0008152,GO:0008408,GO:0009987,GO:0010467,GO:0016043,GO:0016070,GO:0016072,GO:0016787,GO:0016788,GO:0022607,GO:0022613,GO:0022618,GO:0034470,GO:0034622,GO:0034641,GO:0034660,GO:0042254,GO:0042255,GO:0042273,GO:0043170,GO:0043933,GO:0044085,GO:0044237,GO:0044238,GO:…		ko:K18327					ko00000,ko01000,ko03009				Viridiplantae	37N9J@33090,3GBMG@35493,COG0847@1,KOG2249@2759	NA|NA|NA	L	exonuclease
XP_010241807.1	4432.XP_010241807.1	0	1139	Streptophyta				ko:K06185					ko00000,ko03009				Viridiplantae	37HJR@33090,3G7EJ@35493,COG0488@1,KOG0927@2759	NA|NA|NA	S	ABC transporter F family member
XP_010271462.1	4432.XP_010271462.1	1.6e-60	238.4	Streptophyta		GO:0005575,GO:0005622,GO:0005623,GO:0005737,GO:0005739,GO:0005740,GO:0005743,GO:0005746,GO:0005747,GO:0005773,GO:0005774,GO:0005975,GO:0008150,GO:0008152,GO:0009853,GO:0009987,GO:0016020,GO:0019866,GO:0030964,GO:0031090,GO:0031966,GO:0031967,GO:0031975,GO:0032991,GO:0043094,GO:0043226,GO:0043227,GO:0043229,GO:0043231,GO:0044237,GO:0044238,GO:0044422,GO:0044424,GO:0044425,GO:0044429,GO:0044437,GO:…		ko:K03965	ko00190,ko01100,ko04714,ko04723,ko04932,ko05010,ko05012,ko05016,map00190,map01100,map04714,map04723,map04932,map05010,map05012,map05016	M00147			ko00000,ko00001,ko00002	3.D.1.6			Viridiplantae	37VSG@33090,3GIXB@35493,KOG3466@1,KOG3466@2759	NA|NA|NA	C	Belongs to the complex I LYR family
XP_010270954.1	4432.XP_010270953.1	1.2e-232	812	Streptophyta		GO:0003674,GO:0003824,GO:0004478,GO:0005575,GO:0005622,GO:0005623,GO:0005737,GO:0005829,GO:0016740,GO:0016765,GO:0044424,GO:0044444,GO:0044464	2.5.1.6	ko:K00789	ko00270,ko01100,ko01110,ko01230,map00270,map01100,map01110,map01230	M00034,M00035,M00368,M00609	R00177,R04771	RC00021,RC01211	ko00000,ko00001,ko00002,ko01000				Viridiplantae	37J2J@33090,3GE15@35493,COG0192@1,KOG1506@2759	NA|NA|NA	H	Catalyzes the formation of S-adenosylmethionine from methionine and ATP
XP_010269462.1	4432.XP_010269461.1	0	1318.5	Streptophyta	ACBP5	GO:0000062,GO:0000166,GO:0001101,GO:0001666,GO:0003674,GO:0005488,GO:0005575,GO:0005622,GO:0005623,GO:0005634,GO:0005737,GO:0005829,GO:0006810,GO:0006869,GO:0006950,GO:0008150,GO:0009314,GO:0009416,GO:0009628,GO:0009719,GO:0009723,GO:0009725,GO:0009753,GO:0010033,GO:0010876,GO:0017076,GO:0030554,GO:0032553,GO:0032555,GO:0032559,GO:0033036,GO:0033218,GO:0036094,GO:0036293,GO:0042221,GO:0043167,GO:…											Viridiplantae	37P38@33090,3G8X2@35493,COG4281@1,KOG0379@1,KOG0379@2759,KOG0817@2759	NA|NA|NA	I	acyl-CoA-binding domain-containing protein
XP_010272045.1	4432.XP_010272045.1	0	1399.8	Streptophyta													Viridiplantae	28MCP@1,2QTW4@2759,37S00@33090,3G7KD@35493	NA|NA|NA
XP_010276189.1	4432.XP_010244405.1	8e-95	353.2	Streptophyta		GO:0000166,GO:0003674,GO:0003824,GO:0004175,GO:0004222,GO:0005488,GO:0005524,GO:0005575,GO:0005622,GO:0005623,GO:0005737,GO:0005739,GO:0005740,GO:0005741,GO:0005743,GO:0005746,GO:0005750,GO:0005758,GO:0005759,GO:0005773,GO:0005774,GO:0006508,GO:0006605,GO:0006626,GO:0006627,GO:0006807,GO:0006810,GO:0006839,GO:0006886,GO:0006950,GO:0006970,GO:0006996,GO:0007005,GO:0008104,GO:0008144,GO:0008150,GO:…	1.8.5.7,3.4.24.64	ko:K01412,ko:K07393,ko:K21767					ko00000,ko01000,ko01002,ko03029,ko04812				Viridiplantae	37KI7@33090,3G8AB@35493,COG0612@1,KOG2067@2759	NA|NA|NA	O	Belongs to the peptidase M16 family
XP_010273584.1	4432.XP_010273583.1	0	2281.1	Streptophyta		GO:0000726,GO:0003674,GO:0003824,GO:0003909,GO:0003910,GO:0005575,GO:0005576,GO:0005622,GO:0005623,GO:0005634,GO:0005737,GO:0005911,GO:0006139,GO:0006259,GO:0006266,GO:0006281,GO:0006289,GO:0006297,GO:0006302,GO:0006303,GO:0006725,GO:0006807,GO:0006950,GO:0006974,GO:0008150,GO:0008152,GO:0009314,GO:0009506,GO:0009628,GO:0009987,GO:0010165,GO:0010212,GO:0016874,GO:0016886,GO:0030054,GO:0032807,GO:…	6.5.1.1	ko:K10777	ko03450,map03450		R00381	RC00005	ko00000,ko00001,ko01000,ko03400				Viridiplantae	37NVV@33090,3GATF@35493,COG1793@1,KOG0966@2759	NA|NA|NA	L	DNA ligase
XP_019053965.1	4432.XP_010262523.1	9.7e-235	819.3	Streptophyta		GO:0000414,GO:0005575,GO:0005622,GO:0005623,GO:0005634,GO:0005654,GO:0006355,GO:0007154,GO:0007165,GO:0008150,GO:0009719,GO:0009725,GO:0009741,GO:0009742,GO:0009755,GO:0009889,GO:0009987,GO:0010033,GO:0010468,GO:0010556,GO:0010793,GO:0014070,GO:0019219,GO:0019222,GO:0023052,GO:0031056,GO:0031060,GO:0031323,GO:0031326,GO:0031399,GO:0031974,GO:0031981,GO:0032239,GO:0032268,GO:0032386,GO:0032784,GO:…		ko:K17498					ko00000,ko03021				Viridiplantae	37IA2@33090,3G96E@35493,COG5139@1,KOG1793@2759	NA|NA|NA	K	Transcription elongation factor (TFIIS) family protein
XP_010244997.1	4432.XP_010244996.1	0	1748.4	Streptophyta													Viridiplantae	2CSYQ@1,2RDVU@2759,37TID@33090,3GFSU@35493	NA|NA|NA
XP_010244976.1	4432.XP_010244974.1	2.5e-240	838.2	Streptophyta		GO:0000226,GO:0005575,GO:0005622,GO:0005623,GO:0005634,GO:0005737,GO:0005856,GO:0005874,GO:0006996,GO:0007010,GO:0007017,GO:0008150,GO:0009507,GO:0009536,GO:0009664,GO:0009987,GO:0015630,GO:0016043,GO:0030865,GO:0031122,GO:0043226,GO:0043227,GO:0043228,GO:0043229,GO:0043231,GO:0043232,GO:0043622,GO:0044422,GO:0044424,GO:0044430,GO:0044444,GO:0044446,GO:0044464,GO:0045229,GO:0071554,GO:0071555,GO:…		ko:K10352	ko04530,map04530				ko00000,ko00001,ko04147,ko04812				Viridiplantae	28KMF@1,2QT2U@2759,37KRY@33090,3GBNM@35493	NA|NA|NA	S	Interactor of constitutive active ROPs
XP_010258304.1	4432.XP_010258303.1	1.5e-300	1038.1	Streptophyta				ko:K21444					ko00000,ko03019				Viridiplantae	37QRU@33090,3GBHE@35493,KOG2190@1,KOG2190@2759	NA|NA|NA	A	KH domain-containing protein
XP_019055918.1	4432.XP_010278650.1	2.4e-169	601.3	Streptophyta		GO:0003674,GO:0003824,GO:0004462,GO:0005488,GO:0005575,GO:0005622,GO:0005623,GO:0005737,GO:0005773,GO:0005777,GO:0005829,GO:0005886,GO:0006081,GO:0006082,GO:0006089,GO:0006950,GO:0006970,GO:0006979,GO:0008150,GO:0008152,GO:0009056,GO:0009438,GO:0009507,GO:0009526,GO:0009536,GO:0009628,GO:0009651,GO:0009941,GO:0009987,GO:0010035,GO:0010038,GO:0016020,GO:0016151,GO:0016829,GO:0016846,GO:0019243,GO:…	4.4.1.5	ko:K01759	ko00620,map00620		R02530	RC00004,RC00740	ko00000,ko00001,ko01000				Viridiplantae	37PF3@33090,3GH6B@35493,COG0346@1,KOG2943@2759	NA|NA|NA	G	Catalyzes the conversion of hemimercaptal, formed from methylglyoxal and glutathione, to S-lactoylglutathione
XP_010275720.1	3694.POPTR_0001s34500.1	4.8e-45	187.2	fabids		GO:0003674,GO:0005488,GO:0005515,GO:0005539,GO:0005575,GO:0005622,GO:0005623,GO:0005634,GO:0005737,GO:0005829,GO:0006915,GO:0008047,GO:0008092,GO:0008150,GO:0008201,GO:0008219,GO:0008285,GO:0009719,GO:0009893,GO:0009966,GO:0009967,GO:0009987,GO:0010033,GO:0010468,GO:0010604,GO:0010628,GO:0010638,GO:0010646,GO:0010647,GO:0010698,GO:0010821,GO:0010822,GO:0010941,GO:0010942,GO:0010950,GO:0010952,GO:…		ko:K06875					ko00000				Viridiplantae	37UFM@33090,3GIMB@35493,4JPDK@91835,COG2118@1,KOG3431@2759	NA|NA|NA	S	regulation of protein import into mitochondrial outer membrane
XP_010272614.1	4432.XP_010272614.1	0	1278.8	Streptophyta		GO:0000271,GO:0003674,GO:0003824,GO:0004614,GO:0005575,GO:0005576,GO:0005622,GO:0005623,GO:0005737,GO:0005829,GO:0005975,GO:0005976,GO:0005977,GO:0005978,GO:0005982,GO:0005996,GO:0006006,GO:0006012,GO:0006073,GO:0006091,GO:0006112,GO:0006950,GO:0008150,GO:0008152,GO:0009056,GO:0009058,GO:0009059,GO:0009250,GO:0009266,GO:0009409,GO:0009507,GO:0009526,GO:0009532,GO:0009536,GO:0009570,GO:0009581,GO:…	5.4.2.2	ko:K01835	ko00010,ko00030,ko00052,ko00230,ko00500,ko00520,ko00521,ko01100,ko01110,ko01120,ko01130,map00010,map00030,map00052,map00230,map00500,map00520,map00521,map01100,map01110,map01120,map01130	M00549	R00959,R01057,R08639	RC00408	ko00000,ko00001,ko00002,ko01000				Viridiplantae	37R89@33090,3GETM@35493,COG0033@1,KOG0625@2759	NA|NA|NA	G	phosphoglucomutase
XP_010249832.1	4432.XP_010249829.1	0	1335.9	Streptophyta													Viridiplantae	37HPM@33090,3GC2H@35493,COG5347@1,KOG0702@2759	NA|NA|NA	T	ADP-ribosylation factor GTPase-activating protein AGD14
XP_010257302.1	4432.XP_010257299.1	0	1381.7	Streptophyta		GO:0000245,GO:0000375,GO:0000377,GO:0000381,GO:0000398,GO:0003674,GO:0003676,GO:0003723,GO:0003729,GO:0005488,GO:0005575,GO:0005622,GO:0005623,GO:0005634,GO:0006139,GO:0006396,GO:0006397,GO:0006725,GO:0006807,GO:0008150,GO:0008152,GO:0008380,GO:0009987,GO:0010467,GO:0010468,GO:0010941,GO:0010942,GO:0016043,GO:0016070,GO:0016071,GO:0019219,GO:0019222,GO:0022607,GO:0022613,GO:0022618,GO:0031323,GO:…		ko:K13094					ko00000,ko03041				Viridiplantae	37RDN@33090,3GEY1@35493,KOG0154@1,KOG0154@2759	NA|NA|NA	A	RNA-binding protein
XP_010260916.1	4432.XP_010260915.1	6.8e-140	503.4	Streptophyta				ko:K20557	ko04016,map04016				ko00000,ko00001,ko03000				Viridiplantae	2CMS3@1,2QRMU@2759,37NI9@33090,3G7FF@35493	NA|NA|NA	K	transcription factor
XP_010248015.1	4432.XP_010248008.1	0	1739.2	Streptophyta	RFC1	GO:0000003,GO:0000166,GO:0000280,GO:0000712,GO:0000723,GO:0000731,GO:0001101,GO:0003674,GO:0003676,GO:0003677,GO:0005488,GO:0005524,GO:0005575,GO:0005622,GO:0005623,GO:0005634,GO:0005654,GO:0005657,GO:0005663,GO:0005694,GO:0006139,GO:0006259,GO:0006260,GO:0006261,GO:0006278,GO:0006281,GO:0006283,GO:0006289,GO:0006296,GO:0006297,GO:0006301,GO:0006310,GO:0006355,GO:0006725,GO:0006807,GO:0006950,GO:…		ko:K10754	ko03030,ko03420,ko03430,map03030,map03420,map03430	M00289,M00295			ko00000,ko00001,ko00002,ko03032,ko03400				Viridiplantae	37R8J@33090,3GGME@35493,COG5275@1,KOG1968@2759	NA|NA|NA	L	Replication factor C subunit
XP_019054461.1	4432.XP_010266842.1	0	1513.4	Streptophyta	ISA3	GO:0000272,GO:0003674,GO:0003824,GO:0004133,GO:0004553,GO:0005575,GO:0005622,GO:0005623,GO:0005737,GO:0005975,GO:0005976,GO:0005977,GO:0005982,GO:0005983,GO:0006073,GO:0006091,GO:0006112,GO:0006996,GO:0008150,GO:0008152,GO:0009056,GO:0009057,GO:0009251,GO:0009501,GO:0009507,GO:0009532,GO:0009536,GO:0009569,GO:0009570,GO:0009657,GO:0009660,GO:0009987,GO:0015980,GO:0016043,GO:0016052,GO:0016787,GO:…	3.2.1.68	ko:K01214	ko00500,ko01100,ko01110,map00500,map01100,map01110	M00565	R09995,R11261		ko00000,ko00001,ko00002,ko01000		CBM48,GH13		Viridiplantae	37S5X@33090,3G7TQ@35493,COG0296@1,KOG0470@2759	NA|NA|NA	G	Isoamylase 3
XP_019055033.1	4432.XP_010271618.1	7.8e-235	819.3	Streptophyta	ACPD	GO:0005575,GO:0005622,GO:0005623,GO:0005737,GO:0009507,GO:0009536,GO:0043226,GO:0043227,GO:0043229,GO:0043231,GO:0044424,GO:0044444,GO:0044464	1.14.19.11,1.14.19.2,1.14.19.26	ko:K03921	ko00061,ko01040,ko01212,map00061,map01040,map01212		R03370,R08161,R11108,R11109	RC00917	ko00000,ko00001,ko01000,ko01004				Viridiplantae	2CMRB@1,2QRJK@2759,37NPZ@33090,3GBKH@35493	NA|NA|NA	C	Introduction of a cis double bond between carbons of the acyl chain
XP_010270875.1	102107.XP_008246262.1	4.8e-99	367.1	fabids		GO:0005575,GO:0005622,GO:0005623,GO:0005737,GO:0005794,GO:0006464,GO:0006471,GO:0006807,GO:0006810,GO:0006886,GO:0008104,GO:0008150,GO:0008152,GO:0009987,GO:0012505,GO:0015031,GO:0015833,GO:0016192,GO:0019538,GO:0033036,GO:0034613,GO:0036211,GO:0042886,GO:0043170,GO:0043226,GO:0043227,GO:0043229,GO:0043231,GO:0043412,GO:0044237,GO:0044238,GO:0044260,GO:0044267,GO:0044424,GO:0044444,GO:0044464,GO:…		ko:K07937	ko04072,ko04144,ko05110,ko05134,map04072,map04144,map05110,map05134				ko00000,ko00001,ko04031,ko04131,ko04147				Viridiplantae	37PTM@33090,3GFH5@35493,4JT65@91835,COG1100@1,KOG0070@2759	NA|NA|NA	U	Belongs to the small GTPase superfamily. Arf family
XP_019052258.1	4432.XP_010248616.1	0	11720.8	Streptophyta				ko:K20478					ko00000,ko04131				Viridiplantae	37V0T@33090,3GKMC@35493,KOG1181@1,KOG1181@2759	NA|NA|NA	S	tissue development
XP_010271892.1	4432.XP_010271891.1	0	3500.3	Streptophyta				ko:K11886					ko00000,ko03051				Viridiplantae	37SMR@33090,3G89K@35493,KOG0915@1,KOG0915@2759	NA|NA|NA	L	Proteasome-associated protein ECM29 homolog
XP_010246136.1	4432.XP_010246133.1	0	1095.1	Streptophyta		GO:0000003,GO:0003006,GO:0005575,GO:0005622,GO:0005623,GO:0005737,GO:0006457,GO:0007023,GO:0007275,GO:0008150,GO:0009507,GO:0009536,GO:0009790,GO:0009791,GO:0009793,GO:0009987,GO:0010154,GO:0022414,GO:0032501,GO:0032502,GO:0043226,GO:0043227,GO:0043229,GO:0043231,GO:0044424,GO:0044444,GO:0044464,GO:0048316,GO:0048608,GO:0048731,GO:0048856,GO:0061458		ko:K21768					ko00000,ko04812				Viridiplantae	37JI2@33090,3GBIZ@35493,KOG2982@1,KOG2982@2759	NA|NA|NA	D	pfi,tfc e
XP_010242890.1	4432.XP_010242890.1	2.4e-197	695.3	Streptophyta		GO:0000045,GO:0001666,GO:0003674,GO:0005488,GO:0005515,GO:0005575,GO:0005622,GO:0005623,GO:0005634,GO:0005654,GO:0005737,GO:0005773,GO:0005776,GO:0005783,GO:0005829,GO:0005886,GO:0006508,GO:0006511,GO:0006807,GO:0006914,GO:0006950,GO:0006996,GO:0007033,GO:0008150,GO:0008152,GO:0009056,GO:0009057,GO:0009628,GO:0009893,GO:0009894,GO:0009896,GO:0009966,GO:0009987,GO:0010033,GO:0010243,GO:0010498,GO:…		ko:K04523	ko04141,map04141				ko00000,ko00001,ko03051,ko04131				Viridiplantae	37NMD@33090,3GBKJ@35493,COG5272@1,KOG0010@2759	NA|NA|NA	O	ubiquitin
XP_019053113.1	4432.XP_010255352.1	0	4385.1	Streptophyta		GO:0005575,GO:0005622,GO:0005623,GO:0005634,GO:0005654,GO:0006139,GO:0006351,GO:0006352,GO:0006366,GO:0006367,GO:0006725,GO:0006807,GO:0008150,GO:0008152,GO:0009058,GO:0009059,GO:0009987,GO:0010467,GO:0016070,GO:0016592,GO:0018130,GO:0019438,GO:0031974,GO:0031981,GO:0032774,GO:0032991,GO:0034641,GO:0034645,GO:0034654,GO:0040034,GO:0043170,GO:0043226,GO:0043227,GO:0043229,GO:0043231,GO:0043233,GO:…											Viridiplantae	37MA3@33090,3G9T7@35493,KOG4522@1,KOG4522@2759	NA|NA|NA	K	mediator of RNA polymerase II transcription subunit
XP_010265207.1	4432.XP_010265205.1	2.2e-137	495	Streptophyta		GO:0003674,GO:0003676,GO:0003677,GO:0005488,GO:0005575,GO:0005622,GO:0005623,GO:0005634,GO:0005737,GO:0008150,GO:0010468,GO:0019222,GO:0043226,GO:0043227,GO:0043229,GO:0043231,GO:0044424,GO:0044464,GO:0044877,GO:0050789,GO:0060255,GO:0065007,GO:0097159,GO:1901363		ko:K06630,ko:K12391	ko04011,ko04110,ko04114,ko04142,ko04151,ko04390,ko04391,ko04722,ko05169,ko05203,map04011,map04110,map04114,map04142,map04151,map04390,map04391,map04722,map05169,map05203				ko00000,ko00001,ko03400,ko04131,ko04147				Viridiplantae	37N1C@33090,3G98Q@35493,COG5040@1,KOG0841@2759	NA|NA|NA	O	Belongs to the 14-3-3 family
XP_010254060.1	4432.XP_010254060.1	0	1644	Streptophyta				ko:K20286					ko00000,ko04131				Viridiplantae	37R0W@33090,3G8A6@35493,KOG4673@1,KOG4673@2759	NA|NA|NA	K	golgin candidate
XP_010250626.1	4432.XP_010250626.1	0	2988	Streptophyta				ko:K18730					ko00000,ko03019				Viridiplantae	37IX9@33090,3G73F@35493,KOG1862@1,KOG1862@2759	NA|NA|NA	S	GYF domain-containing protein
XP_010272211.1	4432.XP_010272212.1	0	2051.2	Streptophyta			2.7.4.24	ko:K13024	ko04070,map04070		R05799,R08964	RC00002	ko00000,ko00001,ko01000				Viridiplantae	37NJP@33090,3GD72@35493,KOG1057@1,KOG1057@2759	NA|NA|NA	Z	Belongs to the histidine acid phosphatase family
XP_010275607.1	4432.XP_010275607.1	0	2004.9	Streptophyta													Viridiplantae	28JWK@1,2QSAS@2759,37J7Q@33090,3GESZ@35493	NA|NA|NA	S	Calcineurin-like phosphoesterase
XP_010268355.1	4432.XP_010268355.1	0	1372.1	Streptophyta				ko:K20887					ko00000,ko01000,ko01003		GT2		Viridiplantae	2QTBF@2759,37J3S@33090,3G8DH@35493,COG1215@1	NA|NA|NA	M	Xyloglucan glycosyltransferase
XP_010247730.1	4432.XP_010247727.1	0	1082.4	Streptophyta		GO:0000972,GO:0000973,GO:0003674,GO:0003676,GO:0003682,GO:0003712,GO:0003713,GO:0003723,GO:0003729,GO:0005048,GO:0005198,GO:0005215,GO:0005488,GO:0005575,GO:0005622,GO:0005623,GO:0005634,GO:0005635,GO:0005643,GO:0005654,GO:0005737,GO:0005829,GO:0006139,GO:0006259,GO:0006260,GO:0006403,GO:0006405,GO:0006406,GO:0006606,GO:0006611,GO:0006725,GO:0006807,GO:0006810,GO:0006886,GO:0006913,GO:0006996,GO:…		ko:K14297,ko:K14307	ko03013,ko05164,map03013,map05164	M00427			ko00000,ko00001,ko00002,ko03019,ko03036	1.I.1			Viridiplantae	37P9N@33090,3GEMW@35493,KOG0845@1,KOG0845@2759	NA|NA|NA	UY	Nuclear pore complex protein
XP_010259250.1	4432.XP_010259250.1	0	1209.1	Streptophyta	ACLB-1	GO:0003674,GO:0003824,GO:0003878,GO:0005575,GO:0005622,GO:0005623,GO:0005737,GO:0005829,GO:0005886,GO:0006084,GO:0006085,GO:0006139,GO:0006163,GO:0006164,GO:0006637,GO:0006725,GO:0006732,GO:0006753,GO:0006790,GO:0006793,GO:0006796,GO:0006807,GO:0008150,GO:0008152,GO:0009058,GO:0009108,GO:0009117,GO:0009150,GO:0009152,GO:0009165,GO:0009259,GO:0009260,GO:0009346,GO:0009987,GO:0016020,GO:0016740,GO:…	2.3.3.8	ko:K01648	ko00020,ko00720,ko01100,ko01110,ko01120,ko01130,map00020,map00720,map01100,map01110,map01120,map01130		R00352	RC00004,RC00067	ko00000,ko00001,ko01000,ko04147				Viridiplantae	37M9Y@33090,3G8F2@35493,COG0045@1,KOG1254@2759	NA|NA|NA	C	ATP-citrate synthase beta chain protein
XP_010246543.1	4432.XP_010246543.1	0	1252.7	Streptophyta				ko:K04079	ko04141,ko04151,ko04217,ko04612,ko04621,ko04626,ko04657,ko04659,ko04914,ko04915,ko05200,ko05215,ko05418,map04141,map04151,map04217,map04612,map04621,map04626,map04657,map04659,map04914,map04915,map05200,map05215,map05418				ko00000,ko00001,ko01009,ko03029,ko03051,ko03110,ko04131,ko04147				Viridiplantae	37QS8@33090,3GC1U@35493,COG0326@1,KOG0019@2759	NA|NA|NA	O	heat shock protein
XP_010247727.1	4432.XP_010247727.1	0	1082.4	Streptophyta		GO:0000972,GO:0000973,GO:0003674,GO:0003676,GO:0003682,GO:0003712,GO:0003713,GO:0003723,GO:0003729,GO:0005048,GO:0005198,GO:0005215,GO:0005488,GO:0005575,GO:0005622,GO:0005623,GO:0005634,GO:0005635,GO:0005643,GO:0005654,GO:0005737,GO:0005829,GO:0006139,GO:0006259,GO:0006260,GO:0006403,GO:0006405,GO:0006406,GO:0006606,GO:0006611,GO:0006725,GO:0006807,GO:0006810,GO:0006886,GO:0006913,GO:0006996,GO:…		ko:K14297,ko:K14307	ko03013,ko05164,map03013,map05164	M00427			ko00000,ko00001,ko00002,ko03019,ko03036	1.I.1			Viridiplantae	37P9N@33090,3GEMW@35493,KOG0845@1,KOG0845@2759	NA|NA|NA	UY	Nuclear pore complex protein
XP_010264867.1	4432.XP_010264866.1	2.9e-124	451.8	Streptophyta													Viridiplantae	28PAW@1,2QTTN@2759,37HTF@33090,3GG9R@35493	NA|NA|NA
XP_010271890.1	4432.XP_010271887.1	6.6e-57	226.5	Streptophyta													Viridiplantae	2CTST@1,2S4CE@2759,37W3U@33090,3GK6V@35493	NA|NA|NA
XP_010257488.1	4432.XP_010257486.1	2.4e-254	884.4	Eukaryota													Eukaryota	COG5574@1,KOG0823@2759	NA|NA|NA	O	cAMP binding
XP_010244687.1	4432.XP_010244687.1	0	1281.5	Streptophyta				ko:K04043	ko03018,ko04212,ko05152,map03018,map04212,map05152				ko00000,ko00001,ko03019,ko03029,ko03110,ko04147	1.A.33.1			Viridiplantae	37PN3@33090,3G8FG@35493,COG0443@1,KOG0102@2759	NA|NA|NA	O	Belongs to the heat shock protein 70 family
XP_010267092.1	4432.XP_010267092.1	0	2597.8	Streptophyta													Viridiplantae	2CN88@1,2QUFZ@2759,37NST@33090,3GD0N@35493	NA|NA|NA	S	glycine-rich protein
XP_010254001.1	4432.XP_010254001.1	3.6e-300	1036.9	Streptophyta	SKIP	GO:0000003,GO:0000122,GO:0000350,GO:0000375,GO:0000377,GO:0000393,GO:0000398,GO:0001101,GO:0003006,GO:0003674,GO:0003676,GO:0003712,GO:0003713,GO:0003714,GO:0003723,GO:0005102,GO:0005488,GO:0005515,GO:0005575,GO:0005622,GO:0005623,GO:0005634,GO:0005681,GO:0005684,GO:0005730,GO:0006139,GO:0006355,GO:0006357,GO:0006396,GO:0006397,GO:0006725,GO:0006807,GO:0006915,GO:0006950,GO:0006970,GO:0006974,GO:…		ko:K06063	ko03040,ko04330,ko05169,ko05203,map03040,map04330,map05169,map05203	M00355			ko00000,ko00001,ko00002,ko03041				Viridiplantae	37I81@33090,3GGWK@35493,KOG2441@1,KOG2441@2759	NA|NA|NA	AB	SNW SKI-interacting protein-like
XP_010244286.1	4432.XP_010244286.1	0	1294.3	Streptophyta			6.1.1.19	ko:K01887	ko00970,map00970	M00359,M00360	R03646	RC00055,RC00523	ko00000,ko00001,ko00002,ko01000,ko01007,ko03016,ko03029				Viridiplantae	37HQS@33090,3G9WM@35493,COG0018@1,KOG4426@2759	NA|NA|NA	J	Belongs to the class-I aminoacyl-tRNA synthetase family
XP_010243697.1	4432.XP_010243697.1	2.7e-43	181.4	Streptophyta		GO:0003674,GO:0005488,GO:0005515,GO:0005539,GO:0005575,GO:0005622,GO:0005623,GO:0005634,GO:0005737,GO:0005829,GO:0006915,GO:0008047,GO:0008092,GO:0008150,GO:0008201,GO:0008219,GO:0008285,GO:0009719,GO:0009893,GO:0009966,GO:0009967,GO:0009987,GO:0010033,GO:0010468,GO:0010604,GO:0010628,GO:0010638,GO:0010646,GO:0010647,GO:0010698,GO:0010821,GO:0010822,GO:0010941,GO:0010942,GO:0010950,GO:0010952,GO:…		ko:K06875					ko00000				Viridiplantae	37UFM@33090,3GIMB@35493,COG2118@1,KOG3431@2759	NA|NA|NA	S	regulation of protein import into mitochondrial outer membrane
XP_010266140.1	4432.XP_010266137.1	5e-140	505	Streptophyta		GO:0003674,GO:0003676,GO:0003723,GO:0003727,GO:0003729,GO:0003824,GO:0004518,GO:0004519,GO:0005488,GO:0005575,GO:0005622,GO:0005623,GO:0005737,GO:0006139,GO:0006396,GO:0006397,GO:0006417,GO:0006725,GO:0006807,GO:0006996,GO:0008150,GO:0008152,GO:0009295,GO:0009451,GO:0009507,GO:0009532,GO:0009536,GO:0009570,GO:0009579,GO:0009657,GO:0009658,GO:0009889,GO:0009891,GO:0009893,GO:0009987,GO:0010239,GO:…											Viridiplantae	37MJE@33090,3GE22@35493,KOG4197@1,KOG4197@2759	NA|NA|NA	S	Pentatricopeptide repeat-containing protein
XP_010266751.1	4432.XP_010266751.1	8.6e-73	280	Streptophyta				ko:K03626					ko00000				Viridiplantae	37ITV@33090,3G80R@35493,COG1308@1,KOG2239@2759	NA|NA|NA	K	Nascent polypeptide-associated complex subunit alpha-like protein
XP_010251285.1	4432.XP_010251285.1	2.9e-122	444.5	Streptophyta													Viridiplantae	2A8AZ@1,2RYG4@2759,37V27@33090,3GINQ@35493	NA|NA|NA	K	transcription factor
XP_010263544.1	4432.XP_010263543.1	1.1e-178	632.5	Streptophyta													Viridiplantae	2BG4M@1,2S18J@2759,37VVB@33090,3GJBY@35493	NA|NA|NA	S	isoform X1
XP_010278858.1	4432.XP_010278855.1	5.7e-219	766.5	Streptophyta		GO:0000003,GO:0003006,GO:0003674,GO:0003824,GO:0004812,GO:0004828,GO:0005575,GO:0005622,GO:0005623,GO:0005737,GO:0005739,GO:0006082,GO:0006139,GO:0006399,GO:0006412,GO:0006418,GO:0006434,GO:0006518,GO:0006520,GO:0006725,GO:0006807,GO:0006996,GO:0007005,GO:0007275,GO:0008150,GO:0008152,GO:0009058,GO:0009059,GO:0009507,GO:0009536,GO:0009657,GO:0009658,GO:0009791,GO:0009908,GO:0009987,GO:0010467,GO:…	6.1.1.11	ko:K01875	ko00970,map00970	M00359,M00360	R03662,R08218	RC00055,RC00523	ko00000,ko00001,ko00002,ko01000,ko01007,ko03016				Viridiplantae	37HI4@33090,3GBNT@35493,COG0172@1,KOG2509@2759	NA|NA|NA	J	Seryl-tRNA synthetase
XP_010242393.1	4432.XP_010242184.1	9.1e-306	1055.4	Streptophyta		GO:0003674,GO:0005488,GO:0005515,GO:0005575,GO:0005622,GO:0005623,GO:0005737,GO:0005739,GO:0005856,GO:0008017,GO:0008092,GO:0009524,GO:0009536,GO:0009574,GO:0015630,GO:0015631,GO:0043226,GO:0043227,GO:0043228,GO:0043229,GO:0043231,GO:0043232,GO:0044422,GO:0044424,GO:0044430,GO:0044444,GO:0044446,GO:0044464		ko:K16732					ko00000,ko03036,ko04812				Viridiplantae	37K9T@33090,3GF8A@35493,KOG4302@1,KOG4302@2759	NA|NA|NA	DZ	65-kDa microtubule-associated protein
XP_010243759.1	4432.XP_010243759.1	5.8e-305	1052.7	Streptophyta	AtpB	GO:0000275,GO:0003674,GO:0003676,GO:0003723,GO:0003727,GO:0005488,GO:0005507,GO:0005575,GO:0005622,GO:0005623,GO:0005634,GO:0005730,GO:0005737,GO:0005739,GO:0005740,GO:0005743,GO:0005746,GO:0005747,GO:0005753,GO:0008150,GO:0008187,GO:0008266,GO:0009507,GO:0009526,GO:0009536,GO:0009941,GO:0010035,GO:0010038,GO:0016020,GO:0016469,GO:0019866,GO:0030964,GO:0031090,GO:0031966,GO:0031967,GO:0031974,GO:…	3.6.3.14	ko:K02112,ko:K02133	ko00190,ko00195,ko01100,ko04714,ko05010,ko05012,ko05016,map00190,map00195,map01100,map04714,map05010,map05012,map05016	M00157,M00158			ko00000,ko00001,ko00002,ko00194,ko01000	3.A.2.1		iRC1080.CRv4_Au5_s17_g7007_t1	Viridiplantae	37N26@33090,3G7JF@35493,COG0055@1,KOG1350@2759	NA|NA|NA	C	Produces ATP from ADP in the presence of a proton gradient across the membrane
XP_010247042.1	4432.XP_010247042.1	4.3e-86	323.9	Streptophyta		GO:0005575,GO:0005622,GO:0005623,GO:0005737,GO:0005739,GO:0005777,GO:0006996,GO:0007005,GO:0007031,GO:0008150,GO:0009507,GO:0009536,GO:0009987,GO:0016043,GO:0016559,GO:0042579,GO:0043226,GO:0043227,GO:0043229,GO:0043231,GO:0044424,GO:0044444,GO:0044464,GO:0048285,GO:0071840		ko:K17969	ko04137,ko04139,map04137,map04139				ko00000,ko00001,ko03029				Viridiplantae	37U1T@33090,3GI8Z@35493,KOG3364@1,KOG3364@2759	NA|NA|NA	M	Component of the peroxisomal and mitochondrial division machineries. Plays a role in promoting the fission of mitochondria and peroxisomes
XP_010264379.1	4432.XP_010264379.1	2.3e-207	728	Streptophyta	NAGK	GO:0003674,GO:0003824,GO:0003991,GO:0005488,GO:0005575,GO:0005622,GO:0005623,GO:0005737,GO:0006082,GO:0006520,GO:0006525,GO:0006526,GO:0006591,GO:0006793,GO:0006796,GO:0006807,GO:0008150,GO:0008152,GO:0008652,GO:0009058,GO:0009064,GO:0009084,GO:0009507,GO:0009534,GO:0009536,GO:0009579,GO:0009987,GO:0016053,GO:0016301,GO:0016310,GO:0016597,GO:0016740,GO:0016772,GO:0016774,GO:0019752,GO:0031406,GO:…	2.7.2.8	ko:K00930	ko00220,ko01100,ko01110,ko01130,ko01210,ko01230,map00220,map01100,map01110,map01130,map01210,map01230	M00028	R02649	RC00002,RC00043	ko00000,ko00001,ko00002,ko01000			iRC1080.CRv4_Au5_s1_g1272_t1	Viridiplantae	37ITD@33090,3G7E6@35493,COG0548@1,KOG2436@2759	NA|NA|NA	E	Acetylglutamate kinase
XP_010260613.1	4432.XP_010260613.1	0	1637.1	Streptophyta				ko:K20283					ko00000,ko04131				Viridiplantae	28M1J@1,2QTIA@2759,37JFN@33090,3G8EQ@35493	NA|NA|NA	S	BEST Arabidopsis thaliana protein match is
XP_010250142.1	4432.XP_010250142.1	1e-214	752.3	Streptophyta		GO:0005575,GO:0005622,GO:0005623,GO:0005737,GO:0044424,GO:0044464	6.3.1.2	ko:K01915	ko00220,ko00250,ko00630,ko00910,ko01100,ko01120,ko01230,ko02020,ko04217,ko04724,ko04727,map00220,map00250,map00630,map00910,map01100,map01120,map01230,map02020,map04217,map04724,map04727		R00253	RC00010,RC02798	ko00000,ko00001,ko01000,ko04147				Viridiplantae	37JCK@33090,3GG2Q@35493,COG0174@1,KOG0683@2759	NA|NA|NA	E	glutamine synthetase
XP_010265406.1	4432.XP_010265402.1	0	1778.8	Streptophyta	VLN4	GO:0001101,GO:0003674,GO:0003779,GO:0005488,GO:0005515,GO:0005575,GO:0005622,GO:0005623,GO:0005737,GO:0005829,GO:0005856,GO:0006810,GO:0006996,GO:0007010,GO:0007015,GO:0007275,GO:0008064,GO:0008092,GO:0008150,GO:0008154,GO:0009653,GO:0009719,GO:0009725,GO:0009737,GO:0009888,GO:0009987,GO:0010015,GO:0010033,GO:0010035,GO:0010038,GO:0010053,GO:0010054,GO:0010639,GO:0015629,GO:0016043,GO:0016049,GO:…		ko:K05761,ko:K05768	ko04666,ko04810,ko05203,map04666,map04810,map05203				ko00000,ko00001,ko04147,ko04812				Viridiplantae	37IMR@33090,3G95S@35493,KOG0443@1,KOG0443@2759	NA|NA|NA	Z	Caps the barbed end of actin filaments and is able to sever them in a calcium-dependent manner
XP_010258517.1	4432.XP_010258515.1	0	2067	Streptophyta		GO:0000003,GO:0000375,GO:0000377,GO:0000398,GO:0000785,GO:0003006,GO:0003674,GO:0003676,GO:0003723,GO:0005488,GO:0005575,GO:0005622,GO:0005623,GO:0005634,GO:0005694,GO:0006139,GO:0006325,GO:0006342,GO:0006355,GO:0006378,GO:0006396,GO:0006397,GO:0006725,GO:0006807,GO:0006996,GO:0007275,GO:0008150,GO:0008152,GO:0008380,GO:0009553,GO:0009791,GO:0009889,GO:0009890,GO:0009892,GO:0009909,GO:0009911,GO:…		ko:K12831	ko03040,map03040	M00352			ko00000,ko00001,ko00002,ko03041				Viridiplantae	37SEY@33090,3GAQS@35493,KOG0118@1,KOG0118@2759	NA|NA|NA	A	Flowering time control protein
XP_019053625.1	4432.XP_010260150.1	3.7e-165	587.4	Streptophyta		GO:0000003,GO:0000988,GO:0000989,GO:0001076,GO:0001101,GO:0001190,GO:0003006,GO:0003674,GO:0003676,GO:0003677,GO:0003700,GO:0005488,GO:0005575,GO:0005622,GO:0005623,GO:0005634,GO:0006139,GO:0006325,GO:0006351,GO:0006355,GO:0006357,GO:0006366,GO:0006464,GO:0006473,GO:0006475,GO:0006725,GO:0006807,GO:0006950,GO:0006970,GO:0006996,GO:0007275,GO:0007623,GO:0008150,GO:0008152,GO:0009058,GO:0009059,GO:…											Viridiplantae	37KE9@33090,3G98V@35493,KOG0724@1,KOG0724@2759	NA|NA|NA	K	Transcription factor
XP_019055483.1	4432.XP_010275224.1	0	3313.1	Streptophyta													Viridiplantae	28ISI@1,2QR3S@2759,37S8R@33090,3GETI@35493	NA|NA|NA	S	RING FYVE PHD zinc finger superfamily protein
XP_010273234.1	4432.XP_010273229.1	0	3548.1	Streptophyta				ko:K15199					ko00000,ko03021				Viridiplantae	2C7IV@1,2QPUA@2759,37KJ5@33090,3G8BT@35493	NA|NA|NA
XP_019055151.1	4432.XP_010272706.1	1.2e-131	476.1	Streptophyta	HEI10	GO:0000003,GO:0000228,GO:0000280,GO:0000793,GO:0000794,GO:0005575,GO:0005622,GO:0005623,GO:0005634,GO:0005694,GO:0005712,GO:0006139,GO:0006259,GO:0006310,GO:0006725,GO:0006807,GO:0006996,GO:0007049,GO:0007059,GO:0007127,GO:0007129,GO:0007131,GO:0008150,GO:0008152,GO:0009987,GO:0016043,GO:0022402,GO:0022414,GO:0022607,GO:0031974,GO:0031981,GO:0034641,GO:0035825,GO:0043170,GO:0043226,GO:0043227,GO:…	2.3.2.27	ko:K10639					ko00000,ko01000,ko04121				Viridiplantae	29EAY@1,2RMFV@2759,37K8S@33090,3GGEK@35493	NA|NA|NA	O	E3 ubiquitin-protein ligase CCNB1IP1 homolog isoform X1
XP_010255711.1	4432.XP_010255710.1	0	2459.5	Streptophyta													Viridiplantae	2D1DR@1,2SHRJ@2759,37YJS@33090,3GNXI@35493	NA|NA|NA	S	NB-ARC domain
XP_010254245.1	4432.XP_010254242.1	0	1446.4	Streptophyta													Viridiplantae	37I8X@33090,3GF23@35493,KOG0266@1,KOG0266@2759	NA|NA|NA	S	transcriptional co-repressor
XP_010260404.1	4432.XP_010260401.1	8e-280	969.1	Streptophyta		GO:0005575,GO:0005622,GO:0005623,GO:0005634,GO:0007275,GO:0008150,GO:0009555,GO:0010941,GO:0032501,GO:0032502,GO:0043067,GO:0043226,GO:0043227,GO:0043229,GO:0043231,GO:0044424,GO:0044464,GO:0048229,GO:0048856,GO:0050789,GO:0050794,GO:0065007											Viridiplantae	37NSM@33090,3GE26@35493,KOG2213@1,KOG2213@2759	NA|NA|NA	T	Apoptosis inhibitor
XP_010249909.1	4432.XP_010249908.1	6.9e-198	696.4	Streptophyta		GO:0003674,GO:0003712,GO:0003714,GO:0005575,GO:0005622,GO:0005623,GO:0005634,GO:0006950,GO:0008150,GO:0009611,GO:0009889,GO:0009890,GO:0009892,GO:0009966,GO:0010556,GO:0010558,GO:0010605,GO:0010646,GO:0019219,GO:0019222,GO:0023051,GO:0031323,GO:0031324,GO:0031326,GO:0031327,GO:0031347,GO:0043226,GO:0043227,GO:0043229,GO:0043231,GO:0044424,GO:0044464,GO:0045934,GO:0048519,GO:0048523,GO:0048583,GO:…											Viridiplantae	2C228@1,2QREB@2759,37QC8@33090,3GED3@35493	NA|NA|NA	S	TIFY 8-like
XP_010270633.1	4432.XP_010270630.1	0	2053.1	Streptophyta		GO:0000166,GO:0000226,GO:0000902,GO:0000904,GO:0001578,GO:0003002,GO:0003674,GO:0003774,GO:0003777,GO:0003779,GO:0003824,GO:0005488,GO:0005509,GO:0005515,GO:0005516,GO:0005575,GO:0005622,GO:0005623,GO:0005737,GO:0005819,GO:0005856,GO:0005871,GO:0005874,GO:0005875,GO:0005881,GO:0005938,GO:0006928,GO:0006996,GO:0007010,GO:0007017,GO:0007018,GO:0007154,GO:0007267,GO:0007275,GO:0007389,GO:0008017,GO:…											Viridiplantae	37JFC@33090,3G8W9@35493,COG5022@1,COG5059@1,KOG0239@2759,KOG4229@2759	NA|NA|NA	Z	translation initiation factor activity
XP_010277741.1	4432.XP_010277741.1	3.3e-189	667.5	Streptophyta		GO:0003674,GO:0003824,GO:0005488,GO:0005507,GO:0005575,GO:0005576,GO:0005618,GO:0005622,GO:0005623,GO:0005737,GO:0005739,GO:0005759,GO:0006950,GO:0006952,GO:0006970,GO:0008150,GO:0008152,GO:0009266,GO:0009409,GO:0009507,GO:0009536,GO:0009605,GO:0009607,GO:0009617,GO:0009628,GO:0009651,GO:0010035,GO:0010038,GO:0016020,GO:0016491,GO:0016614,GO:0016615,GO:0016616,GO:0030060,GO:0030312,GO:0031974,GO:…	1.1.1.37	ko:K00026	ko00020,ko00270,ko00620,ko00630,ko00710,ko01100,ko01110,ko01120,ko01130,ko01200,map00020,map00270,map00620,map00630,map00710,map01100,map01110,map01120,map01130,map01200	M00009,M00011,M00012,M00168,M00171	R00342,R07136	RC00031	ko00000,ko00001,ko00002,ko01000				Viridiplantae	37Q8V@33090,3G93G@35493,COG0039@1,KOG1494@2759	NA|NA|NA	C	Malate dehydrogenase
XP_010264000.1	4432.XP_010264000.1	0	1078.9	Streptophyta	CPN60C	GO:0000166,GO:0003674,GO:0003735,GO:0005198,GO:0005488,GO:0005507,GO:0005515,GO:0005524,GO:0005575,GO:0005622,GO:0005623,GO:0005737,GO:0005739,GO:0005759,GO:0005773,GO:0005774,GO:0005829,GO:0005840,GO:0005844,GO:0005886,GO:0006457,GO:0006458,GO:0006605,GO:0006626,GO:0006810,GO:0006839,GO:0006886,GO:0006950,GO:0006996,GO:0007005,GO:0008104,GO:0008144,GO:0008150,GO:0009266,GO:0009408,GO:0009507,GO:…		ko:K04077	ko03018,ko04212,ko04940,ko05134,ko05152,map03018,map04212,map04940,map05134,map05152				ko00000,ko00001,ko03019,ko03029,ko03110,ko04147				Viridiplantae	37HQ6@33090,3GE25@35493,COG0459@1,KOG0356@2759	NA|NA|NA	O	Belongs to the chaperonin (HSP60) family
XP_010261107.1	4432.XP_010261106.1	0	1271.9	Streptophyta		GO:0005575,GO:0005622,GO:0005623,GO:0005737,GO:0009507,GO:0009532,GO:0009536,GO:0009570,GO:0010287,GO:0043226,GO:0043227,GO:0043229,GO:0043231,GO:0044422,GO:0044424,GO:0044434,GO:0044435,GO:0044444,GO:0044446,GO:0044464		ko:K08869					ko00000,ko01001				Viridiplantae	37JDI@33090,3GF2X@35493,COG0661@1,KOG1235@2759	NA|NA|NA	S	aarF domain-containing protein kinase At1g71810
XP_019052134.1	4432.XP_010247937.1	1.3e-114	419.1	Streptophyta													Viridiplantae	37MNQ@33090,3G79T@35493,KOG2947@1,KOG2947@2759	NA|NA|NA	G	Belongs to the carbohydrate kinase PfkB family
XP_010259334.1	4432.XP_010259334.1	0	1222.6	Streptophyta			1.8.1.4	ko:K00382	ko00010,ko00020,ko00260,ko00280,ko00620,ko00630,ko00640,ko01100,ko01110,ko01120,ko01130,ko01200,map00010,map00020,map00260,map00280,map00620,map00630,map00640,map01100,map01110,map01120,map01130,map01200	M00009,M00011,M00036,M00307,M00532	R00209,R01221,R01698,R03815,R07618,R08549	RC00004,RC00022,RC00583,RC02742,RC02833,RC02834	br01601,ko00000,ko00001,ko00002,ko01000,ko04147				Viridiplantae	37IJR@33090,3GEBQ@35493,COG1249@1,KOG1335@2759	NA|NA|NA	C	Belongs to the class-I pyridine nucleotide-disulfide oxidoreductase family
XP_010268090.1	4432.XP_010268090.1	0	1331.2	Streptophyta		GO:0000156,GO:0000160,GO:0001101,GO:0001763,GO:0003674,GO:0003700,GO:0005575,GO:0005622,GO:0005623,GO:0005634,GO:0006355,GO:0006950,GO:0007154,GO:0007165,GO:0007275,GO:0007568,GO:0008150,GO:0009414,GO:0009415,GO:0009628,GO:0009653,GO:0009719,GO:0009723,GO:0009725,GO:0009735,GO:0009736,GO:0009755,GO:0009873,GO:0009888,GO:0009889,GO:0009933,GO:0009966,GO:0009987,GO:0010014,GO:0010015,GO:0010016,GO:…		ko:K14491	ko04075,map04075				ko00000,ko00001				Viridiplantae	37IKW@33090,3GAJK@35493,COG5641@1,KOG1601@2759	NA|NA|NA	K	two-component response regulator
XP_010245613.1	4432.XP_010245612.1	0	4748.3	Streptophyta	TOR	GO:0003674,GO:0003824,GO:0005575,GO:0005622,GO:0005623,GO:0005634,GO:0006139,GO:0006259,GO:0006281,GO:0006725,GO:0006793,GO:0006796,GO:0006807,GO:0006950,GO:0006974,GO:0008150,GO:0008152,GO:0009987,GO:0016301,GO:0016310,GO:0016740,GO:0016772,GO:0033554,GO:0034641,GO:0043170,GO:0043226,GO:0043227,GO:0043229,GO:0043231,GO:0044237,GO:0044238,GO:0044260,GO:0044424,GO:0044464,GO:0046483,GO:0050896,GO:…	2.7.11.1	ko:K07203	ko01521,ko01522,ko04012,ko04066,ko04072,ko04136,ko04138,ko04139,ko04140,ko04150,ko04151,ko04152,ko04211,ko04212,ko04213,ko04218,ko04371,ko04630,ko04659,ko04714,ko04910,ko04919,ko04920,ko04930,ko04931,ko05165,ko05167,ko05200,ko05205,ko05206,ko05210,ko05212,ko05214,ko05215,ko05221,ko05224,ko05225,ko05226,ko05230,ko05231,map01521,map01522,map04012,map04066,map04072,map04136,map04138,map04139,map0414…				ko00000,ko00001,ko01000,ko01001,ko04131				Viridiplantae	37JFK@33090,3GFWB@35493,COG5032@1,KOG0891@2759	NA|NA|NA	L	serine threonine-protein kinase
XP_010252876.1	4432.XP_010252876.1	0	1465.7	Streptophyta	WRKY34	GO:0000003,GO:0000578,GO:0003006,GO:0003674,GO:0003700,GO:0005575,GO:0005622,GO:0005623,GO:0005634,GO:0006355,GO:0006950,GO:0007163,GO:0007275,GO:0007389,GO:0008150,GO:0009266,GO:0009409,GO:0009555,GO:0009628,GO:0009790,GO:0009791,GO:0009793,GO:0009798,GO:0009846,GO:0009856,GO:0009880,GO:0009889,GO:0009942,GO:0009987,GO:0010154,GO:0010468,GO:0010556,GO:0019219,GO:0019222,GO:0022414,GO:0030010,GO:…		ko:K18835	ko04626,map04626				ko00000,ko00001,ko03000				Viridiplantae	28JIG@1,2QU86@2759,37M7S@33090,3GC44@35493	NA|NA|NA	K	WRKY Transcription Factor
XP_010266199.1	4432.XP_010266198.1	0	1732.6	Streptophyta													Viridiplantae	2CMDM@1,2QQ1V@2759,37HXN@33090,3GEH3@35493	NA|NA|NA	S	Domain of unknown function (DUF4378)
XP_010255279.1	4432.XP_010255278.1	6.9e-275	952.6	Streptophyta	RA	GO:0005575,GO:0005622,GO:0005623,GO:0005737,GO:0009507,GO:0009532,GO:0009536,GO:0009570,GO:0043226,GO:0043227,GO:0043229,GO:0043231,GO:0044422,GO:0044424,GO:0044434,GO:0044435,GO:0044444,GO:0044446,GO:0044464											Viridiplantae	37NE7@33090,3G824@35493,COG1222@1,KOG0651@2759	NA|NA|NA	O	Ribulose bisphosphate carboxylase oxygenase activase
XP_010269862.1	4432.XP_010269858.1	0	3270.7	Streptophyta		GO:0001101,GO:0003674,GO:0003676,GO:0003723,GO:0003729,GO:0005488,GO:0005575,GO:0005622,GO:0005623,GO:0005634,GO:0005737,GO:0005829,GO:0008150,GO:0009605,GO:0009607,GO:0009615,GO:0009719,GO:0009725,GO:0009737,GO:0010033,GO:0033993,GO:0042221,GO:0043207,GO:0043226,GO:0043227,GO:0043229,GO:0043231,GO:0044424,GO:0044444,GO:0044464,GO:0050896,GO:0051704,GO:0051707,GO:0097159,GO:0097305,GO:1901363,GO:…		ko:K03260	ko03013,ko05416,map03013,map05416	M00428			ko00000,ko00001,ko00002,ko03012,ko03019				Viridiplantae	37IB8@33090,3G8BN@35493,KOG0401@1,KOG0401@2759	NA|NA|NA	J	eukaryotic translation initiation factor
XP_010276183.1	4432.XP_010276183.1	5e-212	743.4	Streptophyta		GO:0003674,GO:0003824,GO:0005575,GO:0005622,GO:0005623,GO:0005737,GO:0008840,GO:0009507,GO:0009536,GO:0016829,GO:0016835,GO:0016836,GO:0043226,GO:0043227,GO:0043229,GO:0043231,GO:0044424,GO:0044444,GO:0044464	4.3.3.7	ko:K01714	ko00261,ko00300,ko01100,ko01110,ko01120,ko01130,ko01230,map00261,map00300,map01100,map01110,map01120,map01130,map01230	M00016,M00525,M00526,M00527	R10147	RC03062,RC03063	ko00000,ko00001,ko00002,ko01000				Viridiplantae	2QQ8M@2759,37QK8@33090,3G8W1@35493,COG0329@1	NA|NA|NA	E	synthase
XP_010257087.1	4432.XP_010257087.1	3.8e-180	637.5	Streptophyta													Viridiplantae	37TC3@33090,3GFF7@35493,KOG4282@1,KOG4282@2759	NA|NA|NA	K	transcription factor
XP_010278236.1	4432.XP_010278236.1	0	3911.7	Streptophyta													Viridiplantae	2QQKH@2759,37N2F@33090,3G94T@35493,COG0177@1	NA|NA|NA	L	,transcriptional activator
XP_010270742.1	4432.XP_010270742.1	3.1e-184	651	Streptophyta													Viridiplantae	28J0E@1,2QRCB@2759,37P3Q@33090,3GCE1@35493	NA|NA|NA
XP_010260647.1	4432.XP_010260647.1	2.3e-216	758.1	Streptophyta				ko:K03065	ko03050,ko05169,map03050,map05169	M00341			ko00000,ko00001,ko00002,ko03051				Viridiplantae	37IG0@33090,3GD26@35493,COG1222@1,KOG0652@2759	NA|NA|NA	O	Belongs to the AAA ATPase family
XP_010254142.1	4432.XP_010254140.1	4e-231	807	Streptophyta		GO:0003674,GO:0003824,GO:0004672,GO:0004674,GO:0006464,GO:0006468,GO:0006793,GO:0006796,GO:0006807,GO:0008150,GO:0008152,GO:0009987,GO:0016301,GO:0016310,GO:0016740,GO:0016772,GO:0016773,GO:0019538,GO:0036211,GO:0043170,GO:0043412,GO:0044237,GO:0044238,GO:0044260,GO:0044267,GO:0046777,GO:0071704,GO:0140096,GO:1901564	2.7.12.1	ko:K08287					ko00000,ko01000				Viridiplantae	37JQS@33090,3G8ZF@35493,KOG0667@1,KOG0671@2759	NA|NA|NA	T	serine threonine-protein kinase
XP_010267135.1	4432.XP_010267135.1	5.9e-115	420.2	Streptophyta		GO:0005575,GO:0005622,GO:0005623,GO:0005737,GO:0005739,GO:0005740,GO:0005741,GO:0005743,GO:0005744,GO:0006605,GO:0006626,GO:0006810,GO:0006839,GO:0006886,GO:0006996,GO:0007005,GO:0008104,GO:0008150,GO:0009987,GO:0015031,GO:0015833,GO:0016020,GO:0016021,GO:0016043,GO:0017038,GO:0019866,GO:0019867,GO:0030150,GO:0031090,GO:0031224,GO:0031300,GO:0031301,GO:0031304,GO:0031305,GO:0031966,GO:0031967,GO:…		ko:K17795					ko00000,ko02000,ko03029	3.A.8.1			Viridiplantae	37QQD@33090,3GAC1@35493,COG5596@1,KOG1652@2759	NA|NA|NA	U	Mitochondrial import inner membrane translocase subunit
XP_010279114.1	4432.XP_010279114.1	3.4e-82	310.8	Streptophyta		GO:0000209,GO:0003674,GO:0003824,GO:0004842,GO:0005488,GO:0005515,GO:0005575,GO:0005622,GO:0005623,GO:0005634,GO:0005737,GO:0006139,GO:0006259,GO:0006281,GO:0006301,GO:0006464,GO:0006508,GO:0006511,GO:0006725,GO:0006807,GO:0006950,GO:0006974,GO:0007275,GO:0008150,GO:0008152,GO:0009056,GO:0009057,GO:0009653,GO:0009888,GO:0009987,GO:0010015,GO:0010035,GO:0010038,GO:0010039,GO:0010053,GO:0016567,GO:…	2.3.2.23	ko:K10580	ko04120,ko04624,map04120,map04624				ko00000,ko00001,ko01000,ko03400,ko04121				Viridiplantae	37JX2@33090,3GDX4@35493,COG5078@1,KOG0417@2759	NA|NA|NA	O	protein modification by small protein conjugation
XP_010275330.1	4432.XP_010275329.1	9.1e-239	832.4	Streptophyta													Viridiplantae	37K76@33090,3GAQ9@35493,KOG4585@1,KOG4585@2759	NA|NA|NA	L	nuclease HARBI1
XP_010273732.1	4432.XP_010273717.1	1.7e-145	521.9	Streptophyta													Viridiplantae	2C5GG@1,2QR9D@2759,37KPN@33090,3GB3V@35493	NA|NA|NA	S	At3g49720-like
XP_010267607.1	4432.XP_010267607.1	8.9e-288	995.7	Streptophyta													Viridiplantae	37KJE@33090,3G973@35493,KOG1396@1,KOG1396@2759	NA|NA|NA	L	Sad1 / UNC-like C-terminal
XP_010270191.1	4432.XP_010270190.1	0	1434.9	Streptophyta		GO:0000166,GO:0003674,GO:0005488,GO:0005524,GO:0005575,GO:0005618,GO:0005622,GO:0005623,GO:0005737,GO:0005739,GO:0008144,GO:0009507,GO:0009532,GO:0009536,GO:0009570,GO:0017076,GO:0030312,GO:0030554,GO:0032553,GO:0032555,GO:0032559,GO:0035639,GO:0036094,GO:0043167,GO:0043168,GO:0043226,GO:0043227,GO:0043229,GO:0043231,GO:0044422,GO:0044424,GO:0044434,GO:0044435,GO:0044444,GO:0044446,GO:0044464,GO:…		ko:K09487	ko04141,ko04151,ko04626,ko04657,ko04915,ko04918,ko05200,ko05215,ko05418,map04141,map04151,map04626,map04657,map04915,map04918,map05200,map05215,map05418				ko00000,ko00001,ko03110				Viridiplantae	37Q1A@33090,3GD0R@35493,COG0326@1,KOG0019@2759	NA|NA|NA	O	heat shock protein
XP_010273488.1	4432.XP_010273479.1	0	1609.3	Streptophyta		GO:0000070,GO:0000226,GO:0000278,GO:0000280,GO:0000775,GO:0000776,GO:0000779,GO:0000793,GO:0000819,GO:0001932,GO:0001934,GO:0002376,GO:0002478,GO:0002495,GO:0002504,GO:0003674,GO:0003774,GO:0003777,GO:0003824,GO:0005488,GO:0005515,GO:0005575,GO:0005622,GO:0005623,GO:0005634,GO:0005654,GO:0005694,GO:0005737,GO:0005819,GO:0005828,GO:0005829,GO:0005856,GO:0005871,GO:0005874,GO:0005875,GO:0005876,GO:…		ko:K11498					ko00000,ko01009,ko03036				Viridiplantae	37KMY@33090,3G7S9@35493,COG5059@1,KOG0242@2759	NA|NA|NA	Z	Belongs to the TRAFAC class myosin-kinesin ATPase superfamily. Kinesin family
XP_010275012.1	4432.XP_010275011.1	1.5e-140	505.4	Streptophyta	TRIP-1	GO:0000151,GO:0005575,GO:0005622,GO:0005623,GO:0005737,GO:0005829,GO:0006950,GO:0006970,GO:0008150,GO:0009628,GO:0009651,GO:0010035,GO:0010038,GO:0031461,GO:0032991,GO:0042221,GO:0044424,GO:0044444,GO:0044464,GO:0046686,GO:0050896,GO:0080008,GO:1902494,GO:1990234		ko:K03246	ko03013,map03013				ko00000,ko00001,ko03012				Viridiplantae	37QEV@33090,3GBEK@35493,KOG0643@1,KOG0643@2759	NA|NA|NA	JT	component of the eukaryotic translation initiation factor 3 (eIF-3) complex, which is involved in protein synthesis of a specialized repertoire of mRNAs and, together with other initiation factors, stimulates binding of mRNA and methionyl-tRNAi to the 40S ribosome. The eIF-3 complex specifically targets and initiates translation of a subset of mRNAs involved in cell proliferation
XP_010265205.1	4432.XP_010265205.1	2.2e-137	495	Streptophyta		GO:0003674,GO:0003676,GO:0003677,GO:0005488,GO:0005575,GO:0005622,GO:0005623,GO:0005634,GO:0005737,GO:0008150,GO:0010468,GO:0019222,GO:0043226,GO:0043227,GO:0043229,GO:0043231,GO:0044424,GO:0044464,GO:0044877,GO:0050789,GO:0060255,GO:0065007,GO:0097159,GO:1901363		ko:K06630,ko:K12391	ko04011,ko04110,ko04114,ko04142,ko04151,ko04390,ko04391,ko04722,ko05169,ko05203,map04011,map04110,map04114,map04142,map04151,map04390,map04391,map04722,map05169,map05203				ko00000,ko00001,ko03400,ko04131,ko04147				Viridiplantae	37N1C@33090,3G98Q@35493,COG5040@1,KOG0841@2759	NA|NA|NA	O	Belongs to the 14-3-3 family
XP_010254822.1	4432.XP_010254822.1	6e-106	390.2	Streptophyta	MAF			ko:K06287					ko00000				Viridiplantae	37PFH@33090,3G84T@35493,COG0424@1,KOG1509@2759	NA|NA|NA	D	Maf-like protein
XP_010278828.1	4432.XP_010278826.1	2e-191	674.9	Streptophyta		GO:0001101,GO:0005575,GO:0005622,GO:0005623,GO:0005634,GO:0005886,GO:0007154,GO:0007165,GO:0007275,GO:0008150,GO:0009719,GO:0009725,GO:0009733,GO:0009734,GO:0009735,GO:0009736,GO:0009737,GO:0009755,GO:0009791,GO:0009987,GO:0010033,GO:0016020,GO:0022622,GO:0023052,GO:0032501,GO:0032502,GO:0032870,GO:0033993,GO:0042221,GO:0043226,GO:0043227,GO:0043229,GO:0043231,GO:0044424,GO:0044464,GO:0048364,GO:…											Viridiplantae	28MKV@1,2QU4N@2759,37PPV@33090,3GFXE@35493	NA|NA|NA	S	protein Brevis radix-like
XP_010254606.1	4432.XP_010254604.1	2.9e-204	717.6	Streptophyta		GO:0000123,GO:0000993,GO:0001098,GO:0001099,GO:0001101,GO:0001932,GO:0003674,GO:0005488,GO:0005515,GO:0005575,GO:0005622,GO:0005623,GO:0005634,GO:0005654,GO:0005737,GO:0006139,GO:0006325,GO:0006351,GO:0006354,GO:0006355,GO:0006357,GO:0006366,GO:0006368,GO:0006464,GO:0006473,GO:0006475,GO:0006725,GO:0006807,GO:0006950,GO:0006979,GO:0006996,GO:0008023,GO:0008150,GO:0008152,GO:0008284,GO:0008607,GO:…		ko:K11375					ko00000,ko03016,ko03036				Viridiplantae	37QR4@33090,3GHAI@35493,KOG3949@1,KOG3949@2759	NA|NA|NA	BK	Elongator complex protein
XP_010278477.1	4432.XP_010278477.1	1.8e-289	1001.1	Streptophyta													Viridiplantae	28IB5@1,2QR9Y@2759,37M3Q@33090,3G85U@35493	NA|NA|NA	U	chloroplast envelope membrane
XP_010248008.1	4432.XP_010248008.1	0	1743	Streptophyta	RFC1	GO:0000003,GO:0000166,GO:0000280,GO:0000712,GO:0000723,GO:0000731,GO:0001101,GO:0003674,GO:0003676,GO:0003677,GO:0005488,GO:0005524,GO:0005575,GO:0005622,GO:0005623,GO:0005634,GO:0005654,GO:0005657,GO:0005663,GO:0005694,GO:0006139,GO:0006259,GO:0006260,GO:0006261,GO:0006278,GO:0006281,GO:0006283,GO:0006289,GO:0006296,GO:0006297,GO:0006301,GO:0006310,GO:0006355,GO:0006725,GO:0006807,GO:0006950,GO:…		ko:K10754	ko03030,ko03420,ko03430,map03030,map03420,map03430	M00289,M00295			ko00000,ko00001,ko00002,ko03032,ko03400				Viridiplantae	37R8J@33090,3GGME@35493,COG5275@1,KOG1968@2759	NA|NA|NA	L	Replication factor C subunit
XP_010265900.1	4432.XP_010265900.1	5.2e-120	437.2	Eukaryota		GO:0000976,GO:0000977,GO:0000981,GO:0001012,GO:0001067,GO:0001085,GO:0001228,GO:0001704,GO:0001706,GO:0001708,GO:0001711,GO:0001714,GO:0003674,GO:0003676,GO:0003677,GO:0003682,GO:0003690,GO:0003700,GO:0005488,GO:0005515,GO:0005575,GO:0005622,GO:0005623,GO:0005634,GO:0005667,GO:0006139,GO:0006351,GO:0006355,GO:0006357,GO:0006366,GO:0006725,GO:0006807,GO:0007275,GO:0007369,GO:0007492,GO:0008134,GO:…											Eukaryota	COG5641@1,KOG1601@2759	NA|NA|NA	K	transcription, DNA-templated
XP_010245679.1	4432.XP_010245679.1	0	1270	Streptophyta		GO:0003674,GO:0003824,GO:0004497,GO:0005575,GO:0005622,GO:0005623,GO:0005737,GO:0006629,GO:0006720,GO:0006721,GO:0008150,GO:0008152,GO:0008299,GO:0008610,GO:0009058,GO:0009507,GO:0009526,GO:0009536,GO:0009941,GO:0009987,GO:0010291,GO:0016108,GO:0016109,GO:0016114,GO:0016116,GO:0016117,GO:0016122,GO:0016123,GO:0016491,GO:0031967,GO:0031975,GO:0042440,GO:0043226,GO:0043227,GO:0043229,GO:0043231,GO:…		ko:K15747	ko00906,ko01100,ko01110,map00906,map01100,map01110	M00372	R07530,R07558,R07559	RC00478	ko00000,ko00001,ko00002,ko00199,ko01000			iRC1080.CRv4_Au5_s15_g5977_t1	Viridiplantae	37IH9@33090,3G72W@35493,COG2124@1,KOG0157@2759	NA|NA|NA	Q	Belongs to the cytochrome P450 family
XP_010275021.1	4432.XP_010275021.1	1.7e-59	235.7	Streptophyta													Viridiplantae	37KPV@33090,3GH3Z@35493,COG0666@1,KOG0504@2759	NA|NA|NA	S	Ankyrin repeat-containing protein
XP_019055179.1	4432.XP_010272603.1	5.8e-125	455.3	Streptophyta		GO:0003674,GO:0003676,GO:0003723,GO:0003824,GO:0004518,GO:0004519,GO:0005488,GO:0005575,GO:0005622,GO:0005623,GO:0006139,GO:0006725,GO:0006807,GO:0008150,GO:0008152,GO:0009451,GO:0009987,GO:0016070,GO:0016787,GO:0016788,GO:0034641,GO:0043170,GO:0043226,GO:0043227,GO:0043229,GO:0043231,GO:0043412,GO:0044237,GO:0044238,GO:0044424,GO:0044464,GO:0046483,GO:0071704,GO:0090304,GO:0090305,GO:0097159,GO:…											Viridiplantae	37MII@33090,3G9ZM@35493,KOG4197@1,KOG4197@2759	NA|NA|NA	S	Pentatricopeptide repeat-containing protein
XP_010273259.1	4432.XP_010273257.1	0	1923.3	Streptophyta		GO:0003674,GO:0003824,GO:0004591,GO:0005575,GO:0005622,GO:0005623,GO:0005737,GO:0005739,GO:0005759,GO:0005947,GO:0006082,GO:0006091,GO:0006099,GO:0006101,GO:0008150,GO:0008152,GO:0009060,GO:0009353,GO:0009987,GO:0015980,GO:0016491,GO:0016624,GO:0016903,GO:0016999,GO:0017144,GO:0019752,GO:0030062,GO:0031974,GO:0032991,GO:0043226,GO:0043227,GO:0043229,GO:0043231,GO:0043233,GO:0043436,GO:0044237,GO:…	1.2.4.2	ko:K00164	ko00020,ko00310,ko00380,ko01100,ko01110,ko01120,ko01130,ko01200,map00020,map00310,map00380,map01100,map01110,map01120,map01130,map01200	M00009,M00011,M00032	R00621,R01933,R01940,R03316,R08549	RC00004,RC00027,RC00627,RC02743,RC02833,RC02883	br01601,ko00000,ko00001,ko00002,ko01000				Viridiplantae	37MIR@33090,3GGCN@35493,COG0567@1,KOG0450@2759	NA|NA|NA	C	2-oxoglutarate dehydrogenase
XP_010272873.1	4432.XP_010272873.1	0	1691.4	Streptophyta		GO:0000228,GO:0000775,GO:0000776,GO:0000777,GO:0000778,GO:0000779,GO:0000780,GO:0000793,GO:0000794,GO:0003674,GO:0003824,GO:0004672,GO:0004712,GO:0005575,GO:0005622,GO:0005623,GO:0005634,GO:0005694,GO:0005813,GO:0005815,GO:0005856,GO:0006464,GO:0006468,GO:0006793,GO:0006796,GO:0006807,GO:0008150,GO:0008152,GO:0009987,GO:0015630,GO:0016301,GO:0016310,GO:0016740,GO:0016772,GO:0016773,GO:0019538,GO:…	2.7.12.1	ko:K08866	ko04110,ko04111,map04110,map04111				ko00000,ko00001,ko01000,ko01001,ko03036				Viridiplantae	37K4V@33090,3GEWU@35493,KOG0596@1,KOG0596@2759	NA|NA|NA	T	serine threonine-protein kinase
XP_010266658.1	4432.XP_010266657.1	0	1228	Streptophyta		GO:0003674,GO:0003824,GO:0004066,GO:0005488,GO:0005515,GO:0005575,GO:0005622,GO:0005623,GO:0005737,GO:0005829,GO:0005911,GO:0006082,GO:0006520,GO:0006528,GO:0006529,GO:0006807,GO:0006950,GO:0006970,GO:0006972,GO:0008150,GO:0008152,GO:0008652,GO:0009058,GO:0009066,GO:0009067,GO:0009314,GO:0009416,GO:0009506,GO:0009628,GO:0009642,GO:0009646,GO:0009651,GO:0009987,GO:0016053,GO:0016874,GO:0016879,GO:…	6.3.5.4	ko:K01953	ko00250,ko01100,ko01110,map00250,map01100,map01110		R00578	RC00010	ko00000,ko00001,ko01000,ko01002				Viridiplantae	37JXE@33090,3GEJM@35493,COG0367@1,KOG0571@2759	NA|NA|NA	E	asparagine synthetase
XP_010251215.1	4432.XP_010251207.1	1.6e-274	951.4	Streptophyta	DRM2	GO:0003674,GO:0003824,GO:0003886,GO:0005575,GO:0005622,GO:0005623,GO:0005634,GO:0005654,GO:0006139,GO:0006259,GO:0006304,GO:0006305,GO:0006306,GO:0006325,GO:0006342,GO:0006346,GO:0006355,GO:0006464,GO:0006479,GO:0006725,GO:0006807,GO:0006950,GO:0006952,GO:0006996,GO:0008150,GO:0008152,GO:0008168,GO:0008213,GO:0008757,GO:0009008,GO:0009605,GO:0009607,GO:0009620,GO:0009743,GO:0009744,GO:0009746,GO:…											Viridiplantae	2CNFU@1,2QVZV@2759,37QKF@33090,3G815@35493	NA|NA|NA	S	DNA (cytosine-5-)-methyltransferase
XP_010267285.1	4432.XP_010267284.1	6.8e-231	806.6	Streptophyta		GO:0000062,GO:0000166,GO:0001101,GO:0003674,GO:0005488,GO:0005575,GO:0005622,GO:0005623,GO:0005634,GO:0005737,GO:0005829,GO:0006810,GO:0006869,GO:0008150,GO:0009314,GO:0009416,GO:0009628,GO:0009719,GO:0009723,GO:0009725,GO:0009753,GO:0010033,GO:0010876,GO:0017076,GO:0030554,GO:0032553,GO:0032555,GO:0032559,GO:0033036,GO:0033218,GO:0036094,GO:0042221,GO:0043167,GO:0043168,GO:0043226,GO:0043227,GO:…		ko:K20285					ko00000,ko04131				Viridiplantae	37N7X@33090,3G9Y8@35493,KOG0379@1,KOG0379@2759	NA|NA|NA	S	acyl-CoA-binding domain-containing protein
XP_010275600.1	4432.XP_010275600.1	1.1e-135	489.2	Streptophyta		GO:0005575,GO:0005622,GO:0005623,GO:0016020,GO:0032991,GO:0044424,GO:0044425,GO:0044464,GO:0045273,GO:0070469,GO:0098796,GO:0098803											Viridiplantae	28I9M@1,2QQK1@2759,37MNV@33090,3G9SA@35493	NA|NA|NA	S	protein At1g47420, mitochondrial-like
XP_010244962.1	4432.XP_010244962.1	9.8e-195	686.4	Streptophyta		GO:0003674,GO:0005488,GO:0005515,GO:0005575,GO:0005622,GO:0005623,GO:0005634,GO:0005856,GO:0005874,GO:0008017,GO:0008092,GO:0015630,GO:0015631,GO:0043226,GO:0043227,GO:0043228,GO:0043229,GO:0043231,GO:0043232,GO:0044422,GO:0044424,GO:0044430,GO:0044446,GO:0044464,GO:0099080,GO:0099081,GO:0099512,GO:0099513											Viridiplantae	2CN72@1,2QUAG@2759,37RSR@33090,3G90X@35493	NA|NA|NA	S	IQ-domain
XP_010259597.1	102107.XP_008235056.1	1.3e-49	202.6	fabids		GO:0000245,GO:0000375,GO:0000377,GO:0000387,GO:0000398,GO:0000932,GO:0000956,GO:0003674,GO:0003676,GO:0003723,GO:0005488,GO:0005575,GO:0005622,GO:0005623,GO:0005634,GO:0005688,GO:0005737,GO:0006139,GO:0006396,GO:0006397,GO:0006401,GO:0006402,GO:0006725,GO:0006807,GO:0006996,GO:0008150,GO:0008152,GO:0008380,GO:0009056,GO:0009057,GO:0009892,GO:0009987,GO:0010467,GO:0010468,GO:0010605,GO:0010629,GO:…		ko:K12623	ko03018,ko03040,map03018,map03040	M00354,M00396,M00397			ko00000,ko00001,ko00002,ko03019,ko03041				Viridiplantae	37TQ9@33090,3GI7G@35493,4JP42@91835,KOG3293@1,KOG3293@2759	NA|NA|NA	A	U6 snRNA-associated Sm-like protein
XP_010260224.1	4432.XP_010260224.1	0	1094	Streptophyta		GO:0003674,GO:0003676,GO:0003723,GO:0003743,GO:0003824,GO:0004721,GO:0004722,GO:0005488,GO:0005575,GO:0005622,GO:0005623,GO:0005634,GO:0005635,GO:0005654,GO:0005737,GO:0005783,GO:0005789,GO:0005829,GO:0005852,GO:0005911,GO:0006412,GO:0006413,GO:0006464,GO:0006470,GO:0006518,GO:0006793,GO:0006796,GO:0006807,GO:0006810,GO:0006913,GO:0007154,GO:0007165,GO:0008135,GO:0008150,GO:0008152,GO:0009058,GO:…		ko:K03251	ko03013,map03013				ko00000,ko00001,ko03012				Viridiplantae	37KXQ@33090,3GDMM@35493,KOG2479@1,KOG2479@2759	NA|NA|NA	J	mRNA cap-binding component of the eukaryotic translation initiation factor 3 (eIF-3) complex, which is involved in protein synthesis of a specialized repertoire of mRNAs and, together with other initiation factors, stimulates binding of mRNA and methionyl-tRNAi to the 40S ribosome. The eIF-3 complex specifically targets and initiates translation of a subset of mRNAs involved in cell proliferation…
XP_010257498.1	4432.XP_010257498.1	1.2e-191	675.6	Streptophyta		GO:0000003,GO:0000902,GO:0000904,GO:0003006,GO:0003674,GO:0003824,GO:0004842,GO:0006464,GO:0006807,GO:0007275,GO:0008150,GO:0008152,GO:0009653,GO:0009791,GO:0009826,GO:0009888,GO:0009987,GO:0010026,GO:0010154,GO:0016043,GO:0016049,GO:0016567,GO:0016740,GO:0019538,GO:0019787,GO:0022412,GO:0022414,GO:0030154,GO:0032446,GO:0032501,GO:0032502,GO:0032504,GO:0032989,GO:0036211,GO:0040007,GO:0043170,GO:…	2.3.2.27	ko:K11982					ko00000,ko01000,ko04121,ko04131				Viridiplantae	37V48@33090,3GJ1V@35493,KOG0800@1,KOG0800@2759	NA|NA|NA	O	E3 ubiquitin-protein ligase
XP_010249312.1	4432.XP_010249305.1	1.3e-213	748.8	Streptophyta													Viridiplantae	37M91@33090,3G8TK@35493,COG0515@1,KOG1187@2759	NA|NA|NA	T	belongs to the protein kinase superfamily
XP_010250853.1	4432.XP_010250853.1	7.4e-310	1068.9	Streptophyta	G6PD5	GO:0003674,GO:0003824,GO:0004345,GO:0005575,GO:0005622,GO:0005623,GO:0005737,GO:0005829,GO:0005975,GO:0005996,GO:0006006,GO:0006081,GO:0006098,GO:0006139,GO:0006725,GO:0006732,GO:0006733,GO:0006739,GO:0006753,GO:0006793,GO:0006796,GO:0006807,GO:0008150,GO:0008152,GO:0009051,GO:0009117,GO:0009507,GO:0009536,GO:0009987,GO:0010035,GO:0010038,GO:0016491,GO:0016614,GO:0016616,GO:0019318,GO:0019362,GO:…	1.1.1.363,1.1.1.49	ko:K00036	ko00030,ko00480,ko01100,ko01110,ko01120,ko01130,ko01200,ko05230,map00030,map00480,map01100,map01110,map01120,map01130,map01200,map05230	M00004,M00006,M00008	R00835,R02736,R10907	RC00001,RC00066	ko00000,ko00001,ko00002,ko01000,ko04147				Viridiplantae	37K4E@33090,3GBQX@35493,COG0364@1,KOG0563@2759	NA|NA|NA	G	Catalyzes the rate-limiting step of the oxidative pentose-phosphate pathway, which represents a route for the dissimilation of carbohydrates besides glycolysis
XP_010276533.1	4432.XP_010276533.1	0	4324.6	Streptophyta		GO:0000278,GO:0000281,GO:0000910,GO:0000911,GO:0003674,GO:0003774,GO:0003777,GO:0003824,GO:0005575,GO:0005622,GO:0005623,GO:0005856,GO:0005871,GO:0005875,GO:0006928,GO:0007017,GO:0007018,GO:0007049,GO:0008150,GO:0009987,GO:0015630,GO:0016462,GO:0016787,GO:0016817,GO:0016818,GO:0016887,GO:0017111,GO:0022402,GO:0032506,GO:0032991,GO:0043226,GO:0043228,GO:0043229,GO:0043232,GO:0044422,GO:0044424,GO:…		ko:K10400,ko:K20478					ko00000,ko04131,ko04812				Viridiplantae	2QR1R@2759,37JHR@33090,3GGR0@35493,COG5059@1	NA|NA|NA	Z	Belongs to the TRAFAC class myosin-kinesin ATPase superfamily. Kinesin family
XP_010278539.1	4432.XP_010278535.1	5.8e-228	797	Streptophyta		GO:0005575,GO:0005622,GO:0005623,GO:0005634,GO:0005737,GO:0043226,GO:0043227,GO:0043229,GO:0043231,GO:0044424,GO:0044464		ko:K08332					ko00000,ko03029,ko04131				Viridiplantae	37RG8@33090,3GBZJ@35493,KOG0167@1,KOG0167@2759	NA|NA|NA	J	U-box domain-containing protein
XP_010277756.1	4432.XP_010277752.1	6.5e-205	719.9	Streptophyta													Viridiplantae	2BAH3@1,2S0VR@2759,37V2Q@33090,3GIPF@35493	NA|NA|NA	S	isoform X1
XP_010252788.1	4432.XP_010252788.1	6.9e-223	779.6	Streptophyta	ACAT2	GO:0000003,GO:0000902,GO:0000904,GO:0003006,GO:0003674,GO:0003824,GO:0003985,GO:0003988,GO:0005575,GO:0005622,GO:0005623,GO:0005737,GO:0005777,GO:0005829,GO:0005886,GO:0006082,GO:0006629,GO:0006631,GO:0006635,GO:0008150,GO:0008152,GO:0008202,GO:0009056,GO:0009062,GO:0009653,GO:0009826,GO:0009846,GO:0009856,GO:0009860,GO:0009932,GO:0009987,GO:0016020,GO:0016042,GO:0016043,GO:0016049,GO:0016054,GO:…	2.3.1.9	ko:K00626	ko00071,ko00072,ko00280,ko00310,ko00362,ko00380,ko00620,ko00630,ko00640,ko00650,ko00720,ko00900,ko01100,ko01110,ko01120,ko01130,ko01200,ko01212,ko02020,map00071,map00072,map00280,map00310,map00362,map00380,map00620,map00630,map00640,map00650,map00720,map00900,map01100,map01110,map01120,map01130,map01200,map01212,map02020	M00088,M00095,M00373,M00374,M00375	R00238,R01177	RC00004,RC00326	ko00000,ko00001,ko00002,ko01000,ko04147				Viridiplantae	37IMT@33090,3G8HX@35493,COG0183@1,KOG1390@2759	NA|NA|NA	I	Belongs to the thiolase family
XP_010276781.1	4432.XP_010276781.1	2.3e-284	984.2	Eukaryota			3.4.22.68	ko:K08592					ko00000,ko01000,ko01002,ko04121				Eukaryota	COG5160@1,KOG0778@2759	NA|NA|NA	O	protein modification by small protein removal
XP_010276073.1	4432.XP_010276073.1	7.5e-283	979.2	Streptophyta													Viridiplantae	28PBH@1,2QVYW@2759,37MBZ@33090,3GGCH@35493	NA|NA|NA
XP_019053346.1	4432.XP_010261650.1	6.7e-62	243.8	Streptophyta													Viridiplantae	380NK@33090,3GQEK@35493,COG2801@1,KOG0017@2759	NA|NA|NA	L	transposition, RNA-mediated
XP_019056161.1	4432.XP_010241374.1	0	3483	Streptophyta													Viridiplantae	28KA9@1,2QSR0@2759,37IP3@33090,3G828@35493	NA|NA|NA
XP_010269601.1	4432.XP_010269601.1	1.6e-277	961.4	Streptophyta		GO:0000226,GO:0001578,GO:0005575,GO:0005622,GO:0005623,GO:0005737,GO:0005829,GO:0006996,GO:0007010,GO:0007017,GO:0008150,GO:0009987,GO:0016043,GO:0022607,GO:0030030,GO:0030031,GO:0034622,GO:0035082,GO:0043933,GO:0044085,GO:0044424,GO:0044444,GO:0044464,GO:0044782,GO:0060271,GO:0065003,GO:0070286,GO:0070925,GO:0071840,GO:0120031,GO:0120036											Viridiplantae	37M6G@33090,3GA1N@35493,COG0457@1,KOG1124@2759	NA|NA|NA	S	cellular component assembly
XP_010255332.1	4432.XP_010255332.1	0	1500.3	Streptophyta													Viridiplantae	28K0H@1,2QSEZ@2759,37J0T@33090,3GGV7@35493	NA|NA|NA	S	ZINC FINGER protein
XP_010259858.1	3988.XP_002525111.1	2.8e-61	242.3	fabids		GO:0000003,GO:0001067,GO:0003006,GO:0003674,GO:0003676,GO:0003677,GO:0003700,GO:0005488,GO:0005575,GO:0005622,GO:0005623,GO:0005634,GO:0006355,GO:0007275,GO:0008150,GO:0009791,GO:0009889,GO:0009937,GO:0009966,GO:0010029,GO:0010154,GO:0010431,GO:0010468,GO:0010556,GO:0010646,GO:0019219,GO:0019222,GO:0021700,GO:0022414,GO:0023051,GO:0031323,GO:0031326,GO:0032501,GO:0032502,GO:0032504,GO:0043226,GO:…											Viridiplantae	37NQH@33090,3GA8B@35493,4JJZK@91835,KOG1721@1,KOG1721@2759	NA|NA|NA	S	ZINC FINGER protein
XP_010262389.1	4432.XP_010262389.1	2.3e-254	884.4	Streptophyta				ko:K08770	ko03320,map03320				ko00000,ko00001,ko04121				Viridiplantae	37K87@33090,3G7XW@35493,COG5272@1,KOG0001@2759	NA|NA|NA	O	ubiquitin
XP_010269545.1	4432.XP_010269545.1	0	1505.7	Streptophyta		GO:0000070,GO:0000226,GO:0000278,GO:0000280,GO:0000775,GO:0000776,GO:0000819,GO:0000902,GO:0000904,GO:0003674,GO:0003774,GO:0003777,GO:0003824,GO:0005488,GO:0005515,GO:0005575,GO:0005618,GO:0005622,GO:0005623,GO:0005694,GO:0005737,GO:0005794,GO:0005795,GO:0005856,GO:0005871,GO:0005874,GO:0005875,GO:0005886,GO:0006928,GO:0006996,GO:0007010,GO:0007017,GO:0007018,GO:0007019,GO:0007049,GO:0007059,GO:…		ko:K10393					ko00000,ko03036,ko04812				Viridiplantae	37IG2@33090,3G785@35493,COG5059@1,KOG0246@2759	NA|NA|NA	Z	Belongs to the TRAFAC class myosin-kinesin ATPase superfamily. Kinesin family
XP_019052879.1	4432.XP_010253495.1	5.2e-144	516.9	Streptophyta			1.11.1.11,1.11.1.5	ko:K00428,ko:K00434	ko00053,ko00480,map00053,map00480		R00644	RC00092	ko00000,ko00001,ko01000				Viridiplantae	2QR1E@2759,37RD2@33090,3GADY@35493,COG0685@1	NA|NA|NA	E	Belongs to the peroxidase family
XP_010253045.1	4432.XP_010253045.1	5.4e-306	1056.2	Streptophyta			3.6.4.13	ko:K11594,ko:K12823	ko03040,ko04622,ko05161,ko05202,ko05203,ko05205,map03040,map04622,map05161,map05202,map05203,map05205				ko00000,ko00001,ko01000,ko03009,ko03019,ko03036,ko03041				Viridiplantae	37JNI@33090,3GE8G@35493,COG0513@1,KOG0331@2759	NA|NA|NA	A	Belongs to the DEAD box helicase family
XP_010253090.1	4432.XP_010253090.1	3.4e-225	787.3	Streptophyta		GO:0003674,GO:0003700,GO:0005488,GO:0005515,GO:0005575,GO:0005622,GO:0005623,GO:0005634,GO:0005654,GO:0005737,GO:0006355,GO:0008150,GO:0009889,GO:0010468,GO:0010556,GO:0019219,GO:0019222,GO:0031323,GO:0031326,GO:0031974,GO:0031981,GO:0043226,GO:0043227,GO:0043229,GO:0043231,GO:0043233,GO:0043621,GO:0044422,GO:0044424,GO:0044428,GO:0044444,GO:0044446,GO:0044464,GO:0048471,GO:0050789,GO:0050794,GO:…											Viridiplantae	2CMJS@1,2QQKB@2759,37P65@33090,3GFDA@35493	NA|NA|NA	K	Transcription factor
XP_010244358.1	4432.XP_010244357.1	8e-229	799.3	Streptophyta													Viridiplantae	2CMF5@1,2QQ6S@2759,37PID@33090,3GBQF@35493	NA|NA|NA	S	Core-2 I-branching beta-1,6-N-acetylglucosaminyltransferase family protein
XP_010249333.1	4432.XP_010249333.1	1.7e-127	461.8	Streptophyta		GO:0003674,GO:0003824,GO:0004551,GO:0005575,GO:0005622,GO:0005623,GO:0005634,GO:0005737,GO:0005739,GO:0016462,GO:0016787,GO:0016817,GO:0016818,GO:0034432,GO:0043226,GO:0043227,GO:0043229,GO:0043231,GO:0044424,GO:0044444,GO:0044464	3.6.1.52	ko:K07766					ko00000,ko01000				Viridiplantae	37U0R@33090,3GCVZ@35493,COG0494@1,KOG2839@2759	NA|NA|NA	T	Nudix hydrolase
XP_019054455.1	4432.XP_010266842.1	0	1601.6	Streptophyta	ISA3	GO:0000272,GO:0003674,GO:0003824,GO:0004133,GO:0004553,GO:0005575,GO:0005622,GO:0005623,GO:0005737,GO:0005975,GO:0005976,GO:0005977,GO:0005982,GO:0005983,GO:0006073,GO:0006091,GO:0006112,GO:0006996,GO:0008150,GO:0008152,GO:0009056,GO:0009057,GO:0009251,GO:0009501,GO:0009507,GO:0009532,GO:0009536,GO:0009569,GO:0009570,GO:0009657,GO:0009660,GO:0009987,GO:0015980,GO:0016043,GO:0016052,GO:0016787,GO:…	3.2.1.68	ko:K01214	ko00500,ko01100,ko01110,map00500,map01100,map01110	M00565	R09995,R11261		ko00000,ko00001,ko00002,ko01000		CBM48,GH13		Viridiplantae	37S5X@33090,3G7TQ@35493,COG0296@1,KOG0470@2759	NA|NA|NA	G	Isoamylase 3
XP_010266798.1	4432.XP_010266798.1	0	1439.9	Streptophyta	HSP90B	GO:0001101,GO:0002790,GO:0003674,GO:0003824,GO:0005575,GO:0005576,GO:0005622,GO:0005623,GO:0005634,GO:0005737,GO:0005739,GO:0005773,GO:0005774,GO:0005783,GO:0005788,GO:0005886,GO:0005911,GO:0006810,GO:0006950,GO:0006970,GO:0008104,GO:0008150,GO:0009266,GO:0009306,GO:0009409,GO:0009414,GO:0009415,GO:0009506,GO:0009507,GO:0009536,GO:0009628,GO:0009651,GO:0009888,GO:0009934,GO:0009987,GO:0010035,GO:…		ko:K09487	ko04141,ko04151,ko04626,ko04657,ko04915,ko04918,ko05200,ko05215,ko05418,map04141,map04151,map04626,map04657,map04915,map04918,map05200,map05215,map05418				ko00000,ko00001,ko03110				Viridiplantae	37NB8@33090,3GB05@35493,COG0326@1,KOG0020@2759	NA|NA|NA	O	Endoplasmin homolog
XP_010251112.1	4432.XP_010251107.1	0	4086.6	Streptophyta				ko:K20478					ko00000,ko04131				Viridiplantae	37V0T@33090,3GKMC@35493,KOG1181@1,KOG1181@2759	NA|NA|NA	S	tissue development
XP_010252745.1	4432.XP_010252744.1	3.1e-127	461.5	Streptophyta		GO:0000322,GO:0000323,GO:0000324,GO:0000724,GO:0000725,GO:0000731,GO:0003674,GO:0003824,GO:0004175,GO:0004222,GO:0005488,GO:0005515,GO:0005575,GO:0005622,GO:0005623,GO:0005634,GO:0005635,GO:0005737,GO:0005773,GO:0006139,GO:0006259,GO:0006281,GO:0006301,GO:0006302,GO:0006310,GO:0006464,GO:0006508,GO:0006725,GO:0006807,GO:0006950,GO:0006974,GO:0008150,GO:0008152,GO:0008233,GO:0008237,GO:0009058,GO:…											Viridiplantae	37K7H@33090,3GC0S@35493,KOG1558@1,KOG1558@2759	NA|NA|NA	P	DNA damage response protein
XP_010241588.1	4432.XP_010241588.1	0	1269.6	Streptophyta		GO:0000228,GO:0000278,GO:0000793,GO:0000794,GO:0000798,GO:0000819,GO:0003674,GO:0003682,GO:0005488,GO:0005575,GO:0005622,GO:0005623,GO:0005634,GO:0005694,GO:0005730,GO:0006139,GO:0006259,GO:0006281,GO:0006302,GO:0006725,GO:0006807,GO:0006950,GO:0006974,GO:0006996,GO:0007049,GO:0007059,GO:0007062,GO:0007275,GO:0008150,GO:0008152,GO:0008278,GO:0009553,GO:0009555,GO:0009561,GO:0009987,GO:0016043,GO:…		ko:K06670	ko04110,ko04111,map04110,map04111				ko00000,ko00001,ko03036				Viridiplantae	37MVR@33090,3GAXW@35493,KOG1213@1,KOG1213@2759	NA|NA|NA	D	Sister chromatid cohesion 1 protein
XP_010242279.1	4432.XP_010242279.1	0	1080.1	Streptophyta		GO:0003674,GO:0005488,GO:0005507,GO:0005575,GO:0005622,GO:0005623,GO:0005737,GO:0005739,GO:0009507,GO:0009526,GO:0009536,GO:0009941,GO:0031967,GO:0031975,GO:0043167,GO:0043169,GO:0043226,GO:0043227,GO:0043229,GO:0043231,GO:0044422,GO:0044424,GO:0044434,GO:0044435,GO:0044444,GO:0044446,GO:0044464,GO:0046872,GO:0046914	2.3.1.12	ko:K00627	ko00010,ko00020,ko00620,ko01100,ko01110,ko01120,ko01130,ko01200,map00010,map00020,map00620,map01100,map01110,map01120,map01130,map01200	M00307	R00209,R02569	RC00004,RC02742,RC02857	br01601,ko00000,ko00001,ko00002,ko01000				Viridiplantae	37HR1@33090,3G96V@35493,COG0508@1,KOG0557@2759	NA|NA|NA	C	The pyruvate dehydrogenase complex catalyzes the overall conversion of pyruvate to acetyl-CoA and CO(2)
XP_010256685.1	4432.XP_010256685.1	7.4e-71	274.2	Streptophyta		GO:0003674,GO:0003676,GO:0003723,GO:0005488,GO:0006139,GO:0006325,GO:0006396,GO:0006464,GO:0006473,GO:0006475,GO:0006725,GO:0006807,GO:0006996,GO:0008150,GO:0008152,GO:0008380,GO:0009314,GO:0009416,GO:0009628,GO:0009642,GO:0009644,GO:0009987,GO:0010467,GO:0010468,GO:0016043,GO:0016070,GO:0016569,GO:0016570,GO:0016573,GO:0018193,GO:0018205,GO:0018393,GO:0018394,GO:0019219,GO:0019222,GO:0019538,GO:…		ko:K12897	ko03040,map03040				ko00000,ko00001,ko01009,ko03041				Viridiplantae	37R2N@33090,3GG04@35493,KOG4661@1,KOG4661@2759	NA|NA|NA	A	serine arginine-rich splicing factor
XP_010256038.1	4432.XP_010256036.1	0	1091.3	Streptophyta													Viridiplantae	28PVX@1,2QWIJ@2759,37PKT@33090,3GFAH@35493	NA|NA|NA	S	XS domain
XP_010262451.1	4432.XP_010262451.1	3.7e-260	903.7	Streptophyta		GO:0003674,GO:0003676,GO:0003723,GO:0003729,GO:0005488,GO:0005575,GO:0005622,GO:0005623,GO:0005737,GO:0006464,GO:0006508,GO:0006807,GO:0006914,GO:0008150,GO:0008152,GO:0009056,GO:0009987,GO:0010494,GO:0016236,GO:0016579,GO:0019538,GO:0032386,GO:0032879,GO:0032991,GO:0034517,GO:0035770,GO:0035973,GO:0036211,GO:0036464,GO:0043021,GO:0043170,GO:0043226,GO:0043228,GO:0043229,GO:0043232,GO:0043412,GO:…											Viridiplantae	37NXP@33090,3G7G2@35493,KOG0116@1,KOG0116@2759	NA|NA|NA	A	G3BP-like protein
XP_010259118.1	4432.XP_010259117.1	0	2753	Streptophyta		GO:0003674,GO:0003779,GO:0005488,GO:0005515,GO:0005575,GO:0005622,GO:0005623,GO:0005634,GO:0005886,GO:0005911,GO:0008092,GO:0009506,GO:0016020,GO:0030054,GO:0043226,GO:0043227,GO:0043229,GO:0043231,GO:0044424,GO:0044464,GO:0044877,GO:0051015,GO:0055044,GO:0071944		ko:K20478					ko00000,ko04131				Viridiplantae	2C248@1,2QQ6M@2759,37RJW@33090,3G86G@35493	NA|NA|NA	S	Kinase interacting (KIP1-like) family protein
XP_010248835.1	4432.XP_010248833.1	1.8e-204	718.4	Streptophyta				ko:K08869					ko00000,ko01001				Viridiplantae	37KZX@33090,3GE5H@35493,COG0661@1,KOG1235@2759	NA|NA|NA	S	AarF domain-containing protein kinase
XP_010245043.1	4432.XP_010245040.1	0	1555.4	Streptophyta													Viridiplantae	2C1JU@1,2QQJY@2759,37PNJ@33090,3G9HK@35493	NA|NA|NA	S	isoform X1
XP_010277482.1	4432.XP_010277481.1	1.3e-252	878.6	Streptophyta													Viridiplantae	37M8X@33090,3G7QZ@35493,COG0484@1,KOG0714@2759	NA|NA|NA	O	Chaperone DnaJ-domain superfamily protein
XP_010253662.1	4432.XP_010253662.1	0	1471.1	Streptophyta	HDS	GO:0001101,GO:0002376,GO:0003674,GO:0003824,GO:0005488,GO:0005575,GO:0005622,GO:0005623,GO:0005737,GO:0006081,GO:0006082,GO:0006090,GO:0006629,GO:0006644,GO:0006720,GO:0006793,GO:0006796,GO:0006950,GO:0006952,GO:0006955,GO:0007154,GO:0007165,GO:0008150,GO:0008152,GO:0008299,GO:0008610,GO:0008654,GO:0009058,GO:0009240,GO:0009507,GO:0009526,GO:0009532,GO:0009536,GO:0009570,GO:0009605,GO:0009607,GO:…	1.17.7.1,1.17.7.3	ko:K03526	ko00900,ko01100,ko01110,ko01130,map00900,map01100,map01110,map01130	M00096	R08689,R10859	RC01486	ko00000,ko00001,ko00002,ko01000				Viridiplantae	2QSBY@2759,37P9A@33090,3GCTI@35493,COG0821@1	NA|NA|NA	I	4-hydroxy-3-methylbut-2-en-1-yl diphosphate synthase
XP_010241755.1	4432.XP_010241754.1	6.7e-201	706.4	Streptophyta		GO:0005575,GO:0005622,GO:0005623,GO:0005737,GO:0006355,GO:0006996,GO:0008150,GO:0009295,GO:0009507,GO:0009532,GO:0009536,GO:0009570,GO:0009657,GO:0009658,GO:0009889,GO:0009987,GO:0010468,GO:0010556,GO:0016043,GO:0019219,GO:0019222,GO:0031323,GO:0031326,GO:0042644,GO:0042646,GO:0043226,GO:0043227,GO:0043228,GO:0043229,GO:0043231,GO:0043232,GO:0044422,GO:0044424,GO:0044434,GO:0044435,GO:0044444,GO:…											Viridiplantae	28JFZ@1,2QRV4@2759,37HZN@33090,3GGXV@35493	NA|NA|NA	S	chloroplast organization
XP_010273439.1	4432.XP_010273438.1	0	1269.6	Streptophyta													Viridiplantae	37P9P@33090,3G8TA@35493,KOG1121@1,KOG1121@2759	NA|NA|NA	L	Zinc finger BED domain-containing protein RICESLEEPER
XP_010265772.1	4432.XP_010265772.1	5.7e-75	288.1	Streptophyta		GO:0000166,GO:0003674,GO:0005488,GO:0005575,GO:0005622,GO:0005623,GO:0005737,GO:0009507,GO:0009536,GO:0036094,GO:0043226,GO:0043227,GO:0043229,GO:0043231,GO:0044424,GO:0044444,GO:0044464,GO:0097159,GO:1901265,GO:1901363											Viridiplantae	37RBP@33090,3GC4B@35493,COG4886@1,KOG0619@2759	NA|NA|NA	L	DNA-damage-repair toleration protein
XP_010276901.1	4432.XP_010276892.1	0	1075.1	Streptophyta													Viridiplantae	37HPW@33090,3GD5W@35493,COG2124@1,KOG0156@2759	NA|NA|NA	Q	Belongs to the cytochrome P450 family
XP_010247452.1	4432.XP_010247444.1	2.8e-72	278.5	Streptophyta		GO:0000375,GO:0000377,GO:0000398,GO:0003674,GO:0005488,GO:0005515,GO:0005575,GO:0005576,GO:0005622,GO:0005623,GO:0005634,GO:0005654,GO:0005737,GO:0005829,GO:0006139,GO:0006396,GO:0006397,GO:0006725,GO:0006807,GO:0008150,GO:0008152,GO:0008380,GO:0009987,GO:0010467,GO:0016070,GO:0016071,GO:0030544,GO:0031072,GO:0031974,GO:0031981,GO:0034641,GO:0043170,GO:0043226,GO:0043227,GO:0043229,GO:0043231,GO:…		ko:K09528					ko00000,ko03041,ko03110				Viridiplantae	37QVH@33090,3GAP8@35493,KOG1150@1,KOG1150@2759	NA|NA|NA	O	DnaJ homolog, subfamily C, member
XP_010251462.1	4432.XP_010251458.1	8.7e-217	759.2	Streptophyta		GO:0003674,GO:0003824,GO:0005575,GO:0005622,GO:0005623,GO:0005737,GO:0005783,GO:0005911,GO:0006464,GO:0006479,GO:0006807,GO:0008150,GO:0008152,GO:0008168,GO:0008170,GO:0008213,GO:0008276,GO:0008757,GO:0009506,GO:0009987,GO:0012505,GO:0016278,GO:0016279,GO:0016740,GO:0016741,GO:0018022,GO:0018193,GO:0018205,GO:0019538,GO:0030054,GO:0032259,GO:0036211,GO:0043170,GO:0043226,GO:0043227,GO:0043229,GO:…	2.1.1.43	ko:K11423	ko00310,map00310		R03875,R03938,R04866,R04867	RC00003,RC00060,RC00181,RC00496	ko00000,ko00001,ko01000,ko03036				Viridiplantae	37KHD@33090,3G7I8@35493,COG2940@1,KOG1081@2759	NA|NA|NA	K	Histone-lysine n-methyltransferase
XP_010275944.1	4432.XP_010275944.1	3.4e-222	777.3	Streptophyta		GO:0002237,GO:0003674,GO:0003824,GO:0004618,GO:0004672,GO:0005575,GO:0005576,GO:0005622,GO:0005623,GO:0005634,GO:0005737,GO:0005773,GO:0005774,GO:0005829,GO:0005886,GO:0005911,GO:0005975,GO:0006082,GO:0006090,GO:0006091,GO:0006096,GO:0006139,GO:0006163,GO:0006164,GO:0006165,GO:0006464,GO:0006468,GO:0006725,GO:0006732,GO:0006733,GO:0006753,GO:0006754,GO:0006757,GO:0006793,GO:0006796,GO:0006807,GO:…	2.7.2.3	ko:K00927	ko00010,ko00710,ko01100,ko01110,ko01120,ko01130,ko01200,ko01230,map00010,map00710,map01100,map01110,map01120,map01130,map01200,map01230	M00001,M00002,M00003,M00165,M00166,M00308,M00552	R01512	RC00002,RC00043	ko00000,ko00001,ko00002,ko01000,ko04147				Viridiplantae	37R6T@33090,3GA5G@35493,COG0126@1,KOG1367@2759	NA|NA|NA	G	Belongs to the phosphoglycerate kinase family
XP_010242879.1	4432.XP_010242879.1	1.9e-49	201.8	Streptophyta		GO:0000243,GO:0000245,GO:0000375,GO:0000377,GO:0000387,GO:0000398,GO:0003674,GO:0003676,GO:0003723,GO:0005488,GO:0005575,GO:0005622,GO:0005623,GO:0005634,GO:0005681,GO:0005682,GO:0005684,GO:0005685,GO:0005686,GO:0005687,GO:0005689,GO:0005730,GO:0005737,GO:0005829,GO:0006139,GO:0006396,GO:0006397,GO:0006725,GO:0006807,GO:0008150,GO:0008152,GO:0008380,GO:0009987,GO:0010467,GO:0016043,GO:0016070,GO:…		ko:K11088	ko03040,ko04139,ko05322,map03040,map04139,map05322	M00351,M00352,M00354,M00355,M00398			ko00000,ko00001,ko00002,ko03032,ko03041				Viridiplantae	37TSZ@33090,3GIBB@35493,COG1958@1,KOG3172@2759	NA|NA|NA	A	Small nuclear ribonucleoprotein
XP_010276429.1	4432.XP_010276428.1	1.5e-176	625.5	Streptophyta			2.3.2.27	ko:K11982					ko00000,ko01000,ko04121,ko04131				Viridiplantae	37S75@33090,3GEA7@35493,KOG0800@1,KOG0800@2759	NA|NA|NA	O	E3 ubiquitin-protein ligase
XP_010278117.1	4432.XP_010278116.1	0	2353.2	Streptophyta													Viridiplantae	28K02@1,2QSEI@2759,37IFZ@33090,3GCMC@35493	NA|NA|NA	S	Zinc knuckle (CCHC-type) family protein
XP_010267789.1	4432.XP_010267789.1	0	2312.7	Streptophyta													Viridiplantae	37NSE@33090,3GBA5@35493,KOG2955@1,KOG2955@2759	NA|NA|NA	M	N-terminal region of Chorein or VPS13
XP_010258778.1	4432.XP_010258778.1	1.5e-141	508.8	Streptophyta		GO:0000338,GO:0005575,GO:0005622,GO:0005623,GO:0005737,GO:0005829,GO:0006464,GO:0006508,GO:0006807,GO:0008150,GO:0008152,GO:0009987,GO:0010387,GO:0016043,GO:0019538,GO:0022607,GO:0034622,GO:0036211,GO:0043170,GO:0043412,GO:0043933,GO:0044085,GO:0044237,GO:0044238,GO:0044260,GO:0044267,GO:0044424,GO:0044444,GO:0044464,GO:0065003,GO:0070646,GO:0070647,GO:0071704,GO:0071840,GO:1901564		ko:K12180					ko00000,ko04121				Viridiplantae	37JXP@33090,3G7SD@35493,KOG3250@1,KOG3250@2759	NA|NA|NA	OT	Cop9 signalosome complex subunit
XP_010272776.1	4432.XP_010272776.1	1.9e-80	305.1	Streptophyta				ko:K13993	ko04141,map04141				ko00000,ko00001,ko03110				Viridiplantae	37TQV@33090,3GC1C@35493,COG0071@1,KOG0710@2759	NA|NA|NA	O	Belongs to the small heat shock protein (HSP20) family
XP_010254936.1	4432.XP_010254935.1	0	1347	Streptophyta		GO:0003674,GO:0003824,GO:0004177,GO:0005488,GO:0005575,GO:0005622,GO:0005623,GO:0005737,GO:0005829,GO:0005886,GO:0006508,GO:0006807,GO:0006810,GO:0008144,GO:0008150,GO:0008152,GO:0008233,GO:0008238,GO:0008270,GO:0009914,GO:0009926,GO:0010013,GO:0010817,GO:0016020,GO:0016787,GO:0019538,GO:0030145,GO:0031406,GO:0033218,GO:0033293,GO:0036094,GO:0043167,GO:0043168,GO:0043169,GO:0043170,GO:0043177,GO:…	3.4.11.9	ko:K01262					ko00000,ko01000,ko01002				Viridiplantae	37KXM@33090,3GA2P@35493,COG0006@1,KOG2413@2759	NA|NA|NA	E	Belongs to the peptidase M24B family
XP_010279623.1	4432.XP_010279623.1	2.2e-114	418.3	Streptophyta				ko:K04507	ko04310,map04310				ko00000,ko00001				Viridiplantae	37IDP@33090,3G86K@35493,KOG3260@1,KOG3260@2759	NA|NA|NA	T	Calcyclin-binding
XP_010258787.1	4432.XP_010258787.1	0	1327.4	Streptophyta		GO:0003674,GO:0005488,GO:0005515,GO:0005575,GO:0005622,GO:0005623,GO:0005634,GO:0005737,GO:0007275,GO:0008134,GO:0008150,GO:0009791,GO:0022622,GO:0032501,GO:0032502,GO:0043226,GO:0043227,GO:0043229,GO:0043231,GO:0044424,GO:0044464,GO:0048364,GO:0048527,GO:0048528,GO:0048731,GO:0048856,GO:0090696,GO:0099402											Viridiplantae	2E3D6@1,2SAGE@2759,388Z4@33090,3GXSU@35493	NA|NA|NA	S	Armadillo/beta-catenin-like repeat
XP_010264684.1	4432.XP_010264684.1	5.6e-86	323.6	Streptophyta	RPL12	GO:0000027,GO:0003674,GO:0003676,GO:0003723,GO:0003735,GO:0005198,GO:0005488,GO:0005575,GO:0005622,GO:0005623,GO:0005634,GO:0005730,GO:0005737,GO:0005773,GO:0005829,GO:0005840,GO:0005911,GO:0006412,GO:0006518,GO:0006807,GO:0006950,GO:0006996,GO:0008150,GO:0008152,GO:0008270,GO:0009058,GO:0009059,GO:0009266,GO:0009409,GO:0009506,GO:0009507,GO:0009536,GO:0009628,GO:0009987,GO:0010467,GO:0015934,GO:…		ko:K02870	ko03010,map03010	M00177			br01610,ko00000,ko00001,ko00002,ko03011				Viridiplantae	37NU6@33090,3G8Y0@35493,COG0080@1,KOG0886@2759	NA|NA|NA	J	Belongs to the universal ribosomal protein uL11 family
XP_010274226.1	4432.XP_010274225.1	0	1184.1	Streptophyta		GO:0002376,GO:0003674,GO:0005488,GO:0005515,GO:0005575,GO:0005622,GO:0005623,GO:0005634,GO:0005737,GO:0005829,GO:0006950,GO:0006952,GO:0006955,GO:0008150,GO:0009987,GO:0010033,GO:0034097,GO:0034341,GO:0042221,GO:0042802,GO:0042803,GO:0043226,GO:0043227,GO:0043229,GO:0043231,GO:0044424,GO:0044444,GO:0044464,GO:0045087,GO:0046983,GO:0048471,GO:0050896,GO:0051716,GO:0070887,GO:0071310,GO:0071345,GO:…		ko:K20899	ko04621,map04621				ko00000,ko00001				Viridiplantae	37QWT@33090,3G8U9@35493,KOG2037@1,KOG2037@2759	NA|NA|NA	S	Guanylate-binding protein
XP_010275219.1	4432.XP_010275218.1	0	6840	Streptophyta		GO:0000003,GO:0000902,GO:0000904,GO:0000932,GO:0001101,GO:0003006,GO:0005575,GO:0005622,GO:0005623,GO:0005737,GO:0006950,GO:0006970,GO:0006996,GO:0007033,GO:0007275,GO:0008150,GO:0009507,GO:0009536,GO:0009628,GO:0009651,GO:0009653,GO:0009719,GO:0009725,GO:0009737,GO:0009791,GO:0009825,GO:0009845,GO:0009888,GO:0009987,GO:0010026,GO:0010033,GO:0010090,GO:0010154,GO:0016043,GO:0016049,GO:0022414,GO:…		ko:K22262					ko00000,ko04131				Viridiplantae	37I21@33090,3GB4X@35493,KOG1786@1,KOG1786@2759,KOG1788@1,KOG1788@2759	NA|NA|NA	TU	domain-containing protein
XP_010254417.1	4432.XP_010254399.1	0	1102.4	Streptophyta													Viridiplantae	37JRX@33090,3GEAY@35493,COG0265@1,KOG1320@2759	NA|NA|NA	O	Protease Do-like 9
XP_010272929.1	4432.XP_010272912.1	5.3e-299	1033.1	Streptophyta			2.3.1.1	ko:K14682	ko00220,ko01100,ko01110,ko01130,ko01210,ko01230,map00220,map01100,map01110,map01130,map01210,map01230	M00028	R00259	RC00004,RC00064	ko00000,ko00001,ko00002,ko01000				Viridiplantae	37MWE@33090,3GCQU@35493,COG0548@1,KOG2436@2759	NA|NA|NA	E	Amino-acid acetyltransferase
XP_010252793.1	4432.XP_010252793.1	5e-116	423.7	Streptophyta				ko:K20347					ko00000,ko02000,ko04131	9.B.188.1.2			Viridiplantae	37K3M@33090,3G72U@35493,KOG1692@1,KOG1692@2759	NA|NA|NA	U	Transmembrane emp24 domain-containing protein
XP_019053066.1	4432.XP_010254508.1	4.4e-166	590.5	Streptophyta													Viridiplantae	2D6X7@1,2S57X@2759,37W42@33090,3GKMT@35493	NA|NA|NA	S	PWWP domain
XP_010244405.1	4432.XP_010244405.1	3.9e-284	983.4	Streptophyta		GO:0000166,GO:0003674,GO:0003824,GO:0004175,GO:0004222,GO:0005488,GO:0005524,GO:0005575,GO:0005622,GO:0005623,GO:0005737,GO:0005739,GO:0005740,GO:0005741,GO:0005743,GO:0005746,GO:0005750,GO:0005758,GO:0005759,GO:0005773,GO:0005774,GO:0006508,GO:0006605,GO:0006626,GO:0006627,GO:0006807,GO:0006810,GO:0006839,GO:0006886,GO:0006950,GO:0006970,GO:0006996,GO:0007005,GO:0008104,GO:0008144,GO:0008150,GO:…	1.8.5.7,3.4.24.64	ko:K01412,ko:K07393,ko:K21767					ko00000,ko01000,ko01002,ko03029,ko04812				Viridiplantae	37KI7@33090,3G8AB@35493,COG0612@1,KOG2067@2759	NA|NA|NA	O	Belongs to the peptidase M16 family
XP_010252617.1	4432.XP_010252616.1	1.2e-190	672.9	Streptophyta		GO:0003674,GO:0005488,GO:0005515,GO:0008022		ko:K03138	ko03022,map03022				ko00000,ko00001,ko03021				Viridiplantae	37R4C@33090,3GEZC@35493,KOG2393@1,KOG2393@2759	NA|NA|NA	K	Transcription initiation factor IIF subunit
XP_019053678.1	4432.XP_010260210.1	0	1790.8	Streptophyta			2.3.2.27	ko:K10143,ko:K16240	ko04115,ko04120,ko04712,map04115,map04120,map04712				ko00000,ko00001,ko01000,ko04121				Viridiplantae	37N6B@33090,3G93A@35493,KOG1033@1,KOG1033@2759	NA|NA|NA	J	SPA1-related
XP_010256992.1	4432.XP_010256991.1	2.6e-105	388.3	Streptophyta		GO:0000245,GO:0000354,GO:0000375,GO:0000377,GO:0000398,GO:0001650,GO:0003674,GO:0003676,GO:0003723,GO:0005488,GO:0005575,GO:0005622,GO:0005623,GO:0005634,GO:0005654,GO:0005681,GO:0005684,GO:0005685,GO:0005686,GO:0005730,GO:0005737,GO:0006139,GO:0006396,GO:0006397,GO:0006725,GO:0006807,GO:0008150,GO:0008152,GO:0008380,GO:0009987,GO:0010467,GO:0015030,GO:0016043,GO:0016070,GO:0016071,GO:0016604,GO:…		ko:K11091,ko:K11094	ko03040,map03040	M00351,M00352			ko00000,ko00001,ko00002,ko03041				Viridiplantae	37HTB@33090,3G8MG@35493,KOG4206@1,KOG4206@2759	NA|NA|NA	A	U2 small nuclear ribonucleoprotein
XP_010272204.1	4432.XP_010272203.1	0	3341.6	Streptophyta													Viridiplantae	37PN2@33090,3GCEH@35493,KOG1887@1,KOG1887@2759	NA|NA|NA	O	BEST Arabidopsis thaliana protein match is Ubiquitin carboxyl-terminal hydrolase-related protein (TAIR
XP_010245463.2	4432.XP_010245463.1	3.6e-282	976.9	Streptophyta		GO:0000003,GO:0003006,GO:0003674,GO:0003824,GO:0004333,GO:0005575,GO:0005622,GO:0005623,GO:0005737,GO:0005739,GO:0006082,GO:0006091,GO:0006099,GO:0006101,GO:0006106,GO:0006108,GO:0006950,GO:0006970,GO:0006979,GO:0008150,GO:0008152,GO:0009060,GO:0009628,GO:0009651,GO:0009856,GO:0009987,GO:0015980,GO:0016829,GO:0016835,GO:0016836,GO:0016999,GO:0017144,GO:0019752,GO:0022414,GO:0032501,GO:0032502,GO:…	4.2.1.2	ko:K01679	ko00020,ko00620,ko00720,ko01100,ko01110,ko01120,ko01130,ko01200,ko04934,ko05200,ko05211,map00020,map00620,map00720,map01100,map01110,map01120,map01130,map01200,map04934,map05200,map05211	M00009,M00011,M00173,M00376	R01082	RC00443	ko00000,ko00001,ko00002,ko01000				Viridiplantae	37IIH@33090,3GBTD@35493,COG0114@1,KOG1317@2759	NA|NA|NA	C	Fumarate hydratase
XP_010272656.1	4432.XP_010272655.1	2.1e-89	335.9	Streptophyta													Viridiplantae	2BEY6@1,2S15Q@2759,37VI4@33090,3GIQY@35493	NA|NA|NA
XP_010261036.1	4432.XP_010261035.1	0	6480.6	Streptophyta				ko:K19026					ko00000,ko03400				Viridiplantae	37RWH@33090,3GGZ5@35493,KOG1884@1,KOG1884@2759	NA|NA|NA	M	maturation of SSU-rRNA from tricistronic rRNA transcript (SSU-rRNA, 5.8S rRNA, LSU-rRNA)
XP_010250589.1	4432.XP_010250588.1	2e-208	731.5	Streptophyta		GO:0005575,GO:0005576,GO:0005622,GO:0005623,GO:0005634,GO:0005730,GO:0005737,GO:0005739,GO:0005773,GO:0005774,GO:0006950,GO:0006952,GO:0008150,GO:0009605,GO:0009607,GO:0009617,GO:0016020,GO:0031090,GO:0031974,GO:0031981,GO:0042742,GO:0043207,GO:0043226,GO:0043227,GO:0043228,GO:0043229,GO:0043231,GO:0043232,GO:0043233,GO:0044422,GO:0044424,GO:0044428,GO:0044437,GO:0044444,GO:0044446,GO:0044464,GO:…	1.2.4.1	ko:K00162	ko00010,ko00020,ko00620,ko01100,ko01110,ko01120,ko01130,ko01200,ko04066,ko04922,ko05230,map00010,map00020,map00620,map01100,map01110,map01120,map01130,map01200,map04066,map04922,map05230	M00307	R00014,R00209,R01699,R03270	RC00004,RC00027,RC00627,RC02742,RC02744,RC02882	br01601,ko00000,ko00001,ko00002,ko01000				Viridiplantae	37HH2@33090,3GEI8@35493,COG0022@1,KOG0524@2759	NA|NA|NA	C	The pyruvate dehydrogenase complex catalyzes the overall conversion of pyruvate to acetyl-CoA and CO(2)
XP_010242084.1	4432.XP_010242083.1	2.7e-260	904	Streptophyta													Viridiplantae	28KC0@1,2QST1@2759,37SDW@33090,3GDPP@35493	NA|NA|NA	G	GDP-fucose protein O-fucosyltransferase
XP_010248146.1	4432.XP_010248146.1	6.3e-99	366.7	Streptophyta		GO:0005575,GO:0005622,GO:0005623,GO:0005737,GO:0005794,GO:0006464,GO:0006471,GO:0006807,GO:0006810,GO:0006886,GO:0008104,GO:0008150,GO:0008152,GO:0009987,GO:0012505,GO:0015031,GO:0015833,GO:0016192,GO:0019538,GO:0033036,GO:0034613,GO:0036211,GO:0042886,GO:0043170,GO:0043226,GO:0043227,GO:0043229,GO:0043231,GO:0043412,GO:0044237,GO:0044238,GO:0044260,GO:0044267,GO:0044424,GO:0044444,GO:0044464,GO:…		ko:K07937	ko04072,ko04144,ko05110,ko05134,map04072,map04144,map05110,map05134				ko00000,ko00001,ko04031,ko04131,ko04147				Viridiplantae	37PTM@33090,3GEW7@35493,COG1100@1,KOG0070@2759	NA|NA|NA	U	Belongs to the small GTPase superfamily. Arf family
XP_010254886.1	4432.XP_010254886.1	0	3301.9	Streptophyta				ko:K18730					ko00000,ko03019				Viridiplantae	37R33@33090,3GGBB@35493,KOG1862@1,KOG1862@2759	NA|NA|NA	S	GYF domain-containing protein
XP_010266690.1	42345.XP_008802740.1	6.6e-44	183	Liliopsida	TIM9	GO:0003674,GO:0005215,GO:0005575,GO:0005622,GO:0005623,GO:0005737,GO:0005739,GO:0005740,GO:0005743,GO:0005758,GO:0006605,GO:0006626,GO:0006810,GO:0006839,GO:0006886,GO:0006996,GO:0007005,GO:0007006,GO:0007007,GO:0008104,GO:0008150,GO:0008565,GO:0009987,GO:0015031,GO:0015833,GO:0016020,GO:0016043,GO:0017038,GO:0019866,GO:0031090,GO:0031966,GO:0031967,GO:0031970,GO:0031974,GO:0031975,GO:0032991,GO:…		ko:K17777					ko00000,ko02000,ko03029	3.A.8.1			Viridiplantae	37VBV@33090,3GJKW@35493,3M0Q9@4447,KOG3479@1,KOG3479@2759	NA|NA|NA	U	Belongs to the small Tim family
XP_010272613.1	4432.XP_010272612.1	0	1381.3	Streptophyta		GO:0000271,GO:0003674,GO:0003824,GO:0005575,GO:0005622,GO:0005623,GO:0005737,GO:0005768,GO:0005794,GO:0005802,GO:0005975,GO:0005976,GO:0008150,GO:0008152,GO:0008194,GO:0009058,GO:0009059,GO:0009664,GO:0009832,GO:0009987,GO:0010289,GO:0010383,GO:0010393,GO:0010394,GO:0012505,GO:0016043,GO:0016051,GO:0016740,GO:0016757,GO:0016758,GO:0017144,GO:0031410,GO:0031982,GO:0031984,GO:0033692,GO:0034637,GO:…	2.4.1.43	ko:K13648	ko00520,map00520		R05191	RC00005	ko00000,ko00001,ko01000,ko01003		GT8		Viridiplantae	2CMWG@1,2QSDQ@2759,37HW2@33090,3G9GU@35493	NA|NA|NA	G	Belongs to the glycosyltransferase 8 family
XP_010244738.1	4432.XP_010244736.1	0	2590.5	Streptophyta													Viridiplantae	2C29V@1,2QQJ5@2759,37JVA@33090,3GF5V@35493	NA|NA|NA	S	isoform X1
XP_010241698.1	4432.XP_010241698.1	5.3e-250	869.8	Streptophyta		GO:0003674,GO:0003700,GO:0005488,GO:0005543,GO:0005575,GO:0005622,GO:0005623,GO:0005634,GO:0005737,GO:0005829,GO:0005886,GO:0006355,GO:0008150,GO:0008289,GO:0009536,GO:0009605,GO:0009607,GO:0009620,GO:0009889,GO:0010468,GO:0010556,GO:0016020,GO:0019219,GO:0019222,GO:0031323,GO:0031326,GO:0035091,GO:0043167,GO:0043168,GO:0043207,GO:0043226,GO:0043227,GO:0043229,GO:0043231,GO:0044424,GO:0044444,GO:…		ko:K19600					ko00000				Viridiplantae	37J58@33090,3G7U4@35493,KOG2502@1,KOG2502@2759	NA|NA|NA	S	Belongs to the TUB family
XP_010250946.1	4432.XP_010250929.1	0	1343.6	Streptophyta		GO:0003674,GO:0003824,GO:0005575,GO:0005622,GO:0005623,GO:0005737,GO:0008150,GO:0008152,GO:0008168,GO:0008757,GO:0016740,GO:0016741,GO:0032259,GO:0044424,GO:0044464											Viridiplantae	28I6U@1,2QRZJ@2759,37QCT@33090,3GDHK@35493	NA|NA|NA	S	Methyltransferase
XP_010277866.1	4432.XP_010277866.1	0	1248	Streptophyta	MTHFR1	GO:0003674,GO:0003824,GO:0004489,GO:0005575,GO:0005622,GO:0005623,GO:0005737,GO:0005829,GO:0006730,GO:0008150,GO:0008152,GO:0009987,GO:0016491,GO:0016645,GO:0016646,GO:0044237,GO:0044281,GO:0044424,GO:0044444,GO:0044464,GO:0055114	1.5.1.20,3.6.4.12	ko:K00297,ko:K10901	ko00670,ko00720,ko01100,ko01120,ko01200,ko01523,ko03440,ko03460,map00670,map00720,map01100,map01120,map01200,map01523,map03440,map03460	M00295,M00377,M00414	R01224,R07168	RC00081	ko00000,ko00001,ko00002,ko01000,ko03032,ko03400				Viridiplantae	37IS3@33090,3GF9V@35493,COG0685@1,KOG0564@2759	NA|NA|NA	E	Methylenetetrahydrofolate reductase
XP_010251067.1	4432.XP_010251067.1	0	1540.4	Streptophyta				ko:K20892					ko00000,ko01000,ko01003		GT77		Viridiplantae	2CNBA@1,2QUZF@2759,37SCC@33090,3GX8H@35493	NA|NA|NA	S	Arginine/serine-rich protein PNISR
XP_010277830.1	4432.XP_010277830.1	3.5e-76	290.8	Streptophyta	RPS16	GO:0000462,GO:0003674,GO:0003676,GO:0003723,GO:0003729,GO:0003735,GO:0005198,GO:0005488,GO:0005575,GO:0005618,GO:0005622,GO:0005623,GO:0005634,GO:0005730,GO:0005737,GO:0005829,GO:0005840,GO:0005844,GO:0005911,GO:0006139,GO:0006364,GO:0006396,GO:0006412,GO:0006518,GO:0006725,GO:0006807,GO:0008150,GO:0008152,GO:0009058,GO:0009059,GO:0009506,GO:0009507,GO:0009536,GO:0009987,GO:0010467,GO:0015935,GO:…		ko:K02960	ko03010,map03010	M00177			br01610,ko00000,ko00001,ko00002,ko03011				Viridiplantae	37TU1@33090,3GHY5@35493,COG0088@1,KOG1753@2759	NA|NA|NA	J	Belongs to the universal ribosomal protein uS9 family
XP_010261635.1	4432.XP_010261635.1	1.6e-296	1024.6	Streptophyta		GO:0000003,GO:0003674,GO:0003824,GO:0004616,GO:0005575,GO:0005622,GO:0005623,GO:0005737,GO:0005777,GO:0005829,GO:0006950,GO:0006970,GO:0008037,GO:0008150,GO:0008152,GO:0009507,GO:0009532,GO:0009536,GO:0009566,GO:0009567,GO:0009570,GO:0009628,GO:0009651,GO:0009987,GO:0009988,GO:0016043,GO:0016491,GO:0016614,GO:0016616,GO:0019822,GO:0019953,GO:0022412,GO:0022414,GO:0032501,GO:0032504,GO:0042579,GO:…	1.1.1.343,1.1.1.44	ko:K00033	ko00030,ko00480,ko01100,ko01110,ko01120,ko01130,ko01200,map00030,map00480,map01100,map01110,map01120,map01130,map01200	M00004,M00006	R01528,R10221	RC00001,RC00539	ko00000,ko00001,ko00002,ko01000				Viridiplantae	37I0U@33090,3G9N7@35493,COG0362@1,KOG2653@2759	NA|NA|NA	G	Catalyzes the oxidative decarboxylation of 6- phosphogluconate to ribulose 5-phosphate and CO(2), with concomitant reduction of NADP to NADPH
XP_010269671.1	4432.XP_010269670.1	0	2869.3	Streptophyta			3.6.4.12	ko:K11665					ko00000,ko01000,ko03036				Viridiplantae	37P6A@33090,3GCME@35493,COG0553@1,KOG0388@2759	NA|NA|NA	L	DNA helicase
XP_010279201.1	4432.XP_010279199.1	2.5e-259	901	Streptophyta		GO:0005575,GO:0005622,GO:0005623,GO:0005634,GO:0007275,GO:0008150,GO:0009555,GO:0010941,GO:0032501,GO:0032502,GO:0043067,GO:0043226,GO:0043227,GO:0043229,GO:0043231,GO:0044424,GO:0044464,GO:0048229,GO:0048856,GO:0050789,GO:0050794,GO:0065007											Viridiplantae	37NSM@33090,3GE26@35493,KOG2213@1,KOG2213@2759	NA|NA|NA	T	Apoptosis inhibitor
XP_019052166.1	4432.XP_010248103.1	4e-125	454.1	Eukaryota													Eukaryota	COG0666@1,KOG0504@2759	NA|NA|NA	G	response to abiotic stimulus
XP_010274689.1	4432.XP_010274688.1	0	1415.6	Streptophyta													Viridiplantae	2E3EQ@1,2SAHP@2759,37X38@33090,3GM15@35493	NA|NA|NA	B	Domain in histone families 1 and 5
XP_010262083.1	4432.XP_010262082.1	8.7e-206	722.6	Streptophyta													Viridiplantae	2QWBK@2759,37NNQ@33090,3GBUH@35493,COG1235@1	NA|NA|NA	S	hydrolase C777.06c
XP_019054273.1	4432.XP_010265386.1	8e-268	929.1	Streptophyta		GO:0003674,GO:0005575,GO:0005622,GO:0005623,GO:0005737,GO:0008047,GO:0008150,GO:0009507,GO:0009532,GO:0009536,GO:0009570,GO:0009579,GO:0030234,GO:0043085,GO:0043226,GO:0043227,GO:0043229,GO:0043231,GO:0044093,GO:0044422,GO:0044424,GO:0044434,GO:0044435,GO:0044444,GO:0044446,GO:0044464,GO:0046863,GO:0050790,GO:0065007,GO:0065009,GO:0098772		ko:K02960	ko03010,map03010	M00177			br01610,ko00000,ko00001,ko00002,ko03011				Viridiplantae	37QE6@33090,3GCA1@35493,COG1222@1,KOG0651@2759	NA|NA|NA	O	Ribulose bisphosphate carboxylase oxygenase activase
XP_010275335.1	4432.XP_010275335.1	4.2e-97	360.5	Streptophyta			3.4.23.25,3.4.23.5	ko:K01379,ko:K01381	ko04071,ko04138,ko04140,ko04142,ko04210,ko04915,ko05152,map04071,map04138,map04140,map04142,map04210,map04915,map05152				ko00000,ko00001,ko01000,ko01002,ko04147				Viridiplantae	37S2G@33090,3G8GY@35493,KOG1339@1,KOG1339@2759	NA|NA|NA	O	Belongs to the peptidase A1 family
XP_019054888.1	4432.XP_010270580.1	1.9e-206	724.9	Streptophyta													Viridiplantae	37QQQ@33090,3G78D@35493,COG0679@1,KOG2722@2759	NA|NA|NA	L	Transporter
XP_010253899.1	4432.XP_010253897.1	5.3e-110	403.7	Streptophyta		GO:0000413,GO:0003674,GO:0003755,GO:0003824,GO:0005488,GO:0005575,GO:0005622,GO:0005623,GO:0005737,GO:0005768,GO:0005770,GO:0005771,GO:0005783,GO:0005794,GO:0005795,GO:0005829,GO:0005911,GO:0006464,GO:0006807,GO:0007275,GO:0008144,GO:0008150,GO:0008152,GO:0009506,GO:0009507,GO:0009536,GO:0009987,GO:0012505,GO:0016018,GO:0016020,GO:0016853,GO:0016859,GO:0018193,GO:0018208,GO:0019538,GO:0022622,GO:…	5.2.1.8	ko:K01802					ko00000,ko01000				Viridiplantae	37MAX@33090,3GGHC@35493,COG0652@1,KOG0865@2759	NA|NA|NA	O	PPIases accelerate the folding of proteins. It catalyzes the cis-trans isomerization of proline imidic peptide bonds in oligopeptides
XP_010261724.1	4432.XP_010261724.1	7.2e-83	313.2	Streptophyta				ko:K13993	ko04141,map04141				ko00000,ko00001,ko03110				Viridiplantae	37UB4@33090,3GJV7@35493,COG0071@1,KOG0710@2759	NA|NA|NA	O	Belongs to the small heat shock protein (HSP20) family
XP_019053881.1	4432.XP_010265414.1	4.4e-58	230.3	Streptophyta				ko:K18635					ko00000,ko04812				Viridiplantae	28IZV@1,2QRBN@2759,37Q1I@33090,3GD5S@35493	NA|NA|NA	S	methylesterase 11
XP_010244483.1	4432.XP_010244480.1	5.9e-226	790	Streptophyta			2.3.1.61	ko:K00658	ko00020,ko00310,ko01100,ko01110,ko01120,ko01130,ko01200,map00020,map00310,map01100,map01110,map01120,map01130,map01200	M00009,M00011,M00032	R02570,R02571,R08549	RC00004,RC02727,RC02833	br01601,ko00000,ko00001,ko00002,ko01000				Viridiplantae	37KD6@33090,3G9YX@35493,COG0508@1,KOG0559@2759	NA|NA|NA	C	Dihydrolipoyllysine-residue succinyltransferase component of 2-oxoglutarate dehydrogenase complex
XP_010263425.1	4432.XP_010263421.1	3.4e-259	900.6	Streptophyta				ko:K19476	ko04144,map04144				ko00000,ko00001				Viridiplantae	37S6B@33090,3GF7Y@35493,KOG2027@1,KOG2027@2759	NA|NA|NA	Z	Regulator of Vps4 activity in the MVB pathway protein
XP_010270953.1	4432.XP_010270953.1	1.2e-232	812	Streptophyta		GO:0003674,GO:0003824,GO:0004478,GO:0005575,GO:0005622,GO:0005623,GO:0005737,GO:0005829,GO:0016740,GO:0016765,GO:0044424,GO:0044444,GO:0044464	2.5.1.6	ko:K00789	ko00270,ko01100,ko01110,ko01230,map00270,map01100,map01110,map01230	M00034,M00035,M00368,M00609	R00177,R04771	RC00021,RC01211	ko00000,ko00001,ko00002,ko01000				Viridiplantae	37J2J@33090,3GE15@35493,COG0192@1,KOG1506@2759	NA|NA|NA	H	Catalyzes the formation of S-adenosylmethionine from methionine and ATP
XP_010264605.1	4432.XP_010264605.1	0	1222.2	Streptophyta	AS1	GO:0003674,GO:0003824,GO:0004066,GO:0005488,GO:0005515,GO:0006082,GO:0006520,GO:0006528,GO:0006529,GO:0006807,GO:0006950,GO:0007154,GO:0008150,GO:0008152,GO:0008652,GO:0009056,GO:0009058,GO:0009063,GO:0009066,GO:0009067,GO:0009267,GO:0009314,GO:0009416,GO:0009605,GO:0009628,GO:0009642,GO:0009646,GO:0009743,GO:0009744,GO:0009746,GO:0009749,GO:0009750,GO:0009987,GO:0009991,GO:0010033,GO:0016053,GO:…	6.3.5.4	ko:K01953	ko00250,ko01100,ko01110,map00250,map01100,map01110		R00578	RC00010	ko00000,ko00001,ko01000,ko01002				Viridiplantae	37JXE@33090,3GEJM@35493,COG0367@1,KOG0571@2759	NA|NA|NA	E	asparagine synthetase
XP_010272148.1	4432.XP_010272147.1	1.5e-211	741.9	Streptophyta		GO:0003674,GO:0003824,GO:0004672,GO:0004674,GO:0005575,GO:0005622,GO:0005623,GO:0005634,GO:0005737,GO:0006417,GO:0006464,GO:0006468,GO:0006793,GO:0006796,GO:0006807,GO:0006950,GO:0006970,GO:0007154,GO:0007165,GO:0008150,GO:0008152,GO:0009266,GO:0009408,GO:0009409,GO:0009628,GO:0009651,GO:0009889,GO:0009891,GO:0009893,GO:0009987,GO:0010468,GO:0010556,GO:0010557,GO:0010604,GO:0010608,GO:0010628,GO:…	2.7.11.1	ko:K04688	ko01521,ko01522,ko04012,ko04066,ko04140,ko04150,ko04151,ko04152,ko04211,ko04212,ko04213,ko04350,ko04371,ko04666,ko04714,ko04910,ko04931,ko05165,ko05200,ko05205,ko05210,ko05212,ko05221,ko05224,ko05225,ko05226,ko05231,map01521,map01522,map04012,map04066,map04140,map04150,map04151,map04152,map04211,map04212,map04213,map04350,map04371,map04666,map04714,map04910,map04931,map05165,map05200,map05205,map…				ko00000,ko00001,ko01000,ko01001				Viridiplantae	37MXE@33090,3GC8K@35493,KOG0598@1,KOG0598@2759	NA|NA|NA	T	serine threonine-protein kinase
XP_010264532.1	4432.XP_010264532.1	7e-311	1072.4	Streptophyta		GO:0000139,GO:0003674,GO:0005488,GO:0005515,GO:0005543,GO:0005575,GO:0005622,GO:0005623,GO:0005737,GO:0005768,GO:0005770,GO:0005771,GO:0005794,GO:0005802,GO:0005829,GO:0006807,GO:0006810,GO:0006897,GO:0006996,GO:0007034,GO:0007275,GO:0008150,GO:0008152,GO:0008289,GO:0009791,GO:0009987,GO:0010008,GO:0010467,GO:0012505,GO:0016020,GO:0016043,GO:0016050,GO:0016192,GO:0019538,GO:0019898,GO:0030904,GO:…		ko:K17917	ko04144,map04144				ko00000,ko00001,ko04131				Viridiplantae	37NRV@33090,3GD19@35493,COG5391@1,KOG2273@2759	NA|NA|NA	U	sorting nexin
XP_010241862.2	4432.XP_010241832.1	0	1377.8	Streptophyta		GO:0005575,GO:0005622,GO:0005623,GO:0005634,GO:0005654,GO:0005730,GO:0005737,GO:0005794,GO:0005829,GO:0005886,GO:0008150,GO:0009893,GO:0009894,GO:0009896,GO:0010035,GO:0010038,GO:0010604,GO:0012505,GO:0016020,GO:0019222,GO:0031974,GO:0031981,GO:0042176,GO:0042221,GO:0043226,GO:0043227,GO:0043228,GO:0043229,GO:0043231,GO:0043232,GO:0043233,GO:0044422,GO:0044424,GO:0044428,GO:0044444,GO:0044446,GO:…		ko:K13525	ko04141,ko05134,map04141,map05134	M00400,M00403			ko00000,ko00001,ko00002,ko03019,ko04131,ko04147	3.A.16.1			Viridiplantae	37KI9@33090,3G7QA@35493,COG0464@1,KOG0730@2759	NA|NA|NA	O	cell division cycle protein 48
XP_019054207.1	4432.XP_010263456.1	6.2e-177	626.7	Streptophyta													Viridiplantae	2BYPQ@1,2S2HS@2759,37UY6@33090,3GITS@35493	NA|NA|NA	S	Myb/SANT-like DNA-binding domain
XP_019053326.1	4432.XP_010255583.1	3.2e-292	1010.4	Streptophyta													Viridiplantae	28JB5@1,2QRQ3@2759,37KWV@33090,3GG8E@35493	NA|NA|NA
XP_010262793.1	4432.XP_010262793.1	5.2e-170	603.6	Streptophyta				ko:K03038	ko03050,ko05169,map03050,map05169	M00341			ko00000,ko00001,ko00002,ko03051				Viridiplantae	37J0U@33090,3G77D@35493,COG1310@1,KOG1556@2759	NA|NA|NA	O	26S proteasome non-ATPase regulatory subunit
XP_010277987.1	4432.XP_010277987.1	4.1e-257	894	Streptophyta		GO:0003674,GO:0003824,GO:0004672,GO:0004674,GO:0004675,GO:0004713,GO:0004888,GO:0005575,GO:0005623,GO:0005886,GO:0006464,GO:0006468,GO:0006793,GO:0006796,GO:0006807,GO:0007154,GO:0007165,GO:0007166,GO:0007167,GO:0007178,GO:0007275,GO:0007568,GO:0008150,GO:0008152,GO:0009987,GO:0010150,GO:0016020,GO:0016301,GO:0016310,GO:0016740,GO:0016772,GO:0016773,GO:0018108,GO:0018193,GO:0018212,GO:0019199,GO:…											Viridiplantae	2CMN4@1,2QQXY@2759,37P6U@33090,3GFSX@35493	NA|NA|NA	T	Belongs to the protein kinase superfamily. Ser Thr protein kinase family
XP_019052385.1	4432.XP_010249701.1	0	1652.1	Streptophyta													Viridiplantae	28J5M@1,2QRHT@2759,37PP6@33090,3G9UV@35493	NA|NA|NA
XP_019053828.1	4432.XP_010261418.1	0	1340.1	Streptophyta		GO:0000166,GO:0003674,GO:0003824,GO:0005488,GO:0005524,GO:0005575,GO:0005622,GO:0005623,GO:0005634,GO:0005737,GO:0005739,GO:0005740,GO:0005741,GO:0006605,GO:0006626,GO:0006810,GO:0006839,GO:0006886,GO:0006996,GO:0007005,GO:0008104,GO:0008144,GO:0008150,GO:0009987,GO:0015031,GO:0015833,GO:0016020,GO:0016043,GO:0016462,GO:0016787,GO:0016817,GO:0016818,GO:0016887,GO:0017038,GO:0017076,GO:0017111,GO:…											Viridiplantae	37IX2@33090,3GC4V@35493,COG0464@1,KOG0737@2759	NA|NA|NA	O	ATPase family
XP_010243210.1	4432.XP_010243210.1	1.2e-232	812	Streptophyta	AXS2	GO:0000166,GO:0003674,GO:0003824,GO:0005488,GO:0005575,GO:0005576,GO:0005622,GO:0005623,GO:0005737,GO:0005829,GO:0006139,GO:0006725,GO:0006807,GO:0008150,GO:0008152,GO:0009058,GO:0009225,GO:0009226,GO:0009987,GO:0016829,GO:0016830,GO:0016831,GO:0018130,GO:0019438,GO:0034641,GO:0034654,GO:0036094,GO:0044237,GO:0044238,GO:0044249,GO:0044271,GO:0044281,GO:0044424,GO:0044444,GO:0044464,GO:0046483,GO:…		ko:K12449	ko00520,ko01100,map00520,map01100		R01384,R01386	RC00508,RC01811	ko00000,ko00001				Viridiplantae	37PXX@33090,3GDPQ@35493,COG0451@1,KOG1429@2759	NA|NA|NA	GM	UDP-D-apiose UDP-D-xylose synthase
XP_019051675.1	4432.XP_010244492.1	0	1456.4	Streptophyta	MSH5	GO:0000003,GO:0000228,GO:0000280,GO:0000710,GO:0000712,GO:0000793,GO:0000794,GO:0000795,GO:0003674,GO:0003676,GO:0003677,GO:0003690,GO:0003824,GO:0005488,GO:0005575,GO:0005622,GO:0005623,GO:0005634,GO:0005694,GO:0006139,GO:0006259,GO:0006281,GO:0006298,GO:0006310,GO:0006725,GO:0006807,GO:0006950,GO:0006974,GO:0006996,GO:0007049,GO:0007059,GO:0007127,GO:0007129,GO:0007131,GO:0008094,GO:0008150,GO:…		ko:K08741					ko00000,ko03400				Viridiplantae	37MDR@33090,3GB08@35493,COG0249@1,KOG0219@2759,KOG0221@2759	NA|NA|NA	L	DNA mismatch repair protein
XP_010241594.1	4432.XP_010241593.1	2.6e-286	990.7	Streptophyta			2.7.11.1	ko:K04733	ko04010,ko04064,ko04620,ko04621,ko04624,ko04722,ko05133,ko05140,ko05142,ko05145,ko05152,ko05162,ko05164,map04010,map04064,map04620,map04621,map04624,map04722,map05133,map05140,map05142,map05145,map05152,map05162,map05164	M00686			ko00000,ko00001,ko00002,ko01000,ko01001				Viridiplantae	37NWU@33090,3GHDJ@35493,COG0515@1,KOG1187@2759	NA|NA|NA	T	Calmodulin-binding receptor-like cytoplasmic kinase
XP_010266639.1	4432.XP_010266638.1	0	2144.4	Streptophyta													Viridiplantae	37KN6@33090,3GG36@35493,COG5184@1,KOG1426@2759	NA|NA|NA	DZ	ankyrin repeat family protein regulator of chromosome condensation (RCC1) family protein
XP_010268160.1	4432.XP_010268151.1	2.1e-174	618.2	Streptophyta		GO:0000003,GO:0003674,GO:0003824,GO:0004807,GO:0005575,GO:0005576,GO:0005622,GO:0005623,GO:0005737,GO:0005739,GO:0005829,GO:0005975,GO:0005996,GO:0006006,GO:0006066,GO:0006071,GO:0006081,GO:0006082,GO:0006090,GO:0006091,GO:0006094,GO:0006096,GO:0006139,GO:0006163,GO:0006164,GO:0006165,GO:0006629,GO:0006638,GO:0006639,GO:0006641,GO:0006642,GO:0006725,GO:0006732,GO:0006733,GO:0006753,GO:0006754,GO:…	5.3.1.1	ko:K01803	ko00010,ko00051,ko00562,ko00710,ko01100,ko01110,ko01120,ko01130,ko01200,ko01230,map00010,map00051,map00562,map00710,map01100,map01110,map01120,map01130,map01200,map01230	M00001,M00002,M00003	R01015	RC00423	ko00000,ko00001,ko00002,ko01000,ko04147				Viridiplantae	37IFK@33090,3GESU@35493,COG0149@1,KOG1643@2759	NA|NA|NA	G	triosephosphate isomerase
XP_010246909.1	4432.XP_010246909.1	0	1790.8	Streptophyta													Viridiplantae	28JBN@1,2QRQM@2759,37MUJ@33090,3G73V@35493	NA|NA|NA
XP_010270008.1	4432.XP_010270004.1	0	3316.9	Streptophyta													Viridiplantae	28ISI@1,2QR3S@2759,37S8R@33090,3GETI@35493	NA|NA|NA	S	RING FYVE PHD zinc finger superfamily protein
XP_010250101.1	4432.XP_010250100.1	3.4e-244	850.5	Streptophyta			3.6.4.13	ko:K12812	ko03013,ko03015,ko03040,ko05164,map03013,map03015,map03040,map05164	M00406,M00430			ko00000,ko00001,ko00002,ko01000,ko03019,ko03041				Viridiplantae	37QI5@33090,3GE2F@35493,COG0513@1,KOG0329@2759	NA|NA|NA	A	DEAD-box ATP-dependent RNA helicase
XP_010261740.1	4432.XP_010261740.1	4e-197	694.1	Streptophyta													Viridiplantae	2C1JY@1,2QSVP@2759,37IC7@33090,3GH51@35493	NA|NA|NA
XP_010276742.1	4432.XP_010276736.1	1.2e-157	563.9	Streptophyta		GO:0003674,GO:0003676,GO:0003723,GO:0003824,GO:0004518,GO:0004519,GO:0005488,GO:0005575,GO:0005622,GO:0005623,GO:0006139,GO:0006725,GO:0006807,GO:0008150,GO:0008152,GO:0009451,GO:0009987,GO:0016070,GO:0016787,GO:0016788,GO:0034641,GO:0043170,GO:0043226,GO:0043227,GO:0043229,GO:0043231,GO:0043412,GO:0044237,GO:0044238,GO:0044424,GO:0044464,GO:0046483,GO:0071704,GO:0090304,GO:0090305,GO:0097159,GO:…											Viridiplantae	37SC3@33090,3GCXE@35493,KOG4197@1,KOG4197@2759	NA|NA|NA	S	Pentatricopeptide repeat-containing protein
XP_010244964.1	4432.XP_010244962.1	9.8e-195	686.4	Streptophyta		GO:0003674,GO:0005488,GO:0005515,GO:0005575,GO:0005622,GO:0005623,GO:0005634,GO:0005856,GO:0005874,GO:0008017,GO:0008092,GO:0015630,GO:0015631,GO:0043226,GO:0043227,GO:0043228,GO:0043229,GO:0043231,GO:0043232,GO:0044422,GO:0044424,GO:0044430,GO:0044446,GO:0044464,GO:0099080,GO:0099081,GO:0099512,GO:0099513											Viridiplantae	2CN72@1,2QUAG@2759,37RSR@33090,3G90X@35493	NA|NA|NA	S	IQ-domain
XP_010270190.1	4432.XP_010270190.1	0	1494.9	Streptophyta		GO:0000166,GO:0003674,GO:0005488,GO:0005524,GO:0005575,GO:0005618,GO:0005622,GO:0005623,GO:0005737,GO:0005739,GO:0008144,GO:0009507,GO:0009532,GO:0009536,GO:0009570,GO:0017076,GO:0030312,GO:0030554,GO:0032553,GO:0032555,GO:0032559,GO:0035639,GO:0036094,GO:0043167,GO:0043168,GO:0043226,GO:0043227,GO:0043229,GO:0043231,GO:0044422,GO:0044424,GO:0044434,GO:0044435,GO:0044444,GO:0044446,GO:0044464,GO:…		ko:K09487	ko04141,ko04151,ko04626,ko04657,ko04915,ko04918,ko05200,ko05215,ko05418,map04141,map04151,map04626,map04657,map04915,map04918,map05200,map05215,map05418				ko00000,ko00001,ko03110				Viridiplantae	37Q1A@33090,3GD0R@35493,COG0326@1,KOG0019@2759	NA|NA|NA	O	heat shock protein
XP_010253418.1	4432.XP_010253416.1	0	1909	Streptophyta		GO:0000226,GO:0000278,GO:0000281,GO:0000902,GO:0000910,GO:0000911,GO:0003674,GO:0003774,GO:0003777,GO:0003824,GO:0005575,GO:0005622,GO:0005623,GO:0005819,GO:0005856,GO:0005871,GO:0005874,GO:0005875,GO:0005886,GO:0006928,GO:0006996,GO:0007010,GO:0007017,GO:0007018,GO:0007049,GO:0007051,GO:0007052,GO:0008150,GO:0008574,GO:0009653,GO:0009826,GO:0009987,GO:0015630,GO:0016020,GO:0016043,GO:0016049,GO:…		ko:K10398					ko00000,ko03036,ko04812				Viridiplantae	37NTB@33090,3GAER@35493,COG5059@1,KOG0243@2759	NA|NA|NA	Z	Belongs to the TRAFAC class myosin-kinesin ATPase superfamily. Kinesin family
XP_010261458.1	4432.XP_010261458.1	6e-76	290	Streptophyta				ko:K03236	ko03013,map03013				ko00000,ko00001,ko03012				Viridiplantae	37TUW@33090,3GEXE@35493,COG0361@1,KOG3403@2759	NA|NA|NA	J	Seems to be required for maximal rate of protein biosynthesis. Enhances ribosome dissociation into subunits and stabilizes the binding of the initiator Met-tRNA(I) to 40 S ribosomal subunits
XP_010257713.1	4432.XP_010257710.1	0	1610.1	Streptophyta				ko:K12580	ko03018,map03018				ko00000,ko00001,ko03019				Viridiplantae	37KA5@33090,3GBBS@35493,COG5665@1,KOG2150@2759	NA|NA|NA	K	nuclear-transcribed mRNA catabolic process, deadenylation-dependent decay
XP_010243115.1	4432.XP_010243114.1	4.6e-278	963.4	Streptophyta		GO:0003674,GO:0005102,GO:0005215,GO:0005488,GO:0005515,GO:0005575,GO:0005622,GO:0005623,GO:0005737,GO:0005739,GO:0005777,GO:0005778,GO:0005829,GO:0005886,GO:0006605,GO:0006625,GO:0006810,GO:0006886,GO:0006996,GO:0007031,GO:0008104,GO:0008150,GO:0008565,GO:0009987,GO:0015031,GO:0015833,GO:0015919,GO:0016020,GO:0016043,GO:0016558,GO:0016560,GO:0017038,GO:0031090,GO:0031903,GO:0032991,GO:0033036,GO:…	2.3.2.27	ko:K13343,ko:K16284	ko04146,map04146				ko00000,ko00001,ko01000,ko04121,ko04131	3.A.20.1			Viridiplantae	37HQI@33090,3GF91@35493,KOG2629@1,KOG2629@2759	NA|NA|NA	MOU	Peroxisomal membrane protein
XP_010246446.1	4432.XP_010246444.1	4.5e-233	813.5	Streptophyta													Viridiplantae	2CCIF@1,2QQ86@2759,37M3P@33090,3GEAD@35493	NA|NA|NA	S	WD repeat-containing protein
XP_010256706.1	4432.XP_010256706.1	8.8e-212	742.7	Streptophyta		GO:0003333,GO:0003674,GO:0005215,GO:0005342,GO:0005575,GO:0005622,GO:0005623,GO:0005737,GO:0005739,GO:0005740,GO:0005743,GO:0005773,GO:0005774,GO:0005911,GO:0006810,GO:0006811,GO:0006812,GO:0006820,GO:0006839,GO:0006865,GO:0008150,GO:0008152,GO:0008509,GO:0008514,GO:0009506,GO:0009507,GO:0009536,GO:0009853,GO:0009987,GO:0015075,GO:0015171,GO:0015318,GO:0015672,GO:0015711,GO:0015849,GO:0016020,GO:…		ko:K15103					ko00000,ko02000	2.A.29.3.3,2.A.29.3.4,2.A.29.3.5			Viridiplantae	37P21@33090,3GENX@35493,KOG0753@2759,KOG0759@1	NA|NA|NA	C	Belongs to the mitochondrial carrier (TC 2.A.29) family
XP_010274596.1	218851.Aquca_013_00408.1	1.7e-19	102.8	Streptophyta													Viridiplantae	2CNFE@1,2S40Q@2759,37WBA@33090,3GMSW@35493	NA|NA|NA	T	EF hand
XP_019055554.1	4432.XP_010275955.1	1e-89	338.6	Streptophyta				ko:K17964					ko00000,ko03029				Viridiplantae	37RH1@33090,3GGGX@35493,KOG4197@1,KOG4197@2759	NA|NA|NA	AT	Pentatricopeptide repeat-containing protein
XP_010266878.1	4432.XP_010266878.1	8.2e-307	1058.9	Streptophyta				ko:K09499					ko00000,ko03110,ko04147				Viridiplantae	37PEU@33090,3G748@35493,COG0459@1,KOG0361@2759	NA|NA|NA	O	assists the folding of proteins upon ATP hydrolysis
XP_019052595.1	4432.XP_010251525.1	1.3e-12	80.1	Streptophyta													Viridiplantae	2CY0W@1,2S175@2759,37V87@33090,3GISQ@35493	NA|NA|NA	S	glycine-rich protein
XP_010276550.1	4432.XP_010276542.1	0	1292.7	Streptophyta													Viridiplantae	37NQR@33090,3GF6H@35493,KOG0117@1,KOG0117@2759	NA|NA|NA	A	RNA recognition motif
XP_010274242.1	4432.XP_010274242.1	1.2e-224	785.4	Streptophyta			5.1.3.18	ko:K10046	ko00053,ko00520,ko01100,ko01110,map00053,map00520,map01100,map01110	M00114	R00889,R07672,R07673	RC00289,RC00403,RC01780	ko00000,ko00001,ko00002,ko01000				Viridiplantae	37J0N@33090,3GBX4@35493,COG0451@1,KOG1429@2759	NA|NA|NA	GM	GDP-mannose 3,5-epimerase
XP_019051684.1	4432.XP_010244486.1	1.5e-238	831.6	Streptophyta	GCST	GO:0005575,GO:0005576,GO:0005622,GO:0005623,GO:0005737,GO:0005739,GO:0005829,GO:0005840,GO:0008150,GO:0009507,GO:0009526,GO:0009532,GO:0009534,GO:0009536,GO:0009570,GO:0009579,GO:0009941,GO:0010035,GO:0010038,GO:0016020,GO:0022626,GO:0031967,GO:0031975,GO:0031976,GO:0031984,GO:0032991,GO:0042221,GO:0043226,GO:0043227,GO:0043228,GO:0043229,GO:0043231,GO:0043232,GO:0044422,GO:0044424,GO:0044434,GO:…	2.1.2.10,4.2.1.51,4.2.1.91	ko:K00605,ko:K05359	ko00260,ko00400,ko00630,ko00670,ko01100,ko01110,ko01130,ko01200,ko01230,map00260,map00400,map00630,map00670,map01100,map01110,map01130,map01200,map01230	M00024,M00532	R00691,R01221,R01373,R02300,R04125	RC00022,RC00069,RC00183,RC00360,RC02834	ko00000,ko00001,ko00002,ko01000				Viridiplantae	37QA3@33090,3GGPD@35493,COG0404@1,KOG2770@2759	NA|NA|NA	E	The glycine cleavage system catalyzes the degradation of glycine
XP_019055164.1	4432.XP_010272655.1	2.1e-89	335.9	Streptophyta													Viridiplantae	2BEY6@1,2S15Q@2759,37VI4@33090,3GIQY@35493	NA|NA|NA
XP_010268721.1	4432.XP_010268718.1	0	2644.8	Streptophyta													Viridiplantae	37Q76@33090,3G97G@35493,KOG3620@1,KOG3620@2759	NA|NA|NA	S	negative regulation of immature T cell proliferation in thymus
XP_010263531.1	4432.XP_010263531.1	8.5e-232	809.3	Streptophyta	ABF1	GO:0000976,GO:0001067,GO:0001101,GO:0003674,GO:0003676,GO:0003677,GO:0003690,GO:0003700,GO:0005488,GO:0005575,GO:0005622,GO:0005623,GO:0005634,GO:0006355,GO:0006950,GO:0006970,GO:0007154,GO:0007165,GO:0008150,GO:0009414,GO:0009415,GO:0009628,GO:0009651,GO:0009719,GO:0009725,GO:0009737,GO:0009738,GO:0009755,GO:0009787,GO:0009789,GO:0009889,GO:0009966,GO:0009967,GO:0009987,GO:0010033,GO:0010035,GO:…		ko:K14432	ko04075,map04075				ko00000,ko00001,ko03000				Viridiplantae	2C7YN@1,2QPP6@2759,37MD8@33090,3G9T4@35493	NA|NA|NA	K	ABSCISIC ACID-INSENSITIVE 5-like protein
XP_010248930.1	4432.XP_010248930.1	5.1e-281	973	Streptophyta		GO:0005575,GO:0005622,GO:0005623,GO:0005737,GO:0005739,GO:0005740,GO:0005743,GO:0005746,GO:0005747,GO:0016020,GO:0019866,GO:0030964,GO:0031090,GO:0031966,GO:0031967,GO:0031975,GO:0032991,GO:0043226,GO:0043227,GO:0043229,GO:0043231,GO:0044422,GO:0044424,GO:0044425,GO:0044429,GO:0044444,GO:0044446,GO:0044455,GO:0044464,GO:0045271,GO:0070469,GO:0098796,GO:0098798,GO:0098800,GO:0098803,GO:1902494,GO:…	1.6.5.3,1.6.99.3	ko:K03942	ko00190,ko01100,ko04714,ko04723,ko04932,ko05010,ko05012,ko05016,map00190,map01100,map04714,map04723,map04932,map05010,map05012,map05016	M00143	R11945	RC00061	ko00000,ko00001,ko00002,ko01000	3.D.1.6			Viridiplantae	37IZ7@33090,3G8TC@35493,COG1894@1,KOG2658@2759	NA|NA|NA	C	Core subunit of the mitochondrial membrane respiratory chain NADH dehydrogenase (Complex I) that is believed to belong to the minimal assembly required for catalysis. Complex I functions in the transfer of electrons from NADH to the respiratory chain
XP_010249002.1	4432.XP_010249002.1	1.9e-191	674.9	Streptophyta	TRIP-1	GO:0000151,GO:0005575,GO:0005622,GO:0005623,GO:0005737,GO:0005829,GO:0006950,GO:0006970,GO:0008150,GO:0009628,GO:0009651,GO:0010035,GO:0010038,GO:0031461,GO:0032991,GO:0042221,GO:0044424,GO:0044444,GO:0044464,GO:0046686,GO:0050896,GO:0080008,GO:1902494,GO:1990234		ko:K03246	ko03013,map03013				ko00000,ko00001,ko03012				Viridiplantae	37QEV@33090,3GBEK@35493,KOG0643@1,KOG0643@2759	NA|NA|NA	JT	component of the eukaryotic translation initiation factor 3 (eIF-3) complex, which is involved in protein synthesis of a specialized repertoire of mRNAs and, together with other initiation factors, stimulates binding of mRNA and methionyl-tRNAi to the 40S ribosome. The eIF-3 complex specifically targets and initiates translation of a subset of mRNAs involved in cell proliferation
XP_010267425.1	4432.XP_010267425.1	2.8e-152	544.7	Streptophyta			2.3.1.225	ko:K20028					ko00000,ko01000,ko04131				Viridiplantae	37K25@33090,3G90J@35493,COG5273@1,KOG1315@2759	NA|NA|NA	S	Belongs to the DHHC palmitoyltransferase family
XP_010251698.1	4432.XP_010251695.1	4e-289	1000	Streptophyta													Viridiplantae	37HEY@33090,3G9UH@35493,COG0666@1,KOG0504@2759	NA|NA|NA	O	Ankyrin repeat-containing protein
XP_019052961.1	4432.XP_010253938.1	0	1090.9	Streptophyta	CCT3	GO:0000902,GO:0001101,GO:0003674,GO:0003824,GO:0004672,GO:0004674,GO:0005488,GO:0005515,GO:0005575,GO:0005622,GO:0005623,GO:0005737,GO:0005829,GO:0005832,GO:0005975,GO:0006457,GO:0006458,GO:0006464,GO:0006468,GO:0006793,GO:0006796,GO:0006807,GO:0006884,GO:0007154,GO:0007165,GO:0007166,GO:0008150,GO:0008152,GO:0008361,GO:0009311,GO:0009653,GO:0009719,GO:0009725,GO:0009751,GO:0009826,GO:0009987,GO:…		ko:K09495					ko00000,ko03036,ko03110,ko04147				Viridiplantae	37HH5@33090,3GB02@35493,COG0459@1,KOG0364@2759	NA|NA|NA	O	assists the folding of proteins upon ATP hydrolysis
XP_010272769.1	4432.XP_010272769.1	1.9e-30	139.8	Streptophyta				ko:K13173					ko00000,ko03041				Viridiplantae	2BZMG@1,2QPR5@2759,37M89@33090,3GG2Z@35493	NA|NA|NA	S	protein At1g10890 isoform X1
XP_010264447.1	4432.XP_010264447.1	1.3e-139	502.3	Streptophyta		GO:0003674,GO:0003824,GO:0004807,GO:0005488,GO:0005507,GO:0005575,GO:0005576,GO:0005618,GO:0005622,GO:0005623,GO:0005737,GO:0005739,GO:0005773,GO:0005774,GO:0005829,GO:0005886,GO:0005911,GO:0005975,GO:0005996,GO:0006006,GO:0006066,GO:0006071,GO:0006081,GO:0006082,GO:0006090,GO:0006091,GO:0006094,GO:0006096,GO:0006139,GO:0006163,GO:0006164,GO:0006165,GO:0006725,GO:0006732,GO:0006733,GO:0006753,GO:…	5.3.1.1	ko:K01803	ko00010,ko00051,ko00562,ko00710,ko01100,ko01110,ko01120,ko01130,ko01200,ko01230,map00010,map00051,map00562,map00710,map01100,map01110,map01120,map01130,map01200,map01230	M00001,M00002,M00003	R01015	RC00423	ko00000,ko00001,ko00002,ko01000,ko04147				Viridiplantae	37IFK@33090,3G8AG@35493,COG0149@1,KOG1643@2759	NA|NA|NA	G	triosephosphate isomerase
XP_010268049.1	4432.XP_010268047.1	0	1669.4	Streptophyta													Viridiplantae	2CMJP@1,2QQK5@2759,37PBC@33090,3GD2F@35493	NA|NA|NA	S	DUF761-associated sequence motif
XP_010264678.1	4432.XP_010264677.1	0	1674.8	Streptophyta	REV	GO:0001067,GO:0003002,GO:0003674,GO:0003676,GO:0003677,GO:0003700,GO:0005488,GO:0005575,GO:0005622,GO:0005623,GO:0005634,GO:0006355,GO:0007275,GO:0007389,GO:0008150,GO:0009653,GO:0009798,GO:0009799,GO:0009855,GO:0009888,GO:0009889,GO:0009933,GO:0009943,GO:0009944,GO:0009955,GO:0009956,GO:0009987,GO:0010014,GO:0010051,GO:0010087,GO:0010089,GO:0010468,GO:0010556,GO:0019219,GO:0019222,GO:0030154,GO:…		ko:K09338					ko00000,ko03000				Viridiplantae	28H7Z@1,2QRJM@2759,37HH8@33090,3GBPY@35493	NA|NA|NA	K	homeobox-leucine zipper protein
XP_010251255.1	4432.XP_010251255.1	9.6e-186	656	Streptophyta			4.2.1.1	ko:K01673	ko00910,map00910		R00132,R10092	RC02807	ko00000,ko00001,ko01000				Viridiplantae	37QMN@33090,3GAY4@35493,COG0288@1,KOG1578@2759	NA|NA|NA	P	Reversible hydration of carbon dioxide
XP_010277289.1	4432.XP_010277289.1	0	1609.3	Streptophyta													Viridiplantae	2CMI1@1,2QQDK@2759,37J5N@33090,3GF20@35493	NA|NA|NA	S	Protein FAR-RED IMPAIRED RESPONSE
XP_010261673.1	4432.XP_010261673.1	5.8e-129	466.8	Streptophyta			3.4.25.1	ko:K02729	ko03050,map03050	M00337,M00340			ko00000,ko00001,ko00002,ko01000,ko01002,ko03051				Viridiplantae	37HRH@33090,3G83C@35493,COG0638@1,KOG0176@2759	NA|NA|NA	O	The proteasome is a multicatalytic proteinase complex which is characterized by its ability to cleave peptides with Arg, Phe, Tyr, Leu, and Glu adjacent to the leaving group at neutral or slightly basic pH
XP_010260245.1	4432.XP_010260221.1	0	2376.7	Streptophyta													Viridiplantae	28IWD@1,2QR82@2759,37IT2@33090,3G9IF@35493	NA|NA|NA	S	isoform X1
XP_010251697.1	4432.XP_010251695.1	8.9e-289	998.8	Streptophyta													Viridiplantae	37HEY@33090,3G9UH@35493,COG0666@1,KOG0504@2759	NA|NA|NA	O	Ankyrin repeat-containing protein
XP_010272663.1	4432.XP_010272648.1	1.2e-258	898.7	Streptophyta		GO:0000209,GO:0000413,GO:0003674,GO:0003755,GO:0003824,GO:0004842,GO:0005575,GO:0005622,GO:0005623,GO:0005634,GO:0006464,GO:0006807,GO:0008150,GO:0008152,GO:0009987,GO:0016567,GO:0016740,GO:0016853,GO:0016859,GO:0018193,GO:0018208,GO:0019538,GO:0019787,GO:0032446,GO:0034450,GO:0036211,GO:0043170,GO:0043226,GO:0043227,GO:0043229,GO:0043231,GO:0043412,GO:0044237,GO:0044238,GO:0044260,GO:0044267,GO:…	5.2.1.8	ko:K10598	ko04120,map04120				ko00000,ko00001,ko01000,ko03041,ko03110,ko04121				Viridiplantae	37Q1T@33090,3GFBF@35493,COG0652@1,KOG0883@2759	NA|NA|NA	O	Peptidyl-prolyl cis-trans
XP_010241936.1	4432.XP_010241936.1	2.6e-90	338.2	Streptophyta													Viridiplantae	2CY1E@1,2S1AR@2759,37V78@33090,3GJ50@35493	NA|NA|NA
XP_010245953.1	4432.XP_010245953.1	0	2249.9	Streptophyta		GO:0000003,GO:0000785,GO:0001067,GO:0003002,GO:0003006,GO:0003674,GO:0003676,GO:0003677,GO:0003824,GO:0005488,GO:0005543,GO:0005575,GO:0005622,GO:0005623,GO:0005634,GO:0005694,GO:0005737,GO:0005886,GO:0006325,GO:0006355,GO:0006464,GO:0006479,GO:0006807,GO:0006996,GO:0007275,GO:0007389,GO:0008150,GO:0008152,GO:0008168,GO:0008170,GO:0008213,GO:0008276,GO:0008289,GO:0008757,GO:0009653,GO:0009791,GO:…	2.1.1.43	ko:K11380,ko:K11422	ko00310,map00310		R03875,R03938,R04866,R04867	RC00003,RC00060,RC00181,RC00496	ko00000,ko00001,ko01000,ko03036				Viridiplantae	37PP5@33090,3GEQY@35493,COG2940@1,KOG1080@2759	NA|NA|NA	BK	Histone-lysine n-methyltransferase
XP_010277004.1	4432.XP_010277001.1	0	1327.4	Streptophyta													Viridiplantae	28JVK@1,2QS9P@2759,37M4F@33090,3GAUN@35493	NA|NA|NA	S	BEST Arabidopsis thaliana protein match is Protein of
XP_010241620.1	4432.XP_010241617.1	0	1653.3	Streptophyta				ko:K17604					ko00000,ko01009				Viridiplantae	28NP1@1,2QV8R@2759,37RJE@33090,3GCP7@35493	NA|NA|NA	S	MuDR family transposase
XP_010251456.1	4432.XP_010251454.1	3.1e-81	307.8	Streptophyta													Viridiplantae	2BWH6@1,2S2D8@2759,37VB8@33090,3GKBJ@35493	NA|NA|NA
XP_010249784.1	4432.XP_010249783.1	0	1566.6	Streptophyta		GO:0000166,GO:0003674,GO:0005488,GO:0005524,GO:0005575,GO:0005618,GO:0005622,GO:0005623,GO:0005634,GO:0005737,GO:0005829,GO:0005886,GO:0005911,GO:0006950,GO:0008144,GO:0008150,GO:0009266,GO:0009408,GO:0009506,GO:0009628,GO:0010035,GO:0010038,GO:0016020,GO:0017076,GO:0030054,GO:0030312,GO:0030554,GO:0032553,GO:0032555,GO:0032559,GO:0035639,GO:0036094,GO:0042221,GO:0043167,GO:0043168,GO:0043226,GO:…		ko:K09489	ko04530,ko04612,map04530,map04612				ko00000,ko00001,ko03110	1.A.33			Viridiplantae	37PNW@33090,3GC36@35493,COG0443@1,KOG0103@2759	NA|NA|NA	O	Belongs to the heat shock protein 70 family
XP_019051882.1	4432.XP_010246000.1	8.3e-279	965.7	Streptophyta				ko:K19323					ko00000				Viridiplantae	37I4I@33090,3G8FK@35493,KOG2676@1,KOG2676@2759	NA|NA|NA	S	Spinocerebellar ataxia type 10 protein domain
XP_019052409.1	4432.XP_010249893.1	1.7e-299	1034.6	Streptophyta		GO:0003674,GO:0003676,GO:0003723,GO:0003824,GO:0004518,GO:0004519,GO:0005488,GO:0005575,GO:0005622,GO:0005623,GO:0006139,GO:0006725,GO:0006807,GO:0008150,GO:0008152,GO:0009451,GO:0009987,GO:0016070,GO:0016787,GO:0016788,GO:0034641,GO:0043170,GO:0043226,GO:0043227,GO:0043229,GO:0043231,GO:0043412,GO:0044237,GO:0044238,GO:0044424,GO:0044464,GO:0046483,GO:0071704,GO:0090304,GO:0090305,GO:0097159,GO:…											Viridiplantae	37PE6@33090,3GG3A@35493,KOG4197@1,KOG4197@2759	NA|NA|NA	L	Pentatricopeptide repeat-containing protein
XP_010275950.2	4432.XP_010275949.1	0	1252.7	Streptophyta		GO:0003674,GO:0003824,GO:0003883,GO:0006139,GO:0006206,GO:0006213,GO:0006220,GO:0006221,GO:0006241,GO:0006629,GO:0006644,GO:0006725,GO:0006753,GO:0006793,GO:0006796,GO:0006807,GO:0008150,GO:0008152,GO:0008610,GO:0008654,GO:0009058,GO:0009112,GO:0009116,GO:0009117,GO:0009119,GO:0009141,GO:0009142,GO:0009147,GO:0009148,GO:0009163,GO:0009165,GO:0009199,GO:0009201,GO:0009208,GO:0009209,GO:0009218,GO:…	6.3.4.2	ko:K01937	ko00240,ko01100,map00240,map01100	M00052	R00571,R00573	RC00010,RC00074	ko00000,ko00001,ko00002,ko01000				Viridiplantae	37IAM@33090,3GBDT@35493,COG0504@1,KOG2387@2759	NA|NA|NA	F	Catalyzes the ATP-dependent amination of UTP to CTP with either L-glutamine or ammonia as the source of nitrogen
XP_010267949.1	4432.XP_010267949.1	0	1207.2	Streptophyta	ACLB-1	GO:0003674,GO:0003824,GO:0003878,GO:0005575,GO:0005622,GO:0005623,GO:0005737,GO:0005829,GO:0005886,GO:0006084,GO:0006085,GO:0006139,GO:0006163,GO:0006164,GO:0006637,GO:0006725,GO:0006732,GO:0006753,GO:0006790,GO:0006793,GO:0006796,GO:0006807,GO:0008150,GO:0008152,GO:0009058,GO:0009108,GO:0009117,GO:0009150,GO:0009152,GO:0009165,GO:0009259,GO:0009260,GO:0009346,GO:0009987,GO:0016020,GO:0016740,GO:…	2.3.3.8	ko:K01648	ko00020,ko00720,ko01100,ko01110,ko01120,ko01130,map00020,map00720,map01100,map01110,map01120,map01130		R00352	RC00004,RC00067	ko00000,ko00001,ko01000,ko04147				Viridiplantae	37M9Y@33090,3G8F2@35493,COG0045@1,KOG1254@2759	NA|NA|NA	C	ATP-citrate synthase beta chain protein
XP_010252848.1	4432.XP_010252845.1	2e-89	335.1	Streptophyta		GO:0005575,GO:0005622,GO:0005623,GO:0005737,GO:0009507,GO:0009536,GO:0043226,GO:0043227,GO:0043229,GO:0043231,GO:0044424,GO:0044444,GO:0044464											Viridiplantae	37U96@33090,3GGGB@35493,COG0545@1,KOG0552@2759	NA|NA|NA	O	Peptidyl-prolyl cis-trans isomerase
XP_010279341.1	4432.XP_010279337.1	1.4e-236	825.9	Streptophyta		GO:0000003,GO:0001101,GO:0003006,GO:0003674,GO:0003824,GO:0004672,GO:0004674,GO:0005575,GO:0005623,GO:0005886,GO:0006464,GO:0006468,GO:0006793,GO:0006796,GO:0006807,GO:0006950,GO:0007154,GO:0007165,GO:0007166,GO:0007275,GO:0008150,GO:0008152,GO:0009314,GO:0009414,GO:0009415,GO:0009416,GO:0009605,GO:0009628,GO:0009648,GO:0009719,GO:0009725,GO:0009737,GO:0009791,GO:0009987,GO:0009991,GO:0010033,GO:…	2.7.11.1	ko:K04733	ko04010,ko04064,ko04620,ko04621,ko04624,ko04722,ko05133,ko05140,ko05142,ko05145,ko05152,ko05162,ko05164,map04010,map04064,map04620,map04621,map04624,map04722,map05133,map05140,map05142,map05145,map05152,map05162,map05164	M00686			ko00000,ko00001,ko00002,ko01000,ko01001				Viridiplantae	37HHN@33090,3G8M3@35493,COG0515@1,KOG1187@2759	NA|NA|NA	T	serine threonine-protein kinase
XP_010268778.1	4432.XP_010268774.1	1.4e-119	435.6	Streptophyta		GO:0005575,GO:0005622,GO:0005623,GO:0005737,GO:0044424,GO:0044464											Viridiplantae	37J2U@33090,3GG26@35493,KOG2659@1,KOG2659@2759	NA|NA|NA	Z	Glucose-induced degradation protein 8 homolog
XP_010270889.1	4432.XP_010270889.1	0	1395.6	Streptophyta		GO:0003674,GO:0003724,GO:0003824,GO:0004004,GO:0004386,GO:0005575,GO:0005622,GO:0005623,GO:0005634,GO:0005730,GO:0005737,GO:0005773,GO:0006139,GO:0006725,GO:0006807,GO:0008026,GO:0008150,GO:0008152,GO:0008186,GO:0009987,GO:0010501,GO:0016070,GO:0016462,GO:0016787,GO:0016817,GO:0016818,GO:0016887,GO:0017111,GO:0031974,GO:0031981,GO:0034641,GO:0042623,GO:0043170,GO:0043226,GO:0043227,GO:0043228,GO:…	3.6.4.13	ko:K12823	ko03040,ko05202,ko05205,map03040,map05202,map05205				ko00000,ko00001,ko01000,ko03009,ko03041				Viridiplantae	37II9@33090,3GHHM@35493,COG0513@1,KOG0331@2759	NA|NA|NA	A	DEAD-box ATP-dependent RNA helicase
XP_010259410.1	4432.XP_010259409.1	5.9e-99	367.1	Streptophyta		GO:0005575,GO:0005622,GO:0005623,GO:0005634,GO:0005694,GO:0043226,GO:0043227,GO:0043228,GO:0043229,GO:0043231,GO:0043232,GO:0044424,GO:0044464		ko:K11275					ko00000,ko03036				Viridiplantae	2D0JC@1,2S4TV@2759,37W1D@33090,3GKI5@35493	NA|NA|NA	B	Domain in histone families 1 and 5
XP_010275654.1	4432.XP_010275654.1	0	4199.4	Streptophyta		GO:0003674,GO:0003676,GO:0003677,GO:0003682,GO:0005488,GO:0005575,GO:0005622,GO:0005623,GO:0005634,GO:0005737,GO:0005829,GO:0006325,GO:0006338,GO:0006996,GO:0008150,GO:0009653,GO:0009987,GO:0010199,GO:0010468,GO:0016043,GO:0019219,GO:0019222,GO:0031323,GO:0032502,GO:0040029,GO:0043044,GO:0043226,GO:0043227,GO:0043229,GO:0043231,GO:0044424,GO:0044444,GO:0044464,GO:0048518,GO:0048522,GO:0048583,GO:…		ko:K11647	ko04714,ko05225,map04714,map05225				ko00000,ko00001,ko01000,ko03021,ko03036				Viridiplantae	37MWA@33090,3G9FJ@35493,COG0553@1,KOG0386@2759	NA|NA|NA	BK	ATP-dependent helicase
XP_010259867.1	4432.XP_010259866.1	2.4e-209	734.6	Streptophyta		GO:0001678,GO:0003674,GO:0003700,GO:0005488,GO:0005515,GO:0005575,GO:0005622,GO:0005623,GO:0005634,GO:0006355,GO:0008150,GO:0009743,GO:0009746,GO:0009749,GO:0009889,GO:0009987,GO:0010033,GO:0010468,GO:0010556,GO:0019219,GO:0019222,GO:0019725,GO:0031323,GO:0031326,GO:0033500,GO:0034284,GO:0042221,GO:0042592,GO:0042593,GO:0042802,GO:0042803,GO:0043226,GO:0043227,GO:0043229,GO:0043231,GO:0044424,GO:…											Viridiplantae	28NNG@1,2QV87@2759,37RWT@33090,3GH12@35493	NA|NA|NA	K	Basic leucine zipper
XP_010265316.1	4432.XP_010265312.1	0	1280	Streptophyta		GO:0000229,GO:0000785,GO:0000789,GO:0005575,GO:0005622,GO:0005623,GO:0005634,GO:0005635,GO:0005652,GO:0005654,GO:0005694,GO:0005737,GO:0005829,GO:0006996,GO:0006997,GO:0008150,GO:0009987,GO:0012505,GO:0016043,GO:0031967,GO:0031974,GO:0031975,GO:0031981,GO:0032535,GO:0034399,GO:0043226,GO:0043227,GO:0043228,GO:0043229,GO:0043231,GO:0043232,GO:0043233,GO:0044422,GO:0044424,GO:0044427,GO:0044428,GO:…											Viridiplantae	28MXT@1,2QUGA@2759,37QP9@33090,3GF7B@35493	NA|NA|NA	S	Nuclear matrix constituent protein 1-like
XP_010260044.1	4432.XP_010260044.1	6.4e-281	972.6	Streptophyta		GO:0003674,GO:0003824,GO:0004180,GO:0004185,GO:0005575,GO:0005576,GO:0005615,GO:0006508,GO:0006807,GO:0007154,GO:0007165,GO:0008150,GO:0008152,GO:0008233,GO:0008236,GO:0008238,GO:0009056,GO:0009057,GO:0009719,GO:0009725,GO:0009741,GO:0009742,GO:0009755,GO:0009987,GO:0010033,GO:0014070,GO:0016787,GO:0017171,GO:0019538,GO:0023052,GO:0030163,GO:0032870,GO:0033993,GO:0042221,GO:0043170,GO:0043401,GO:…		ko:K16297					ko00000,ko01000,ko01002				Viridiplantae	37HX9@33090,3G7G8@35493,COG2939@1,KOG1282@2759	NA|NA|NA	O	Belongs to the peptidase S10 family
XP_010253953.1	4432.XP_010253951.1	0	1067.8	Streptophyta	CPN60A	GO:0000003,GO:0003006,GO:0003674,GO:0005488,GO:0005515,GO:0005575,GO:0005576,GO:0005622,GO:0005623,GO:0005737,GO:0005739,GO:0005829,GO:0005840,GO:0006457,GO:0006458,GO:0006996,GO:0007005,GO:0007275,GO:0008150,GO:0009507,GO:0009526,GO:0009532,GO:0009536,GO:0009570,GO:0009579,GO:0009657,GO:0009658,GO:0009790,GO:0009791,GO:0009793,GO:0009941,GO:0009987,GO:0010154,GO:0016020,GO:0016043,GO:0022414,GO:…											Viridiplantae	37REH@33090,3GC7J@35493,COG0459@1,KOG0356@2759	NA|NA|NA	O	Belongs to the chaperonin (HSP60) family
XP_010271027.1	4432.XP_010271025.1	0	2204.5	Streptophyta		GO:0003674,GO:0003824,GO:0005215,GO:0005575,GO:0005622,GO:0005623,GO:0005737,GO:0005773,GO:0005774,GO:0005886,GO:0005911,GO:0006810,GO:0006855,GO:0007275,GO:0008150,GO:0008559,GO:0009506,GO:0009605,GO:0009606,GO:0009628,GO:0009629,GO:0009630,GO:0009653,GO:0009719,GO:0009725,GO:0009733,GO:0009735,GO:0009888,GO:0009914,GO:0009926,GO:0009966,GO:0009987,GO:0010015,GO:0010033,GO:0010053,GO:0010054,GO:…	3.6.3.44	ko:K05658	ko02010,ko04976,ko05206,ko05226,map02010,map04976,map05206,map05226				ko00000,ko00001,ko01000,ko02000,ko04090,ko04147	3.A.1.201			Viridiplantae	37HZ5@33090,3G9FQ@35493,COG1132@1,KOG0055@2759	NA|NA|NA	Q	ABC transporter B family member
XP_019054911.1	4432.XP_010270639.1	1.8e-106	391.7	Streptophyta													Viridiplantae	37RIW@33090,3GH6C@35493,COG0432@1,KOG3267@2759	NA|NA|NA	S	UPF0047 protein
XP_010264608.1	102107.XP_008221163.1	3.4e-63	247.3	fabids				ko:K12834	ko03040,map03040	M00352			ko00000,ko00001,ko00002,ko03041				Viridiplantae	37UJZ@33090,3GITN@35493,4JPKW@91835,KOG1705@1,KOG1705@2759	NA|NA|NA	S	PHD finger-like domain-containing protein
XP_010267239.1	4432.XP_010267236.1	5.4e-140	503.8	Streptophyta		GO:0000003,GO:0000280,GO:0000775,GO:0000819,GO:0005575,GO:0005622,GO:0005623,GO:0005634,GO:0005694,GO:0006996,GO:0007049,GO:0007059,GO:0007135,GO:0008150,GO:0009987,GO:0016043,GO:0022402,GO:0022414,GO:0043226,GO:0043227,GO:0043228,GO:0043229,GO:0043231,GO:0043232,GO:0044422,GO:0044424,GO:0044427,GO:0044446,GO:0044464,GO:0045132,GO:0045144,GO:0048285,GO:0051276,GO:0051321,GO:0061983,GO:0070192,GO:…											Viridiplantae	2CIXM@1,2RYFF@2759,37TZK@33090,3GHT3@35493	NA|NA|NA	S	Shugoshin C terminus
XP_010241791.1	4432.XP_010241791.1	2.1e-229	801.2	Streptophyta		GO:0003674,GO:0003824,GO:0004478,GO:0005575,GO:0005622,GO:0005623,GO:0005737,GO:0005829,GO:0016740,GO:0016765,GO:0044424,GO:0044444,GO:0044464	2.5.1.6	ko:K00789	ko00270,ko01100,ko01110,ko01230,map00270,map01100,map01110,map01230	M00034,M00035,M00368,M00609	R00177,R04771	RC00021,RC01211	ko00000,ko00001,ko00002,ko01000				Viridiplantae	37J2J@33090,3GE15@35493,COG0192@1,KOG1506@2759	NA|NA|NA	H	Catalyzes the formation of S-adenosylmethionine from methionine and ATP
XP_010252821.1	4432.XP_010252820.1	0	1596.3	Streptophyta													Viridiplantae	2C1JU@1,2QQJY@2759,37PNJ@33090,3G9HK@35493	NA|NA|NA	S	isoform X1
XP_010261059.1	4432.XP_010261059.1	3.8e-176	624	Streptophyta													Viridiplantae	2C0PQ@1,2QU1K@2759,37KW4@33090,3GXEY@35493	NA|NA|NA	Q	Belongs to the peroxidase family. Classical plant (class III) peroxidase subfamily
XP_010266532.1	4432.XP_010266532.1	0	1194.9	Streptophyta		GO:0003674,GO:0003824,GO:0004857,GO:0005575,GO:0005618,GO:0005623,GO:0005886,GO:0008150,GO:0009505,GO:0010119,GO:0016020,GO:0016787,GO:0016788,GO:0030234,GO:0030312,GO:0030599,GO:0043086,GO:0044092,GO:0044464,GO:0046910,GO:0050789,GO:0050790,GO:0050794,GO:0052689,GO:0065007,GO:0065009,GO:0071944,GO:0098772	3.1.1.11	ko:K01051	ko00040,ko01100,map00040,map01100	M00081	R02362	RC00460,RC00461	ko00000,ko00001,ko00002,ko01000				Viridiplantae	2QRD0@2759,37SGW@33090,3G75H@35493,COG4677@1	NA|NA|NA	G	pectinesterase
XP_010263114.1	4432.XP_010263113.1	1.4e-292	1011.5	Streptophyta		GO:0003674,GO:0005488,GO:0005515,GO:0005575,GO:0005622,GO:0005623,GO:0005737,GO:0008092,GO:0012505,GO:0016020,GO:0016021,GO:0017022,GO:0030133,GO:0031224,GO:0031410,GO:0031982,GO:0043226,GO:0043227,GO:0043229,GO:0044424,GO:0044425,GO:0044444,GO:0044464,GO:0097708											Viridiplantae	28Z46@1,2R5YD@2759,37NWY@33090,3G8PB@35493	NA|NA|NA	S	DUF593 domain containing protein, expressed
XP_010266652.1	4432.XP_010266650.1	0	1683.3	Streptophyta													Viridiplantae	2C7QK@1,2QQE0@2759,37NU3@33090,3G99Z@35493	NA|NA|NA	S	Protein of unknown function (DUF 659)
XP_010252062.1	4432.XP_010251939.1	2.6e-189	667.9	Streptophyta	CDKD	GO:0000428,GO:0003674,GO:0003824,GO:0004672,GO:0004674,GO:0004693,GO:0005575,GO:0005622,GO:0005623,GO:0005634,GO:0005654,GO:0005667,GO:0005675,GO:0005737,GO:0006355,GO:0006357,GO:0006464,GO:0006468,GO:0006793,GO:0006796,GO:0006807,GO:0008150,GO:0008152,GO:0009889,GO:0009891,GO:0009893,GO:0009987,GO:0010468,GO:0010556,GO:0010557,GO:0010604,GO:0010628,GO:0016301,GO:0016310,GO:0016591,GO:0016740,GO:…	2.7.11.22,2.7.11.23	ko:K02202,ko:K08817	ko03022,ko03420,ko04110,map03022,map03420,map04110	M00290			ko00000,ko00001,ko00002,ko01000,ko01001,ko03019,ko03021,ko03400				Viridiplantae	37NFU@33090,3G7CX@35493,KOG0659@1,KOG0659@2759	NA|NA|NA	T	belongs to the protein kinase superfamily
XP_010250289.1	4432.XP_010250287.1	0	2188.7	Streptophyta													Viridiplantae	37NSQ@33090,3GGJM@35493,KOG0266@1,KOG0266@2759	NA|NA|NA	S	Topless-related protein
XP_010245599.1	4432.XP_010245599.1	7.4e-258	896	Streptophyta				ko:K07374	ko04145,ko04210,ko04530,ko04540,ko05130,map04145,map04210,map04530,map04540,map05130				ko00000,ko00001,ko03019,ko03036,ko04147,ko04812				Viridiplantae	37JG4@33090,3GBTX@35493,COG5023@1,KOG1376@2759	NA|NA|NA	Z	Tubulin is the major constituent of microtubules. It binds two moles of GTP, one at an exchangeable site on the beta chain and one at a non-exchangeable site on the alpha chain
XP_010244657.1	4432.XP_010244657.1	0	2375.1	Streptophyta		GO:0000018,GO:0000414,GO:0000416,GO:0000726,GO:0002637,GO:0002639,GO:0002682,GO:0002684,GO:0002694,GO:0002696,GO:0002697,GO:0002699,GO:0002700,GO:0002702,GO:0002703,GO:0002705,GO:0002706,GO:0002708,GO:0002712,GO:0002714,GO:0002819,GO:0002821,GO:0002822,GO:0002824,GO:0002889,GO:0002891,GO:0005575,GO:0005622,GO:0005623,GO:0005634,GO:0005654,GO:0006139,GO:0006259,GO:0006281,GO:0006302,GO:0006303,GO:…		ko:K20780					ko00000,ko03400				Viridiplantae	37PF6@33090,3GAAG@35493,KOG2043@1,KOG2043@2759	NA|NA|NA	DKLT	BRCT domain-containing DNA repair protein
XP_010253739.1	4432.XP_010253738.1	2.2e-118	431.8	Streptophyta		GO:0005575,GO:0005622,GO:0005623,GO:0005737,GO:0006950,GO:0008150,GO:0009266,GO:0009409,GO:0009507,GO:0009526,GO:0009534,GO:0009536,GO:0009579,GO:0009628,GO:0009941,GO:0031967,GO:0031975,GO:0031976,GO:0031984,GO:0043226,GO:0043227,GO:0043229,GO:0043231,GO:0044422,GO:0044424,GO:0044434,GO:0044435,GO:0044444,GO:0044446,GO:0044464,GO:0050896											Viridiplantae	28JHU@1,2QPY7@2759,37T1U@33090,3GD33@35493	NA|NA|NA	S	rhodanese-like domain-containing protein
XP_010258053.1	4432.XP_010258053.1	0	1297	Streptophyta				ko:K22390					ko00000				Viridiplantae	37I36@33090,3GC1E@35493,COG1409@1,KOG1378@2759	NA|NA|NA	G	Purple acid phosphatase
XP_010245662.1	4432.XP_010245660.1	4.3e-287	993.4	Streptophyta		GO:0001101,GO:0003674,GO:0003676,GO:0003677,GO:0003700,GO:0005488,GO:0005515,GO:0005575,GO:0005622,GO:0005623,GO:0005634,GO:0006355,GO:0006725,GO:0006778,GO:0006779,GO:0006783,GO:0006807,GO:0007154,GO:0007165,GO:0008150,GO:0008152,GO:0009058,GO:0009314,GO:0009416,GO:0009605,GO:0009606,GO:0009628,GO:0009629,GO:0009630,GO:0009639,GO:0009719,GO:0009725,GO:0009739,GO:0009740,GO:0009755,GO:0009889,GO:…		ko:K16189	ko04075,map04075				ko00000,ko00001,ko03000				Viridiplantae	2CCVI@1,2QR6A@2759,37PEV@33090,3GFG9@35493	NA|NA|NA	K	Transcription factor
XP_010255604.1	4432.XP_010255604.1	1.2e-205	722.2	Streptophyta	ANS	GO:0001101,GO:0003674,GO:0003824,GO:0006725,GO:0006950,GO:0006996,GO:0007033,GO:0008150,GO:0008152,GO:0009058,GO:0009611,GO:0009698,GO:0009699,GO:0009718,GO:0009719,GO:0009725,GO:0009753,GO:0009812,GO:0009813,GO:0009987,GO:0010023,GO:0010033,GO:0016043,GO:0016491,GO:0016705,GO:0016706,GO:0017144,GO:0018130,GO:0018958,GO:0019438,GO:0019748,GO:0042221,GO:0042440,GO:0044237,GO:0044249,GO:0044550,GO:…	1.14.11.19	ko:K05277	ko00941,ko01100,ko01110,map00941,map01100,map01110	M00138	R04276,R05036,R05037,R05723,R06540	RC00235,RC01114	ko00000,ko00001,ko00002,ko01000				Viridiplantae	37RFY@33090,3GFR2@35493,COG3491@1,KOG0143@2759	NA|NA|NA	Q	Belongs to the iron ascorbate-dependent oxidoreductase family
XP_019052789.1	4432.XP_010253088.1	6.4e-111	406.8	Streptophyta		GO:0003674,GO:0003824,GO:0005575,GO:0005622,GO:0005623,GO:0005737,GO:0005783,GO:0008150,GO:0008152,GO:0009058,GO:0009628,GO:0009812,GO:0009813,GO:0012505,GO:0016853,GO:0016872,GO:0043226,GO:0043227,GO:0043229,GO:0043231,GO:0044424,GO:0044444,GO:0044464,GO:0045430,GO:0050896,GO:0071704,GO:0080167,GO:1901576	5.5.1.6	ko:K01859	ko00941,ko01100,ko01110,map00941,map01100,map01110	M00137	R02446,R06556,R07990,R07995	RC00718	ko00000,ko00001,ko00002,ko01000				Viridiplantae	28NHZ@1,2QV3J@2759,37RQX@33090,3G8YS@35493	NA|NA|NA	S	Belongs to the chalcone isomerase family
XP_010276353.1	4432.XP_010276351.1	9e-196	689.5	Streptophyta													Viridiplantae	37RKP@33090,3G84R@35493,COG0475@1,KOG1650@2759	NA|NA|NA	P	Protein UPSTREAM OF
XP_010276054.1	4432.XP_010276053.1	0	2509.9	Streptophyta				ko:K16743					ko00000,ko03036				Viridiplantae	37R7M@33090,3GGW1@35493,KOG0165@1,KOG0165@2759	NA|NA|NA	Z	Abnormal spindle-like microcephaly-associated protein homolog
XP_010255261.1	4432.XP_010255257.1	0	2833.9	Streptophyta													Viridiplantae	28IFM@1,2QQSF@2759,37NXC@33090,3GBID@35493	NA|NA|NA
NP_001305084.1	4432.XP_010264056.1	1e-223	782.3	Streptophyta	CHS2	GO:0003674,GO:0003824,GO:0008150,GO:0008152,GO:0009058,GO:0009812,GO:0009813,GO:0016210,GO:0016740,GO:0016746,GO:0016747,GO:0071704,GO:1901576	2.3.1.74	ko:K00660	ko00941,ko01100,ko01110,ko04712,map00941,map01100,map01110,map04712	M00137	R01613,R06568,R07987,R07988,R07989	RC00004,RC02726	ko00000,ko00001,ko00002,ko01000,ko01008				Viridiplantae	2QRSY@2759,37MT6@33090,3G7AK@35493,COG3424@1	NA|NA|NA	H	Belongs to the chalcone stilbene synthases family
XP_010278124.1	4432.XP_010278124.1	2.1e-39	169.5	Streptophyta		GO:0005575,GO:0005622,GO:0005623,GO:0005634,GO:0005694,GO:0005730,GO:0005737,GO:0005739,GO:0031974,GO:0031981,GO:0043226,GO:0043227,GO:0043228,GO:0043229,GO:0043231,GO:0043232,GO:0043233,GO:0044422,GO:0044424,GO:0044428,GO:0044444,GO:0044446,GO:0044464,GO:0070013		ko:K11275					ko00000,ko03036				Viridiplantae	29ZPE@1,2RXWQ@2759,37U2I@33090,3GIAV@35493	NA|NA|NA	B	Histone H1
XP_010252711.1	4432.XP_010252709.1	0	1146	Streptophyta		GO:0005575,GO:0005622,GO:0005623,GO:0005737,GO:0009507,GO:0009526,GO:0009536,GO:0009941,GO:0031967,GO:0031975,GO:0043226,GO:0043227,GO:0043229,GO:0043231,GO:0044422,GO:0044424,GO:0044434,GO:0044435,GO:0044444,GO:0044446,GO:0044464											Viridiplantae	37JUY@33090,3GCWI@35493,COG1253@1,KOG2118@2759	NA|NA|NA	P	DUF21 domain-containing protein
XP_010248208.1	4432.XP_010248207.1	1.2e-252	878.6	Streptophyta	RA	GO:0005575,GO:0005622,GO:0005623,GO:0005737,GO:0009507,GO:0009532,GO:0009536,GO:0009570,GO:0043226,GO:0043227,GO:0043229,GO:0043231,GO:0044422,GO:0044424,GO:0044434,GO:0044435,GO:0044444,GO:0044446,GO:0044464											Viridiplantae	37NE7@33090,3G824@35493,COG1222@1,KOG0651@2759	NA|NA|NA	O	Ribulose bisphosphate carboxylase oxygenase activase
XP_010252714.1	4432.XP_010252714.1	0	1523.1	Streptophyta		GO:0000166,GO:0003674,GO:0005488,GO:0005524,GO:0005575,GO:0005618,GO:0005622,GO:0005623,GO:0005737,GO:0005739,GO:0008144,GO:0009507,GO:0009532,GO:0009536,GO:0009570,GO:0017076,GO:0030312,GO:0030554,GO:0032553,GO:0032555,GO:0032559,GO:0035639,GO:0036094,GO:0043167,GO:0043168,GO:0043226,GO:0043227,GO:0043229,GO:0043231,GO:0044422,GO:0044424,GO:0044434,GO:0044435,GO:0044444,GO:0044446,GO:0044464,GO:…		ko:K09487	ko04141,ko04151,ko04626,ko04657,ko04915,ko04918,ko05200,ko05215,ko05418,map04141,map04151,map04626,map04657,map04915,map04918,map05200,map05215,map05418				ko00000,ko00001,ko03110				Viridiplantae	37Q1A@33090,3GD0R@35493,COG0326@1,KOG0019@2759	NA|NA|NA	O	heat shock protein
XP_010269510.1	4432.XP_010269508.1	8.3e-291	1005.7	Streptophyta		GO:0000003,GO:0003006,GO:0003674,GO:0003824,GO:0005488,GO:0005515,GO:0005575,GO:0005622,GO:0005623,GO:0005634,GO:0005737,GO:0005829,GO:0006325,GO:0006355,GO:0006464,GO:0006479,GO:0006807,GO:0006950,GO:0006970,GO:0006996,GO:0007275,GO:0008150,GO:0008152,GO:0008168,GO:0008170,GO:0008213,GO:0008276,GO:0008469,GO:0008757,GO:0009628,GO:0009651,GO:0009791,GO:0009889,GO:0009891,GO:0009893,GO:0009909,GO:…	2.1.1.319	ko:K05931	ko01522,map01522		R11216,R11217,R11219	RC00003,RC02120,RC03388,RC03390	ko00000,ko00001,ko01000,ko03036				Viridiplantae	37KJJ@33090,3GD4M@35493,COG0500@1,KOG1500@2759	NA|NA|NA	KO	Belongs to the class I-like SAM-binding methyltransferase superfamily. Protein arginine N- methyltransferase family
XP_019052143.1	4432.XP_010247965.1	1.3e-236	825.5	Streptophyta		GO:0005575,GO:0005622,GO:0005623,GO:0005634,GO:0006355,GO:0007275,GO:0007389,GO:0008150,GO:0009889,GO:0009891,GO:0009893,GO:0009966,GO:0009968,GO:0010468,GO:0010556,GO:0010557,GO:0010604,GO:0010628,GO:0010646,GO:0010648,GO:0019219,GO:0019222,GO:0023051,GO:0023057,GO:0031323,GO:0031325,GO:0031326,GO:0031328,GO:0032501,GO:0032502,GO:0043226,GO:0043227,GO:0043229,GO:0043231,GO:0044424,GO:0044464,GO:…		ko:K16189	ko04075,map04075				ko00000,ko00001,ko03000				Viridiplantae	28M28@1,2QTIX@2759,37PJE@33090,3G92I@35493	NA|NA|NA	K	transcription factor
XP_010273062.1	4432.XP_010273062.1	1e-187	662.5	Streptophyta		GO:0005575,GO:0005622,GO:0005623,GO:0005634,GO:0043226,GO:0043227,GO:0043229,GO:0043231,GO:0044424,GO:0044464											Viridiplantae	28J02@1,2QTYW@2759,37JBG@33090,3G9FE@35493	NA|NA|NA	K	AT-hook motif nuclear-localized protein
XP_010257517.1	4432.XP_010257513.1	0	1359	Streptophyta			2.7.11.1	ko:K02218	ko04011,ko04392,map04011,map04392				ko00000,ko00001,ko01000,ko01001				Viridiplantae	37NP2@33090,3GCUU@35493,KOG1164@1,KOG1164@2759	NA|NA|NA	T	Casein Kinase
XP_010255403.1	4432.XP_010255402.1	0	3755.7	Streptophyta		GO:0000122,GO:0000976,GO:0001046,GO:0001047,GO:0001067,GO:0003674,GO:0003676,GO:0003677,GO:0003682,GO:0003690,GO:0003700,GO:0003712,GO:0003713,GO:0003824,GO:0005488,GO:0005515,GO:0005575,GO:0005622,GO:0005623,GO:0005634,GO:0006325,GO:0006355,GO:0006357,GO:0006464,GO:0006482,GO:0006807,GO:0006996,GO:0007623,GO:0008150,GO:0008152,GO:0008214,GO:0008270,GO:0009889,GO:0009890,GO:0009891,GO:0009892,GO:…		ko:K11446					ko00000,ko01000,ko01009,ko03036				Viridiplantae	37KV3@33090,3G92M@35493,COG0055@1,KOG1246@2759	NA|NA|NA	C	lysine-specific demethylase
XP_010241813.1	4432.XP_010241813.1	1e-266	925.6	Streptophyta		GO:0003674,GO:0003824,GO:0004812,GO:0004821,GO:0005575,GO:0005622,GO:0005623,GO:0005737,GO:0005739,GO:0006082,GO:0006139,GO:0006399,GO:0006412,GO:0006418,GO:0006427,GO:0006518,GO:0006520,GO:0006725,GO:0006807,GO:0008150,GO:0008152,GO:0009058,GO:0009059,GO:0009507,GO:0009536,GO:0009987,GO:0010467,GO:0016070,GO:0016874,GO:0016875,GO:0019538,GO:0019752,GO:0034641,GO:0034645,GO:0034660,GO:0043038,GO:…	6.1.1.21	ko:K01892	ko00970,map00970	M00359,M00360	R03655	RC00055,RC00523	ko00000,ko00001,ko00002,ko01000,ko01007,ko03016				Viridiplantae	37QT9@33090,3GGEC@35493,COG0124@1,KOG1936@2759	NA|NA|NA	J	histidine--tRNA ligase
XP_010274988.1	4432.XP_010274988.1	0	1109.7	Streptophyta		GO:0003674,GO:0005488,GO:0005515,GO:0005575,GO:0005622,GO:0005623,GO:0005634,GO:0005635,GO:0005737,GO:0005783,GO:0006996,GO:0006997,GO:0008150,GO:0009987,GO:0012505,GO:0016043,GO:0031967,GO:0031975,GO:0043226,GO:0043227,GO:0043229,GO:0043231,GO:0043621,GO:0044422,GO:0044424,GO:0044428,GO:0044444,GO:0044446,GO:0044464,GO:0071840											Viridiplantae	37KJE@33090,3G7M7@35493,KOG1396@1,KOG1396@2759	NA|NA|NA	S	protein self-association
XP_010266201.1	4432.XP_010266198.1	0	1729.1	Streptophyta													Viridiplantae	2CMDM@1,2QQ1V@2759,37HXN@33090,3GEH3@35493	NA|NA|NA	S	Domain of unknown function (DUF4378)
XP_010243075.1	4432.XP_010243075.1	0	1067.4	Streptophyta		GO:0003674,GO:0003824,GO:0004372,GO:0005575,GO:0005622,GO:0005623,GO:0005737,GO:0005739,GO:0009507,GO:0009532,GO:0009536,GO:0009570,GO:0016740,GO:0016741,GO:0016742,GO:0043226,GO:0043227,GO:0043229,GO:0043231,GO:0044422,GO:0044424,GO:0044434,GO:0044435,GO:0044444,GO:0044446,GO:0044464	2.1.2.1	ko:K00600	ko00260,ko00460,ko00630,ko00670,ko00680,ko01100,ko01110,ko01120,ko01130,ko01200,ko01230,ko01523,map00260,map00460,map00630,map00670,map00680,map01100,map01110,map01120,map01130,map01200,map01230,map01523	M00140,M00141,M00346,M00532	R00945,R09099	RC00022,RC00112,RC01583,RC02958	ko00000,ko00001,ko00002,ko01000				Viridiplantae	37MWY@33090,3GE0F@35493,COG0112@1,KOG2467@2759	NA|NA|NA	E	Interconversion of serine and glycine
XP_010271312.1	4432.XP_010271312.1	3.4e-100	370.9	Streptophyta		GO:0000166,GO:0001882,GO:0001883,GO:0002252,GO:0002376,GO:0003674,GO:0005488,GO:0005525,GO:0006950,GO:0006952,GO:0008150,GO:0009605,GO:0009607,GO:0009615,GO:0017076,GO:0019001,GO:0032549,GO:0032550,GO:0032553,GO:0032555,GO:0032561,GO:0035639,GO:0036094,GO:0043167,GO:0043168,GO:0043207,GO:0050896,GO:0051607,GO:0051704,GO:0051707,GO:0097159,GO:0097367,GO:0098542,GO:1901265,GO:1901363		ko:K07955					ko00000,ko04031,ko04131				Viridiplantae	37KP3@33090,3G8V8@35493,COG1100@1,KOG0075@2759	NA|NA|NA	U	Belongs to the small GTPase superfamily. Arf family
XP_010252183.1	4432.XP_010252183.1	0	1826.6	Streptophyta		GO:0005575,GO:0005622,GO:0005623,GO:0005737,GO:0005829,GO:0006950,GO:0006979,GO:0008150,GO:0044424,GO:0044444,GO:0044464,GO:0050896		ko:K14007	ko04141,map04141	M00404			ko00000,ko00001,ko00002,ko04131				Viridiplantae	37PWE@33090,3GFBD@35493,COG5028@1,KOG1984@2759	NA|NA|NA	U	Protein transport protein Sec24-like
XP_010245668.1	4432.XP_010245668.1	6.8e-248	862.8	Streptophyta		GO:0000502,GO:0003674,GO:0003824,GO:0005488,GO:0005515,GO:0005575,GO:0005622,GO:0005623,GO:0005634,GO:0005737,GO:0005829,GO:0005838,GO:0006355,GO:0006357,GO:0006508,GO:0006511,GO:0006807,GO:0006950,GO:0008134,GO:0008150,GO:0008152,GO:0008540,GO:0009056,GO:0009057,GO:0009889,GO:0009891,GO:0009893,GO:0009894,GO:0009896,GO:0009987,GO:0010033,GO:0010243,GO:0010468,GO:0010498,GO:0010556,GO:0010557,GO:…		ko:K03062	ko03050,ko05165,ko05169,ko05203,map03050,map05165,map05169,map05203	M00341			ko00000,ko00001,ko00002,ko03051				Viridiplantae	37NGE@33090,3G8FW@35493,COG0554@1,KOG0726@2759	NA|NA|NA	O	Belongs to the AAA ATPase family
XP_010266100.1	4432.XP_010266100.1	0	1783.1	Streptophyta		GO:0000003,GO:0000280,GO:0001655,GO:0001822,GO:0003674,GO:0005488,GO:0005515,GO:0005575,GO:0005622,GO:0005623,GO:0005634,GO:0005737,GO:0005829,GO:0006464,GO:0006473,GO:0006475,GO:0006508,GO:0006511,GO:0006515,GO:0006807,GO:0006915,GO:0006950,GO:0006974,GO:0006996,GO:0007029,GO:0007049,GO:0007059,GO:0007127,GO:0007129,GO:0007130,GO:0007154,GO:0007165,GO:0007275,GO:0007276,GO:0007283,GO:0007399,GO:…		ko:K06236	ko04151,ko04510,ko04512,ko04611,ko04926,ko04933,ko04974,ko05146,ko05165,map04151,map04510,map04512,map04611,map04926,map04933,map04974,map05146,map05165				ko00000,ko00001,ko00536,ko04516				Viridiplantae	37K5H@33090,3G8JJ@35493,KOG4248@1,KOG4248@2759	NA|NA|NA	O	Large proline-rich protein
XP_010269860.1	4432.XP_010269858.1	0	3334.3	Streptophyta		GO:0001101,GO:0003674,GO:0003676,GO:0003723,GO:0003729,GO:0005488,GO:0005575,GO:0005622,GO:0005623,GO:0005634,GO:0005737,GO:0005829,GO:0008150,GO:0009605,GO:0009607,GO:0009615,GO:0009719,GO:0009725,GO:0009737,GO:0010033,GO:0033993,GO:0042221,GO:0043207,GO:0043226,GO:0043227,GO:0043229,GO:0043231,GO:0044424,GO:0044444,GO:0044464,GO:0050896,GO:0051704,GO:0051707,GO:0097159,GO:0097305,GO:1901363,GO:…		ko:K03260	ko03013,ko05416,map03013,map05416	M00428			ko00000,ko00001,ko00002,ko03012,ko03019				Viridiplantae	37IB8@33090,3G8BN@35493,KOG0401@1,KOG0401@2759	NA|NA|NA	J	eukaryotic translation initiation factor
XP_010262474.1	4432.XP_010262469.1	0	2505.7	Streptophyta	ABCC5	GO:0000325,GO:0001101,GO:0003674,GO:0003824,GO:0004888,GO:0005215,GO:0005575,GO:0005622,GO:0005623,GO:0005737,GO:0005773,GO:0005774,GO:0006810,GO:0006873,GO:0006875,GO:0006950,GO:0006970,GO:0007154,GO:0007165,GO:0008150,GO:0008281,GO:0009628,GO:0009651,GO:0009719,GO:0009725,GO:0009737,GO:0009738,GO:0009755,GO:0009987,GO:0010033,GO:0010118,GO:0015399,GO:0015405,GO:0016020,GO:0016462,GO:0016787,GO:…											Viridiplantae	37PA2@33090,3G99H@35493,COG1132@1,KOG0054@2759	NA|NA|NA	Q	ABC transporter C family member
XP_010249943.1	4432.XP_010249941.1	0	1907.1	Streptophyta				ko:K11593					ko00000,ko03019,ko03036				Viridiplantae	37IZD@33090,3GAMV@35493,KOG1041@1,KOG1041@2759	NA|NA|NA	J	Belongs to the argonaute family
XP_010259189.1	4432.XP_010259163.1	0	1585.9	Streptophyta													Viridiplantae	28K4U@1,2QSJE@2759,37KK6@33090,3GCBZ@35493	NA|NA|NA	S	Protein FAR1-RELATED SEQUENCE
XP_010249986.1	4432.XP_010249986.1	9.1e-158	564.3	Streptophyta		GO:0000413,GO:0003674,GO:0003755,GO:0003824,GO:0006464,GO:0006807,GO:0008150,GO:0008152,GO:0009987,GO:0016853,GO:0016859,GO:0018193,GO:0018208,GO:0019538,GO:0036211,GO:0043170,GO:0043412,GO:0044237,GO:0044238,GO:0044260,GO:0044267,GO:0071704,GO:0140096,GO:1901564	5.2.1.8	ko:K01802,ko:K09566					ko00000,ko01000,ko03041,ko03110				Viridiplantae	37PSB@33090,3GAVD@35493,COG0652@1,KOG0865@2759	NA|NA|NA	O	Peptidyl-prolyl cis-trans isomerase
XP_010252271.1	4432.XP_010252269.1	1.1e-121	442.6	Streptophyta													Viridiplantae	37SSY@33090,3G9BB@35493,COG0216@1,KOG2726@2759	NA|NA|NA	J	peptide chain release factor
XP_019052406.1	4432.XP_010249893.1	0	1271.5	Streptophyta		GO:0003674,GO:0003676,GO:0003723,GO:0003824,GO:0004518,GO:0004519,GO:0005488,GO:0005575,GO:0005622,GO:0005623,GO:0006139,GO:0006725,GO:0006807,GO:0008150,GO:0008152,GO:0009451,GO:0009987,GO:0016070,GO:0016787,GO:0016788,GO:0034641,GO:0043170,GO:0043226,GO:0043227,GO:0043229,GO:0043231,GO:0043412,GO:0044237,GO:0044238,GO:0044424,GO:0044464,GO:0046483,GO:0071704,GO:0090304,GO:0090305,GO:0097159,GO:…											Viridiplantae	37PE6@33090,3GG3A@35493,KOG4197@1,KOG4197@2759	NA|NA|NA	L	Pentatricopeptide repeat-containing protein
XP_019051807.1	4432.XP_010245586.1	0	2950.2	Streptophyta		GO:0000003,GO:0000122,GO:0000976,GO:0000977,GO:0000978,GO:0000981,GO:0000982,GO:0000987,GO:0001012,GO:0001067,GO:0001077,GO:0001227,GO:0001228,GO:0001525,GO:0001568,GO:0001944,GO:0003006,GO:0003674,GO:0003676,GO:0003677,GO:0003690,GO:0003700,GO:0005488,GO:0005575,GO:0005622,GO:0005623,GO:0005634,GO:0006139,GO:0006351,GO:0006355,GO:0006357,GO:0006366,GO:0006725,GO:0006807,GO:0007275,GO:0008150,GO:…											Viridiplantae	28IMP@1,2QQYM@2759,37HUA@33090,3GBUF@35493	NA|NA|NA	K	isoform X1
XP_010269858.1	4432.XP_010269858.1	0	3340.1	Streptophyta		GO:0001101,GO:0003674,GO:0003676,GO:0003723,GO:0003729,GO:0005488,GO:0005575,GO:0005622,GO:0005623,GO:0005634,GO:0005737,GO:0005829,GO:0008150,GO:0009605,GO:0009607,GO:0009615,GO:0009719,GO:0009725,GO:0009737,GO:0010033,GO:0033993,GO:0042221,GO:0043207,GO:0043226,GO:0043227,GO:0043229,GO:0043231,GO:0044424,GO:0044444,GO:0044464,GO:0050896,GO:0051704,GO:0051707,GO:0097159,GO:0097305,GO:1901363,GO:…		ko:K03260	ko03013,ko05416,map03013,map05416	M00428			ko00000,ko00001,ko00002,ko03012,ko03019				Viridiplantae	37IB8@33090,3G8BN@35493,KOG0401@1,KOG0401@2759	NA|NA|NA	J	eukaryotic translation initiation factor
XP_010265220.1	4432.XP_010265219.1	0	1689.1	Streptophyta				ko:K17604					ko00000,ko01009				Viridiplantae	28K6Z@1,2QSMI@2759,37QJE@33090,3GANB@35493	NA|NA|NA	S	Protein FAR1-RELATED SEQUENCE 5-like
XP_010246445.1	4432.XP_010246444.1	4.5e-233	813.5	Streptophyta													Viridiplantae	2CCIF@1,2QQ86@2759,37M3P@33090,3GEAD@35493	NA|NA|NA	S	WD repeat-containing protein
XP_010267394.1	4432.XP_010267391.1	3.6e-122	444.5	Streptophyta		GO:0000075,GO:0000077,GO:0000278,GO:0003674,GO:0003676,GO:0003723,GO:0003729,GO:0003730,GO:0005488,GO:0005575,GO:0005622,GO:0005623,GO:0005634,GO:0005737,GO:0005829,GO:0006950,GO:0006974,GO:0006977,GO:0006978,GO:0007049,GO:0007050,GO:0007093,GO:0007154,GO:0007165,GO:0007346,GO:0008150,GO:0008285,GO:0009892,GO:0009893,GO:0009894,GO:0009895,GO:0009987,GO:0010468,GO:0010564,GO:0010604,GO:0010605,GO:…		ko:K12891	ko03040,ko05168,map03040,map05168				ko00000,ko00001,ko03041				Viridiplantae	37KEQ@33090,3GCAG@35493,KOG0149@1,KOG0149@2759	NA|NA|NA	A	RNA-binding protein
XP_010254244.1	4432.XP_010254242.1	0	1467.2	Streptophyta													Viridiplantae	37I8X@33090,3GF23@35493,KOG0266@1,KOG0266@2759	NA|NA|NA	S	transcriptional co-repressor
XP_010278813.1	4432.XP_010278813.1	0	1255.4	Streptophyta		GO:0000302,GO:0003674,GO:0005215,GO:0005575,GO:0005623,GO:0005886,GO:0006810,GO:0006811,GO:0006820,GO:0006950,GO:0006979,GO:0007275,GO:0007568,GO:0008150,GO:0008219,GO:0008381,GO:0009581,GO:0009582,GO:0009605,GO:0009612,GO:0009628,GO:0009987,GO:0010150,GO:0012501,GO:0015267,GO:0016020,GO:0022803,GO:0022836,GO:0022857,GO:0032501,GO:0032502,GO:0033554,GO:0034599,GO:0034614,GO:0036473,GO:0042221,GO:…		ko:K22048					ko00000,ko02000	1.A.23.4			Viridiplantae	37JVN@33090,3G8IH@35493,COG0668@1,KOG4629@2759	NA|NA|NA	M	Mechanosensitive ion channel protein
XP_019052606.1	4432.XP_010251625.1	7.1e-198	696.4	Streptophyta													Viridiplantae	28PWY@1,2QWJJ@2759,37NQA@33090,3G852@35493	NA|NA|NA	S	transposon protein
XP_010254532.1	4432.XP_010254531.1	0	1258	Streptophyta		GO:0005575,GO:0005622,GO:0005623,GO:0005737,GO:0006996,GO:0008150,GO:0009507,GO:0009526,GO:0009536,GO:0009657,GO:0009658,GO:0009987,GO:0010020,GO:0016043,GO:0031967,GO:0031975,GO:0043226,GO:0043227,GO:0043229,GO:0043231,GO:0043572,GO:0044422,GO:0044424,GO:0044435,GO:0044444,GO:0044446,GO:0044464,GO:0048285,GO:0071840		ko:K22047					ko00000,ko02000	1.A.23.4			Viridiplantae	2QTPM@2759,37M6D@33090,3GAP1@35493,COG0668@1	NA|NA|NA	M	Mechanosensitive ion channel protein
XP_010274621.1	4432.XP_010274620.1	0	1206.8	Streptophyta		GO:0000266,GO:0003674,GO:0003824,GO:0003924,GO:0005488,GO:0005515,GO:0005575,GO:0005622,GO:0005623,GO:0005737,GO:0005739,GO:0005773,GO:0005774,GO:0005856,GO:0005886,GO:0005911,GO:0006810,GO:0006950,GO:0006952,GO:0006996,GO:0007005,GO:0008017,GO:0008092,GO:0008150,GO:0009506,GO:0009524,GO:0009605,GO:0009607,GO:0009620,GO:0009987,GO:0010035,GO:0010038,GO:0015631,GO:0016020,GO:0016043,GO:0016192,GO:…	3.6.5.5	ko:K01528	ko04072,ko04144,ko04721,ko04961,ko05100,map04072,map04144,map04721,map04961,map05100				ko00000,ko00001,ko01000,ko04131,ko04147				Viridiplantae	37IZV@33090,3GCZY@35493,COG0699@1,KOG0446@2759	NA|NA|NA	U	Belongs to the TRAFAC class dynamin-like GTPase superfamily. Dynamin Fzo YdjA family
XP_019051441.1	4432.XP_010242441.1	8.3e-237	825.9	Streptophyta			2.3.2.26	ko:K10614	ko04120,map04120				ko00000,ko00001,ko01000,ko04121				Viridiplantae	37RVV@33090,3GBFH@35493,COG5184@1,KOG0483@1,KOG0483@2759,KOG1426@2759	NA|NA|NA	DZ	Regulator of chromosome condensation
XP_010276855.1	4432.XP_010276853.1	5.1e-252	876.7	Streptophyta				ko:K09414,ko:K09419	ko04212,ko05134,map04212,map05134				ko00000,ko00001,ko03000				Viridiplantae	37HIT@33090,3G7X5@35493,COG5169@1,KOG0627@2759	NA|NA|NA	K	Heat stress transcription factor
XP_010251528.1	4432.XP_010251525.1	1.2e-12	80.1	Streptophyta													Viridiplantae	2CY0W@1,2S175@2759,37V87@33090,3GISQ@35493	NA|NA|NA	S	glycine-rich protein
XP_010269829.1	4432.XP_010269829.1	1.1e-300	1038.5	Streptophyta			2.5.1.54	ko:K01626	ko00400,ko01100,ko01110,ko01130,ko01230,ko02024,map00400,map01100,map01110,map01130,map01230,map02024	M00022	R01826	RC00435	ko00000,ko00001,ko00002,ko01000				Viridiplantae	2QPP7@2759,37QJK@33090,3GBEX@35493,COG3200@1	NA|NA|NA	E	Phospho-2-dehydro-3-deoxyheptonate aldolase
XP_010255336.1	4432.XP_010255335.1	0	1615.5	Streptophyta			2.7.11.1	ko:K04733	ko04010,ko04064,ko04620,ko04621,ko04624,ko04722,ko05133,ko05140,ko05142,ko05145,ko05152,ko05162,ko05164,map04010,map04064,map04620,map04621,map04624,map04722,map05133,map05140,map05142,map05145,map05152,map05162,map05164	M00686			ko00000,ko00001,ko00002,ko01000,ko01001				Viridiplantae	2QQ1P@2759,37P4S@33090,3GDRJ@35493,COG0515@1	NA|NA|NA	T	U-box domain-containing protein
XP_010260211.1	4432.XP_010260210.1	0	1783.8	Streptophyta			2.3.2.27	ko:K10143,ko:K16240	ko04115,ko04120,ko04712,map04115,map04120,map04712				ko00000,ko00001,ko01000,ko04121				Viridiplantae	37N6B@33090,3G93A@35493,KOG1033@1,KOG1033@2759	NA|NA|NA	J	SPA1-related
XP_010270417.1	4432.XP_010270390.1	0	1765.7	Streptophyta													Viridiplantae	28I8T@1,2QSY7@2759,37S85@33090,3GBZ1@35493	NA|NA|NA	S	Filament-like plant protein
XP_019054229.1	4432.XP_010264857.1	1.1e-146	526.2	Streptophyta	IAA13	GO:0003002,GO:0003674,GO:0003700,GO:0005575,GO:0005622,GO:0005623,GO:0005634,GO:0006355,GO:0007275,GO:0007389,GO:0008150,GO:0009719,GO:0009725,GO:0009733,GO:0009790,GO:0009880,GO:0009889,GO:0009890,GO:0009892,GO:0010033,GO:0010051,GO:0010468,GO:0010556,GO:0010558,GO:0010605,GO:0010629,GO:0019219,GO:0019222,GO:0022622,GO:0031323,GO:0031324,GO:0031326,GO:0031327,GO:0032501,GO:0032502,GO:0042221,GO:…		ko:K14484	ko04075,map04075				ko00000,ko00001				Viridiplantae	28JYJ@1,2R8MA@2759,37MX5@33090,3GHF2@35493	NA|NA|NA	K	Aux IAA proteins are short-lived transcriptional factors that function as repressors of early auxin response genes at low auxin concentrations
XP_010265884.1	4432.XP_010265883.1	1e-257	895.6	Streptophyta		GO:0006950,GO:0006952,GO:0008150,GO:0009605,GO:0009607,GO:0009620,GO:0043207,GO:0050832,GO:0050896,GO:0051704,GO:0051707,GO:0098542											Viridiplantae	37PQA@33090,3G9Y2@35493,KOG4675@1,KOG4675@2759	NA|NA|NA	H	emsy N terminus domain-containing protein ENT domain-containing protein
XP_019052253.1	4432.XP_010248616.1	0	11700.8	Streptophyta				ko:K20478					ko00000,ko04131				Viridiplantae	37V0T@33090,3GKMC@35493,KOG1181@1,KOG1181@2759	NA|NA|NA	S	tissue development
XP_010264755.1	4432.XP_010264755.1	1.2e-250	872.1	Streptophyta													Viridiplantae	2CN9P@1,2QUPV@2759,37SVI@33090,3GE3X@35493	NA|NA|NA
XP_010243375.1	4432.XP_010243375.1	0	1254.6	Streptophyta			2.7.11.1	ko:K02218	ko04011,ko04392,map04011,map04392				ko00000,ko00001,ko01000,ko01001				Viridiplantae	37NP2@33090,3GCUU@35493,KOG1164@1,KOG1164@2759	NA|NA|NA	T	Casein Kinase
XP_010255260.1	4432.XP_010255257.1	0	2833.9	Streptophyta													Viridiplantae	28IFM@1,2QQSF@2759,37NXC@33090,3GBID@35493	NA|NA|NA
XP_010275397.1	4432.XP_010275397.1	0	4157.8	Streptophyta		GO:0000462,GO:0003674,GO:0003676,GO:0003723,GO:0005488,GO:0005575,GO:0005622,GO:0005623,GO:0005634,GO:0005730,GO:0006139,GO:0006355,GO:0006356,GO:0006364,GO:0006396,GO:0006725,GO:0006807,GO:0008150,GO:0008152,GO:0009889,GO:0009891,GO:0009893,GO:0009987,GO:0010467,GO:0010468,GO:0010556,GO:0010557,GO:0010604,GO:0010628,GO:0016070,GO:0016072,GO:0019219,GO:0019222,GO:0022613,GO:0030490,GO:0030515,GO:…		ko:K14550	ko03008,map03008				ko00000,ko00001,ko03009				Viridiplantae	37MKW@33090,3GBK5@35493,KOG1837@1,KOG1837@2759	NA|NA|NA	J	rRNA processing
XP_010249604.1	4432.XP_010249603.1	4.5e-311	1073.2	Streptophyta	NINJA	GO:0001101,GO:0005575,GO:0005622,GO:0005623,GO:0005634,GO:0006355,GO:0007154,GO:0007165,GO:0008150,GO:0009719,GO:0009725,GO:0009753,GO:0009755,GO:0009867,GO:0009889,GO:0009890,GO:0009892,GO:0009987,GO:0010033,GO:0010468,GO:0010556,GO:0010558,GO:0010605,GO:0010629,GO:0019219,GO:0019222,GO:0023052,GO:0031323,GO:0031324,GO:0031326,GO:0031327,GO:0032870,GO:0042221,GO:0043226,GO:0043227,GO:0043229,GO:…											Viridiplantae	28KCU@1,2QSTR@2759,37SGS@33090,3GG1D@35493	NA|NA|NA	S	Ninja-family protein
XP_010274265.1	4432.XP_010274264.1	5.7e-209	734.2	Streptophyta		GO:0000413,GO:0003674,GO:0003755,GO:0003824,GO:0006139,GO:0006396,GO:0006464,GO:0006725,GO:0006807,GO:0008150,GO:0008152,GO:0008380,GO:0009987,GO:0010467,GO:0016070,GO:0016853,GO:0016859,GO:0018193,GO:0018208,GO:0019538,GO:0034641,GO:0036211,GO:0043170,GO:0043412,GO:0044237,GO:0044238,GO:0044260,GO:0044267,GO:0046483,GO:0071704,GO:0090304,GO:0140096,GO:1901360,GO:1901564	5.2.1.8	ko:K09566					ko00000,ko01000,ko03041,ko03110				Viridiplantae	37PSB@33090,3GAVD@35493,COG0652@1,KOG0865@2759	NA|NA|NA	O	Peptidyl-prolyl cis-trans isomerase
XP_010261221.1	4432.XP_010261221.1	7e-289	999.2	Streptophyta	MIPS	GO:0000003,GO:0000302,GO:0002252,GO:0002376,GO:0003006,GO:0003674,GO:0003824,GO:0004512,GO:0005575,GO:0005622,GO:0005623,GO:0005634,GO:0005737,GO:0005975,GO:0006020,GO:0006021,GO:0006066,GO:0006575,GO:0006629,GO:0006644,GO:0006650,GO:0006658,GO:0006659,GO:0006793,GO:0006796,GO:0006807,GO:0006950,GO:0006952,GO:0006979,GO:0007154,GO:0007275,GO:0008150,GO:0008152,GO:0008610,GO:0008654,GO:0009058,GO:…	5.5.1.4	ko:K01858	ko00521,ko00562,ko01100,ko01130,map00521,map00562,map01100,map01130		R07324	RC01804	ko00000,ko00001,ko01000				Viridiplantae	37J0I@33090,3G72H@35493,COG1260@1,KOG0693@2759	NA|NA|NA	I	Inositol-3-phosphate synthase
XP_010248954.1	4432.XP_010248953.1	0	2352.4	Streptophyta		GO:0000375,GO:0000377,GO:0000398,GO:0003674,GO:0003724,GO:0003824,GO:0004004,GO:0004386,GO:0005575,GO:0005622,GO:0005623,GO:0005634,GO:0005654,GO:0005681,GO:0005737,GO:0006139,GO:0006396,GO:0006397,GO:0006403,GO:0006405,GO:0006406,GO:0006611,GO:0006725,GO:0006807,GO:0006810,GO:0006886,GO:0006913,GO:0008026,GO:0008104,GO:0008150,GO:0008152,GO:0008186,GO:0008380,GO:0009987,GO:0010467,GO:0015031,GO:…	3.6.4.13	ko:K12815	ko03040,map03040				ko00000,ko00001,ko01000,ko03041				Viridiplantae	37PQU@33090,3G73B@35493,COG1643@1,KOG0924@2759	NA|NA|NA	A	Pre-mRNA-splicing factor ATP-dependent RNA helicase
XP_010256948.1	4432.XP_010256948.1	3.3e-77	294.3	Streptophyta		GO:0000028,GO:0000462,GO:0003674,GO:0003676,GO:0003723,GO:0003729,GO:0003735,GO:0005198,GO:0005488,GO:0005575,GO:0005622,GO:0005623,GO:0005634,GO:0005730,GO:0005737,GO:0005829,GO:0005840,GO:0005844,GO:0006139,GO:0006364,GO:0006396,GO:0006412,GO:0006518,GO:0006725,GO:0006807,GO:0006996,GO:0008150,GO:0008152,GO:0009058,GO:0009059,GO:0009987,GO:0010467,GO:0015935,GO:0016043,GO:0016070,GO:0016072,GO:…		ko:K02955	ko03010,map03010	M00177			br01610,ko00000,ko00001,ko00002,ko03011				Viridiplantae	37SRM@33090,3GCV6@35493,COG0100@1,KOG0407@2759	NA|NA|NA	J	Belongs to the universal ribosomal protein uS11 family
XP_010249739.1	2711.XP_006481491.1	4e-78	297.4	Streptophyta	RUB1	GO:0005575,GO:0005622,GO:0005623,GO:0005737,GO:0005829,GO:0005886,GO:0006464,GO:0006508,GO:0006511,GO:0006807,GO:0008150,GO:0008152,GO:0009056,GO:0009057,GO:0009058,GO:0009692,GO:0009693,GO:0009719,GO:0009725,GO:0009733,GO:0009987,GO:0010033,GO:0010817,GO:0016020,GO:0019538,GO:0019941,GO:0030163,GO:0032446,GO:0036211,GO:0042221,GO:0042445,GO:0042446,GO:0043170,GO:0043412,GO:0043449,GO:0043450,GO:…		ko:K12158					ko00000,ko04121				Viridiplantae	37IJ5@33090,3G78F@35493,COG5272@1,KOG0001@2759	NA|NA|NA	O	ubiquitin
XP_010251401.1	4432.XP_010251401.1	0	1107.4	Streptophyta		GO:0003674,GO:0003824,GO:0004672,GO:0005102,GO:0005488,GO:0005515,GO:0005575,GO:0005623,GO:0005886,GO:0005911,GO:0006464,GO:0006468,GO:0006793,GO:0006796,GO:0006807,GO:0006950,GO:0006952,GO:0008150,GO:0008152,GO:0009506,GO:0009605,GO:0009607,GO:0009617,GO:0009987,GO:0010941,GO:0016020,GO:0016301,GO:0016310,GO:0016740,GO:0016772,GO:0016773,GO:0019538,GO:0030054,GO:0031347,GO:0031348,GO:0033612,GO:…											Viridiplantae	2QSSB@2759,37QYJ@33090,3G9HM@35493,COG0515@1	NA|NA|NA	T	Probably inactive leucine-rich repeat receptor-like protein kinase
XP_010245894.1	4432.XP_010245883.1	8.6e-278	962.6	Streptophyta		GO:0003674,GO:0003676,GO:0003723,GO:0003824,GO:0004518,GO:0004519,GO:0005488,GO:0005575,GO:0005622,GO:0005623,GO:0006139,GO:0006725,GO:0006807,GO:0008150,GO:0008152,GO:0009451,GO:0009987,GO:0016070,GO:0016787,GO:0016788,GO:0034641,GO:0043170,GO:0043226,GO:0043227,GO:0043229,GO:0043231,GO:0043412,GO:0044237,GO:0044238,GO:0044424,GO:0044464,GO:0046483,GO:0071704,GO:0090304,GO:0090305,GO:0097159,GO:…											Viridiplantae	37I56@33090,3GD6T@35493,KOG4197@1,KOG4197@2759	NA|NA|NA	S	Pentatricopeptide repeat-containing protein
XP_010263388.1	4432.XP_010263386.1	1.8e-196	691.8	Streptophyta													Viridiplantae	37MEZ@33090,3G9G6@35493,COG0101@1,KOG2553@2759	NA|NA|NA	J	tRNA pseudouridine synthase
XP_019055687.1	4432.XP_010277165.1	0	2246.1	Streptophyta	REV1	GO:0000002,GO:0000731,GO:0002200,GO:0002206,GO:0002376,GO:0002377,GO:0002440,GO:0002520,GO:0002565,GO:0003674,GO:0003824,GO:0003887,GO:0005575,GO:0005622,GO:0005623,GO:0005634,GO:0005654,GO:0005694,GO:0005737,GO:0005739,GO:0006139,GO:0006259,GO:0006281,GO:0006301,GO:0006302,GO:0006310,GO:0006725,GO:0006807,GO:0006950,GO:0006974,GO:0006996,GO:0007005,GO:0007275,GO:0008150,GO:0008152,GO:0009058,GO:…		ko:K03515	ko03460,map03460				ko00000,ko00001,ko01000,ko03400				Viridiplantae	37SKB@33090,3G7WE@35493,COG0389@1,KOG2093@2759	NA|NA|NA	L	Deoxycytidyl transferase involved in DNA repair. Transfers a dCMP residue from dCTP to the 3'-end of a DNA primer in a template-dependent reaction. May assist in the first step in the bypass of abasic lesions by the insertion of a nucleotide opposite the lesion. Required for normal induction of mutations by physical and chemical agents
XP_010273323.1	4432.XP_010273323.1	2.3e-198	698	Streptophyta													Viridiplantae	28WKM@1,2R3CW@2759,37T67@33090,3GET1@35493	NA|NA|NA
XP_010277904.1	4432.XP_010277904.1	0	2374.4	Streptophyta		GO:0000785,GO:0000976,GO:0001067,GO:0003674,GO:0003676,GO:0003677,GO:0003682,GO:0003690,GO:0003824,GO:0005488,GO:0005575,GO:0005622,GO:0005623,GO:0005634,GO:0005654,GO:0005694,GO:0006325,GO:0006355,GO:0006464,GO:0006482,GO:0006807,GO:0006996,GO:0008150,GO:0008152,GO:0008214,GO:0009889,GO:0009987,GO:0010468,GO:0010556,GO:0016043,GO:0016569,GO:0016570,GO:0016577,GO:0019219,GO:0019222,GO:0019538,GO:…		ko:K15601	ko04714,map04714				ko00000,ko00001,ko01000,ko03036				Viridiplantae	37R4Z@33090,3G72F@35493,KOG1356@1,KOG1356@2759	NA|NA|NA	O	lysine-specific demethylase
XP_010276632.1	4432.XP_010276630.1	3.2e-125	456.1	Streptophyta		GO:0003674,GO:0003676,GO:0003723,GO:0003824,GO:0004518,GO:0004519,GO:0005488,GO:0005575,GO:0005622,GO:0005623,GO:0005737,GO:0005739,GO:0006139,GO:0006412,GO:0006518,GO:0006725,GO:0006807,GO:0008150,GO:0008152,GO:0009058,GO:0009059,GO:0009451,GO:0009987,GO:0010467,GO:0016070,GO:0016787,GO:0016788,GO:0019538,GO:0032543,GO:0034641,GO:0034645,GO:0043043,GO:0043170,GO:0043226,GO:0043227,GO:0043229,GO:…											Viridiplantae	37IYT@33090,3G99A@35493,KOG4197@1,KOG4197@2759	NA|NA|NA	S	Pentatricopeptide repeat-containing protein
XP_010243220.1	4432.XP_010243218.1	9.1e-156	556.2	Streptophyta		GO:0000003,GO:0000280,GO:0000775,GO:0000819,GO:0005575,GO:0005622,GO:0005623,GO:0005634,GO:0005694,GO:0006996,GO:0007049,GO:0007059,GO:0007135,GO:0008150,GO:0009987,GO:0016043,GO:0022402,GO:0022414,GO:0043226,GO:0043227,GO:0043228,GO:0043229,GO:0043231,GO:0043232,GO:0044422,GO:0044424,GO:0044427,GO:0044446,GO:0044464,GO:0045132,GO:0045144,GO:0048285,GO:0051276,GO:0051321,GO:0061983,GO:0070192,GO:…											Viridiplantae	2CIXM@1,2RYFF@2759,37TZK@33090,3GHT3@35493	NA|NA|NA	S	Shugoshin C terminus
XP_010244275.1	4432.XP_010244275.1	2.8e-199	701	Streptophyta													Viridiplantae	28MK9@1,2QU3Y@2759,37SDV@33090,3GGNT@35493	NA|NA|NA	S	GDSL esterase lipase
XP_010253910.1	4432.XP_010253910.1	0	2558.1	Streptophyta	EIN2	GO:0000160,GO:0001736,GO:0001738,GO:0002009,GO:0002237,GO:0002376,GO:0003674,GO:0003676,GO:0003723,GO:0003729,GO:0005488,GO:0006810,GO:0006950,GO:0006952,GO:0006955,GO:0006970,GO:0007154,GO:0007164,GO:0007165,GO:0007275,GO:0007568,GO:0008150,GO:0009266,GO:0009408,GO:0009605,GO:0009607,GO:0009611,GO:0009617,GO:0009620,GO:0009628,GO:0009651,GO:0009653,GO:0009719,GO:0009723,GO:0009725,GO:0009743,GO:…		ko:K14513	ko04016,ko04075,map04016,map04075				ko00000,ko00001	2.A.55			Viridiplantae	37MMP@33090,3GA51@35493,COG1914@1,KOG1291@2759	NA|NA|NA	P	ethylene-insensitive protein
XP_010260289.1	4432.XP_010260286.1	0	1333.2	Streptophyta			2.7.11.1	ko:K08838					ko00000,ko01000,ko01001,ko04131				Viridiplantae	37K2Q@33090,3GBBV@35493,KOG0201@1,KOG0201@2759	NA|NA|NA	T	serine threonine-protein kinase
XP_010250051.1	4432.XP_010250020.1	0	2671.3	Streptophyta	HUA2	GO:0000003,GO:0003006,GO:0003674,GO:0003700,GO:0005575,GO:0005622,GO:0005623,GO:0005634,GO:0005911,GO:0006139,GO:0006355,GO:0006396,GO:0006397,GO:0006725,GO:0006807,GO:0007275,GO:0008150,GO:0008152,GO:0009314,GO:0009411,GO:0009416,GO:0009506,GO:0009605,GO:0009628,GO:0009791,GO:0009889,GO:0009908,GO:0009909,GO:0009910,GO:0009987,GO:0010467,GO:0010468,GO:0010556,GO:0016070,GO:0016071,GO:0019219,GO:…											Viridiplantae	37R1U@33090,3GESW@35493,KOG1904@1,KOG1904@2759	NA|NA|NA	K	ENHANCER OF AG-4 protein
XP_010244783.1	4432.XP_010244782.1	1.2e-223	782.3	Streptophyta				ko:K15613	ko04550,ko05202,map04550,map05202				ko00000,ko00001,ko03000				Viridiplantae	37JBF@33090,3GAPB@35493,KOG0773@1,KOG0773@2759	NA|NA|NA	K	Homeobox protein knotted-1-like
XP_010267284.1	4432.XP_010267284.1	6.8e-231	806.6	Streptophyta		GO:0000062,GO:0000166,GO:0001101,GO:0003674,GO:0005488,GO:0005575,GO:0005622,GO:0005623,GO:0005634,GO:0005737,GO:0005829,GO:0006810,GO:0006869,GO:0008150,GO:0009314,GO:0009416,GO:0009628,GO:0009719,GO:0009723,GO:0009725,GO:0009753,GO:0010033,GO:0010876,GO:0017076,GO:0030554,GO:0032553,GO:0032555,GO:0032559,GO:0033036,GO:0033218,GO:0036094,GO:0042221,GO:0043167,GO:0043168,GO:0043226,GO:0043227,GO:…		ko:K20285					ko00000,ko04131				Viridiplantae	37N7X@33090,3G9Y8@35493,KOG0379@1,KOG0379@2759	NA|NA|NA	S	acyl-CoA-binding domain-containing protein
XP_010253972.1	4432.XP_010253971.1	0	1579.3	Streptophyta	TKI1	GO:0003674,GO:0003682,GO:0005488,GO:0005575,GO:0005622,GO:0005623,GO:0005634,GO:0043226,GO:0043227,GO:0043229,GO:0043231,GO:0044424,GO:0044464											Viridiplantae	37IS7@33090,3GGI0@35493,KOG4468@1,KOG4468@2759	NA|NA|NA	K	TSL-kinase interacting protein
XP_010261903.1	4432.XP_010261902.1	2.1e-117	428.3	Streptophyta													Viridiplantae	28M8S@1,2QTRZ@2759,37NR8@33090,3G8V2@35493	NA|NA|NA
XP_010242304.1	4432.XP_010242303.1	0	1384.4	Streptophyta		GO:0000145,GO:0001927,GO:0005575,GO:0005622,GO:0005623,GO:0005737,GO:0005938,GO:0006810,GO:0006887,GO:0006904,GO:0008104,GO:0008150,GO:0009987,GO:0016043,GO:0016192,GO:0022406,GO:0022607,GO:0031503,GO:0032940,GO:0032991,GO:0033036,GO:0034613,GO:0034622,GO:0034629,GO:0043933,GO:0044085,GO:0044424,GO:0044444,GO:0044448,GO:0044464,GO:0046903,GO:0048278,GO:0051179,GO:0051234,GO:0051601,GO:0051640,GO:…		ko:K19986					ko00000,ko04131				Viridiplantae	37KSI@33090,3GE5Z@35493,KOG2215@1,KOG2215@2759	NA|NA|NA	U	exocyst complex component
XP_010255148.1	4432.XP_010255143.1	9.9e-166	589.3	Streptophyta													Viridiplantae	28IXY@1,2QR9K@2759,37S7Y@33090,3GG0F@35493	NA|NA|NA	S	late embryogenesis abundant protein
XP_010265918.1	4432.XP_010265918.1	2.8e-218	764.2	Streptophyta													Viridiplantae	37I8J@33090,3G790@35493,COG5277@1,KOG0676@2759	NA|NA|NA	Z	cytoskeleton organization
XP_010250005.1	4432.XP_010250004.1	1e-48	199.1	Streptophyta													Viridiplantae	2BKCE@1,2S1IB@2759,37VDP@33090,3GJMI@35493	NA|NA|NA
XP_010278128.1	4432.XP_010278127.1	6.9e-158	563.5	Streptophyta	WRKY21	GO:0003674,GO:0003676,GO:0003677,GO:0003700,GO:0005488,GO:0005515,GO:0005516,GO:0005575,GO:0005622,GO:0005623,GO:0005634,GO:0006082,GO:0006355,GO:0006790,GO:0006807,GO:0008150,GO:0008152,GO:0009889,GO:0009987,GO:0010468,GO:0010556,GO:0016143,GO:0019219,GO:0019222,GO:0019748,GO:0019757,GO:0019760,GO:0031323,GO:0031326,GO:0043226,GO:0043227,GO:0043229,GO:0043231,GO:0043436,GO:0043565,GO:0044237,GO:…											Viridiplantae	28PFA@1,2QPQX@2759,37PI2@33090,3GBAU@35493	NA|NA|NA	K	WRKY Transcription Factor
XP_019055593.1	4432.XP_010276250.1	6.3e-279	966.1	Streptophyta		GO:0000003,GO:0000228,GO:0000731,GO:0003006,GO:0003674,GO:0005488,GO:0005515,GO:0005575,GO:0005622,GO:0005623,GO:0005634,GO:0005694,GO:0006139,GO:0006259,GO:0006260,GO:0006261,GO:0006281,GO:0006301,GO:0006725,GO:0006807,GO:0006950,GO:0006974,GO:0007275,GO:0008150,GO:0008152,GO:0008622,GO:0009058,GO:0009059,GO:0009790,GO:0009791,GO:0009793,GO:0009987,GO:0010154,GO:0018130,GO:0019438,GO:0019899,GO:…	2.7.7.7	ko:K02325	ko00230,ko00240,ko01100,ko03030,ko03410,ko03420,ko05166,map00230,map00240,map01100,map03030,map03410,map03420,map05166	M00263	R00375,R00376,R00377,R00378	RC02795	ko00000,ko00001,ko00002,ko01000,ko03032,ko03400				Viridiplantae	37SA8@33090,3G7UX@35493,KOG3818@1,KOG3818@2759	NA|NA|NA	L	Participates in DNA repair and in chromosomal DNA replication
XP_010263250.1	4432.XP_010263250.1	2.7e-192	677.9	Streptophyta		GO:0001678,GO:0003674,GO:0003700,GO:0005488,GO:0005515,GO:0005575,GO:0005622,GO:0005623,GO:0005634,GO:0006355,GO:0008150,GO:0009743,GO:0009746,GO:0009749,GO:0009889,GO:0009987,GO:0010033,GO:0010468,GO:0010556,GO:0019219,GO:0019222,GO:0019725,GO:0031323,GO:0031326,GO:0033500,GO:0034284,GO:0042221,GO:0042592,GO:0042593,GO:0042802,GO:0042803,GO:0043226,GO:0043227,GO:0043229,GO:0043231,GO:0044424,GO:…											Viridiplantae	28NNG@1,2QV87@2759,37RWT@33090,3GH12@35493	NA|NA|NA	K	Basic leucine zipper
XP_010261438.1	4432.XP_010261438.1	0	1121.3	Streptophyta		GO:0000003,GO:0000287,GO:0003006,GO:0003674,GO:0003824,GO:0004743,GO:0005488,GO:0005575,GO:0005622,GO:0005623,GO:0005737,GO:0005739,GO:0005975,GO:0006082,GO:0006090,GO:0006091,GO:0006096,GO:0006139,GO:0006163,GO:0006164,GO:0006165,GO:0006629,GO:0006631,GO:0006633,GO:0006725,GO:0006732,GO:0006733,GO:0006753,GO:0006754,GO:0006757,GO:0006793,GO:0006796,GO:0006807,GO:0007275,GO:0008150,GO:0008152,GO:…	2.7.1.40	ko:K00873	ko00010,ko00230,ko00620,ko01100,ko01110,ko01120,ko01130,ko01200,ko01230,ko04922,ko04930,ko05165,ko05203,ko05230,map00010,map00230,map00620,map01100,map01110,map01120,map01130,map01200,map01230,map04922,map04930,map05165,map05203,map05230	M00001,M00002,M00049,M00050	R00200,R00430,R01138,R01858,R02320	RC00002,RC00015	ko00000,ko00001,ko00002,ko01000,ko04131,ko04147				Viridiplantae	37HK2@33090,3GCQC@35493,COG0469@1,KOG2323@2759	NA|NA|NA	G	Belongs to the pyruvate kinase family
XP_010278264.1	4432.XP_010278264.1	0	1101.7	Streptophyta													Viridiplantae	2QPKF@2759,37HT3@33090,3G9YV@35493,COG0528@1	NA|NA|NA	F	Aspartate glutamate uridylate kinase family protein
XP_010244658.1	4432.XP_010244657.1	0	2197.5	Streptophyta		GO:0000018,GO:0000414,GO:0000416,GO:0000726,GO:0002637,GO:0002639,GO:0002682,GO:0002684,GO:0002694,GO:0002696,GO:0002697,GO:0002699,GO:0002700,GO:0002702,GO:0002703,GO:0002705,GO:0002706,GO:0002708,GO:0002712,GO:0002714,GO:0002819,GO:0002821,GO:0002822,GO:0002824,GO:0002889,GO:0002891,GO:0005575,GO:0005622,GO:0005623,GO:0005634,GO:0005654,GO:0006139,GO:0006259,GO:0006281,GO:0006302,GO:0006303,GO:…		ko:K20780					ko00000,ko03400				Viridiplantae	37PF6@33090,3GAAG@35493,KOG2043@1,KOG2043@2759	NA|NA|NA	DKLT	BRCT domain-containing DNA repair protein
XP_019054149.1	4432.XP_010264384.1	0	1438.7	Streptophyta		GO:0000166,GO:0003674,GO:0003678,GO:0003824,GO:0004003,GO:0004386,GO:0005488,GO:0005575,GO:0005622,GO:0005623,GO:0005634,GO:0005654,GO:0005737,GO:0005829,GO:0005886,GO:0006139,GO:0006259,GO:0006281,GO:0006289,GO:0006293,GO:0006294,GO:0006296,GO:0006325,GO:0006338,GO:0006725,GO:0006807,GO:0006950,GO:0006974,GO:0006996,GO:0008026,GO:0008094,GO:0008150,GO:0008152,GO:0009987,GO:0016020,GO:0016043,GO:…	3.6.4.12	ko:K20092					ko00000,ko01000,ko03036				Viridiplantae	37PJR@33090,3GBSN@35493,COG0553@1,KOG0385@2759	NA|NA|NA	K	chromodomain-helicase-DNA-binding protein 1-like
XP_010257911.1	4432.XP_010257910.1	0	1230.3	Streptophyta		GO:0003674,GO:0003824,GO:0004430,GO:0005488,GO:0005515,GO:0006464,GO:0006468,GO:0006629,GO:0006644,GO:0006650,GO:0006793,GO:0006796,GO:0006807,GO:0008150,GO:0008152,GO:0009987,GO:0016301,GO:0016310,GO:0016740,GO:0016772,GO:0016773,GO:0019538,GO:0019637,GO:0019899,GO:0019900,GO:0019901,GO:0030258,GO:0036211,GO:0043170,GO:0043412,GO:0043424,GO:0044237,GO:0044238,GO:0044255,GO:0044260,GO:0044267,GO:…											Viridiplantae	37QG7@33090,3G9IU@35493,KOG2381@1,KOG2381@2759	NA|NA|NA	T	Phosphatidylinositol 4-kinase
XP_010278194.1	4432.XP_010278191.1	0	2315.8	Streptophyta													Viridiplantae	28PH6@1,2QW59@2759,37PVQ@33090,3GF56@35493	NA|NA|NA	S	Myb/SANT-like DNA-binding domain
XP_010273661.1	4432.XP_010273661.1	0	1238	Streptophyta				ko:K03283	ko03040,ko04010,ko04141,ko04144,ko04213,ko04612,ko04915,ko05134,ko05145,ko05162,ko05164,ko05169,map03040,map04010,map04141,map04144,map04213,map04612,map04915,map05134,map05145,map05162,map05164,map05169	M00353,M00355			ko00000,ko00001,ko00002,ko01009,ko03009,ko03029,ko03041,ko03051,ko03110,ko04131,ko04147,ko04516	1.A.33.1			Viridiplantae	37HJ7@33090,3G8YX@35493,COG0443@1,KOG0101@2759	NA|NA|NA	O	Belongs to the heat shock protein 70 family
XP_010264880.1	4432.XP_010264879.1	0	2103.2	Streptophyta		GO:0003674,GO:0003824,GO:0004591,GO:0005575,GO:0005622,GO:0005623,GO:0005737,GO:0005739,GO:0005759,GO:0005947,GO:0006082,GO:0006091,GO:0006099,GO:0006101,GO:0008150,GO:0008152,GO:0009060,GO:0009353,GO:0009987,GO:0015980,GO:0016491,GO:0016624,GO:0016903,GO:0016999,GO:0017144,GO:0019752,GO:0030062,GO:0031974,GO:0032991,GO:0043226,GO:0043227,GO:0043229,GO:0043231,GO:0043233,GO:0043436,GO:0044237,GO:…	1.2.4.2	ko:K00164	ko00020,ko00310,ko00380,ko01100,ko01110,ko01120,ko01130,ko01200,map00020,map00310,map00380,map01100,map01110,map01120,map01130,map01200	M00009,M00011,M00032	R00621,R01933,R01940,R03316,R08549	RC00004,RC00027,RC00627,RC02743,RC02833,RC02883	br01601,ko00000,ko00001,ko00002,ko01000				Viridiplantae	37MIR@33090,3GGCN@35493,COG0567@1,KOG0450@2759	NA|NA|NA	C	2-oxoglutarate dehydrogenase
XP_010278625.1	4432.XP_010278622.1	0	3658.2	Streptophyta		GO:0003674,GO:0005085,GO:0005088,GO:0005089,GO:0005488,GO:0005515,GO:0005575,GO:0005622,GO:0005623,GO:0005634,GO:0005737,GO:0005783,GO:0005829,GO:0005886,GO:0006810,GO:0008064,GO:0008150,GO:0008360,GO:0009605,GO:0009606,GO:0009628,GO:0009629,GO:0009630,GO:0009958,GO:0009966,GO:0009987,GO:0010646,GO:0010928,GO:0012505,GO:0016020,GO:0016043,GO:0016192,GO:0017016,GO:0017048,GO:0019898,GO:0019899,GO:…		ko:K21852					ko00000,ko04131				Viridiplantae	37QIM@33090,3G8RK@35493,KOG1997@1,KOG1997@2759	NA|NA|NA	T	Belongs to the DOCK family
XP_010249090.1	4432.XP_010249089.1	1.4e-288	998.4	Streptophyta	RMI1	GO:0000003,GO:0000280,GO:0000712,GO:0006139,GO:0006259,GO:0006310,GO:0006725,GO:0006807,GO:0006996,GO:0007049,GO:0007059,GO:0007127,GO:0007131,GO:0008150,GO:0008152,GO:0009987,GO:0016043,GO:0022402,GO:0022414,GO:0034641,GO:0035825,GO:0043170,GO:0044237,GO:0044238,GO:0044260,GO:0045132,GO:0046483,GO:0048285,GO:0051304,GO:0051307,GO:0051321,GO:0061982,GO:0071704,GO:0071840,GO:0090304,GO:0098813,GO:…		ko:K10990	ko03460,map03460	M00414			ko00000,ko00001,ko00002,ko03400				Viridiplantae	2CM7N@1,2QPJ3@2759,37J80@33090,3GBWY@35493	NA|NA|NA	S	RecQ-mediated genome instability protein
XP_010267987.1	4432.XP_010267985.1	0	1952.2	Streptophyta				ko:K21842					ko00000,ko04131				Viridiplantae	37IPM@33090,3G7EV@35493,KOG1877@1,KOG1877@2759	NA|NA|NA	S	isoform X1
XP_010248584.1	4432.XP_010248584.1	0	1553.9	Streptophyta		GO:0005575,GO:0005623,GO:0005886,GO:0016020,GO:0044464,GO:0071944		ko:K13525	ko04141,ko05134,map04141,map05134	M00400,M00403			ko00000,ko00001,ko00002,ko03019,ko04131,ko04147	3.A.16.1			Viridiplantae	37KI9@33090,3G7QA@35493,COG0464@1,KOG0730@2759	NA|NA|NA	O	cell division cycle protein 48
XP_010243770.1	4432.XP_010243769.1	8.4e-54	216.1	Streptophyta													Viridiplantae	2BR42@1,2S1VS@2759,37VDI@33090,3GJNX@35493	NA|NA|NA	S	Belongs to the endosulfine family
XP_010247127.1	4432.XP_010247126.1	6.4e-154	550.1	Streptophyta		GO:0003674,GO:0003824,GO:0004721,GO:0004722,GO:0005575,GO:0005576,GO:0005623,GO:0005886,GO:0006464,GO:0006470,GO:0006793,GO:0006796,GO:0006807,GO:0006950,GO:0006952,GO:0008150,GO:0008152,GO:0009605,GO:0009607,GO:0009617,GO:0009987,GO:0016020,GO:0016311,GO:0016787,GO:0016788,GO:0016791,GO:0019538,GO:0036211,GO:0042578,GO:0042742,GO:0043170,GO:0043207,GO:0043412,GO:0044237,GO:0044238,GO:0044260,GO:…	3.1.3.16	ko:K17506					ko00000,ko01000,ko01009				Viridiplantae	37P2Y@33090,3G8HV@35493,COG0631@1,KOG0698@2759	NA|NA|NA	T	phosphatase 2C
XP_010276335.1	4432.XP_010276332.1	3.2e-286	990.3	Streptophyta		GO:0001871,GO:0003674,GO:0003824,GO:0004553,GO:0005488,GO:0005575,GO:0005623,GO:0005886,GO:0016020,GO:0016787,GO:0016798,GO:0030246,GO:0030247,GO:0031224,GO:0031225,GO:0031226,GO:0044425,GO:0044459,GO:0044464,GO:0046658,GO:0071944	2.3.2.23,3.2.1.39	ko:K19892,ko:K20217	ko00500,ko04120,map00500,map04120		R00308	RC00467	ko00000,ko00001,ko00537,ko01000,ko04121		CBM43,GH17		Viridiplantae	2CMVR@1,2QS8U@2759,37JNM@33090,3G9C3@35493	NA|NA|NA	G	Belongs to the glycosyl hydrolase 17 family
XP_010274646.1	4432.XP_010274646.1	1.9e-299	1034.6	Streptophyta	PIN4	GO:0000003,GO:0000578,GO:0000902,GO:0000904,GO:0003006,GO:0003674,GO:0005215,GO:0005575,GO:0005622,GO:0005623,GO:0005737,GO:0005783,GO:0005886,GO:0005911,GO:0006810,GO:0007275,GO:0007389,GO:0008150,GO:0009314,GO:0009416,GO:0009506,GO:0009605,GO:0009606,GO:0009628,GO:0009629,GO:0009630,GO:0009653,GO:0009790,GO:0009791,GO:0009793,GO:0009798,GO:0009880,GO:0009888,GO:0009914,GO:0009921,GO:0009926,GO:…		ko:K13947					ko00000,ko02000	2.A.69.1			Viridiplantae	28J8N@1,2QRM7@2759,37IC4@33090,3G8Z9@35493	NA|NA|NA	P	May act as a component of the auxin efflux carrier
XP_010249099.1	4432.XP_010249099.1	0	3155.9	Streptophyta				ko:K18730					ko00000,ko03019				Viridiplantae	37IX9@33090,3G73F@35493,KOG1862@1,KOG1862@2759	NA|NA|NA	S	GYF domain-containing protein
XP_019053517.1	4432.XP_010259156.1	0	2014.2	Streptophyta		GO:0002252,GO:0002376,GO:0003674,GO:0003676,GO:0003723,GO:0005488,GO:0006139,GO:0006725,GO:0006807,GO:0006950,GO:0006952,GO:0008150,GO:0008152,GO:0009605,GO:0009607,GO:0009615,GO:0009987,GO:0010586,GO:0016070,GO:0019827,GO:0032501,GO:0032502,GO:0034641,GO:0034660,GO:0035019,GO:0035198,GO:0043170,GO:0043207,GO:0044237,GO:0044238,GO:0046483,GO:0048509,GO:0050789,GO:0050793,GO:0050896,GO:0051607,GO:…		ko:K11593					ko00000,ko03019,ko03036				Viridiplantae	37IZD@33090,3GAMV@35493,KOG1041@1,KOG1041@2759	NA|NA|NA	J	Belongs to the argonaute family
XP_019054322.1	4432.XP_010265900.1	5.2e-120	437.2	Eukaryota		GO:0000976,GO:0000977,GO:0000981,GO:0001012,GO:0001067,GO:0001085,GO:0001228,GO:0001704,GO:0001706,GO:0001708,GO:0001711,GO:0001714,GO:0003674,GO:0003676,GO:0003677,GO:0003682,GO:0003690,GO:0003700,GO:0005488,GO:0005515,GO:0005575,GO:0005622,GO:0005623,GO:0005634,GO:0005667,GO:0006139,GO:0006351,GO:0006355,GO:0006357,GO:0006366,GO:0006725,GO:0006807,GO:0007275,GO:0007369,GO:0007492,GO:0008134,GO:…											Eukaryota	COG5641@1,KOG1601@2759	NA|NA|NA	K	transcription, DNA-templated
XP_019052288.1	4432.XP_010248953.1	0	2352.4	Streptophyta		GO:0000375,GO:0000377,GO:0000398,GO:0003674,GO:0003724,GO:0003824,GO:0004004,GO:0004386,GO:0005575,GO:0005622,GO:0005623,GO:0005634,GO:0005654,GO:0005681,GO:0005737,GO:0006139,GO:0006396,GO:0006397,GO:0006403,GO:0006405,GO:0006406,GO:0006611,GO:0006725,GO:0006807,GO:0006810,GO:0006886,GO:0006913,GO:0008026,GO:0008104,GO:0008150,GO:0008152,GO:0008186,GO:0008380,GO:0009987,GO:0010467,GO:0015031,GO:…	3.6.4.13	ko:K12815	ko03040,map03040				ko00000,ko00001,ko01000,ko03041				Viridiplantae	37PQU@33090,3G73B@35493,COG1643@1,KOG0924@2759	NA|NA|NA	A	Pre-mRNA-splicing factor ATP-dependent RNA helicase
XP_010248012.1	4432.XP_010248011.1	1.7e-195	688.7	Streptophyta				ko:K09503	ko04141,map04141				ko00000,ko00001,ko03029,ko03110				Viridiplantae	37MSG@33090,3GATR@35493,COG0484@1,KOG0712@2759	NA|NA|NA	O	DnaJ protein homolog
XP_010263487.1	4432.XP_010263487.1	2.2e-75	288.1	Streptophyta	RPS16	GO:0000462,GO:0003674,GO:0003676,GO:0003723,GO:0003729,GO:0003735,GO:0005198,GO:0005488,GO:0005575,GO:0005618,GO:0005622,GO:0005623,GO:0005634,GO:0005730,GO:0005737,GO:0005829,GO:0005840,GO:0005844,GO:0005911,GO:0006139,GO:0006364,GO:0006396,GO:0006412,GO:0006518,GO:0006725,GO:0006807,GO:0008150,GO:0008152,GO:0009058,GO:0009059,GO:0009506,GO:0009507,GO:0009536,GO:0009987,GO:0010467,GO:0015935,GO:…		ko:K02960	ko03010,map03010	M00177			br01610,ko00000,ko00001,ko00002,ko03011				Viridiplantae	37TU1@33090,3GHY5@35493,COG0088@1,KOG1753@2759	NA|NA|NA	J	Belongs to the universal ribosomal protein uS9 family
XP_019052233.1	4432.XP_010248471.1	1.1e-65	256.5	Streptophyta		GO:0003333,GO:0003674,GO:0005215,GO:0005290,GO:0005342,GO:0005575,GO:0005622,GO:0005623,GO:0005737,GO:0005739,GO:0005740,GO:0005743,GO:0006810,GO:0006811,GO:0006812,GO:0006820,GO:0006839,GO:0006855,GO:0006865,GO:0008150,GO:0008324,GO:0008509,GO:0008514,GO:0015075,GO:0015171,GO:0015174,GO:0015179,GO:0015181,GO:0015189,GO:0015238,GO:0015318,GO:0015711,GO:0015802,GO:0015807,GO:0015809,GO:0015849,GO:…		ko:K15109	ko04714,map04714				ko00000,ko00001,ko02000	2.A.29.8			Viridiplantae	37RYS@33090,3GCC3@35493,KOG0758@1,KOG0758@2759	NA|NA|NA	C	Belongs to the mitochondrial carrier (TC 2.A.29) family
XP_010274679.1	4432.XP_010274679.1	1.6e-146	525.4	Streptophyta		GO:0005575,GO:0005623,GO:0005886,GO:0016020,GO:0044464,GO:0071944		ko:K03238	ko03013,map03013				ko00000,ko00001,ko01009,ko03012				Viridiplantae	37II7@33090,3GGJQ@35493,COG1601@1,KOG2768@2759	NA|NA|NA	J	translation initiation factor activity
XP_019053779.1	4432.XP_010261220.1	0	4578.9	Streptophyta	ACC2	GO:0000003,GO:0003006,GO:0003674,GO:0003824,GO:0003989,GO:0005575,GO:0005623,GO:0005886,GO:0006082,GO:0006629,GO:0006631,GO:0006633,GO:0007275,GO:0008150,GO:0008152,GO:0008610,GO:0009058,GO:0009653,GO:0009719,GO:0009725,GO:0009735,GO:0009790,GO:0009791,GO:0009793,GO:0009888,GO:0009933,GO:0009987,GO:0010014,GO:0010016,GO:0010033,GO:0010072,GO:0010154,GO:0016020,GO:0016053,GO:0016421,GO:0016874,GO:…	2.1.3.15,6.3.4.14,6.4.1.2	ko:K11262	ko00061,ko00254,ko00620,ko00640,ko01100,ko01110,ko01212,ko04152,ko04910,ko04922,map00061,map00254,map00620,map00640,map01100,map01110,map01212,map04152,map04910,map04922	M00082	R00742,R04385,R04386	RC00040,RC00253,RC00367	ko00000,ko00001,ko00002,ko01000				Viridiplantae	37HYK@33090,3G95X@35493,COG0439@1,KOG0368@2759	NA|NA|NA	I	acetyl-coa carboxylase
XP_010249651.1	4432.XP_010249574.1	1.3e-218	765.4	Streptophyta			3.1.3.16	ko:K17500					ko00000,ko01000,ko01009				Viridiplantae	37KWY@33090,3GFY0@35493,COG0631@1,KOG0698@2759	NA|NA|NA	T	phosphatase 2C
XP_010276540.1	4432.XP_010276540.1	1.2e-232	812	Streptophyta		GO:0003674,GO:0003824,GO:0004478,GO:0005575,GO:0005622,GO:0005623,GO:0005737,GO:0005829,GO:0016740,GO:0016765,GO:0044424,GO:0044444,GO:0044464	2.5.1.6	ko:K00789	ko00270,ko01100,ko01110,ko01230,map00270,map01100,map01110,map01230	M00034,M00035,M00368,M00609	R00177,R04771	RC00021,RC01211	ko00000,ko00001,ko00002,ko01000				Viridiplantae	37J2J@33090,3GE15@35493,COG0192@1,KOG1506@2759	NA|NA|NA	H	Catalyzes the formation of S-adenosylmethionine from methionine and ATP
XP_010266577.1	4432.XP_010266577.1	9.3e-236	822.4	Streptophyta													Viridiplantae	37RE7@33090,3GGWF@35493,COG0596@1,KOG4178@2759	NA|NA|NA	I	hydrolase, alpha beta fold family
XP_010276534.1	4432.XP_010276533.1	0	4324.6	Streptophyta		GO:0000278,GO:0000281,GO:0000910,GO:0000911,GO:0003674,GO:0003774,GO:0003777,GO:0003824,GO:0005575,GO:0005622,GO:0005623,GO:0005856,GO:0005871,GO:0005875,GO:0006928,GO:0007017,GO:0007018,GO:0007049,GO:0008150,GO:0009987,GO:0015630,GO:0016462,GO:0016787,GO:0016817,GO:0016818,GO:0016887,GO:0017111,GO:0022402,GO:0032506,GO:0032991,GO:0043226,GO:0043228,GO:0043229,GO:0043232,GO:0044422,GO:0044424,GO:…		ko:K10400,ko:K20478					ko00000,ko04131,ko04812				Viridiplantae	2QR1R@2759,37JHR@33090,3GGR0@35493,COG5059@1	NA|NA|NA	Z	Belongs to the TRAFAC class myosin-kinesin ATPase superfamily. Kinesin family
XP_010273814.1	4432.XP_010273810.1	5.8e-129	466.8	Streptophyta			3.4.25.1	ko:K02729	ko03050,map03050	M00337,M00340			ko00000,ko00001,ko00002,ko01000,ko01002,ko03051				Viridiplantae	37HRH@33090,3G83C@35493,COG0638@1,KOG0176@2759	NA|NA|NA	O	The proteasome is a multicatalytic proteinase complex which is characterized by its ability to cleave peptides with Arg, Phe, Tyr, Leu, and Glu adjacent to the leaving group at neutral or slightly basic pH
XP_010257891.1	4432.XP_010257891.1	1.9e-171	608.6	Streptophyta													Viridiplantae	37HYX@33090,3GB6C@35493,COG1073@1,KOG1552@2759	NA|NA|NA	L	Alpha beta hydrolase domain-containing protein
XP_010276555.1	4432.XP_010276542.1	0	1286.6	Streptophyta													Viridiplantae	37NQR@33090,3GF6H@35493,KOG0117@1,KOG0117@2759	NA|NA|NA	A	RNA recognition motif
XP_010254569.1	4432.XP_010254569.1	0	6508.7	Streptophyta		GO:0005575,GO:0005622,GO:0005623,GO:0005737,GO:0005739,GO:0043226,GO:0043227,GO:0043229,GO:0043231,GO:0044424,GO:0044444,GO:0044464											Viridiplantae	37PZV@33090,3GCTC@35493,KOG1787@1,KOG1787@2759	NA|NA|NA	U	Beach domain-containing protein
XP_019052205.1	4432.XP_010246919.1	2.2e-126	458.4	Streptophyta	TM9SF3	GO:0005575,GO:0016020,GO:0016021,GO:0031224,GO:0044425		ko:K17087					ko00000,ko04147				Viridiplantae	37QY7@33090,3GBC8@35493,KOG1277@2759,KOG1278@1	NA|NA|NA	U	Belongs to the nonaspanin (TM9SF) (TC 9.A.2) family
XP_010267429.1	4432.XP_010267425.1	2.8e-152	544.7	Streptophyta			2.3.1.225	ko:K20028					ko00000,ko01000,ko04131				Viridiplantae	37K25@33090,3G90J@35493,COG5273@1,KOG1315@2759	NA|NA|NA	S	Belongs to the DHHC palmitoyltransferase family
XP_010275395.1	4432.XP_010275395.1	6.5e-284	982.6	Streptophyta		GO:0000050,GO:0000053,GO:0003674,GO:0003824,GO:0004055,GO:0005575,GO:0005622,GO:0005623,GO:0005737,GO:0006082,GO:0006520,GO:0006525,GO:0006526,GO:0006575,GO:0006807,GO:0008150,GO:0008152,GO:0008652,GO:0009058,GO:0009064,GO:0009084,GO:0009507,GO:0009532,GO:0009536,GO:0009570,GO:0009987,GO:0016053,GO:0016874,GO:0016879,GO:0019627,GO:0019752,GO:0034641,GO:0043226,GO:0043227,GO:0043229,GO:0043231,GO:…	6.3.4.5	ko:K01940	ko00220,ko00250,ko01100,ko01110,ko01130,ko01230,ko05418,map00220,map00250,map01100,map01110,map01130,map01230,map05418	M00029,M00844,M00845	R01954	RC00380,RC00629	ko00000,ko00001,ko00002,ko01000,ko04147				Viridiplantae	37QUX@33090,3G8Y6@35493,COG0137@1,KOG1706@2759	NA|NA|NA	E	argininosuccinate synthase
XP_010244778.1	4432.XP_010244736.1	0	2126.7	Streptophyta													Viridiplantae	2C29V@1,2QQJ5@2759,37JVA@33090,3GF5V@35493	NA|NA|NA	S	isoform X1
XP_010264216.1	4432.XP_010264216.1	0	1360.9	Streptophyta			2.4.1.99,3.2.1.26	ko:K01193,ko:K21351	ko00052,ko00500,ko01100,map00052,map00500,map01100		R00801,R00802,R02410,R03635,R03921,R06088	RC00028,RC00077	ko00000,ko00001,ko01000		GH32		Viridiplantae	37QH4@33090,3GC8M@35493,COG1621@1,KOG0228@2759	NA|NA|NA	G	Belongs to the glycosyl hydrolase 32 family
XP_010262275.1	102107.XP_008223213.1	7.5e-49	199.5	fabids				ko:K11254	ko05034,ko05203,ko05322,map05034,map05203,map05322				ko00000,ko00001,ko03036				Viridiplantae	37UE8@33090,3GIMJ@35493,4JPPN@91835,COG2036@1,KOG3467@2759	NA|NA|NA	B	protein heterodimerization activity
XP_010279022.1	4432.XP_010279015.1	7.5e-63	246.1	Eukaryota	PHF5A	GO:0000245,GO:0000375,GO:0000377,GO:0000398,GO:0003674,GO:0003676,GO:0003700,GO:0003723,GO:0005488,GO:0005575,GO:0005622,GO:0005623,GO:0005634,GO:0005654,GO:0005681,GO:0005686,GO:0005689,GO:0005737,GO:0006139,GO:0006355,GO:0006396,GO:0006397,GO:0006725,GO:0006807,GO:0008150,GO:0008152,GO:0008380,GO:0009410,GO:0009889,GO:0009891,GO:0009893,GO:0009987,GO:0010467,GO:0010468,GO:0010556,GO:0010557,GO:…		ko:K12834	ko03040,map03040	M00352			ko00000,ko00001,ko00002,ko03041				Eukaryota	KOG1705@1,KOG1705@2759	NA|NA|NA	J	mRNA splicing, via spliceosome
XP_010257499.1	4432.XP_010257498.1	1.2e-191	675.6	Streptophyta		GO:0000003,GO:0000902,GO:0000904,GO:0003006,GO:0003674,GO:0003824,GO:0004842,GO:0006464,GO:0006807,GO:0007275,GO:0008150,GO:0008152,GO:0009653,GO:0009791,GO:0009826,GO:0009888,GO:0009987,GO:0010026,GO:0010154,GO:0016043,GO:0016049,GO:0016567,GO:0016740,GO:0019538,GO:0019787,GO:0022412,GO:0022414,GO:0030154,GO:0032446,GO:0032501,GO:0032502,GO:0032504,GO:0032989,GO:0036211,GO:0040007,GO:0043170,GO:…	2.3.2.27	ko:K11982					ko00000,ko01000,ko04121,ko04131				Viridiplantae	37V48@33090,3GJ1V@35493,KOG0800@1,KOG0800@2759	NA|NA|NA	O	E3 ubiquitin-protein ligase
XP_010248392.1	4432.XP_010248392.1	1.5e-286	991.5	Streptophyta	PK	GO:0003674,GO:0003824,GO:0004743,GO:0005575,GO:0005622,GO:0005623,GO:0005737,GO:0005975,GO:0006082,GO:0006090,GO:0006091,GO:0006096,GO:0006139,GO:0006163,GO:0006164,GO:0006165,GO:0006725,GO:0006732,GO:0006733,GO:0006753,GO:0006754,GO:0006757,GO:0006793,GO:0006796,GO:0006807,GO:0008150,GO:0008152,GO:0009056,GO:0009058,GO:0009108,GO:0009117,GO:0009123,GO:0009124,GO:0009126,GO:0009127,GO:0009132,GO:…	2.7.1.40	ko:K00873	ko00010,ko00230,ko00620,ko01100,ko01110,ko01120,ko01130,ko01200,ko01230,ko04922,ko04930,ko05165,ko05203,ko05230,map00010,map00230,map00620,map01100,map01110,map01120,map01130,map01200,map01230,map04922,map04930,map05165,map05203,map05230	M00001,M00002,M00049,M00050	R00200,R00430,R01138,R01858,R02320	RC00002,RC00015	ko00000,ko00001,ko00002,ko01000,ko04131,ko04147				Viridiplantae	37I17@33090,3GCX1@35493,COG0469@1,KOG2323@2759	NA|NA|NA	G	Belongs to the pyruvate kinase family
XP_010264528.1	4432.XP_010264527.1	2.1e-301	1040.8	Streptophyta													Viridiplantae	28KMJ@1,2QT2Y@2759,37RQB@33090,3GG7J@35493	NA|NA|NA
XP_010241700.1	4432.XP_010241698.1	5.3e-250	869.8	Streptophyta		GO:0003674,GO:0003700,GO:0005488,GO:0005543,GO:0005575,GO:0005622,GO:0005623,GO:0005634,GO:0005737,GO:0005829,GO:0005886,GO:0006355,GO:0008150,GO:0008289,GO:0009536,GO:0009605,GO:0009607,GO:0009620,GO:0009889,GO:0010468,GO:0010556,GO:0016020,GO:0019219,GO:0019222,GO:0031323,GO:0031326,GO:0035091,GO:0043167,GO:0043168,GO:0043207,GO:0043226,GO:0043227,GO:0043229,GO:0043231,GO:0044424,GO:0044444,GO:…		ko:K19600					ko00000				Viridiplantae	37J58@33090,3G7U4@35493,KOG2502@1,KOG2502@2759	NA|NA|NA	S	Belongs to the TUB family
XP_019055552.1	4432.XP_010275955.1	1e-89	338.6	Streptophyta				ko:K17964					ko00000,ko03029				Viridiplantae	37RH1@33090,3GGGX@35493,KOG4197@1,KOG4197@2759	NA|NA|NA	AT	Pentatricopeptide repeat-containing protein
XP_010273961.1	4432.XP_010273961.1	3.2e-297	1026.9	Streptophyta		GO:0001101,GO:0003674,GO:0003824,GO:0005575,GO:0005622,GO:0005623,GO:0005737,GO:0005739,GO:0005829,GO:0005911,GO:0006081,GO:0006098,GO:0006139,GO:0006725,GO:0006732,GO:0006733,GO:0006739,GO:0006753,GO:0006793,GO:0006796,GO:0006807,GO:0006950,GO:0006970,GO:0008114,GO:0008150,GO:0008152,GO:0009051,GO:0009117,GO:0009266,GO:0009409,GO:0009414,GO:0009415,GO:0009506,GO:0009507,GO:0009532,GO:0009536,GO:…	1.1.1.343,1.1.1.44	ko:K00033	ko00030,ko00480,ko01100,ko01110,ko01120,ko01130,ko01200,map00030,map00480,map01100,map01110,map01120,map01130,map01200	M00004,M00006	R01528,R10221	RC00001,RC00539	ko00000,ko00001,ko00002,ko01000				Viridiplantae	37I0U@33090,3G9N7@35493,COG0362@1,KOG2653@2759	NA|NA|NA	G	Catalyzes the oxidative decarboxylation of 6- phosphogluconate to ribulose 5-phosphate and CO(2), with concomitant reduction of NADP to NADPH
XP_019052841.1	4432.XP_010253567.1	0	1714.1	Streptophyta	SIZ1	GO:0000003,GO:0000902,GO:0001101,GO:0002682,GO:0002683,GO:0002831,GO:0002832,GO:0003006,GO:0003674,GO:0003824,GO:0005575,GO:0005622,GO:0005623,GO:0005634,GO:0006464,GO:0006807,GO:0006935,GO:0006950,GO:0007154,GO:0007275,GO:0008150,GO:0008152,GO:0009266,GO:0009267,GO:0009408,GO:0009409,GO:0009414,GO:0009415,GO:0009553,GO:0009593,GO:0009605,GO:0009628,GO:0009653,GO:0009787,GO:0009791,GO:0009826,GO:…		ko:K04706,ko:K16063,ko:K22403	ko04120,ko04630,ko05160,map04120,map04630,map05160				ko00000,ko00001,ko04121,ko04812				Viridiplantae	37MJS@33090,3G94P@35493,KOG2169@1,KOG2169@2759	NA|NA|NA	K	E3 SUMO-protein ligase
XP_019055002.1	4432.XP_010271291.1	0	1194.5	Streptophyta													Viridiplantae	37TJ2@33090,3GHMM@35493,KOG4197@1,KOG4197@2759	NA|NA|NA	S	PPR repeat family
XP_010268708.1	4432.XP_010268707.1	1.6e-137	495.4	Streptophyta													Viridiplantae	28Q05@1,2QWNV@2759,37UDR@33090,3GI74@35493	NA|NA|NA	S	Sodium channel modifier 1-like
XP_010257912.1	4432.XP_010257912.1	0	1065.4	Streptophyta		GO:0003674,GO:0003676,GO:0003677,GO:0003700,GO:0005488,GO:0006139,GO:0006351,GO:0006355,GO:0006725,GO:0006807,GO:0008150,GO:0008152,GO:0009058,GO:0009059,GO:0009889,GO:0009987,GO:0010467,GO:0010468,GO:0010556,GO:0016070,GO:0018130,GO:0019219,GO:0019222,GO:0019438,GO:0031323,GO:0031326,GO:0032774,GO:0034641,GO:0034645,GO:0034654,GO:0043170,GO:0043565,GO:0044237,GO:0044238,GO:0044249,GO:0044260,GO:…											Viridiplantae	28MVA@1,2QUDM@2759,37J7K@33090,3GDT1@35493	NA|NA|NA	K	transcription factor
XP_010255276.1	4432.XP_010255276.1	2e-73	282.7	Streptophyta													Viridiplantae	2B0FP@1,2S07X@2759,37URS@33090,3GIQ2@35493	NA|NA|NA	S	WRC
XP_010270322.1	4432.XP_010270322.1	6.2e-80	303.5	Streptophyta				ko:K01527	ko04214,map04214				ko00000,ko00001				Viridiplantae	37U4X@33090,3G74S@35493,KOG2240@1,KOG2240@2759	NA|NA|NA	K	Nascent polypeptide-associated complex subunit beta
XP_019053402.1	4432.XP_010257689.1	0	2439.8	Streptophyta		GO:0000146,GO:0000166,GO:0000278,GO:0000281,GO:0000302,GO:0000910,GO:0001891,GO:0001931,GO:0003674,GO:0003774,GO:0003779,GO:0003824,GO:0005488,GO:0005515,GO:0005524,GO:0005575,GO:0005622,GO:0005623,GO:0005737,GO:0005826,GO:0005829,GO:0005856,GO:0005886,GO:0005938,GO:0006928,GO:0006935,GO:0006950,GO:0006970,GO:0006971,GO:0006979,GO:0006996,GO:0007010,GO:0007015,GO:0007033,GO:0007049,GO:0007154,GO:…		ko:K10357					ko00000,ko03019,ko03029,ko04131,ko04812				Viridiplantae	37RW8@33090,3GDFS@35493,COG5022@1,KOG0160@2759	NA|NA|NA	Z	translation initiation factor activity
XP_019055309.1	4432.XP_010273991.1	0	1378.2	Streptophyta													Viridiplantae	2CMHJ@1,2QQCY@2759,37IAY@33090,3GCKT@35493	NA|NA|NA	S	BEST Arabidopsis thaliana protein match is COP1-interacting protein-related (TAIR AT1G72410.1)
XP_010242444.1	4432.XP_010242444.1	7.8e-73	279.6	Streptophyta				ko:K03283	ko03040,ko04010,ko04141,ko04144,ko04213,ko04612,ko04915,ko05134,ko05145,ko05162,ko05164,ko05169,map03040,map04010,map04141,map04144,map04213,map04612,map04915,map05134,map05145,map05162,map05164,map05169	M00353,M00355			ko00000,ko00001,ko00002,ko01009,ko03009,ko03029,ko03041,ko03051,ko03110,ko04131,ko04147,ko04516	1.A.33.1			Viridiplantae	37HJ7@33090,3G8YX@35493,COG0443@1,KOG0101@2759	NA|NA|NA	O	Belongs to the heat shock protein 70 family
XP_010245011.1	4432.XP_010245006.1	0	2483	Streptophyta													Viridiplantae	2CIHE@1,2QT3U@2759,37NDE@33090,3GF7M@35493	NA|NA|NA
XP_010265647.1	4432.XP_010265641.1	8.3e-219	766.5	Streptophyta		GO:0000018,GO:0003674,GO:0003676,GO:0003677,GO:0003723,GO:0003725,GO:0005488,GO:0005515,GO:0005575,GO:0005622,GO:0005623,GO:0005634,GO:0005655,GO:0005730,GO:0005911,GO:0006139,GO:0006259,GO:0006282,GO:0006304,GO:0006305,GO:0006306,GO:0006725,GO:0006807,GO:0008150,GO:0008152,GO:0009506,GO:0009892,GO:0009987,GO:0010468,GO:0010569,GO:0010605,GO:0010629,GO:0016070,GO:0016458,GO:0019219,GO:0019222,GO:…											Viridiplantae	2CMQG@1,2QRE8@2759,37PH6@33090,3GCMZ@35493	NA|NA|NA	S	XH XS domain-containing protein
XP_010264271.1	4432.XP_010264271.1	3.9e-99	367.5	Streptophyta	RPS7	GO:0002181,GO:0003674,GO:0003676,GO:0003723,GO:0003729,GO:0003735,GO:0005198,GO:0005488,GO:0005575,GO:0005618,GO:0005622,GO:0005623,GO:0005737,GO:0005829,GO:0005840,GO:0005844,GO:0005886,GO:0006139,GO:0006364,GO:0006396,GO:0006412,GO:0006518,GO:0006725,GO:0006807,GO:0008150,GO:0008152,GO:0009058,GO:0009059,GO:0009507,GO:0009536,GO:0009987,GO:0010467,GO:0015935,GO:0016020,GO:0016070,GO:0016072,GO:…		ko:K02993	ko03010,map03010	M00177			br01610,ko00000,ko00001,ko00002,ko03011				Viridiplantae	37JH1@33090,3G7FK@35493,KOG3320@1,KOG3320@2759	NA|NA|NA	J	Belongs to the eukaryotic ribosomal protein eS7 family
XP_010251472.1	4432.XP_010251471.1	0	6900.1	Streptophyta				ko:K19525,ko:K22020					ko00000,ko04131				Viridiplantae	37R1X@33090,3GBSC@35493,COG5043@1,KOG1809@2759	NA|NA|NA	U	Vacuolar protein sorting-associated protein
XP_010242812.2	4432.XP_010242812.1	0	1113.6	Streptophyta	CAO	GO:0003674,GO:0003824,GO:0004497,GO:0005575,GO:0005622,GO:0005623,GO:0005737,GO:0006725,GO:0006778,GO:0006779,GO:0006807,GO:0008150,GO:0008152,GO:0009058,GO:0009507,GO:0009526,GO:0009528,GO:0009534,GO:0009535,GO:0009536,GO:0009579,GO:0009706,GO:0009941,GO:0009987,GO:0010277,GO:0015994,GO:0015995,GO:0016020,GO:0016491,GO:0016701,GO:0016703,GO:0018130,GO:0019438,GO:0019866,GO:0031090,GO:0031967,GO:…	1.14.13.122	ko:K13600	ko00860,ko01100,ko01110,map00860,map01100,map01110		R08203,R08204,R10080	RC00116,RC00269,RC00769	ko00000,ko00001,ko01000				Viridiplantae	2QS20@2759,37QNK@33090,3G9D1@35493,COG4638@1	NA|NA|NA	P	Chlorophyllide a oxygenase
XP_010261011.1	4432.XP_010261011.1	2.4e-293	1014.2	Streptophyta		GO:0003674,GO:0003824,GO:0004518,GO:0004519,GO:0006139,GO:0006259,GO:0006281,GO:0006310,GO:0006725,GO:0006807,GO:0006950,GO:0006974,GO:0008150,GO:0008152,GO:0009314,GO:0009411,GO:0009416,GO:0009628,GO:0009642,GO:0009644,GO:0009987,GO:0010212,GO:0010332,GO:0016787,GO:0016788,GO:0033554,GO:0034641,GO:0043170,GO:0044237,GO:0044238,GO:0044260,GO:0046483,GO:0050896,GO:0051716,GO:0071704,GO:0090304,GO:…		ko:K10882	ko03440,ko03460,map03440,map03460				ko00000,ko00001,ko01000,ko03400				Viridiplantae	28NKI@1,2QV6A@2759,37KQ1@33090,3GCP8@35493	NA|NA|NA	S	Crossover junction endonuclease
XP_010258047.1	4432.XP_010258047.1	1e-63	250.4	Streptophyta		GO:0000166,GO:0000959,GO:0003674,GO:0003676,GO:0003677,GO:0003697,GO:0003723,GO:0003729,GO:0005488,GO:0005507,GO:0005515,GO:0005524,GO:0005575,GO:0005622,GO:0005623,GO:0005737,GO:0005739,GO:0006139,GO:0006725,GO:0006807,GO:0006950,GO:0008144,GO:0008150,GO:0008152,GO:0009266,GO:0009409,GO:0009451,GO:0009628,GO:0009987,GO:0016070,GO:0016071,GO:0016553,GO:0016554,GO:0016556,GO:0017076,GO:0030554,GO:…		ko:K12741	ko03040,map03040				ko00000,ko00001,ko03019,ko03041				Viridiplantae	37SIW@33090,3GBC5@35493,KOG0118@1,KOG0118@2759	NA|NA|NA	A	Glycine-rich RNA-binding protein
XP_010250698.1	4432.XP_010250698.1	8.2e-102	376.3	Streptophyta	RPL27	GO:0003674,GO:0003735,GO:0005198,GO:0005575,GO:0005622,GO:0005623,GO:0005737,GO:0008150,GO:0009507,GO:0009526,GO:0009532,GO:0009536,GO:0009570,GO:0009579,GO:0009719,GO:0009725,GO:0009735,GO:0009941,GO:0010033,GO:0031967,GO:0031975,GO:0042221,GO:0043226,GO:0043227,GO:0043229,GO:0043231,GO:0044422,GO:0044424,GO:0044434,GO:0044435,GO:0044444,GO:0044446,GO:0044464,GO:0050896		ko:K02899	ko03010,map03010	M00178			br01610,ko00000,ko00001,ko00002,ko03011				Viridiplantae	37IPF@33090,3GA10@35493,COG0211@1,KOG4600@2759	NA|NA|NA	J	50S ribosomal protein L27
XP_010276805.1	4432.XP_010276804.1	0	2358.9	Streptophyta	CSLD2	GO:0000030,GO:0000139,GO:0003674,GO:0003824,GO:0005575,GO:0005622,GO:0005623,GO:0005737,GO:0005768,GO:0005783,GO:0005794,GO:0005802,GO:0005886,GO:0006950,GO:0007275,GO:0008150,GO:0008152,GO:0009266,GO:0009409,GO:0009628,GO:0009653,GO:0009888,GO:0009987,GO:0010015,GO:0010053,GO:0010054,GO:0012505,GO:0016020,GO:0016021,GO:0016049,GO:0016740,GO:0016757,GO:0016758,GO:0019187,GO:0021700,GO:0022622,GO:…		ko:K20924					ko00000,ko01000,ko01003,ko02000	4.D.3.1.9	GT2		Viridiplantae	2QU14@2759,37KTG@33090,3G7YN@35493,COG1215@1	NA|NA|NA	G	Belongs to the glycosyltransferase 2 family
XP_010257328.1	4432.XP_010257327.1	0	1567.7	Streptophyta				ko:K17604					ko00000,ko01009				Viridiplantae	28K6Z@1,2QSMI@2759,37QJE@33090,3GANB@35493	NA|NA|NA	S	Protein FAR1-RELATED SEQUENCE 5-like
XP_010272551.1	4432.XP_010272550.1	3.8e-224	783.9	Streptophyta		GO:0003674,GO:0003676,GO:0003723,GO:0003746,GO:0003824,GO:0004364,GO:0005488,GO:0005507,GO:0005575,GO:0005618,GO:0005622,GO:0005623,GO:0005634,GO:0005737,GO:0005773,GO:0005829,GO:0005886,GO:0005911,GO:0006412,GO:0006414,GO:0006518,GO:0006575,GO:0006749,GO:0006790,GO:0006807,GO:0008135,GO:0008150,GO:0008152,GO:0009058,GO:0009059,GO:0009506,GO:0009987,GO:0010035,GO:0010038,GO:0010043,GO:0010467,GO:…		ko:K03233	ko05134,map05134				ko00000,ko00001,ko03012,ko03019				Viridiplantae	37P53@33090,3GA04@35493,COG0625@1,KOG0867@2759,KOG1627@1,KOG1627@2759	NA|NA|NA	J	Elongation factor
XP_010257068.1	4432.XP_010257068.1	8.2e-160	570.1	Streptophyta				ko:K19613	ko04014,map04014				ko00000,ko00001				Viridiplantae	37JP9@33090,3GB1E@35493,COG4886@1,KOG0619@2759	NA|NA|NA	S	LRR repeats and ubiquitin-like domain-containing protein
XP_010249411.1	4432.XP_010249411.1	7.5e-191	672.9	Streptophyta													Viridiplantae	37NJ3@33090,3G9Z8@35493,COG5409@1,KOG1162@2759	NA|NA|NA	U	SPX and EXS domain-containing protein
XP_010260269.1	4432.XP_010260221.1	0	2247.2	Streptophyta													Viridiplantae	28IWD@1,2QR82@2759,37IT2@33090,3G9IF@35493	NA|NA|NA	S	isoform X1
YP_009094010.1	4081.Solyc01g007640.2.1	0	4040.3	asterids		GO:0005575,GO:0005622,GO:0005623,GO:0005737,GO:0009507,GO:0009509,GO:0009532,GO:0009536,GO:0009570,GO:0009575,GO:0043226,GO:0043227,GO:0043229,GO:0043231,GO:0044422,GO:0044424,GO:0044434,GO:0044435,GO:0044444,GO:0044446,GO:0044464											Viridiplantae	2CMQD@1,2QRDV@2759,37QIN@33090,3GEA1@35493,44PKI@71274	NA|NA|NA	C	Plant protein of unknown function (DUF825)
XP_010275724.1	4432.XP_010275724.1	0	1343.6	Streptophyta		GO:0000156,GO:0000160,GO:0001101,GO:0003674,GO:0003700,GO:0005575,GO:0005622,GO:0005623,GO:0005634,GO:0006355,GO:0006950,GO:0007154,GO:0007165,GO:0007275,GO:0008150,GO:0009414,GO:0009415,GO:0009628,GO:0009653,GO:0009719,GO:0009725,GO:0009735,GO:0009736,GO:0009755,GO:0009888,GO:0009889,GO:0009966,GO:0009987,GO:0010015,GO:0010033,GO:0010035,GO:0010073,GO:0010074,GO:0010075,GO:0010082,GO:0010380,GO:…		ko:K14491	ko04075,map04075				ko00000,ko00001				Viridiplantae	37J06@33090,3G7F9@35493,COG5641@1,KOG1601@2759	NA|NA|NA	K	Transcriptional activator that binds specific DNA sequence
[truncated: 13,082 more rows]
