# Supplementary material for: Identification of Proteoforms Related to Nelumbo nucifera Flower Petaloid Through Proteogenomic Strategy
Source: Proteomes. 2025 Jan 15;13(1):4. doi: 10.3390/proteomes13010004 (PMC11755666; doi:10.3390/proteomes13010004)
Supplement: Supplementary file 1 [file proteomes-13-00004-s001.zip › proteomes-3249864-supplementary-12.16/Supplementary data/Table S8.xlsx]

## Sheet: Table S8A
Table S8A. List of 312 novel conservative genes
>NW_010729121_1:1791679_to_1791912
VLETIRYLQKNGEQKLFRWRSMCVLSILNAGRSCKDELGIAHRHCADLWFKLRGNR
>NW_010729167_1:255421_to_254966
MDRHRLDQKRLNDLVFVQCNQRLQERFIIRCTNPKQFDLICFDDIDETSEWLTGKDPSSDLVYEGCDLTWTQVDEVLGTFEILEGSNRPRRSGHGRGNASGGPGGASRGRGKGRGRGGGGGGCGRGESRRQDKGKSVVQEEEEEDSM
>NW_010729090_1:6370638_to_6370033
MVLLENQIPFFVIEQLFNLINSTLNCNKSLIEIVFLPFNGFFFFFLQKEDQEPDRQNVDSSKVKHLLDLLRNFHFPSKGIDEQKDENPSLSQLCGRLRESCFHHSSKTSETKEDQMFKLPPTVAELHEAEVKFEMIRSNSWLDIKFRSNGVLQIPHVRIENRTETSFRNFLAFEQ
>NW_010729075_1:4795230_to_4795469
LGICRRDVSSGGGFQLKSPREWRSTSVRTTLIRLVARALKMSMISNAQLKWCQDKLNNIEFKDGRVVRVCTDCLFPYS
>NW_010729220_1:41225_to_41941
MAIKDTPYVKWPPRLRGIPNGRNKNLYCSFHRYHSHSTENCKNLRDEIEELICHGYLRKFVQNSNNNSNKTGRQGEHGKEAPESSSRPAEQSQRQPPKERQVRGTIHVIVGGEAAREEQNPLKWPRTEEPIFFTEDDARGVHYPHDDALVINLRINDFEVRRILVDSGSSADILFKAAFDQLQL
>NW_010729128_1:1935232_to_1934801
MVVEVSLLYYYFSCLLLLCYLQFGGCQAQAQAQEGYHYCVEKERVALLQLRDSAFNHHPDASSKMYNWGDNGDDCCRWKGVECDLSSSPFTVVGISILGERGSEGLGIWYPNATIL
>NW_010729521_1:25058_to_23394
MVVKQPATIAEFLKLANRFITTEEEINQKGKDAPKKRKREGEPSSQGDSRKRKDLACETKPSQLFRAPMADRTDYTPLNAKRAEILMAIKDAPYVKWPPHMRRNPNERNKNLNYSFQKDHGHSTENCKNLRNEIKELIRRRYLRNFVHNNNYKMAGRQGEQAKDAPESSSRLAEQAPKQPPEGRPVRGTIHVIVGGSIVAGCTSAVARTSAHEAAKEEQNLPKRPRTKDPILFTEDDVRGVHYPHNDALVVMVKINDFEVRPVLVDSGSSADILFKAAFDKLQLREGDLKPASTPLVGFSGEEVRPLGRITLPVEVATWHSIVRLNHEFLVVATPSPYNAIRGRPITHALRAVVSTYYLVMKFPIDFGVGVARGDQLESRKCYVAALKGKTKVVDDLDL…
>NW_010729175_1:1132243_to_1131347
MAVLRRCNTDLKLNNRVSPREKKPNEPVTDENQRLRRELSASMAARKSLERMFSGLGKEKEIIAGELSRKVHELKDTKEHLSDVKAQNKMLLAKVKACTAGNKDCNCRRGYDEGNAAALQERNKLLSENLLRSLDGYRFLTKKLKESQDENTKMQAKMAEMGLAVSAGLKRIQYFRQLVGECNERQRRIEKEMAELENIFQRLEMKVCRR
>NW_010729286_1:267731_to_268450
VFRNPGAAGIGGLFRRRDGTVIWAFSGPIGIASSTKAEIMAALTGIRTARDLGFQNITIKEDSANTIRWLADSGSRPWALAHFLTEARDILLNLNAQGWIPKELNTDADGLAKAGAHKDVLFSDSSLPT
>NW_010729104_1:1454822_to_1455964
MNSSEIENKNVAEFGQVPGASANPLLTVTTVKLDGTNYPAWSQSVKIHICSRGKWGFISGSKKAPSEDDPSYEKWMQENYTVIGWLVNSMQPQISQHYLWMNAAKEIWDSVAETYSQRLNVARAYKLRSDVKNLRQGEKPLAVYFSTLKSLWQEIDLIEVVTWDTTNDAETYRKLVERNRVFEFLTGLNPEYDITKQNILSKESVSLSQAYALVSSEESRMIVQVQGAGLSDHFANIGVKPKGVAGTSSGSGKKEVVCEYCKRPKHTKDKCWKLHPDLVPLRFQKKHDSKRAGSANAAAGQDCDKYLTEEMTACAQLAAMKAEYEKFGKMISHLEDVTSSSNPSGNSASSAFAHLGIRASANHATISNNLKIP
>NW_010729077_1:4706186_to_4707430
MFKTINHKRQCVDAAPTFNWMKWRYIPSSNGILILAPACDLVHNPYNGSSVILVYKSGHFYRLPILLPSKAQTTPAHTHETLQLPLSSLFSLLFATEKAAQSHLCSIVIISSQMAQDGKRPLKIIAGADSFGCTLKDSLIAHLRSLNIEVEDLGTGKYYSVGEEIGRRVSSAAADTNTETRGLVACGTGVGVAIFANKFPGVYATTCVSVDEARNTRSINNCNVLAVSGMSTPPESGIKILETWLETPFKSPCPASGNKPWPSDIENFFDNSIAEMSSIGADQAKSEKFDTCAICCLAKNREFAPVDIMPGGSMKIVRESPTSAIVRFKAGSVEPAHHHTFGHDLVVLKGSKRVWNLTKNEKYDLGVGDFLFTPTGDVHRVKYFEDTEFFIRWDGHWDI…
>NW_010729084_1:8990469_to_8990203
ISGGEGDCGNSLITWMNKLFKKERKEFQPCYQKESNYEDFYLAIFHILIFIFFILTEATPKGVLRAMGVLGLTTFHVKSHLQVIIHNHP
>NW_010729224_1:750363_to_750151
MKRQVNSMLSQNKWCRMHYRVMVDRTTVVVAHRLSTIKGADLIAVVKNGVIVEKGKHEALIGIKHGRPNCI
>NW_010729079_1:10357408_to_10356947
ISQKFSSSGLKRNAKRGLDLLVLPLRMMPLQPMEGLHDAGPPLFLKKTYDMVKDLATNSIVFWSKACNSFIFWDSHKFSTNLLPKYFAENTRSVMSLGIPPPYNRVYDSERKEATGGGLTKAANSRERGREWTEPNRKKKGREDEGEGGGG
>NW_010729094_1:6720227_to_6717699
MGEEEKETVNYLEAGKEGCKPRQGKFLPLKGPDSTKQLLPSIKAPPALELKPLPIHLKYIFLGDSSTLHVIISSELTGLQEEKLVRVLKQHILAIGWSKADIKGINPLVCRHKILMEQGCNPKAQPQRRLNPKMQQVVKTEILKWLEVGIIYPISDSSWVSHVQVVPKKGGITVILNENNESTPTRTIIGWRVCIDYRKLNEATRKDHFPLAFIDQMIERLVGHEYYCFLDGYSGYLQVPIALEDQENTTFTCPYETFAFRRMPFGLCNAPATFQHCMMSLFGDFIDDFMEVFMDNFSIYRSSFDECLHNLEKVLQRCEESNLVLNWEICHFMVREGIVLGHKVSSRGIEVDKAKVELIEKLPLPQSLKDVRGFLGHAGFYRQFIKDFSTIARPLTNLL…
>NW_010729082_1:8360199_to_8360669
IFKTLPPAVNRLKLNFDGSSTGNPGRVGIGGVFRNHKGVVVALYSGPIGIGNLVNAEIMALFQGLRLAEQLGVRDLEVEGDLQLVISWTKQVNSAPQIYRHVFREINLLAKRFNSSFNWVRPANRMADVLAKQRVDRATLF
>NW_010729086_1:4769243_to_4769971
MWFIWWHQNKKVFEHQPFNPQSVLIRAQAYTISILQSSRRSPPPLNERQLTDNVSSRWIKPPQNCIKINVNGATSTKAAGVGIVLRDHNGSHLFSRAIPLQPCTPLEAEALAFLHGLEFAMELNLHHVVIEGDASVIV
>NW_010729203_1:1441723_to_1441298
MLDVTKLFRKMCDTMMKYLTRGLYRVHQFSKVEMFILCRPEDSDTYHEELIGIEEDLFSSLGLHFRLERSFTCFHFIFCSSTYALFIVFICSMFVLFTFRTLDMASGDLGAPAYRKFDVEAWMPGLERYGEVC
>NW_010729085_1:2886972_to_2887382
MLYFEQIRLRNAMNGGHNHFFFGSVNGQFPQCSSSGADNRTISARDNYASVRRENKGAEARSSSNENEADRPGERSCLHETEPGS
>NW_010729283_1:745324_to_747279
MDVTFFEDKPYYPRVSPQGENSEDGSSSSEVPLPIPLSEEGCNGEGCQRCRDVRVYHRRWRQVDFRHQQYRPVSVPSANPDTGTTIASAPYADPDPGTIDTTDERHPTMEPSPSLEDLDLPIAVCKGKRCCTTSTTHNISQFLSYDHLSPSYKSFLASIADIPIPRTIQEALEVPEWKDAIKAEMGALMRSNTWEIVDYPKGKKPVGCRWVFIVKHNADGSVERYKARLVAKGFTQTYGIDYLETFAPVAKMTTIRVLLSLAASNSWPLYQMDVKNAFLNGDLREEVYMQLPPNFYGTKTGKKVCRLNNALYGLKQSPRAWFDRFRRALDRFGYVQAQSDHTLFIKRVDSSIILLVVYVDDIVVTGSDTSEIESLKQLLHQEFEVKDLGELRYFLGIEV…
>NW_010729092_1:6483431_to_6484450
MWFLVNSPAGATIQVENIDDFKWLNSSYRSVLRQLESARIKEYYFKAKHPSSLSDGSDNLKYRNPKYLSMLYRLRFYRPEVYPKLEKILFLDDDIVVRKDLTPLWSVDLHGMVNGAVETCKESFHRFDKYLNFSNPKISENFDPNACGWAFGMNIFDLKEWKKRDTTGIYHHWQDMVRNYASAHLIYLQSFY
>NW_010729171_1:814172_to_813840
LLPSIFNKKMADMGASQEESQGTQGNRRDPTWKYCHLQDSKNTNAVTCNFCGKVANGGIYRDKKHIVGGRRNTKAYTKCPKSVREEILAYMNKKKKTYERREWSHCRF
>NW_010729108_1:4573984_to_4574313
ILFYNEYARRIGFSTQKSKEHKTKTGLIRDKTFCCSTQGYQQDRQRDNVKYHRDNTRTGCYIHMLVTLKESGQYCITRFVKEHNHEVVAPNKTYMLRAQRRMTVAHVAI
>NW_010729079_1:1702462_to_1701803
MCVTFTTTFKGVARTWYRNLAPGSIRSWTQFVQVFTAHFVTSKRCPRTEESIFGVVQREGESIRGYIKRFNDVCLQIPRLDPAVQLAAAKRGVTHKEFKWHMIANQPATVAEFLKLADKFMRTEEEINQSTKSGVEKKKDGRRALQPSRQKKKPGPGAEAEPAVPSSLSSSDGLHTVKHEADRDLDDDQRRPIRKMTTSLKGEPKREK
>NW_010729157_1:308243_to_308392
LHHDPYHALGDLVSIKKHFRRKHNNHNQAAECVAMRRKRRRPLLCVA
>NW_010729217_1:1168866_to_1167004
MEPVGLIKKMVAAQKIEDKNQALWAYQSGLFPRWPTTSPFGAHFNSRVSHVTTSAVTRPTRAAIPSSSSVPIIKSSPPAFKKLTDEEMQQKRSKGLCFRCDKKYSPGHRCAQKSLQVLWVQDDVEEIAFDVSNLDSTSADTEIALAPDSVMLCVSSLVGLCAANSLKVRGRILSREVVVLIDSGASHNFISEALIEELKLPRTPTHEFGVQMGNGNEVRTSGVCCQVCLNLPELDVIADFFPLKLGSTDVILGFHWLASLGDSVMNWGNMSMKLNLGGIRVKLQGDPYLCSSQVSLHAMMRNLQHEGQGVLLELRQLQVVDSSLNFALSTPLSLPISSLLDEFKDVFDMPTSLPPTWATEHAIVLREGTSPISVRPYRYPQFQKDEIERLVSEMLAVGI…
>NW_010729105_1:3732873_to_3730843
MFLIQQALDEEIFSRIAAASTSTQAWDILKQEFLGDKKVITETLAMKEKESMQVFLSKVSGIVNHMKSYGESVSNETVVSKVLRSLTSKFNHVVDAIEESKDLPTYTFDELMSSLLAHEVRLSRSNEKVEEKAFHVKGESSYKGKSENSGGRGQSRGGFCGRGRGGGRGRGQFGDQHQHKSTIQCRYCKKLGHKEVDCWTKQRDEQKQANFTEKVEKESKLLMAHSSIDNVFNGVWFLDSGCSNHMSGTKSLFKELDESQKSEVRLGDNKQMQVEGKGTIAIKTSQSNVKLLHDVQYVPNLGHNLLSVEQLMDGGYSILFDDDCCSVQDKKTGHIIVSIPMAQNKMFPLEVSEVRNCALIARSSDAKIWYLRYGHLNVKGMKLLAQKNMVVGLPKIDGL…
>NW_010729078_1:9853172_to_9852942
LTREPFINGQAIPYDPKYHKEWVRKNARENERCRCNGKPRKFERRRENMQNRDFQARKMPLNCDAQNPHAKYGRYAT
>NW_010729081_1:1678022_to_1678357
MPLTGHLKKSETWETHGRHSNPSLGTQEPTPAKVKKAEMFRDRTNLETSLSPSPGGSGKLQKEPSLSQDELNRRVEAFIRKFNEEMRLQRQESLNQYREMINRRTH
>NW_010729117_1:1903187_to_1904386
VTAAKTKTKSKQLINGFCNKSPPLLSSKSFFGTQLHLSSPTPKITHPSVTVPLSLISKTKLLITKSLLSRKPNPNTFWNNIPSQATLAALFFSSISQTLPAALAIDNSITTPSPPPVIEAEATKADSSSPSPFSQNLLLTAPKPQAQSTSQLTAVDGCRATVIVPNDPDLIDILAMSGVDISVSEGDSGNGLFNFIGNLLFPFLAFAGLFFLFRRAQGGLGGPMEFGRSKSKFQEVPETGVTFADVAGADQVKLELQEVVDFLKNPDKYTALGAKIPKGCLLVGPPWNRENPSSPCSCRRSWGAVFLMCCIRVCRIVCGGWSVKGSGLV
>NW_010729081_1:7766165_to_7767382
MSSLSLDSLLDGSGESAGAEVGTSTQTAKPHPAEVGTSTQDVDSNLSEADSPRQKQEASGKSASTSQRGRLPDSFGPSSMIADRLQSLVAQYRLPNDFVYSIPLDKFPWDHDHDEIVVFEEQLVAELRLPLHPFIIEFIKFFYIAIDQLHPNSIYNIVGTIALFHDYKRPLDLNIFSSILSIKMNLSCVLPEHMRSYYISPCPEYKLLHELPNKVPAWKSRYFVVPNTEGWPFPTQWRTAIQDSSVRLDPKTREEVQSWVKLGLKFENFVTEDKLVQADLSPPGWSLTVVHFSNLFNFGVVSDLVHHLLQLPWTISPLTSSSEACKRERRRRGPTRRLASMPRLPPQTLAPLSSRSYQLPNNPL
>NW_010729085_1:191499_to_192062
MEVRLYQAYNTNYRFSASMIYRPTATEPPYSRTTQRRKLCASIGMPGFRQELLLSVFKSKYWPKQQASVHGRKTQALVFNLNKSGEEWEVVEPKHEYPPPELDGESNTTAEGWMKLGATKENCEGKRGLVEVVECLAEEAIVGNDEGREPKDYSRRAQIFDKSSRVFTALKQRDTHSHAS
>NW_010729500_1:11678_to_11355
LKYFTGIHGEGFLKGYSLQVTPKFCKQYGRVGDVINKALSQYKEEVTNLSFPGAAHSPYKINTTDLNGLLNELQKLGLDEAASAAVAAAQKTETVGAPEGGNLVD
>NW_010729328_1:246005_to_245256
MGDNNTSTNPPPKPQSNNDNVSNPPIMEVDSKASVSSTSRKIFWVWDHFTKINCQVKSDQRASCNYCGKDLVCPSKSGTSVLVNHLTRCKKYPLNANKKQKTLEPSYQNAKEGGGGRTTPILVTYKFDKEDCRRELARMIIVDELPFKHVERERFCDFCGTMQPRFTVPSRQTRTRDCYDLFMEENRKLKKYFKKLSSRICLTTDTWTSYQNLSYMCLIAHFKDDDWRLYKKSFKFLSNFQSLRRSD
>NW_010729153_1:1427832_to_1427437
MIHERILDSDSAFGFGCDGSTSDDDKDYEPRGGGGGGGGRVATKLVVARMHVGCLLGKGRVIIEQMRVDTKTQIRFLPRNHNLPRCVSMSEEIVQVKPSSFLMYDLSCFLVSFN
>NW_010729110_1:3131294_to_3130896
LLLQIVGKYYLIGLGFANAPRYLTPYLGTRYHLSEFHRQSGRFTRNEDLFNFTHASLRNVIDDCFVGLKGNFPILKNMPPYELQFQRYIVAACFIII
>NW_010729100_1:740270_to_741034
MMHSFQLFWHPRSRPILFVVFRSNFLGTKFIIYDTQPPYNGAHVSPPGRSRRFYSKKVSPKVPTGSYNIAQVTYELNVLGTRGPRRMHCVMHSIPASALDAGGSVPGQPELLPRSLEDSFGSISFSKSIDHSTEFSSSRFSDIAGPRDDDGGKERPLVLRNKAPRWHEQLQCWCLNFRGRVTVASVKNFQLIAATQPAAGAPTPSQPTQSEHDKIILQFGKVGKDMFTMDYRYPLSAFQAFAICLSSFDTKLACE
>NW_010729093_1:6552387_to_6551293
MQIFTAHFVTSKRCPRTEESIFGVVQREGESIRGYIKRFNEVCFQIPRLDPAVQLATAKRGVTYKVFKWRMVASQPATVAEFLKLADKFIRTEEDINQRTEGGVEKRKRDGEPSNPGDRRNPAREAKPSQPSRAPLAVRMDYTPLNTRRTEILMTIKDAPYVKWPPRLKGNPNERNKNLYCSFHRDHGHSTEQCNNLRDEIEGLIRRGYLRNFVQHNNNNNNKADRQGEHRKDAPESSSRPVEALQRQPPEERPVRGMIHVIVGGSVIAGCISAAAQTSIRKAARKE
>NW_010729120_1:3816654_to_3817577
MGTRGLSELGKPAKDNHKGPSSSGPVHRFQSIHLALSVRPGYIWMSHQEEPYRPALTSSNRLLHRILSSSDTGTQRHRQRANGASVRGARVGRVKMPKKMGINSKAEASRARKSATEAERKDREAREKEDQYWREAEGTKSRAAKKREEEAEKRAEAAARKAEARRLAELEEKEIEKASKKPDKKANRVSIPVPKVTEAELQRRREEERLQILQRAEEVKKQQSHTANEEEYERMVLVSNTNRDDSLIEVHSVEDAIARMAVSDNLPPDRHPEKRLKASFKVLLLFSF
>NW_010729179_1:71652_to_71951
LEMSRGMSYPSSSAGIGAAGLGGGGGGGGGGGGRSWPSTTSVSASGKRIQKEMQEFNVDPPTDCSAGPKGDNLYQWISTIIGPPGEYPFLSLDVQRNGRF
>NW_010729074_1:12581168_to_12580908
MENRKNQISMEEVQVFDVYMFQEKRLMPLKSWERMEISLETFNFEHLIVFPMKLLSSKIQFSPIGSVDMINTNGAIRETHGCVQVLM
>NW_010729339_1:295411_to_294731
LSKDILDNLRTMYEEQNHSIRQKVLKQFMTTQMSKNLQVHDHCLKMMGYINELEALGSGLDHVTKVDAILNSLPPSFNQFIMNYNMNKLNVSIQELSNMLQRAEELIKKDEPIAMLVEGGKSGKKKPQKKVSKTKRQRKEKASDTCHFYKQADHWKMNYLQYLETKKHGNFESFVIETNLLETSASWCIDSGASTQACNSLQGFRTSRRLSDGKVILTWGLL
>NW_010729082_1:1666615_to_1665176
MSRIDELDSKESQGVMNEQERFLRSRLKKELEEVLLREEISWRQKPRQKWIKEGDDNTKFFNALANGKRRKNCVAKLEVDEEEVTNQDEIAKVLVDHFKSIAGKPLNNKLRLEGLDWPKLSEEQAKWLERSFEEEEIRHAVFSMDRSKAPGPDGFIMDFYQDYWNVVREDLCAMIKEFEVNGKVSHGVNATFIALIPKKKDAKSPKDFRPISLVTSIYKILAKVLSLRIKVVLPSIISQAQGAFVQGRQITDQILIANECVEDMRKSGKQGFVCKLDLQKAYDLVDWSFLLEVLGCCGFGVRWCNWIKGCISSCHFSVLVNGVVKDFFPTFRGLRQGDPLSPFLFTLVVDVFSSLISKADREGVVRGWRIGRNGIRVTHLQFVDDLIILCEGGDRRTVS…
>NW_010729081_1:4276569_to_4275808
MPSLPRRSSSSSGSSSSGSGSNSSHGSNYEPELRDFVAAKVEEAEAGPSGTEVELPLWASRRFGTTPYALAPGDMAQIRAMYVIPAEFQMRCPQPSEMATNAQPGEICVYEHSLEAGMRFSLSEGVAEVLGWYRVLSVQLMPNSIKSLLGLMSYCAVCDIELALRMVSFLLQLKHHQQGYYYFSNRQNLQSLVEAPSPMKHWKESFFFVRIPRGLLSPTELRKLRTTVS
>NW_010729192_1:709395_to_710504
MNNRQEKQTRKALVLHGIRATKRKREVCVPRPLEISGGSDVIRCRERRDSALQIPFETPSFIEFNLRIRPTKTATSGGSGGFSPLANTERRESFQRGDPLPAIVFRSSGSDLLPAVAKKKRRSNSSAGGKSKKTKRTAPKSKDIYLKLYRFLIRRTGSNFNAVILKRLFMSRVNKAPMSLSILISFMKGKEDKIVVIVGTVTDDTQVYEVPALKVTALRFTETTRARILKVGGECLTFDQLALRAPLGHNTILLRGPKNAREAVKHFGKAPGVVVDDSRVRSLQSQIRWAAFIRTDSRVRLVKYDISPPMAENREKEQSSGGQKQGAGAGGKGRGS
>NW_010729133_1:1781783_to_1781250
MAFIVRQLGSKEVKEIALRWRINKKLEKLESIVSGIQKVLDDAENKQLKGEKKVEKWLDDLKYLAYDIEDVLDQVATEALRQKVEAEHKKWINVWEEKSQPKAKIWIKGLKRKIQHKIARIKVCNKTRSNNRFHNK
>NW_010729078_1:5016930_to_5017136
VQWLQSFDQRLRESIDYAICLNSIGSWDDELWIHVSKPPENAYIKQVFEVSHYQRKSHKNYLK
>NW_010729110_1:3111076_to_3111345
IGGLRWVQRDGGPGGIGRKHWRLPVDDTTKASHVRKGINFDLPEVVTKAPNIRGVSNII
>NW_010729126_1:224473_to_224658
MRMRQNEGCQIYDRQQRWLIQRNLWSEFLRRSPSLQRMLLAGLGIQCFQQMTNGQMVGMR
>NW_010729083_1:6604443_to_6605327
IGGMSGSGIFRWKRVIRETAGRAARFSVSETRSNYRFSQKSPICTRFNCLHVGTYRRRESLIGYQERHKWEGGSDDFQTRKIRAEANCPRCSKQMDLLFSNRHPPIYGADRGSYQAVNLCPNCKTAYYFRPSKIAPLQGSFIEIGRVRGGKDSEKKSVSGDGGSGNGDATGEDDYGNRLRISFWETLRSFSGDPPENWPPPPAPPPGNGNGLAVHTPPGPPFAPGVNVIRASGPGGSGGSGNGSGGGSFGEKNGWGGSNLGKDFPTPKEICKNLDKFVIGQQRAKKVASLCSFYS
>NW_010729083_1:4733838_to_4734233
VVKGNSSFLLFYDGKHKHDDMLNCIEQWPRCLYQFSFVKSGSMHGLVRGLVLLNCAGGMNNKAIVDDWRIKLLLPLLWLIDFLLKQQGIASAIFERVKQRYCSLLYQLSFRIQEYSMHESHAFMFYTERI
>NW_010729190_1:413570_to_413950
MERRNTENQIPKHKEVRCFSSRLNLFCRYLFCCSYAHNVAPKGKYIAFVLAEAETNEPEVELKPGIELLGPVEEMFFDIYDRYEPINKQDVDNCYISTVSINFYGIVMMTPFIFFLVEID
>NW_010729074_1:7020931_to_7021404
MTLLVGDSQREAYNRTKTWKPNRRNQVDFEKRTCFWQQGLHNRARFGGKTRDISIDCSVSGDEPKLCFNVDRKRVLQIKRLKWKFSGNERIEVNRSQFRCLGTIILVDRNLFGGLEEEEDERCFCLYLVY
>NW_010729131_1:2796045_to_2792974
MLVAWIFNTIEPTLRTTISYTKSVKDLWEDLRQRFSIGNGPRVHQLKADLAACKQQGQAAMAYYGKLKVMWDELAEYDPVLACRCSGCNCKNATILEKKREEERVHQFLMGLDDATYGIVRSNILSIEPLLNLNCVYAMVLQEERHQSIAKSKEERSDAGGFAVHAGAKAAAAHTKDKSMSCTHCGKSGHEAKDCFQVIGYPEWWGDRPRSTGKGGGRGQSGSGGRGRGNKARANAAQAVGSETGGQKVGTTNDHDHSGFPGLSGDQWTTLLNILNSHKSGEKLSGKKSSTDWIIDSGASHHMTGEINLLIEVRNITLCPVELPNGKQTTAVKEGTLHLGGNICLHHVLFVPRMNCTLISVAKLLQEINCTVTFIDKLCVIHDKTSRTLIGAGEQCDGV…
>NW_010732472_1:307_to_1245
MVSTVKPKQSGDQGGSEIKKEDKRDLIYDYCKKPKHTRDTCWKLHPHLVPTRLKNKKGNAHMAVIGDIPAPPTKAAMESVAAVAVRTELERYGQLLNQRDIASSSSAASGQQGTGGTGGVHSTSFAHTSSSHVTANYVSTSVKEGRPWIIDFGASKHMTHSSTIFSSYQLCSGRDRVSTTDGSHVPIAGKGSVKIRDSISLPFAFHVPKLSTNLLFVSSLIKNLNCSVIFSPGHCILQDLDSKRTIGSGREVNGIYLLDVLPPHQSRHVSRDSESGSVGQIMLWHNRLSHLPFSSLSLLFPKLFESVSLSS
>NW_010729132_1:711857_to_712228
VRRLEGSKLLLIFASKEEACGAFHSRTQTFNGMQFTLSRWTQEGCSERQKGGYDKWWIRVFGIPLYVWCPTIFKEIGDAMGSFIATDPDNLA
>NW_010729105_1:2109689_to_2110111
MELKKKEEEDIGWKYGTRVDGNRLHTKCNFCGQVIKGSGVTRLKHHLTRGYPNVVNFPKCPQEISKAVQKHLKKQKMLRKEQENDKKKLIRRTLGPRDDDDEGEDDDIESRPRYFNIDDDDDAEQRTYNMKRHASRAA
>NW_010729125_1:1722687_to_1722070
IYCKKFCYKLNIGSVADYVHQEDTKDGKTWELSGKVNLIENPARIQNVNSSTKIFGICMVPSVEYIITVFSVLRCGEAFLPLDPSWPKDRLLSIISSSKVALIISSGSSHYTCNHHHLNLSNWLVDQNYCSVLNISMKANLKGKFGQCNLGWPCECRTMKTFCYLIYTSGSTGKPKGVCGTEQGKHFFCLHTSILLNLVLFVD
>NW_010729151_1:1691101_to_1690094
MKVKDCMDISGNWDLQKLRTLFCADCVEHILQTHVFSNIVKETLLRKGPKETTYDAKPGYRFLSGNAPSTSGPSANWNIIWKPHTPLRFQIFMWKAWWNGILTRDRQTFLTEFEGKCPLCNNETESWRHLFFTCHYARAVWLSAQIGVVPEEIYQNEIHISIANWIVQKLFHLSKEEQSRFTAQFLVLFRLIWDMRNAKTNGAQVLNPAQLPSLSLQYIIPQNSENINTPNPFRISHYKSQATNYLWMAPLVQVLVLLQQAWNYLLTITNCFMQQVEEFTPLEVGKLNGGLSSMGWRRQKN
>NW_010729096_1:6356187_to_6356768
MKKKKRSSGIMASKIDMEKTYDKLEWEFIEKVLKKFGFHEKWIAWVMESIKMVSYKILINGSLANEFKPSRGIRQGDPLSLYIFVLCVEALSKKLEKEAKNNEKHIGCKISRGGPKILIMQFADECFIFANTTIPTCMKIKEIITNYAKASGQCPNFNKSAVCFLKNTPHRF
>NW_010729096_1:5229614_to_5229994
MHSSQVRVKGIFDPQKLVEYVYKRTGKHAVIVKQEPEEESKEEKEEKKEEGGEKEKEGEGGGGGTGEGEKKKVKKRNRGLKRRRKWR
>NW_010729304_1:96560_to_96763
VWGYFRFQTTGANANSQRQRERMAEAAVSYSLEETPTWAVAVVCFVLISISILIEHALHLLTKVYA
>NW_010729179_1:187537_to_187256
MHGRWDWAGGIGLHNQGRWDWAERVMKHVRDVTLVPNIIKWRYNMEASMQDPQNRQKDFTPMFPSEGSISEIMSFIASLSKDAYIDS
>NW_010729239_1:147463_to_148461
MKFTKNFDKDHIIGSGRSGTVYKATPDTDCFLAIKRFEDSEHLERQFRAELTTLGKVMRHRNLVPLLSFCMAEEQRLLVYEYMPNRTLYDWLHPMDQGKSKALEWPKRLRIGIGLARGLAWLHYNSDTRIIHRNLTSKSVLLDENFEPKISNFGFAMLLNWDEFQTNTSMISEAGDLDYVGLDYTQTPVPALKRDVYSFGIVLLELLTGKQPDQVTNAQGSFNGSLVEWIAHLSDKTSGIYSAIDKSLIGRGFDGEILQFLGVACNCVLSPPKERPKMFEVYKTLRAVGEGYEFIDNDDLLM
>NW_010729133_1:1445317_to_1445820
MKESFTALLNRLEQVATNNDRGSQEERSNENNRRTGPAATRAAKIDFPIFLGGDPTPWILRAERYFDYHETHRQDRVALAFAHLEGEAILWFQWYRQGHPRQTWADFTDAMTIRFGLSGFEDHDESLAKLRQVGSVKDYQMEFEKLAMRVQWWMEKALVGS
>NW_010729080_1:3549814_to_3550674
IKCLPLIPSFRSPSPQTRRRGGGTGSNMSERGETVYYSPIPHSPPPPEPRYQPPHNMSERGETVYYSPIPHSPPPPEPRYQPPPPPQQNYIVLPLCFPPSRLRVLRRRLIGFGALLLVAAVIYVIWPSDPDLKIVRVGLSHFHVRTSPTVCFDISMALTIKVRNKDLFFLNYSSIVVSIGYRGKQLGFVTSDGGLVRARGSSYVNATLLLDGIEVFHDMLPLLEDLARGSIAFDTITEVQGQLGFLFFFDIPLKVIANPSFLFDSYGLASECCNCFILSL
>NW_010729105_1:3946531_to_3946767
MKYFKVLVIFNLCENDYVFSNRKFGGNAQSFTKK
>NW_010729189_1:1510743_to_1511303
LPKTGGLGDVVGALPKALARHGHRVMVAAPQYGNSAEIQETGAHKRCKVDGQDMEVTFSRAYIDGMDFVFMDNPMSCNVEKNIYGRGRGDIFKRMVLFCKATLEVLLCEYTRCIPVIHNIAHRGRGPVRDFCYADLPQNYFNYMTQEVGNTSMSLRLD
>NW_010729241_1:43923_to_43243
MSSHVLRSKIRRMYGINVSWRKIHKAKFTVVDRINGLLAKSYAVLPLYCTTLLASNLGSVVKLHSSLASEEDTFEVFKKVFICLAGPRNTFLDGRRKIIGLDGCHTKTSAIGGIILSAIWIDDNNGIFPIAYFVVEAENRDNWTWFLVELRDALGIGDSHRWTFMLIGKRYVYICL
>NW_010729186_1:566967_to_566806
IVKRLKGGGVNRMKQHLSQRKGDIAVCRKVPYDVKYKMKPLLSEINERKKK
>NW_010729083_1:3557619_to_3557963
MISRFKKYKSVSGGGDAKSKLDRYLNEDTKERQGNDDFDVLEWWKVNSPKFPILSQMACDALAVPIFTIASKSAFSIRGRVLDAFRSYLTRKIAETLICTRDWT
>NW_010729125_1:2612340_to_2613056
VDLEIWQRERWWRILIAAKYNTDRGDWVTVTSVTSLGCSIWKKIMEIFPLMSRGLLVKVGNGKRVSFWKDSWCSNQPLAELFPQLFQIAEDPDVLVANCCEVRDNLQIWSPSFRRHFQDWEIGWVSNLLDLLCNHKLDLLEEDTWNWSWSSDGVFSVNSFARKVATGPQAEFPAKKVWKQVVPSKINALLWAVALNKSLTKKNLVRRGIQLQNLDCVLCNQVEEENNHLFLHCSVSYTI
>NW_010729081_1:4130130_to_4131887
MVSKVRKQMAVMDFKKEPGYSWVELGKEGQVFYAGEASNKNRDEILGLLKHLDMEMRKRGYIPDTSLVLQDLEHLEK
>NW_010729232_1:207354_to_207614
LVGSSFKEAMIMGSEVYQNLKGVIKKKYGQDATNVGNEGGFAPNIQENKVLSCSIQPLLNLVAQSRLLLAWMLLLLNFIGRTKRMT
>NW_010729200_1:479666_to_478545
MAIQVFKKYLNDCFHMKDLGPLKYFLGIEVVRNSTGIFLSQRKYALDIISEVGLLGAKSAPFPLEQNHNLALTDGPLLSDPERYRRLVGKLIYLSATCPELSYCVHVLSQFMQQPQERHWEAALRVVCYLNGNPSQGILLRLDCDLQLYA
>NW_010729151_1:60155_to_59244
MALTSRRREPDNCFGPSSMTMERLRSLVLHFNLPGDLIYSLPSGNFPWEHGSNEIVIFQEQLEAGLRLPLHPLIVEVLNHFNVTIDQLHPNSIQNVVGTISLCYEYCLPLNLDIFSTILCIKNASPRAPPEKCSYYFSPHRGLKLLHELPNRIPAWKRDYFVARNPKGWPFPTTWRAAIQDSGVELDPEVRKMLQSWAAVGLHCSDYLTEEKLAQAGLSPGRLPFRSHSAL
>NW_010729081_1:6565123_to_6564566
LKTKRFLTPLDREIDRQRKIETGEGEEKAREMGGVTSSMAAKFAFFPPNPPSYKVIADEVTGLLILSPFPHRENVDVLKLPTRRGTEIMAIYVRHPMATSTVLYSHGNAADLGQMYELFIELSIHLGVNLMGYYLLLLVLFLSKKFRCFF
>NW_010729189_1:40923_to_39814
MPESKPSIKEPPTIELKQLPLHLEIAFLEAPSALPVIISAALTQLQKEKLLRALREHKTALAWKVPDIKGINPSICTHKILMEDGSNPSVQPQRRLNLNMKEVVKAEVIKLLDAGIIYPISDSSWVNPVQVVPKKGGMTVVSNARN
>NW_010729087_1:1893194_to_1892901
MKKIPSQHPAPDEIPTSTSLIKVIRQSQSLQKSHGDTHLAVDQLILGLLEDSQIRDLLKEAGVSVAGVKSEVEKLRGKEGRLKVLPATPIFRH
>NW_010729086_1:3347496_to_3346447
MSWKSKYLSLGGRITLLKSSLSNLPAYFLSLFPIPVKVAQRIEKIQRDFLWRGWEEEKKCHLVNWDQVCCPKEKGGLGIRKLKLFNKALLGKWIWRSEKEKGRWRKLIAAKYETDSGNWVTTNQLNSLGCSLWKKVMEVLPWMSSGLTPKVGNGNRLRFWRDTWCESTPLAEVFPQLFQIAEYQNGSVASQFEVRGGTIIWSPSFRRSFQDIGKVADLLGLLHRQSIDLSSEDSWIWKFSVDGSFSVSSFVEVLNEAVHPKFPVVKIWNPSVPSKVNALVLRLSTDALRKTPWLEGVFRFRTSCVLFVEIWRTMAGTYSFTVWLQLQYGITFYWG
>NW_010729091_1:7253551_to_7253219
LKSSQGRCSLSVSILNFERKRNQGGFWCEREMMTHFKKNRKKRGHVNARHGQIEKHRKHPRGCGNVGDMHHLLFNKYHPGYFGIMAYVLFT
>NW_010729100_1:3769979_to_3769413
VANCSSRKTKVSLTWEPPPENFLKLNFDASSLGNPGPSGVGGVLRNEAGNVVLIYSGPIGAGNSIRAELAAVIQGVQLAVQIGVEHLIIEGDSKVVVGWLQNPGSIVWCFKNEIKKFNCLTRSLTVRIQWVGRSANSMADGLAKQGVNRESLYWAQL
>NW_010729448_1:139079_to_139792
MEAKISVNFVFLDTTKGIWDHAKKVYFGQDNSTRVYRLYQEYFSLQQGNQTLEEYYANMRNLKNELNVYHPLTSNVKIQPQQRGPLDVTRFLVGLKSEYEPVKAQILGGSTLPTLEEVFARFCRISLGPTESTTTFDGLMFVVAKGGGRRNRGGVVQFEKVVETPCLVMVVEVVEVVI
>NW_010729206_1:645292_to_646605
MNQKTKNPTEKRKREGDNTSNGSNKRRKSKSPTRGGNKSGSRSPSRSHKSGRRSQTPSVERANYTPLNVKQGEILMAIKDSSYVMWPPRLRGDPTTKNRNVYCHFHKDHGHSTENCINLHDEIEELIHRGYLKNFIQKEDRNQADSHIDRQGEQRRNAPESSSRQSEKPPRQLPEERPICGVINMITGGSIIAVCTSTAGSVHELENEEHNPPKWPRLEDPIYFTEDDARGIQYPHDDALVINLRINDFEVKRVLVDSGSSVDILFKDVFDKLQLQESDLKPTDTPLVGFSGEEVRPLGRVSVPVEVSMWPNIVRFEHTFLVATTPSPYNAIVGRPITHALRAVVTTYYLAMKFPTDYGVGVVRGDQQKRRFTSQSQRIQLRLSRSAL
>NW_010729079_1:275767_to_276324
INDGKEEGGGGGARSKRRNKKEMHSLSLKLFTGFNTGTRRPWPGGQRNCRDIPRTCKIIASSSENSGSGKASETTSSFVSRSQTYAFLKQQMEVAAKSEVGISTPMLSFFFFCWNKCLNSMKRLHPFLYVLIFDDSSAWSMDSLNIF
>NW_010729232_1:656672_to_657517
LEAFLSNKEISFEGTATTNNRRPDGAETSSKQQTTAPTAAVIPKYSQLEFPSYSGTGDPLGWLYRYEQFFCNQRTDDKDKVSLATFHLSEEAQLWFYRLEQEEPGLSWGQFKSYCLLRFGPPLTRNPLSELINLKQTGTVAEYQRQFQTLLARATSVRADQQVDMFTTGLAEALRVDVEMQHPPNLVTAMNLARAFKRKLQLSHMTVSMGRPPSAWASLEPIGVTPYSAANQERKP
>NW_010729099_1:2897142_to_2897516
MQALIHICKLTGKQVKDQSQNGEGPKEDYIHVRAKRAQATNSDSLEERVSSYYELSMFLMVELPCLQILSMCISIYGLEEKRLVSGLDIFKILFQDATRYFKNLNTVFLCLCKLLFSFS
>NW_010729097_1:6423864_to_6422503
MVVNQPATITEFLKLADRFIATEEEINQKGEGVPEKRKREGEPPSQWDNRKKKAAARGAKSGQSFQAPVADQTDYTPLNAKRAEILMVIKDAPYVKWPLHLRGNPNEINKNLYCTFHRDHSHSTENCKNLRDEIEELIRRGYLRNFIQNNNNDSNKTGRRGEHGKDAPESSSRPAEQSQKQPPEERPVWGTIHVIVGGSIIAGCTSATARTSVHEAAREEQNPPKRPKTEESIFLTEDDARGVHYPHDDALVIKLMINDFVVRRVLVDSGSSADILFKAAFDQLQLQGSDLKPANTPLVGFSGEDVRPLGKVTVPVEVGTWPYVVKLNHDFLVVATPSPYNAIIGCPITHVLRAVVSTYHLAMKFPTDFGVGVARGDQLESLKCYVAALKGKTKVADDL…
>NW_010729202_1:823075_to_822071
LIKQCPNESFTEFISRWRAQAAQVLKRPSEEDQIAMVLKSLNTEYSSRLMLTHHLTFHSLVCADCQIKDSLAAGTMIPLIPSTNKTGIALASGKRPIGARSSKPKVNQLSTNYRTQPIINNSGKASVYESKLELTQHSQNNQPRQYKSQYPRRPDREYTNLGRPMSQLLLGLLEMGLLTSLAPRPPPDSLSSWFNRNSVCEFHQGPGHWTNNCRALKNSIQDLIDKKHITTPGSSNQQQLNITTNPLPKHQVGTLQAKTNGPTIKFHTNGLSVIRGVRSHITNQTNQEGGKEADGIKRFSYSLSANGTNL
>NW_010729079_1:2025441_to_2025737
MRRSGFGNEQVEQQYGARSNTTEDYNAHVSKMLRMPSVIDAPPYPNVQGIFNKKPSPAVNQQETQPAAKEEVGQGYVQQRRFELCKWMTLKAR
>NW_010729084_1:6761848_to_6761558
MDADLLVDYVYGRTKKQTRIVSQQEPPVSEKKEEGEKPTEEVTTKADEKRQRVATGEKKGNNGEGGGGGENKRESGRRGEIVTRRVLFWK
>NW_010729089_1:6304467_to_6303673
MEFFASCISLHRSSCSRTLQQNCVGERKNQHLLEVGQGLLSHMNVPKRFWLEAVLCATYLINRMPSRWLECKAPHQLLFPKAPLLPIPPHVFGCRCFVQNLSPTRGKLDPHAIPCIFLGYSFTQKGYRCFDPVSRKFLSLWMSLSLRASLSSLFLLRGSVGMRRN
>NW_010729442_1:118364_to_118840
LPKERNATRRIERQATRYVIVGEQLYMRSFTLHYLHYLRQVEAGRVPHKIHEGLCGGHLVGKALAQKALRQGYYWPTMKEDAIELVQKCDKCQRQANILHQPAADLKYLISP
>NW_010729086_1:6521318_to_6520815
VGEQELSFKAVAVNGGLIQVQKWSPICNEVAAQDGCVRLKLIGLPFHLWRDSVLEYIIQSLGGVLMETDKRSLVAVEIQVVGIKRENMLRFIEVCLDDVVQSLGCCGT
>NW_010729074_1:7162390_to_7160717
MWLTHSDFVHLIGEWWREELRGVKWKGVRFHKKLKRLRSKIKEWNREHFGRVEEQKISLLSRIEELDSKEAQRMMSEQERVLRRNLKKDLEEVILREEISWRQKSRHKWIKEGDGNTKYFHALANGRRRKNQDEIARLFVDHFKSIYRKPLNDRPTLEDLDWTRITEEQANWLERDFSEEEIRHAVFSMDRSKAPGPDGFTMAFYQDCWDVVKEDLVGVFQEYADKKKVSPGVNATILALIPKKIDAKHPKDYRPISMVTSIYKILTKVLSMRIRIVLPSIISQAQGAFVQGRQITDQILIANECVEDMRKSGNQGFACKLDLEKAYDLVDWSFLLEILGCCGFGDRWCNWVKGCISSCHYSVLVNGMVRFFPSL
>NW_010729149_1:207937_to_208563
MELPPSFYNEDSGKVCRLKKASSGLKQSPRAWFDRFRHALENFGYAQAQPDHTFFFKKAGSTLTLLAVYVDDIVVTGNDSNEISSLKKLLNKEFEVKDLGDLRYFLGIEVVRTKHGIFISQRKYALDLLEETGKLGIKPTDTPIETNHEINAEGGELLEDKAMYQRLVGKLLYLCLTCPNISYVVSVVSQYI
>NW_010729112_1:1795928_to_1795686
MHEEFKKRNQPTTTFNKAGWNVIRKQFHEKIGNDYSDMQFKNKFNRLRLVYREFEKLLKHMGLDMWVDLQN
>NW_010729323_1:125412_to_126392
MKADAIELVRKCDKCQRHANFHPQPAADLKFLTSPWPFAQWGIDILGPFPLATGQRKFLVVAVDHFTKWVEAEPLVTITARNVQNFFWKNIVCRFGLPRVLISDNGKQFKDIKFQNWCQEMGIRQNFTSVAHPQANGQAEVTNRAILCGLKARQDRAKGLWAYELPNVLWAYRTTEKTATGKLPSTSPTAPKQSSQLRLRFPRYDWKRTTTSK
>NW_010729118_1:2852008_to_2850851
VCGLHYHLQGSGPHLVQEPGPGSIRSCNQFVQVFTAHFVTSKRCPRTEQSLFGIVQREGESIRGYVKRFNDACLQISRLDPTVQLAATKRGMTHKEFKWHLVVKQPATIAEFLKLTDKFIITEEEINQRNESEIEKRKREEKPSNPDDRRRKDPPQRTKPSQPFRAPLEGRTDYTPLNAKRAEILMTIKDAQYVKWPPRLKGNPNEKNKNLYCSFHRDHGHSTEHCNNLRDEIEELIRHGYLRNFVQHYNNNNSNKTGRQGEHGRDAPKSSSRLAKPQKQPPEERPIRGTIHVIVGGSIVVGCTSTAARASTREATREEQNLPKRPRMGDPIFFTEDDAHGVHYAHDDALILKVKINDFEVRRVLVDSGSSTDVLFKAAFDKL
>NW_010729091_1:7737044_to_7736181
MTQWLRTLELFKVFSVGELLRNWKEIAGSGLCRKLSKTCWSPPPIGFTKLNFDGSSIGNPGPSGIGGVIRDGTGNVLAMYSGPIGVGDSLMAEILGAIEGIQRVKEMKIKKVVIEGDSAMVVKWLTEDSAMMWKYSNEKRKHKWLTRDMEIQCNWIKRSANALADGLAR
>NW_010729074_1:6292209_to_6291937
MIPSSNISRLRYLTSSIETLSHRFLQRCSVSGTAKGKAKIKAGKPLKRSKIPKKKGTSGGGGRMNEATERLNRMVDSYLNAPMPI
>NW_010729235_1:855277_to_856185
MEKLLYALIIAAWNLRPYFQAHIVIVLTYKPLRLVLLKLEVSGRLTKWAIELSEYDLQYKPRIAIKAQALANFIAECTFSSEVPRPVERKAPTSGEPEAPGSVESEPCEIVASVAPLLARPTASWDEEPWIRHIDGSSNQRGSSARIVLHDPSGMKLEYALRFAFEASNNEAEYEALIAGLALAREVKAKHIVICNDSLLMVNQVAGEYEAREPTMVTYLAKVKEALPNFQSHFIRQIPRSENVKADAPFKLANTSDITMRTVYIEVLSRPSILGGGQRRSLPSFKQSRAGLTHS
>NW_010729155_1:1347743_to_1347042
VYKLKKALYGLKQAPRAWYSQIDAYFAKNEFMKNKSELTLYVKKQGMDDVFTVALYIDDLVLTRNNMKMIEDFKNKMVKKYEMSDMGLLHHFLDIEIYQGDDGVFICQSKYVEKLFKKFRMLGCKPVTTLLVVNEKLMKEDGGNKVDETLYKSLVGNLFYLTATRPNIMFATSLLSRFMNSPSHIHFGAAKRVLRYVQGTMDYGLKYDRGNEVKLIAFCDSD
>NW_010729083_1:4665188_to_4667632
MDAPYVKWSPRLKGNPNERNKNLYCSFHRDHGHSTENCNNLCDEIEELIRRGYLRNFVQHSNNNNNNNNSKTGRQGERGKDALESSSRPAEQPQKQPLEERPVRGTIHVIVGGSVVAGCTSAAARTLVREAAREDQNPPKWPKVEEPILFTEDDARGVHYPHDIALVIKMRINDFEVRCVLVDLGSSADILFKSAFDQLQLRGSDLKPANTPLVGFSGEEVRPLGKVTVPVKVGTWPCAVRLNHNFLVVATPSPYNAIVGWPITHVLGVVVSTYYLVMKFPTDFGMGVARGDQLESCKFYVAVLKGKTKVAGELELERLTEQGEERAALIEETVTVPTLMTDLARTLQIGASIQEPLQSELVSFLLQNLDIFAWSAAEMPDIDPVLRTHKLNTDPAVRP…
>NW_010729108_1:3766929_to_3765994
LDGRWRVQIFEDATRWRKALKVEAKDFIFEEIRIRECYSMKIRESKKARVLVEGLETVEWIKDFLNEAETKGKQICWKENCAKSGGRYIAESKQNAKGLFISLTEFFDKGRKQMVCFAAGKNSQGWRGVIEILTAFIGRRSLQQEKKEVAKEGKGLFAGNSSALEDESITQGFIAMANSNSNSLLNANFSINHWNKMLVVEAKNLIKDWRLVADILMCKLGLRKTFILTPFNSKKAVLGPLENLVEVEALSFQEDMGSFTLYKWSPSSNSKSYAIEDRVIVRLIGLPFHLWKHDVAVSIAA
>NW_010729103_1:3671811_to_3672680
MTVDRLPALVHRYNLPGELSYSLPVGNFPWEHNHNEIVIFEEQLVAGLRLPLHPLIIEVLKFFNITINQLHPNSIRNVVGTISLFYEYCLPLDLDIFSSILSIKKNSSCVFLEHRRTYYQSHRSGYKLLHELPNRIPAWKRSYFVVRNPARWLFPTQWRATIQDSGVRLDLKTREALQSWAELGFHCNDYLAEDKLVQADLSPGRSPWYFTY
>NW_010729285_1:812080_to_811529
MEKEFGKFLEIFKSLHISIPFADALAQIPHYAKFLKEILVNKRKLGDMATVALNKECSAILLNKLPQKLKDRGGFTIPCTIGNLKINKVLCDLGASINLMPYLIFKKLGLGEPQPTRVALQLAYRSIKHPRGIIEDVLVKVDKFIFPMNFILLDMEEDADVPLILGRPFLATGKAMIDVQQG
>NW_010729176_1:1361681_to_1360101
MAFYQDCWNVLREDLCAVFKEFEDNNKVRPGVNATFISLIPKKKEAKNHKDFRLISLWTSIYKILAKVLSLRIKVVLPSIISQAQGEFVQGRQITDQILIANECVEDMRKSGSQGFVCKLDLEKAYDLVDWSFLLEVLGCCGFGARWCNWIKGCISSCHFSVLVNGVVKDFFPAVRGLRQGDPLSPFLFTLVVDVFSRLISKADLEGVVRGWKIGRNGIKVTHLQFADDLIIFCEGGDRGTTRNLKSLIKHFERVSNLKINLDKSCVVGVNLDERAIEFVVECLGCPISSWPLQYLGLLLEANPKESSFWAPVLEKFEKRLARGKGTIFH
>NW_010729086_1:6342576_to_6341908
MGNPRQQHLDAAMLILRYLKSSPDHGILLSLSCDLSIRAYCDSDWARCPSTRRSTIGYFTTLGSSPLSWKTKKQSTVSRSFVEAKYWTMATATSELIWLKLLFHDLGLTHSQPMQLFCDNKVALHKAANPVFHMHTKHIKIDCHYVRQHLQSHDITTAYIPSHLQPTDIFTKALGRDSFHLLTPKLGIVPPHAPT
>NW_010729233_1:252547_to_251939
MVVPLQHVSNGHKFVLVAIDYFTKWVEAMTITHPTMKKMVQFICNHITAKYGVRHETISNNGKNFVGREVKELCAQFKIKQLHSSPYQPQMNSAIEAANKNIEKILKKMSLTHKSWQDMLPFALLAYRTSICTSTGATPYSLVYGMEAVLPA
>NW_010729075_1:6870610_to_6870008
MRRFIWGASNSNKFYPTISWQKICLPKVAGGLGVRRMKYFNDALLAKVGWRILTEQGSIWVSILKSKHFPFEEFLDCDPKRHDCWVWKGICRSRDVLHAGCVRRVDNGHSISIWGDPWVPSQPNFKLHIPPISVSDGICRVCDLLDSNRQWRLDLLH
>NW_010729101_1:847523_to_846987
VIRKERPVIVMLQETKLSDLDKRWIRSIWSCRGLSWSFALSRGASSGILTMWKNEEVDCQEELIGQYSVSIKAKRMNDGREWVLTNVYGPNSYRERNSFWEALAAIKGTWEGPWCLGGDFNVIRYTNETNNPNQPLTSSMKHFNSLIESLELKEPTLLQASFT
>NW_010729106_1:1496870_to_1495971
LPCDSIRERERTRVKVSDNTEMNRTNNEATRKRCRCRARRASAKRSLPPAVNRTREEVSSIVTKSAPVLLSRPFPLAQELISAPRPQGFKTPALEMYNGKTDPNDHIDSFQSLMLLTRGDEASLYVAFPMTFRNTTRTWYRNLPSGLIKSWSQFVDLFTMHFITSKKCLKSTASLLNVVPWDNESIRSYISRFNTECLQVPNLYLAVQLTTAQKGVRHVKFSEHLGLNPPKTMEKFLEDASKFIQAEKDLGSKLEL
>NW_010729109_1:2409373_to_2409837
VLQLRWQLQNLQKAKTIADNLSVVSEPVAKEDLVLYILSGLGSEYESLITTITNRTDADQLGINDVLGLLLSHESWLVQHNISNEAPNANVAANNNNNGKNSNNNTQFQNNKGNYSRGRGRGRGNQSRRGQGRGRGNRIICQVCNKPGHDALK
>NW_010729277_1:555176_to_555637
MITTVKLDGANFQEWSQSAKLTIGGRGKLGFTIGREEKPKADDPKLVRWEQDNSLVMSWMVCSMQPHIAHNYMFLSTAKDIWDRVIATYSQAKNTTRVYQLQREACNMCQGERTVAMYFSSLQSL
>NW_010729192_1:350222_to_350998
VLSATTRLDSLSLSEIQSLLLTFEKRLERHSSQFVLDSPSANLANKKKNFNRNQSSSYKPRQFNNDGGSDNFKKTSYNNNNRNKSNSKNATVVCQLYGYLGHTTTTCHRYLELIANKNTKQTHTASSSRSAHNDNWYPDSGVTNHMTSNLGNLSSR
>NW_010729111_1:546695_to_548980
MAANNERNGESSSKSEWWGDRPHGTSTGHGAGREKGGGPSGGRDRDSAKTHAAQSSAGREVDANAAITDGDRTRLNGLNDEQWQTLVSMLDAYKTKTNEKFSSKTYSTEWIVDSGASHHVTGNLNVLVNTYDFAPCPVRLPNGAYTEAVKEGIVELGNNFKLLHVYVPKLNCNLLSIGRLLRDTDYIVTFTNKLCVIQDHISRTLIGAGEQLDGVFVFKGVAPVRAYKIYGIGSCDLWHRRLGHPSYQTVSSLLNLSNNKNKTCDVCLKAKQTRDVFIQSSNKAIDCFALIHCDLWGAYRVLASCGAVYFLTIVDDYSRAVWIYLLAEKSEVGRAFKNFCVMIERQFNKKVKVVKSDNETEFKSLKPYFDEQGILFQTSYVGTPQQNGRVERKHRHILN…
>NW_010729279_1:539476_to_539078
LQRAGNNFSFSPKEGGLRSFPKAKTMEKSSSSFKEENHDKVGFLSCWGRLKHKLSWPKRVGLHRSEGCNFTAVFRTRQPNRGGGFRYDPLSYAQNFDEGCWDEDDEDSFHRAFSSRFAAAPASKGLGHQ
>NW_010729080_1:8180959_to_8181405
ILRYLKRFSGAGLLYQKNGHLKIEVYTNVGWAGLIDDRKSTSGYCSFVGGNLVTKRSKKQNVVARSSAEAEYRAMSHGVAEGMWIKNLLNELGFPVDDPMSLYCDNKVVINIATNPVLHDRTKHIEVDKLGMIDIHIPT
>NW_010729153_1:523450_to_523878
VFQKTSGVDGSSGNGGKKRCISCGANLYPDVGSPSLTSLSPLLDSSLYTGATDRESCSYESESAREHISCFSTVVVVAAAAAAAANFNHQAQYQLESPVSIMKTANYAARFGRNRGLSAFSSLSL
>NW_010729079_1:1763795_to_1764232
VGTYLSVPCTLQREGSVLSLSLSVSSVRLYKREIKSFSIDSNSQLCNFMPESKKRRRKKTDMPMTSILLTVLKVLMILIFASWVCLWLLKPTELWTKSWHKAEDSARNTFFGYNGTQLVHFSSEIFTETSLVYTH
>NW_010729197_1:1669765_to_1670370
MDTNSLSGSASKQLNYSSLRQVDAYTQLLRPPPPCPTLKKKKLVYLVVYARLIRSPPVRYKSRWCWRWKRKNENGEFKKFEQRVTHAAIVLPDGWCERERERAERFQRVLHRTTTTTPSSTAGTWDLNAVSAYCSTWDANKPLSWRSKYGWTAFCGPVGPRGRAACGKCLLVIKSQQTEPSSISILYLLISTISVIYY
>NW_010729079_1:9939792_to_9940010
LKKVYYQSNMSRQYQIESKIFAYCQRYRKIQEYYARFLDLWAEYELVHIDPLILLNGLNIFKKTLRNGR
>NW_010729092_1:6209787_to_6210152
LARKQTPNQGDAGERIKRNGDARKKHAQIQSTTRDMHRGRNRSRKSVEVITANTSTIISSIPINPSAITNNSCKFLFLLPSLSSSVAAETNHQHHSYYNIPNHEFLYPHSSSSRLRGDLHC
>NW_010729147_1:1691705_to_1690608
MVRSLLVHLELPTSFWGYALETAIYVLNRVPTKSVLNTPYELWTRKKLSVRHLKIWGCPAHVKRTSADKLESKTSRCLFVGYPKGSVGYLFYDPREQEVFCSRNTQFLENEYILNNHRQEIVLDEGSSGAMGGVPQVPGIDQPRRSTRVSRPPVHFDYDQDSYLVEALTSEKDPVTYAEAMLDIDSLKWVDAMRAEMDSMETNGVWTLVDPPPGIKAIGCKWIYKRKKGSDGKVETYKARLVVKGYTRKEGIDYEETFSPVAMLKSIRFLLSVATYNDYEIWQMDVKTAFLNGNLTEDIYMQQLQGFIVAGQEHKVCKLNRSI
>NW_010729094_1:5555920_to_5556177
VLGVFGVLRDRRIPLRLKGNFCKTIARAAILYGVECWAVKKQNVQKMSVAKMHMLKWMSGKTR
>NW_010729184_1:666598_to_665243
MVKEGIVLGHNASSKGIEVDKAKVELIEKLPPPQSLKEVRGFLRHVGFYRRFIKDFSKIAKPLTNLLIKDVPFEFDDNCLHAFNTLKEKLIQAPIVSALVWELPFEIMCDASTLGAVLGQRIDKKFHTIYYASRTMNEAQRNYSTTEKELLAIIFAIEKFRFYLLLSKVVVFTDHVGLRYLLAKKDAKPRLLRWILLLQEFDLEIKDKKGSENTVADHLSRLDENYVENINDLPLHDEFPNEQLYAINIKNEPWFADFANFLAGKVVSLHLTYQQKKKIFFDVKYYLWDEPYLYKICRDGMIRRCIPEEEVRNVISFCHDKEVRGHHGASRTASKIL
>NW_010729077_1:4690064_to_4691440
MKGNSTLPWIIGGDFNVTRCAEEKKGSQHRTRAMKDFSDFINRFELIDLPLLGAKYTGSDNQEDPILVKLDRFLVSADWEDSFPSIKQEALPRPISDHCPIQLVMGRQIKIPAPFRLDNSWIEEEELKTLIAEKWDDIQVEGMSSYVLAKKLGAIKSVIRNWKKGKASSTKQKKLDCLELIKELDRLEEQRQLSEEERRNREEARIIFDKLAYKDEISWRQKAKVKRLEAGDKNSKFFHKMANARFRIDNIDRLECDGRIGEQPTEIQAIATNFYKSLFLEQWKNRPPPEGVHFKSLSESQKDDLIKPFSEEEIWAAVQKMELDKSPSPDGLTNLFYKKCWTVIKKDILKAFQDFHASASLVRSLNATFITLIPKVEGTTNIKDFRPISLLNSFYKLLA…
>NW_010729143_1:1390281_to_1391393
MDRSKALGLDGFTLAFYQDCWDILKEDILGAFGEFYRRGIINPGLNSTFVALIPKKKEAIHPRDFRLINLVNSLYKIIAKVMACRIRKVLSNIIKPNQGAFVEGRQIIDQIMIANESVEDFKRSGKRGVVCKLDLEEAYDSMDWSFLLQVMLNFGFGERWCKWVMGCVRSCHYSILVNETVVDFFPALRGIRQGGPLSPFLFSLIADVLGRLITRIDSRNLIKGWRVGKDGVPLTHLQFADDIVLFCEVGVCRLFRNLKFSIQLFEQMSNLKVNIDKSCIVGVNLEEREVEECANILECVVSNWLVMYLGLPLEDNPMRQNFWDSMVEKLPILKGESHIDKIYPCRPSDIFKVSF
>NW_010729130_1:748572_to_749183
MPLQYPLLFPYGENGWSINIPCERVRIIRSIGRDIISIREFHACQLQDRIEEGKTLLQGGYLLQQYLTDAYVVVEEEHLRFIKLNKKQMRSELYQGLQDAMTSGNNDARLVGHKVQSIGNAMCIEKTILRRIGIRLGYV
>NW_010729079_1:3107369_to_3106191
MFQERTRGENYRRYSGSDNKPAAVDKSKPSPGVQPSHPSSTANASKAAMGGNTQGNPSNPPKPSNPYAKHAPFKCFKCTEVGHRSSDCPRRKAVNMIERKDEKDVDDEVYCGPDGEDEEGPYEHEEYTCVVRKLMLSQRSKDTTQRHRLFRTRCTVRGKLFDLIIDSGSHKNIICRDVVQKLQLLPEKHPNPYTIGWIKEVGDVRVEERYKVPFSIGKYTDEVYCDIVDMDACHILLGRHWQFDAYAKHLGRKNTYQLEKDGVRYTLLPMAEKNPPKASKAEERNFLTITHHHAEFVKECKDTREVHLLVVKGESMNESLEENKIPVEV
>NW_010729184_1:137261_to_136164
MGKFTAGFVGKGFRQKKDVDFFDTYSPVARLTTIRVLFPITSIYKRVVHQMDVKTTFLNGELEDEIYIRQPEGFIIPGQENKVCKLIKSLYGLKQAPKQWHEKFDNVLVTNGYDRNDSNKCVYSKFENNKGVMICLYVDDMLIMGTSLVVVKEIKQFLMSKFDTKDLGEANAILGTRIHKQQGNFILSQSHYVESILRKFGHYDCKPVKTPLDCSIHLRKHVGEPVSQKEYKYNWISILLNELYKTGHSYSCGKIKSAYS
>NW_010729164_1:1451422_to_1451778
MEKRERERMQCLPAVEQQWSRKPCEEENKVGVKKGAWSEMEDQLLLNGIQKRGESKRKWSDISRQAGL
>NW_010729143_1:2463889_to_2463563
IHEGICGNHLSGRALAQKTLKQGYFWPTLHKDAAKLVQKCDQCQRHASLCHQPATTLSALSSPWPFAKWGMDLLCPFPQAMEDRKYLVAAMDYFTKWMEAEPLATIIA
>NW_010729337_1:372878_to_373057
LNSLTPCRRKSSAQKRHIKIGSLSDTIELGSPCRRTISRRNNLATMAAVNGCDRGRK
>NW_010729276_1:579841_to_579167
MKNNDVWDLVVLLEGVKPIGCKWVFKTKQDSKGNTERYKARLIAKGYTQKEGIDYIETFSPVSKKDSFRIVMALVAHFDLELHQMDVKTTFLNGDLHEEVYMQQQEGFEVDYKKGLVCKLKKSIYGLKQVSRQWYLKFHNILFNYGFKKNIVDQCIYLKVSGSRHIILTLYVDDILIASNSLAMLHRPKGFYQTI
>NW_010729124_1:685071_to_685463
IKNNCMDVYEDQKKKLNNLLKSISKISITTNLWKSQNQRVEYMGITNHFVDANWRLKKRVLNFVHVPLPCHGVDIVDAIYKCLKERGLENKVFIILVDNALHNDSCLWFLKDIFLRNRKLFFDGKLFHV
>NW_010729190_1:989000_to_988329
MCIGDWNCIFSKEDKKGGNPVSGSTTRDPNKMINSFGLTDLGFSGYSFTWTNNREEDLVEIRLDKAFGNNEWRMMHENSTLKHLPRIHSDHCPILLDSSPYRTWSPKPFRFEQAWTTRAGCDEIVKDTWDENIQGSQMYKLARRVSSLKIN
>NW_010729255_1:772562_to_771813
MLSQASRITLTQLVLQALPIYTLANTILKKKTITELEKIQKRFWWKGNNTKTSTHTIPWRTICKPKKEGGLGFKRLEMFNKALFAKQIWCLLSSKQELWAWVIREKYIKNGSIFQLKRRPNNSRWWKQVIDALDQIKTILFWQAKNGEEIHIQDPCIPSLPIRYLEFKDNPMKFK
>NW_010729271_1:1005620_to_1003965
MYCSFHKDHGHSTENCKNLHDEIEELIRRGYLRNFVQNNNSNNKEGRQGEQSRDAPESSRQAKQPQKQPLEERPVRGTIHVIVGGSIVAGCTSAEARTSAREAAQEEQNPPKRPRMEDPIFFTEDDARGVHYPHDDALVIKMKINDFEVRRVLVDSGSSVDILFKAAFDQLQLQESNLKPANTSLVGFNGEEVRPLGRITVPVEVDTWPSIVRLSHDFLVVAIPSPYNAIVGRPITHALRAVVSTYYLAMKFPMDFGIGIERGDQLESRKCYIAALKGKAKVADDLELERPTEQSEERAAPTEETVSIPASTEDPTQTLQIGASIEEPLRSKLVRFLFENLDFFAWSTAEMPDIDPSIITHKLNIDPVVRPVRQKKCNLALERWRAIDEEVGKLLAIDF…
>NW_010729113_1:54088_to_53375
MLVIDNGKQFDDTKFWEWCASFGIRQQYTSGSYHQTNSLAEVTNRTILDGLKTILDRAKGLWAEELNSVLWAYRSTPRTTTRETPFALTYNTKAVTPTEIGHPTLLVEAYNEAENDEALRANLDLLEEAREQAQIRVSTYQQRVTHYYNFRVKERHYQEGDLALKKVMALEPGVGKLGPNWEGPYKIKRVVGPGTFHLEHLDGRPIPWTWNSENLRMYYK
>NW_010729159_1:663191_to_662805
IYKVGFRRPILAYIGGKKYLMWKAMFGHFNRGTPTGWATWKVKPYEIVEVINENAYRLKLPIHIRTHDVFNVKHLIPYVGDRLDGDLNSRMDSPQPKEDDKIQRRPISSMQVGTTPKYIGLIYP
>NW_010729088_1:2876163_to_2875681
MPTGGASNSGALWRPIVERVERRLDGWKAKYLSLGGRITLIKSVLSSLPTYYLSLLKIPSQVAERIEKFHRDFLREGVGGGGGGKKFRLVKWDKVYRPKKKGGLGIRRVRVFNRALSGKWLWRFGLGREEESLWRRVV
>NW_010729154_1:1157245_to_1157721
ILASNRAKKFPSGGSGLFHKMGRSRTTHDNHSSNVQNIFWKNIVCRLGLPRVLISDNGKHFEDIKFQNWCRDMGIQQNFTLVVHHHANGQTKVTNRAILLGLKARLDRAKGLWTDELPSVLWAYHTMERTATGETLFNLTYGTEVVIPAEIESPH
>NW_010729089_1:4445258_to_4444539
MLFCKADLPQIKALRQILHNFEKTSGQRINYGKPNLMFSRNVPRQHQKFFSKVIKVSKCMWGTKYLGSRVEINAKNQISNKELLDRIHSRINSWSSKLLSQPGRTTLVKSVIQSIPNYSMAFMILPNTFHTQYDKLTRDFWWQAESHSVKHTISWQKLCLPKAAGGLGFKKSLLMNKTMFNKQIWRLFTQQSSIWRRLVKEKYFPKCNPFMAKKGQQSSKWWKQAHS
>NW_010729088_1:1332824_to_1331670
MKKEAKKYLVCEQCKKPKHTKETCWKLHPHLVPTKLKNKKGNANMVVNTDSTTSSSTRGNPLDTLVVVRVALVQLENEVGNSAPPPQTPSAPPTSTFAHSGNRASAHHASVASNTEHSWIIDYGASDHMTGLSSLFTTYHLSSGRDKVSIVDGSLVPISGKGDIKLSNAISLSSVLHVPKLSTNLLSVSSITKKQNCSVTFFFDRCVFQDLETRKVIGTGREVNGVYLLGGSPHWEDNETKRSYVSQSVDQAML
>NW_010729202_1:1062132_to_1061287
MLESCISHKQIRNKFYNAKMPNDIIFEEDWKMTVCIRDFLKYFYDATNELSGIYYPISCNLPYQLMVISDCFSKYRNNPQFKCIVEIMENKFKKYWENISPLYCLATILDLRIKKDGLDILLETYCANMNIEFGNKKEEFNNLLFEMYGLYEYEGVGNNPTTFIASSTFDLELNFRREKTFLFNK
>NW_010729217_1:410468_to_411814
MCHDQPASWSKWLPLAEWWYNTTFHTSAGTTPYENLYGQPPPLHLPYLPGESKSVEVDRSLLQRENMMKSLKFHLQRAQNRMAQLANRHRSERCFNIGDMVFLKLQPYHQSTVADRSNHKFSPKYYSPYKILDKIGVVAYKLELPTGARTHNVFHVSQLKKDYSAVAAFDLSPFRVPSNAPKVPEAILDRQMVKRGKVAAAKVLVKWQNFPPEAATWEFYYDLCKKYPGFDL
>NW_010729190_1:1469801_to_1468377
MKAWNKEEFGRVEERKEWIANRIQEIDGGEAERRLIVGVREERWKLKQELQEIIRKEEISWRQKSRCKWLKEGDGNAKFFHTLANRRKRKNFVGRLEWNGEVITSEEEITRAVVEHFKSIYDSPRREREEIPDLDWLPVNRFLMDQLEKNFEVQEVKDAVFSMELSKAPGPDGFTMAFYQDCWNIIGGDLMEVFLEFFERGKINLGANATFIALIPKKVNSNHPKDFRPISLIGSMYKVISKVLAERIKKVSPSLISLDQGAFVSGRQIIVQILIANECVDYRKRGEKGLICKLDLEKAYDLVDWGFLLEVLRIRGF
>NW_010729194_1:1178933_to_1179190
MIIFVVVDCFSKLAHFIGSKKIFDASHVVNLVFKDIVQLHGLSRSITSDCDKRFLSHFWRTLWKHMGTSLQYKSTFYP
>NW_010729271_1:55700_to_56605
LEEILYDPEIERTLRVRLSAARQVQQEAQEAQEAQEMAEQRTMMDYAKPTLTGAASSIIRPNIAANNFEIKPSIIQMIQNTVQFCGLAHEDPNAHISNFLEICDTFKHNGVSDDTIRLRLFPFSLKDKAKAWLNSLPVGSIATWDEMASCFLSKYFPPSKTGKMRNDITTFFQQEGESLYESWERYKELLRRVPHHGLPIWLQVQTFYNGLIDSNMTILDAAAGESINNKTPEVAHALIEKMAANNYQWYSERTQTRKQQGLHNVDTYTTLSAQLGALSKKIEEMQIAAMHV
>NW_010729088_1:3254167_to_3253307
MWRCAKAAVVWTLWEERNAKIFQEKERSKQQIMDYALARTIHWLQMVDLCKSFSFDDMWRNWSAVASSSLQKTKLRLTWTPPMEGFMKLNFDGSSRGNPGLSRIGGTIRDKDGNLRALYSGPMEIGDSIRAELYAVLQGVQIAREIEVEYLVIEGDSKVVVGWLRDSDSVIWCYINKLKKFKWETQHMNLVIQWVGREANSFADCLAKQGVTRDQLYWAQL
>NW_010729180_1:1103685_to_1102630
MTPFEAVYGIPPPSLLAYVLGTARIGAVDEYLRDWDIILCESQHNLRVARDQMKCQADQHRRKASFDVGDYVYVKLQPYRQTSVAFRRSMKLAPRYFGPYLIIEKVGLVAYRLALPLGSQIHNVFHVSLLQKHLGPVTPTSTQLPPISDTSTILPQPEAVLDCRIIRKGKYHPKSEILVK
>NW_010729162_1:2532673_to_2531243
MVVNEATGKTPIETTPEISTETSTSASPPLPAEEVETPTLRVPESPPLEDISEARESINEVTSPTTPSSSNDTSAGYTLPFKHNHGKPPNRYSPDVEDRRTKYPIANYVSTKRLTKPLKSFVQELSSNHIPTSVQEALTNPKWTRAIQEEKEALLKNKTWTLVTLPEGKRSVGCKWVFSVKYKADGTVERYKARLVTKGYTQTQGVHYQETFSPVAKLNTVRVLLSLAANLDWPLHQFDVKNAFLHGDLEEEVYMDIPPSYTTNSKNQVVCKLQ
>NW_010729171_1:1807647_to_1807171
LVKDKPVIAWKPPKESFTKLNFDGSGLGNPRPSGIGGVFRNAEGQIVALFSGPIGVGDAVSAEVQAVLQGAKIAKEMNLRNLVIEGDSKVVIRWLKEPETAAWPFRGAMRRFKWLTSNLTVRVQWERRLANGLADLLAKQGVNRGQLFWDTL
>NW_010729086_1:8080597_to_8080130
LDKKECNGQLDREEREMRKEVQAEWEDVVRREEFYWKQRSRCQRLKEGDGNTRFLQRWENSKRRKNFISDLQVGDQLISYQDLIVSEIVSYFKELYSSDRVWRPSLTAWEGPKLSQESRTWLEREFSEEK
>NW_010729079_1:10240284_to_10240565
MKGNPTNRNPNKYCHFHRDVGHDTENCWNLKNEIEELICRGYLKQFVKREEGRPAEQHREVPQTSREQERDPAPRNQQQE
>NW_010729245_1:1232726_to_1231869
MKVHYDTHHCQLEFQVGDFVYLKLQPYCQVSVIRRAWHKLAPRYFGPFRVLEKVGPVAYQLELLVTLKLHPVFHISLLKKAVGNQTPISPNLPRFTEEGDLDTEPVRIADFCWVCRGGQVIPVAKIEWAGLPSEDVTWEPYLRLNERFPNLDLEGKVNVKGAGIVGAQTPPWNPTVGAEQIPIDQHFTRRQRG
>NW_010729410_1:116459_to_116136
MNQIRLWTNVCFLPEMANGQFSKLLDDNKLKGPNYADWYRNLLLVLTSEKLDKVAKNPAPERSGDRASEAQMRDYQEWEEKNSLARCYIIASLDNPIQR
>NW_010729249_1:1129564_to_1129178
IWKKLARQGSSNCKNWKSCSWKAYENSRIYEEKTKLFHDNLLLRKQFIIGQKVLLYNSQLQLMLGKLRSRWMGPFVITNVFPYGAVEITSLNTGKVFKVNEHRLKLFHEDANVSTTVDISLDLLRYSSS
>NW_010729074_1:6768610_to_6768383
MPNIHNLLLPKKTGTGSSKGVAADWRCV
>NW_010729074_1:5011308_to_5010244
MDFSKTEFTIQIHGLPLDWRIRNVGEKIAARVGKVVANNSLDLQKCWTSHVPAKVEIDLNQPLKKSVLVYCKTRSPIWVDIKYERLPLFFYYCGCIGHDEKHCMEWVEKEKMEKDEAQNFCYDASLRADPPTFFCQTSRFRKHDKGVSPPVQHVTFIAPSEATTKGGESVVNFGAAGGESFGGGIESRGDRGMQSGHEQAVMAKLMANNIEEELLGKFKDPEEIPKTFLYSSKLGAVGPSKKRKVASFYDVGNELIHHLWVGENGGKETCEKVPDHRSNEVARSGCTECSNSRASVVVPLQLEWTHEDLSVEL
>NW_010729343_1:190357_to_190752
LREEVYWAQKARIDWINLGDKNNRFFQVLATIRRARNRITYIFNQEGNKIENHLQIPNYFTHEFTKRFKGEGSVGINDFIKEISKKVFEEQNKFIIREVSDKETFEALQSIGDLKDPSLYGLNALFF
>NW_010729356_1:354342_to_355187
VLRSGKELQLELTSPWKANKGQEEEEVHDSNESSSKVRVGENISAMIKRTLPEKHADPGMFTLPCVIGNMRIKHAMLDLGASINVMPYSIYNDLRLGPLKETRVVIQLADRSNAYPEGIVENVLVQVNDLIFSVDFYILKMEEDTITSSAPLLLGRPFMKTAKTKIDVDEGTLSAEFDGEIVKFNIFEVMKYPSEDHSIYSVDTIDPTVQEIFEKDMNGELESSAQLDTKAPISDLNPPMMDGWGAHRKLHPQELEDPIHDY
>NW_010729115_1:973274_to_975124
MEIREIKDDVRELRCLLEAFLSNKERSFEGAATTNSRRPDLAETSSEQQIAAPAATVIPKYSWLEFPSYNGTRDPLGWLYRCEQFFRNQRTDDKNKVSLAAFHLSEEAQLWFYRLEQEEPGLSWGQFKSYCLLRFGPPLTSNPLGELINLKQTGTVAEYQRQFQTLLARATSVHAYQQVDMFTTGLAEPLRVDVEMQRPPNLVTTMNLARAFERKLQLTQGTLSAGRPTTTWAPSKATGVPPSSTASREPRLPTGNPSRSASSIGSSRTAPPIRRLSRAEMAERRARGQCFNYDDLYSSGHRCKKLLCLLVNETKEDEEEPVASDPEISLHAITGIKTSQTMQLRVLVAGRPVRILVDSGSTHNFVSEQAARQLELPMEIRPQLQVAVANGERVRSPKI…
>NW_010729239_1:297795_to_297154
VCLFSPSFLRQPRKRGRIMRKAIRAAVVWTIWEERNGRIFNEKAIDLFKDFSVNDIIRAWAEVAASSREKEKRVMVCSPPAANKIKLNIDRSSMGNTGMAGIGGVFRDCTGKVLAMFSGPLGSGDLLKAELMALLQGLRFAKQANFQQLEVEGDSKLIISWAKSKQLTPWIYRHEFREIENIK
>NW_010729107_1:82647_to_83171
MWANQCFYGRIWEWLDHFLASISWRTLYLEAWVYNKITQGSDHGPIILNCFPYVWRGFRPFRFEAMWMSHQNCKQVIENSWSHPA
>NW_010729076_1:1275856_to_1275470
LPPRSIRSWTQFYDLFITHFATSRRCQKTAVMVHIKQKPRETLREYVQRFKFEELEVFDLDHAVEMVVSIRGVQDKYFRFSLTKRPAHSMKEFLDRATKYMNANEAYLMNKDQKKKKRKRNGDD
>NW_010729082_1:2750521_to_2749259
MKSNRDNADDILHGLHQAHDTNEAPLDDPTKTQAPKGRTTKASKCDKSVDQLASMDMRILRCEATVGETRDRVDELHLNMETVENVVVELESRFNGALRDDKNTVQQSQASSSQSSLQGMMDSFQAQLDEMRVELTIMKRAMANSTIPSSAPPTHIKVHQPTPYSGARDAQELENFLWQVDQYFSATSIHDDQTQVRTVAMYLNDIAMLWWRRCCKDIERGTRTLNTWADFKREIKRQFFPKNVEYLARRKLKNLKHRDSLHDYVQEFSTLTLEISDMSDKDLLFNFMDGLKPWVELELQRRGVKDLAIAMAVAEQLVDLRKLEEEDHQPHSPRTKSLSGGDQKSTSTQEKPVPTNKPNNYQQGKKPQGGPSYQGHRFTRRPTTPPAPCYLCNGNH
>NW_010729105_1:2314469_to_2314954
MCKTLVATLAGLALTWYSSLPPRSIASWEQLEAQFRAPFTASQKHWKSSASLMQVRQRKNESLRDYLAKFNKEALHVRNLNQSMAVTAIQHGFRPSPFNFSISKNPPQTLAALMNHA
>NW_010729079_1:9692520_to_9691996
MFNSILDQLRKVDVNVEEEDKALLLLTSLLDSYENLVTTLLYGKYTVKLEEVIASFLSNELRRKPKYERRQDFALVMLGMDQKGRLSDRGSESNKSRSKAREKGKIQYYICKEFGHMKRDCPTRKKEWGRIWKRDNCI
>NW_010729200_1:669406_to_668093
MPLGDNPKKESFWNPVVERFEKRLASSKKNYLSLGGRITLIKATLANLPIYFLSVFKIPTKVSNRLEKMMRDFLWESGEDKRDHRVSWEVVTRSKNLGGLGLGNIRKRNTALLGKWLWRLPIEK
>NW_010729225_1:1411378_to_1412457
MPDLHHVHYLVRNEEVRRKKMQVDTQIKPAEQPVEHSALISTNQKGNKYSDKRHLKCTHCGGERHVKETCWVLYPHLKPAALRKDKKHQKGQAASGNLVASHSNDSSKHSSTVTSSPMGQISNSSRHGSSGFTADEVEVLSRALAHLRTNSLASTSLARLDIVSALSATSSIGHASWIIDSGATDHMTHMSSLFSSYQLLSGQDKMRVADGSLSTISGKGVVDLSKDLSLKSVLHVPNLSSNLLSVSKLTKNLNCSITFFLLIVSFRTD
>NW_010729123_1:2716659_to_2715910
MASHPKEELEPNIWYIDTGCSNNMCGNKSFFSHLNENFHSTMTFGDHSKVNVMGKGDVQIKTKKGNIETISNVFYIPDLKSNLLSVGQLQEKGYETTIKGGACEIYDPRRGVIAHVKMTSNRLFPLKIESIETCFKADVNESTWLWHLRYAHLNFKGLSHKKMVTGLPQITPPSKICEECVVGKQHREQFPKGKAWRAHRPLELIHSDICGPINPISNGKNKYFISFIDDYRRKT
>NW_010729520_1:29991_to_29494
MKLFIRVVNEKFRKLNARLDDLQSPSISKSTRRRVFEEKEEDDSDSEESSSRRGKKAVSKRDSNLGRIKMKIPNFQGKNDPELYLEWERKGEHVFDCHDYSEVKKVKLAPVEFTDYASIWCDQLVINRRSRNERETNSVMGRDEIGNAQEIYT
>NW_010729107_1:790382_to_790972
MSWNQSGHYKNECRVWKREQAKGKGEGKKEEKDTTIVAAEGDVVIVCDDNYVNFACPNSDWVIDLGAYFHVTPHGEFFTTYTIGDFGHVCMGNASASKIVGMRDICLHGNTGYKLILKNVRHIPDIHLNLISTGRLDDEGYANTFSDGKWKLNRGSLIVTKGKKHNTLYVMQERLSKGEVMQFMIHPLSFGIEGLDI
>NW_010729251_1:548073_to_548396
MLNSKVNFVENRSKKTNPTLQVKKNDGNFKKGNNKKGSCYVCGKKGHYTRVCQHRKGGTKSTNMVEDNLVAMITEVSMAKSSSGWWFDLGITVHVCKDKSMFKT
>NW_010729109_1:1994967_to_1994590
MAVRFKIRWWKTKQHKMNINGRVQVNQDGKKTYNKNIKLFGASELVCYHTSPWMSALSFFFLILC
>NW_010729106_1:287146_to_287535
IPIEIEVPTLCQEAYGDEANKDELRTNLNLLDEVWDLAYLRTMTYQQRVARYYNAKVKKRNLRVGDLVLRKVMLPKFGVGKLGPNWEGPYRVKRVLEGGAYELETLEGKQVPRA
>NW_010729110_1:4291138_to_4291620
LFGKNREMGGGGMLRAVGKVVGAGVGGVQEVVSRSTTTAHKRPTTSNLRSLPSSSLASSRNLPVSATSATAPTWPSSSPSHCFCDGDEWEWEPVDGIEDERVNGFYYSSRYALGSVPSMDEVQDAISSLRQ
>NW_010729125_1:659111_to_656649
MEQYFCAAGIDDDQTQIRIVIMYLADIAMLWWRRRCQDIERGTCTIKTRVDFKRELKRQFYPKNMEYLARKKLKALLDGDSLHDYVKEFSALTLEIMDMPDKDLLFNFMDGLKPWAKLEPQRRNIQDLATAMAVAEQLNETSLLDEEALKLESSHCPNLSGGASRSRPPYDNSNKPARQDYGKKPQREQGPQHHYNPKTVGSPISCFLCGENHLVRNCPTKKKINALVAKLSDDEQSDEEKSVQAPKVGALQLINAMVKKEATSKRPTKAHKGLNYVDITLGGRPTQALVDTGATHNFISFAEAKQLSLTTTKQTGWVKAVNSGAKAVEGMAHGVELQVGPWKGPINLSMVPLDDFQVVLGVEFLMQAEATLMPHINSLLILDEHSPYMVPVSSTLQIL…
>NW_010729111_1:186903_to_186445
MFSKQIWRVLKQENTPWCKVIKEKYFSKSRLLKSKKGSNNSKWWKQAYELFSHFKPNILWFIKDGTSISALEDLWVPTLIGGIPQLCLGNSTVQKPKVVDLVNNECEWNLQRLQKFFDTI
>NW_010729289_1:244948_to_245421
MIGNNSLLEQLKKVPLLRISNFNFTNEISNSLDLENLLLQQEEVIVQKAAKSEFLKMQWKKNKMVNITPNNTSMEKKASQI
>NW_010729108_1:2573913_to_2574242
MVEKADIISMKFNGTNYSMWKFRFDFFVKEKDLEGYLNGKVTKPDETDTKVYSQWKLDNGKMVSWTLGSIVSHIAVPMRRI
>NW_010729336_1:522928_to_522452
VEIDPHPAHAQEGSVNVMGASGQYQPNMLIEKLKQSPELQHFFSKQGASTSTRKLVIRALVEVFRRPLEPYRPNCTNAEFTLEDMLATDPHHNRPLYVTARVGGFEMRRSMVNPRSSVNLISIHTLKLMNIQLEMVRGLPMEVTDFNGNASVTEGFIEL
>NW_010729090_1:409278_to_410390
MPSIDPGVITHKLNTNPVVRPVRQKKRNLAPECWREVNKVVGKLLVADFIKEVLYPSWVANPVLVRKANGKWRMCVDYTDLNRACPKECFPLPKIDRLVDATSGHELLRFLDAYLGYNQIRMDPTDEEKTAFITKLGLHCYKVMPFGLKNAGATFQRLVIRLFEPLIGKKVECYVDDMVVKTQFSNDLIKDLYSVFEILHKFNMKLNPNKCVFGVTSGKFLGYIVTRCGIKANPDKIKAILDIAALRLNGHIAVQRLNDHIAALSRFMSKSVDRYMPFFKAIKRSKGFEWTEECQLAFDKLKRYLASIPVLTRPEEGDFLELYLSASDDVVSLVLIKEVDRVQRPIYYVGKVL
>NW_010729221_1:901684_to_901295
MGHIFMQVCKQTNKSRIVVGSKLPHKMYDMRFTFVYAEWEGSTNDSCVLLETLTTTSVDFPLAPQGKIFHIFWIFIKCDKYLVVYFITIGKYYLTDLEFPSQIDFLVPFRGERYHLSDFRRQRHLRGARE
>NW_010729083_1:5890288_to_5889812
VLSACSFLLLISLLLGCAPGGINVISHLLLCYIIINKKLGAASNTFRLPKYFPSLFLKSDNAKEYFHGELNEFLASHGSIHRSSCARTPQQNGVAKRKNEHLLEVARGMMLHMNVPNGFWMYAILAASYVINRMPSRVLNYMAPHQLLFP
>NW_010729243_1:1163193_to_1163690
IGDNNNNNNNNNNNNNNNNNNNNKKKKKKKKKKKKKKKKKMIDITAFTVPFRHYEWNVMPFGLKNAPSEFQRIMNEIFTPYTQFIIMYMDDMLIYSPSIRSHLKHLNIFLRAMKENGLAASAKKMKIFQTEIRFLGYQITKGKLALIQRAIDFASKIPNEIKDKT
>NW_010729139_1:2144597_to_2145742
MWLTHPDFVHLIGEWWREDLRGVKWKGVRFRKRLKRLRSKIKEWNKEQFGRIEEQKSNLLSRIEELDSKEAQRMMSEQERVLRRNLKKDLEDVLLREEISWRQKSRHKWIKEGDGNTKFFHALANGRRRKKFVAKLEVNGEEVTNQDEIARLFVDHFKSIYRKPLNNRPILEDLEWTRLSEEQINWLERDFNEEEIRQAVFSMDRSKDLGPDGFTMAFYQDCWDVIKEDLVGVFQEFANTNKVSPGTNATFLALIPKKIDAKDPKDFRPISLVNSIYKILAKMLSLRIRVILPSIISQAQGAFVQDRQITYQILIVNECVEDMRKSGNQGFACKLDLEKAYDLVDWSFLLKILGCCGLEFFTKDP
>NW_010729093_1:1412945_to_1411650
MRMSSSGLIPKMEINFKYCEACLSEKLSKLPFNKGRKSKELLDIVHSDVCGPLNVKTHKGIEYFVTFIDDSSRYGYVYLIKRKYEVLEKFKEYKLEVENQLERKIKILRSDRGGEYISNLFNDFCIQNGIKHQLTMSYTPQQNGVAERKNRTLLDMVRSMLSYSNLGTHFWGEALTTTIYILNKIPTKVNKLTPHEISTGRKPYLYNIKILGSSAYVRTPSQLRNKLDNKSIIYTFIGYSENNKGYKFINHKSDGSIEFIESRDVVFLEDQIKDENDSLDSII
>NW_010729166_1:299502_to_299068
MVVEVSLLYYYFSCLLLLLSYLQFGGCQAQAQAQEGYHYRVEKERVALLQLRDSVFNHHPDASSKMYNWGDNGDDCCRWKGVECDLSSSPSPVVGISILGERGRQELGICYPNATIL
>NW_010729158_1:2041723_to_2041286
MRDFLWEPGDSKKDHLVKWEVVSRKKEAGGLGIGNIRLRNVALLGKWLWRFPLEQDSLWHSVVESIHVMAANGWDAVVDPRASHFSPWKAIARVLPSFQPFIRFDVCSGNKILF
>NW_010729091_1:5340315_to_5341469
LGRVCYDDRLSDQQDPSTLLLGKSSYEMLYGQKPSYKHIRTFGCLCYARSLNHTRDKFASRARRCVFVGYPFGKKGWRVYDLETNEYFISRDVVFSETEFPYAIEEKQVEHGHNLEYNQVETEVYDEEDSEKEGEQSDRCENNEGEYDVRGGSVEETNAGNEQLGRDHRMKHPSSPLKDYVIHTTWCSNHSLSPSASSSRRSHSSGTPYPITQYVNCDKFSLRHHSFLPAVTASHEPQSYSEAVKDSRWREAMRKEIEALENNRTWTVVDLSPGKKALGSKWVYKIKYNSDGTIERYKARLVIFGNKQVEGIDYNETFAPVAKMVTVRTFLAVVAARNWELHQMDVQNAFLHGDLQEEVYMKMPPGFASRLHGKVCKLHKSLMV
>NW_010729082_1:6802369_to_6803106
VWRQALFCNFTEGFRQMVKLGNNSKMTMMGKGNIKLKMNELNHIVTEVFYVPELKNNLLSIGQLQEKGLAILIQHGKCKVYHPEKGLIIQAEMSANRMFTLLVASQPKKPTCFHTATQDLSHLWHYRYEHLSHKGLRTLQNKKMVNGLPQFEASKTVCTDCMVGKQHRDPIPKKSTWRASLKLQLIHANICGPITPISNSKERYLISFIDDFSRKVWIYFLVKKSEALVIFKQYKSCVGNMFIY
>NW_010729160_1:727176_to_726325
MWLLHPEFLPKVKEWWEEDQVDFRWKGYRFYKKLQLLKARIKLWNKESFGKIEERKQEILSRIEELDGEEAKRSLSSEERRERWGLKKDLEDILRKEEVTWRQKSRCQWLREGDGNTSFFHMLANGRKRKNSVLKLEWNGQVLTRDEDIAQAFMNHFKTLYESPRRSGENLEDLDWRVGNRE
>NW_010729075_1:13516550_to_13516762
VDRRAEMFIKRFYEEMRLQRQEYRNAGQGLLSILD
>NW_010729117_1:4347509_to_4346301
IVTKSMNSGGLGIGNIQKRSVALLGKWLWRLSIEKERLWAKVIVSIHGLTVEGWDAGVLAQATSASPWKSIHAILPSFLPLIRHNLCFGYLVKFWEHLWVGDLSLKDRFPSLFALSDYKNEPFSTFLSYLAEGLELTWDLGFRRGTMGFDLNSLLSLLHLLQGVCLDLSKLDSRIWAPSPSGLFSCASFFKVLTLDSDNVGQTFPVKEVWGKPIPPRIGAFCWEAYLGRINTGDLLQRKKPFWCFSPNWCVLYKADGESCYHLLVYCSFLSSIWEWFFSLYGCRWISPPDVQGLFGSAVGSWTKKRGKVLCRSTRAVVCWTVWEERNNRIFNDKERSKGALIELITTRVLQWVKSLKLFEDVSTTALLNNWKEVAWLAPKKNAFHPLWTVPIPGS
>NW_010729109_1:1349491_to_1350339
LRGIKWKGVRFHKKLKRLRARIKEWNQEHFGRVEDQKNSLMSRIDELGYKESQGGMNEQERLLRSRLKKELEEVLLREEISWRQKSRHIWIKEGDDNTKFFHALANGRRRRNYVAKLEVDGEEVINQDEIAKVLVDHFKSIAGKPPNNRLRLEGLDLPRLSEEQARWLERSFEEEEIRHAVFSMDRSKALGPDGFTMAFYQDCWNVVREDLCAVFKEFEVNSKVSPGVNATFITLIPKKKEAKNPKDFRPISLVTSIYKILAKVLSLRTNVWRI
>NW_010729277_1:781946_to_781500
MRWRLENLLSTIKAAILNAETTSPTDPEIIDWLAKLKKQLKRQVSITTKVRNNLARIKVHRLFPISKRKVRDSVSRLIPYNIKMVHRIKKIEKRFAKIANNRRNFSFSNFQQNFNNNRRKREKERTLTHTYLHPMLPEGVKRKSI
>NW_010729093_1:3160311_to_3157021
MLLCGISHPRVTLLNGIKKEMPQSTEWTTLVQKIQSGTTNSNWTLTDGLVMYKGRIYLPADSSLIPSIISVEKMGRSTLFKSGLQSKYHFGTQPKWKRGGAE
>NW_010729084_1:89057_to_90145
LVKKKQQKRLKARRTTARSQLAVPSQPKQVKGKEEASSADPSIQMSGSSSLSSELLTTSMPKDFKMPPLDKYNGSFDPNDHVDSFQSQMHLAGADESCMCIAFSTTFKGVTRTWYRNLAPGTIRSWAQFVELFTSHFITSKKCPRSQESLLNIVQREGESIRSYIKRFNDTFLQIPDLDPAMRFTVVKKCITHRELKWHMVANKPKDITEFLKLADRFIETEEEMNQKTENPEEKRKREGDSVGNGGSKPRKSKSSTRGGNKSGSRSPSQSHRSSRHSRTPPIERTSYTPLNAK
>NW_010729465_1:139246_to_138719
VFDGSSLQIQGYTDADFQSDPDDKKSTFGYIFTIGSCAICWKSSKQGSTANSTIGAKYIAASEATKEAMWMKKFIHELGVVPSNTSPIPLLCDNTGAIAQPKEPRAHSKSKHIKKKYHVLREIVRRGGILIQKVASVENVANPLTKQLTQKVFEKHVESMELRLILDWT
>NW_010729190_1:1280146_to_1279742
VEQTDRRKDNVRVEWKPPSENKMKLNFDGDSMGNPRRAGIGGVFRNHLGMVVAMYSGPIGFGDSVKAEISAPWNHRHAFRMIGHLARELNTTFIWISRNTNGMADVLEKQGVDRHHLFWAKT
>NW_010729137_1:1512480_to_1511617
MSYRSALAVTRGGGRGGRGGQHGHGSGGGPMYGCGGGGMYNRGGSRVGGQDSRGARGRGRGNTLRKCTHCGMEGHTINFCYDFHGPPSTWANHAAINGGSSRQESQVTNQIPTTSTYASRKEMVSVSRDEYERFIQGTSQHNTATLAHKGTACLASTFSRWIIDSRASDHMTGTPSVFSSISPSSTSQSVTLANGSTSAICGVGNVDTDSLSLSSVLYVPKFPFNLMSVSKLTQSLNCSITFYPSSCVFQDLKTGMKIGGGHEAGGLYYLD
>NW_010729360_1:300858_to_300388
INKIIKRYNMQNSKKENVPFRHGVTLSKGRSPKTPEEIEGMKEVPYASAVGSIMHAMLCTWLDIAQAMSVVCRYQSNLGQEHWTAMKNILKYLQRTKEFCLVFGDSSLQIQGYTDADFQSDPDDRKSTSGYISRMGSYAIRKIVHDPGQAHFHK
>NW_010729116_1:3446953_to_3447612
VVNGSRIKFCTDLWWGEDTLANSYPRIFNLSCSKEATVAFSLSPSPSGTSWKLNPAGKFSTNSFFKVLVSEDQSSPFPIKNVWSSHIPLRVSFFVWEAFLAKINTCNLIQKKLRGRLCISPHVCPLCLGEGETANHILLHCPITRKVWFLPKFSWLQLGIPREGGGPPVAMERQRSRKKRKIILEYGDPCNPMGYMGRKEQQNF
>NW_010732205_1:322_to_1317
MGRTILLGHSLKIYVCSRGKLGYLTGSKVKPEETDPEFERWMQENYCCFDPVRGTRFVSRDVTFAELTPFFSIPLEGEKSDEYFAMSPSVPLPIPCESDHGVSTSSTGPTPDVPVPPPASAPALQRWYQRQRFRHVQVVSTPSEEHLTTPIIPEETGQPSTDPSQIVPDFDLPIALRKGKGKCTTHCISKHLFYSLLSPSYYSFLAPVSSHVIPRSVPEALSQAEWREAMMTELDALHKNRTWDIVDLPKGKEPVDCKWVFTIKYHSDGSVERFKARLVAKGYTQMYGIDYLETFAPVAKMTSVRILLSLAATFDWPLGEIPLTSEAPSRVA
>NW_010729083_1:7154357_to_7154932
MRRKFVEELIGQFYGSIKTKRENNGKEWALTNVCGSNSYRDRFQFWEKLVQLGNCGKDLGDLGEDFNVIHFTTETNNPNQRITTSMKKFNEFVDTFELKEIPSLQADFSWTNFQESSVYSELDRFLFSVDWEEMWKNLASRDFPKVTSYHCPIGLAQEANLGNPSPFRFENMWLEDSIFVEKIRAWWQ
>NW_010729188_1:521536_to_521757
MLRWMSGKSRKDRIRNEVIHKNLGVTPIGDKMRGNRLRFRHVHRRTSTELVRRSDLLHVKGARRARDMGRSSKK
>NW_010729431_1:155211_to_154954
LSCPCWTSIIAFPVARKGRPRISGTSMSSSMFNTMKSTGKINLSTLTSTSSMIPLGCLMDLSANCNATLVGWGSPNPNFLKIK
>NW_010729107_1:2739893_to_2739297
VLRWGYNRTLPRWHTLRQTVEGRALTQKALRQGYYWPTMKADVLELAKKYDKCQRHANIYHRPAVDLKYLTSPWPFAQWGIDILGPFLPAIGQRRFLVVAVDYFTKWVETEPLTTITARNIQNFFSPTTESNSRTSSSRIGVLRGGYNRTLPRWHTLRQTGKQRSQIESYSVN
>NW_010729094_1:1216246_to_1215953
MSSKTRKDRVRNGVILSYTRNPGAAPIGDKMRESRMRWIGYMQRRPSTATVKKIELLQVQGAKRTRGRPKWTWVKVIRNYLSTIMDTALNRMEW
>NW_010729123_1:865466_to_865173
MARNLLTPAVSTIPSKSCFSVGTRVLDNKRIYMNDESIEMRICFKDWLDAEDRLQDKGGHDITPYI
>NW_010729088_1:8362268_to_8361396
MITIKRNNKFIACGELEKGLYVLHLSLETNLTKTTSVEIPKKRTRDMVSPMCLWHYRLGHIGIDQITRLVKDGPLGFLTVENLPTCEPCLRGKMTKRPFNGKPERCTGTLDLIHSDVCGPLSVRTRNQHVYFITFTDDFSRYGYVYIMRHKTESFEKFKEFRQEVKKQLGREIKALRSDRGGKYLSDEFRDYLKANGIISQLAPPATPQHNGVSEIRNRTLLDMVRSLLTRLELPTSFWGYALETAIYVLNRVSTKSVPKTLYELWTERNQVSDT
>NW_010729228_1:197214_to_196864
MLYGAKCWAVKKHVQKMNVAGMRMLRWSRKTRNDRIRNEVIYRNLGVAPIGDQMRERVD
>NW_010729269_1:577575_to_577264
MSQQTGDTPINITEVGSPHPRPRPSNQMDLMNVVAKGKRKVMKPRSEVWDHFSKFISYNGEVKGKCNYCDREFCCDPKKNGTGSLRNNMNICKKRPYNLEAKLS
>NW_010729104_1:1162564_to_1163583
VKKQQRQCHKTCRSSARNSPLTKPGQQAEQAKEKEEVSTVATKTAPPLLCWLSPLAPELLATPMPKDFKVPPLDKYDRSFDTNDHVDSFQSQMHLAGVDESCMCVAFSTTFRGVVQTWYRNLAPGSITSWSQFADLFTVHFITSKKCSKSQESLMNMVQREGESIRSYIKRFNDTCLQIPDLDPTVRLTTEKKGITHKEFKWHAVANKPKDITEFLRLAYQFIDTKEEINQKIDNPPPEKRKRENEGTSNGGQKRKKSKSPSRGRSKSRSQSPSRTHKPGRRSKTPPMERTSYTPLNAKR
>NW_010729174_1:1531914_to_1531630
IWTKPIPPKVQAFCWDVFLGKVNTCDVLQKRRPNNCLSPHVCVLCLGCGETLTHLLLSCSFASGIWNVVCSLFGCRWAPPQDVVSLFSYSFLCQ
>NW_010729107_1:3641003_to_3640758
LFFADNIVLIDETSKWLNEKLGSWTNTLETRSFKISRRIKTKCMQCEFKLFNNRSSNQATLRIGTKR
>NW_010729165_1:1598978_to_1598583
MLPIFKNKSNIQSCNNYRGIELMSNTMKLWERIIEQRVQHETSISKNQFVCMPKISTMGTIFLLRRLIEKFREKREISIWCSLI
>NW_010729304_1:560574_to_560783
MGHSKARISRRQEGNYCKTTDRRDFETLAMKEKESVQVFVSKVSGIVNHMKSYGESVSNETVVRF
>NW_010729130_1:3601715_to_3602641
MNKNLYYSFHREHGHSTEHCNNLRDEIEKLIRRGYLRNFVHHNNNNNSNKPGRQGEHNKEAPESNNRPAEPQKQPPEERPIRETIHMIVGGSIEAGCTSAAARASTREAAREEQNPPKQPRTEDPIFFTEDDARGVHYLHDDALVIKMKINDFEVRWVLIDSGSSPDILFKAAFDKLEFRESDLKPANTPLVGFSGEEVRPLGKVTVPVKVGTWPSTVRLSHDFLVVATPSPYNTIVGRPITHALKVVVSTYYLAMKFPTDFSIGVVRGDQLESRKCYVAALKGKAKIISDLELERPTE
>NW_010729099_1:2133996_to_2132932
MTPRVARTVQHFSTAAKIWEKVSNTYGQRKNNARIYRLNQDIAALRQGDMTVATYFDWENAKDKERHDKQIEEGRAFKFLAGLDPIYESIRSQILRRDEMPDLHRVYYLVRNEEVRRKEMQADTQIKPAEQPVEHSALISTNQKGNKYSDKRHLKCTHCGGERHVKETCWVLYPHLKPVALRKDKKHQKGQAASGNLVASHSDDSSKHSSTVTSSPMGQIANSSGPGSLGFTADEVEVLSRALAHLRANSLASHLPCQIR
>NW_010729270_1:11536_to_11802
MRFLSQLNHLKLSGNSHKGHFSNAIFETQDSRHRGGGGGGGSQYNKFSGGIPVEFGQLSELRYLDIAAANLTGLLHSLVT
>NW_010729389_1:19112_to_19783
MLHIKECAIPKKYLGLNLSMGRKKKENFTEMLKKMVSKMKGWKRQLLTQAGRETLIKLVVTASPSYQMSHFKIPSYLIQKIHSKCSSFFGGKREDERKITWMSWKKLCGNKTSGGLGFQNLSIFNLALLAKLAWKLLRDGDSLWGKSTKARYFPHTDFLSVPIGSNPSWG
>NW_010729240_1:136374_to_137900
VASRLKKLMRDFLWESGEEKKDHRVRWEIVCRGKKDGGLGIGNIRTRNLALLGKWLWRFSLEKERLWVKIVGSIHGLADNAWDTRILAMTTRASPWKAIQAILPLFSPWIRYDLHSGNLIKFWEHVWVGDSLLKDQFPSLFAISTLKNELVSSFLVPSNSPSGFGWNLSLRRDARDTELACTLALLSILEGVFIETSKTDSRIWTPTPSGSYTCASFFKALLPSPPVGSSSPVKDVWCRPIPPKVGSFCWDAFLERVNTRDLLQRKRPNSCLSPHWCVLYKSNGEFGYHLLISCQFVKVIWEWFTSLFGCRWTPPLNLQSLFTSMPNWPTKRVTIMWRCGRVAVCWTVWEERNSRISSNKERSLEEILETIHIRMIHWLRTLELFKVFSVDEMTRSWKE…
>NW_010729206_1:1311083_to_1310451
MKTQFAKSLIDDLNCSFQILRKFNMKFNPNKCVFRVASRKFIGYIVHQRGIKSNPDKIQAIFDMRPPRSTKEVQKLTGQIAALNRFMIRSAGRCLPFFKAIKKNEDFESTEECQLTFDELKRYLSSPPVLTQPEPGDKLKLYLFTSDEVVSSILIREVDRVQRPVYYISKVLHAVETRYPDIEKMAFA
>NW_010729100_1:1897174_to_1896410
MITFHLHSVHSSLLWTVSPFLRMWQKLYPNLNGQMQCRKKLMHYTKMALGELVDLPEGKEPVGCKWMFTVKHKADGTVEKYKARLVARGFTQVYGVDYAETFAPVAKMNSIRILHSLATNLDWELHQLDIKNAFLNGELEEEVYMTQPPGFCAKGSEQKVCKLKKSLYGLKQSPWAWFSKFHLAIQQMGFKQCQSDHTICEKR
>NW_010729078_1:6803642_to_6802767
MPGISPDLITHKLNTDPVVRPVRQKKRNLAPECWRAVDEEFEKLLAADFIREVHYPSWVANPVLVKKANGKWHMCVDYTDLNRACPKDCFPLPRIDRLVDATSGHELLSFLDAYSGYNQIRMDQSDEEKTSFITEFGLYCYKVMPFELKNAEATFQRLVNRLFRPLIGTKIDCYVDDMVVKTQFSQELIQDLDSVFQILRQFSMKLNPTNVSSASPRASS
>NW_010729116_1:3854346_to_3853387
MKNKGGASLKIREEKKAIVLLQGMEVINWFKEYVNEACLKGKQRNWKELRTQEGKRYVVECRRNCKGGYLALSEFYGKGRRQLVCFPEGRQGLGWKKINGILEEFHHYMRLDILKENGKTIKLSNEDEDQVQELLAFGQNRLVGYSRREEWEDKYVVQVKNPVSNWRRVADLLVLQLKLKGKFILTPFENSKVVLDLTEDKLELSAISFQSDYGVITISKWNFSSNSKEFFTEDGVVIRVLGLPFHLWKQEVAASIALLCGGKLARAFWGDLRSAALLLNGVKP
>NW_010729093_1:591520_to_592059
MTVKQNPGESLWSYIGRFKKEELEVRDLDPLVSMHAAISGLLPDSALKCSVAKSQPKTKPEFLERAHKYITVEEASATDAQERGTEHRDGAPEKKRKNGDQNRNNNRKPSASALAYNQYMPPNSTRTQILMQIG
>NW_010729082_1:5538683_to_5538108
MEHGDTLTTEPVSLLQGLRLAKQLGFHNLEVEEDSKSSHLMDQKQFQILWVFRYKFREIVSLIRELNVAFKWVRRTENGMANSLAKQGAVRQQMFWENLQSFVVLGGTYTQSLVTPILY
>NW_010729074_1:1376700_to_1377152
MRTGHDDFSKILESSWTCENSNSSQINLGNRCKKLKERLKIWNKENFGNVQQKIMELKSQLNSEVRRSGQNFNAAKIKTLEIELAVWFNREEIMWQQKSRVNWPSSGNKKKVSSLNCKRKE
>NW_010729204_1:309882_to_311378
VAHWVKSLKLFEAYSIGDIIRNWEEVARSGPMSSDIRSVWTPPDLGFIKLNFDGSCGGNPGPLGIGGIFRNEEGRIIAMFSGPIGWGDSLRAEILAVVGVKRAKQLNISKLLVEGDSQLTVRWLQMEESSMWKFSNERKIIKQLTQDMTIRFQWAKSSTNSIADSLANQGVGRSNLFWAIL
>NW_010729086_1:2837424_to_2836513
MRGDPNTRNPNKYCHFHRDVGHDTENCWNLKNKIEDLIKRGYLKQLIKDERRPEDQGREVPQASWEQDAAPRYQQERSVWGTINMITGGSIIAGCTTSVSKNLGNWSKKTTCQSAQKEKR
>NW_010729092_1:1990816_to_1990565
VNRVKPFLGNLISENESAFTPGRCIQDNILVSHEIIDFMRKTKGKTPWMALKLDMSKAYDRIEWHFLE
>NW_010729120_1:406935_to_405904
MPGINPSLITHKLNTNPVVRPIRQKKRNLAPECWRAVDEEVEKLLVEDFIREVHYPSWVANPVLVKKANGKWRMCVDYTDLNRACPKDCFPLPRIDRLVDATLGHELLSFLDAYSGYNQIRMDQSDEEKTKLHNRIRLILLQGHALRTEECWGDLPKTHE
>NW_010729084_1:3042777_to_3043187
VEAEPLVSITARNVKNVFWKNIMCGFGLPKVLISDNGKQLVDIKFQNWCAEMGIQQKFTSVAHPQANGQVEVTNRDILHELKSRHA
>NW_010729075_1:11997217_to_11996309
LVSELAVARDDQMAGVDERLGGLERTQETMQRTQEALQRTQEAILKQLAEITERLNCLGFCADSPEDSNARGMCAQLGRQGEGSSQTGSGVGRHQKFWKVDLPKFSGTGLEGWPLLMGQYLNIQEIPKERWVTVASLGFEGKVVEWYSWFKEYQPNPSWAQLVAAMETHFIDPQGSNYAGRLSKLNQTATVQDYMEEFQRLSSQVKGLIEDYLVGCFVSGMKTEIRAGVEKLEPKTLSKAFRLALLEEEEWNARRIAVQVELPRS
>NW_010729114_1:954657_to_953083
MENHAEVREVKEDVRELRRLLELYFSTREGSPEGAATNHNRRPDRTEGSGERHNDTPTAAIIPKYSRLEFPSYSSSGDPLGWLYCSEQFFRNQRMEEKDKVSLAAFHLTDEAQLWFYRVEQEEPGLSWGQFKSYCLLRFGPPLTSNPLGELINLKQTGTVAEYQRQFQTLLAGASSVRPDQQVDMFTAGLFEPLRIDVEMQSPPNLVTTMNLARAFERKLQISRGPSSMGRPAKTWANPRSTTGGPSMAANREQRPFTSNTTRSATSMGSSTTAPPIGRLFRAEMAEHRAKGQCFNYDELYLAGHHCKRLFCLMVDELEDEEEEQAALEPEISLHAITGVQNSQTMQLQAQVAGQQVRILVDSGSTHNFISKQVALHLKLPMEDKPRLQVAVANGERVH…
>NW_010729324_1:331797_to_331090
METAKEVWDSVTKTYSQKLNVAKGYKLKNDVNNLRQGKKPLTIYFSMLKSLWQEIDLMETVVWGCTKDAETHRRLVERNSIFEFLTKLNLEYDIVRQNVLEKNEVTLSRTYAMVSSEESKRQVQSIKPLVYANVGMKPKVNTEKKDVICKYCKKTKHTKDTCWKLHPKLIPARLKKENSGKRFENGKGGNTNVATSLQSEQGQSGKKSMGE
>NW_010729142_1:1835551_to_1836597
MFTSHFITSKKCPRSQESLLNKVQREGESIRSYIKRFNDTCLQIPDLDPAIRLTAAKKGITHREFKWHVVANKPKEITKFLKLADQFIGTEEKMNQKTEAPAEKRKREDDNPNNGDSKRRKSKSPTRKRNKLDQHSRTPPVERTSYTPLNAKRGEILMAIKDASYVKWPPRLRGDPTTRKINVYCHFHKDHGHSTENCRNLRDEIEELIRRGYLKNFVQKDNKTRQIGRGSKGEML
>NW_010729246_1:824300_to_823515
LGKPKSRPRVGITGKEANSGSGPGSTKRLTWAEMQARREKGLCYACGDKFRPGHRCKIPQVFFLRPETENAEQSADIDEPVDNQEWGQWIKEYPEVSLQALTGLASSRTMRVTGLVHRRHVSVLIDSGSTLNFITQTLIKQLRIPDQPCTAFRVHVANGSNLVCDSTCTGLKMKIQGHKFEVDLHPLEISGADVVLGVQWLRQLGPVICDYARLTMDFQVGSSQVHIQGQLSKGPEHISLATLRK
>NW_010729265_1:810013_to_809393
MSIQCELNQALGQIHKLEKDARAQKEPIGLLMEEKKNLKEEKEDLKKEENLQVILQERKSIFDDVIKDALVKAVEDYKSSEEQCELLIETGTTAYRKGFKLSRWLMWRKFPELDLKAITTIEVAKEMADEATKDPGSNERSDNDLHEETAGEGAKDVVAEDGMGTDQPIDVTGGDEEPEID
>NW_010729261_1:834824_to_835111
MLCTRPDISQAMNVVRRYQSNSGQEHWTAVKNILKYL
>NW_010729145_1:2174611_to_2175105
MAREPEAGGSSSSAGRCGRISPGKVTKIIFPVYSGDDPVPWIYRAEHYFEYHETPTHQQVPIASIHLDGEAIMWYQWYRKTHPQTTWMDFTLYV
>NW_010729095_1:637567_to_637989
INSWSHKSKADGRKSQENLKNKNYQGKQKENNNKYPQCGICKRKNHLEKDCWFKGKPQCQNCKKFGHVEKTCRLKKSHQANFSEEKNDENNFFHVCQATLEEKNDTWYLDSGCSNHMTKN
>NW_010729116_1:2443705_to_2442464
MWDKLVDYDPVPACRCGVRKCSIATVLEKKREEERVHQFLMGLDDTKYGTVRLNILSMAPLPSLNCVYAIVIQEERYQNIAKSKEERSDFMGFAVHMGVGAKVDAARMKDKHVSCTHCGKSGHEAKDCFQVIGYPEWWRDRPRSIGKGVGRGRGGSSMDAGGRGRGNNARANVAQVAVSETGGQKARTTNDHDRSGFPRLSVDQWTTLLNILNSHKFGGIERLSSKKNSTDWIIDFGASHHMTG
>NW_010729213_1:607007_to_607465
VDLLEVFKEFHSTAVINKGNNSAFICLIPKKNGVMEVKDFRPISLVGSVYKILAKVLAKRFREVLKELVSPNQFAFVKGRQLVDSILIANEVVEDRRKSGRKGFLVKLDLEKAYDKVDWDCLLQILKLRGFGTK
>NW_010729117_1:3959600_to_3960031
MAAYLAKVREILCDFISYFIRKIPRSENTEADALSRLAITSSNKQSRGGRRGLSYSTSRAELD
>NW_010729195_1:902630_to_901953
MKEQTEILLQAMEEAKVKVVEEYKSSAELRERLVEAGTADYRKEFKLNRWLTRREFPHLDLSAITTSKITKEMAIEAAKDPDFQAESDDDLLDDEGEEVGAAEDRMETDPPVEVSIKDEEPRTD
>NW_010729135_1:2304955_to_2304704
LQQRLHQREHRAGEDRGSGVGDDSGKEPRSALGVGDAGVHGAGAVRRGVHGVGGHILVRDVRAGDDDAGDTIFGV
>NW_010729108_1:588978_to_589520
MGEKKDLEKEKEDLQALLQEREAIFSDAIKEAVNKAVEAYKSSQELRELTIKTGTTAYRKGFKLSKWLMWREFPELDLKAITTIEVTKEMADKAAKDPDSKEGSDNDDFGEETTEEIARDTAVGDAMEIDLPRDVAGGGEEPQKD
>NW_010729119_1:2507173_to_2506583
LVNRIKPFLNDIVSPFQSAFVPSRQITDNVLMAHEIMHTMRKKKDKKGIMACKIDMEKAYDRLNWNFIEKVLRRFCFHNTWVNWDMECIRTVTYKILINGVLLGISYLPRGSGRETLFSKNIHPKHKKIMAKILKIPLQTKNEKYFGAPIFNNKYNDTFKFLGEKMESKLAGWKRNHPSIAGRITLIKASSNMIP
>NW_010729159_1:1220034_to_1220792
MDALVKNNTWELVNQPEGKKPVGCRWVFTVKYNAYDTVERYKARLVAKGFTQNYGIDYTKTFAPVAKMNTISVLLSIAANFSWPLFQLDVKNAVHNGDLQEEVYMKLPPGFYSTEVGKKVCHLKKALYGLKQSPRAWFDRFRLALDKFGYIQAQSDHTLFFKKTDHSPTLLAFYVDDIMITGSDTSEIETLKQHLHKEFEVKDLGKLHYFLGIEVARSKHGIKSPKGSMFWTYCKKLAS
>NW_010729181_1:1096353_to_1097216
INGSKKGMAIQNFSMRWLMGGEEKTVTKLEVDGEEVTNQDEIAKVLVDHFKSIVGKPLNDRPRLEGLDWPRLSEEQAIWLERSFEEEEIRQAVFSMDRSKAPGPDGFTMAFYQDCWNVVREDLCAVFKKFEDNNKVSPGVNATFIALIPKKKEATNPKDFRPISLLTSIYKILVKVLSLRIKVVLPSFINQAQGAFVQGRQITDQILIANECVEDMRKSGNQGFVCKLDLEKAYDLVDCCFLLEVLGCCGFGARWCNWIKGCISSCYF
>NW_010729154_1:245570_to_247057
MVKARNRINRIEKLGLEGEVGESWQDKKRMVISFFTKLFKEDWKKRPLPEGVNFKRISKDQQSGLEAPFSEEEVWQVIKNLDSEKSLGPDGLTILFYKSCWDVVKTDVMQVFQDFHRNASLERSLNATFISLIPKIEGATNLKDFRPISLLNSFYKILAKVLAEGLKKVLPSVISQNQFAFVPGRQLMDSILVANELIDSRLREGNPGLLCKLDLEKAYDNVNWRCLDCVLNKINFGQTWRNWIKVCVTSPKFSAGFFKNSKGLRQGDPLSPLLFICMMELLTIFIQKVGEGGGGRALRWCQEGRRFRFCNSQMTPFVFWKPMKIT
>NW_010729121_1:3989085_to_3988765
IRKGKPKNNCNRYMNIQKNLGVAPIGNKMKESRQRWFRHMQRRPSTKPVRRRVLLQLERTRRDRGRSKRTWIEVMRNGLRANNLTMDLVLDRTEWQNRTHVANPI
>NW_010729074_1:8308063_to_8307761
LDTNGNEIQTGQPYYIVSAIRDGGGGVSLDRREKSRSSIVRQHGSEMNFGTHVSFSLASTSMERRIVSLPKSEPLGGCFSEWESHHHLEQVLSLSQQM
>NW_010729099_1:1012984_to_1012535
MPRRFFKKHFPPPSPTKHIQAVLALLQEPPFLRPLHFCFCNLQSSWAGFGQVTKQSVLGERWRGREREREGEEGMQWWQR
>NW_010729280_1:509_to_228
MANGQFAKLLDDNKLKGPNYADWNKNLILVLTSEKLDKVVKNPAPDRPGDGASEARRRENQEWEEKNSLARCYIIVSFDNPIQRQFD
>NW_010729117_1:3113548_to_3112925
MEETNSPRQRSTMSMRKFNQFMDTYKLKEILLSHSYYTWSNLQVNPICSKLDRFSFSNDWEEHWGNLNSRTFPRVTSDHWPIVICKEVRNAGPTPFRFKNMWLSNPGFIKEFKKWWLESNPTVKWSGMRFHKKLQYLKGGIKEWNLLEFGRLEERKQMVTAQIEALDSKGGVVSQKRIRSKDGICVNN
>NW_010729103_1:4654395_to_4653742
MVTHRGIQANLEKIQAILNMQSPQTHKEVQRLTGRVATLSRFMSQSVDWCLSFFKALKRQKDFQWTEECKWSFQELKRYMSSSPLLTKSNPGNEILLYLSTGDEVVNSVLVKEEDRVQRLIYYTNKVLSGAESRYFNLEKMALALDTTAKKLKPYFQAHSI
>NW_010729086_1:1063978_to_1063478
MIKWCIETPRFSVKINETQKEFFSLKNGLRQGDALSPYLFVIGMQILSSLLSKEESHNKIQGIKLSRGGPQISYLFFVDDCVLICKVDINQVQKLLNVLKEFEEMFGQRINKVKSGVHFSLVVHRRPKNK
>NW_010729100_1:2217637_to_2217470
MEFESEESAYCFYNSYAKRKGFTIRKDWKNKNKQGLITSRRYFCGKQGFRKVDK
>NW_010729137_1:208822_to_207968
VEHRFSLYRPDRRQRLPNGAHRKGVRRSALLPRNPPHPPLHPTSHRQCRQIRSLPRRSQERNLLDPNLQRCHRSGLLSGGVWVSLLHVPVHGRVHAAIRLGWELREAVPRGMRVPFRHTRVHGGQWARRVGTSEWGRGCGRHDQRDRARTGRAVDESIGECLVCWGGSDSSHGDRGPVRGIIRDRRGRWIHRPGDEGWCREDV
>NW_010729180_1:2069518_to_2069348
IDSGREGFWQEIIYENLPSYCENYYKIGHYSTKCKHNKLRKWFEPMKTDFSKKNDSK
>NW_010729147_1:1671859_to_1671017
MRDEQLHQEEKDTRPVNRPTIGSSPTKLKSAPPLKRLTWIEMQRRRVQGLCFNCDEKFVPGHKCKGPQLLLLEGGFDESETDDEEGAHTNLRGEPEISLHALTGWSIAKTMRVSAKVGSHELIVLIDSGSTHNFINDRIAELLHLPVVPTEPFNVKVANGDPLKCQGRFKNVQVLLQGIPFTLTLYSLPLIGLDMVLGVHWLAQLGTVVCD
>NW_010729242_1:1129559_to_1128888
MSLDEIVKTLATNTQQFQQETRASIQNLGNQISQLATSISKLEAQNSGKLPSQTVVNPKENASAAVLRSGKELQPQSTSPRKADKGQKEEDKQDSNESPIKVISDPPLPKITNAIVPPFPSRLEKSKKEEYKQEVLETFRKVEINKPLLGSIKQIPKYAKFLKELCTNKGGCESMRR
>NW_010729197_1:892399_to_892860
VEEKLVQVLPPQTDPYSFRVFSRRHKGQLSSRAVEQLEIVPPTSSDSLGTDPIQPGTPIPIDVFDLLAIDTSSTNDLDIPISKRKGVGTCTTKHPISHFVSKDNILPSCVFLSSIDNVIIPKNVVETLLVPEWTDAMKKEINALHKNGTW
>NW_010729088_1:8411899_to_8412192
MSLCLCLLKLANRARKRGRQRSLRKSCQTQEQKKYRASDACHFYKQTGHWKRNCPKYLESKKGNFESCVIETNLLVASASWCIDSGASTHACNSL
>NW_010729461_1:134659_to_134078
MYKKKKMRSSILLLEVEQGERLDHLRDMVMLIWLPMHCQLRRMLMLQNLMLMYKLFSSINSTKWLTAMHWELVRPSKGKKNIGCKWVFKRKEGTPGVEDARYKAQLVAKGYNRVHNVDFNDVLSLVVRQTSIRVFLASVAMHNLELEQLDVKTAFLHGELDEWVYMRQPKGFVVEGKENHICLLKKSLYGLK
>NW_010729186_1:896441_to_897184
MGQGAVRGPLKVESPREAREASSGLASTSHRGRQPDNFGPSTMTTDRLQTLVARYRLPSDLVYSLPLGNFPWEHGHGEIVIFEEQLVASLRLPLHPLIVEVIKLFNITIDQLHPNPIRNVVGAISLFHDYNLPLDLDIFSCILSIRKNASCVLPEHRRTYYLSPSPGYKLLHELSNKVPTWK
>NW_010729649_1:52490_to_51681
MLVEASKSGKKKMKAQRKSQKKVAKPKKQKKDKASDACHFCRQISHWKRNYPQYLESKKQGNFESYVIETNLLVTFASWCTDSGASTHACNSLQGFKISRRLSDGEVTLYLEISASVAATAIGTVELIFRERTVVLKDCLYVQNLRRNLISITKLCADGYSVFFINTITIKRNNKFIAYGELENGLYVLHPFLETNITKTTSVDIPKKRTRDTVNLMCLWHYRLGHINIDRMTRLVKNGSLDFLTIEDLSTCEPCLHGKMTK
>NW_010729075_1:10536110_to_10534491
IPFKKLTRAEMQNRRDKGFCYNCEEKFGPGHRCKSQQAFLLQTEEEEEDQQLEERSSTDKHWAETIQPEIALQALAGFSSPQTMRVTGLVRGRQVSILIDSGSTLNFVTTVLVKQLGLPVQPTASFKVHVANGTSLQCDGNGTNIGLRIQEQQFLVDLYPLELSGADIVLGIQWLQQLGPVLYDWARLSMDFMIKGTRVHLQGHSTSRASPVSLASILKEARDPNQLIIWGSNHTGPTLSQAQDTPTQADYKQQLSNILQQYAAVFKEPTNLPPTRSHDHRIPLLSDASPTNVRPYCYPYFQKQEIEKQVQELLDKNFIQPIHSPFSSPILVKKKDGTWRFCVDYRALNNITVKDHFPIPVIDELLGELKTARIFSKLDLRVGYHHIRVHESGIPKTAF…
>NW_010729132_1:3052051_to_3052755
VLNSLCECYLVSGLKLDLEICSCDNLCYRTIRCARWYQSGSSPNQMTNQDGSGGNRPRDGDQGLQAVWRAIEEQQTSTRNIEQQLTEIAGQLWTMLREDVPRNGNNALNQAGGDNHGRPIIDPIPQLPRRPIVHDDLEFGVAPANPGVGRIGKNWQYQGNFNHNRNDDEFKLKVDIPTFSGDLDIEGLLDWITEVDRFFEYMEIPKERRVKLVAFRLKGGASV
>NW_010729096_1:5120896_to_5121483
LTPNGSFTCASFFESLRSSPSSGVFPAKEISPRPIPPKIAIFCWESYYGKINTLDNLQKKRPYLCLSPNWCTLCKEKSEDRHHLLISCPFATNIWNRVFMMFGCRWNLSSKANLLFDPTTFGWPTKRGKLMWSVSKKLLCGPLGRRGMPEYPRKGKKCSQSKGVHIDKKKSMDENLITFCDFLYQQNEFIN
>NW_010729297_1:720669_to_720899
LFTNWEKFRPAHHPSRCCVTTMEGLLKQRSRAHSKSKHIKRKYHVLQKIVDRGDVLIQRVALAENVADPLTKPLT
>NW_010729111_1:958929_to_958342
VGRKEYQNLSREGERNLEEMKDCILNRVISWLKSLDLFHQFSYSDIWRNWLAVANCLSRKTKVSLTWEPPPENFLKLNCNGSGLGNPGPSGVGGVLRNEAGNVVLIYSGPIGAGNSTRAELAAAIQGIQLAVQVGVEHLIIEGDSKVVVGWLQNPDSVGVLRMKLKNSTV
>NW_010729151_1:1928451_to_1927912
MWKSARVAMVVWEERNARIFREKERTKEAMIESILIRAAQWLKSLGNFSHISIDDIIRNWKIVADSNVNKQPVIPIWTPPERGFIKLNFDGSSMGNPGRSRTGGVFRDEEGKECALFSGPAGEGDSLRPEVMAVMEGVQRATTMNARKLIIEGD
>NW_010729220_1:1406884_to_1407342
VENLQKKEPYMCLSPNYCFMCKVKGEDSNHLLISCSFAANIWNWVVSLFGCRWNFPFEVKLLFTPSAFGRLTKRGTLMWKCIRAASLWTLWEERNARIFRKKERSLAEVKECINEDSLLAEIFRLVSGLLL
>NW_010729074_1:12968330_to_12969823
MRNFLWEPGEEKKDHLINWGIVCRRKEEGGLGLGNLVLKNKALLGKWLWRWPLEQERLWHEVIDSIHGSSGNGWDAGVSRQATLATPWKAIQSILPLFLNYIRYDVSSDNSVLLWEDICVGNSALKDTFPSLYSLSCYKGKAISHFLPTSISPSSLNWDFGFHRGLRDHELSCVSNLLSLLENVFLDPLRSDVRLWSPNPKGTSRVPLSLSLFALPRDKWVSQLRRFGLNLYLLKLSFSAGRCSIGKSTLQLLQKRRPCMCLSPNWCVLCRANGEDCSHLLLTYSFSDAIWGWTFPLFGCRWNLITAVGQIFDPFFFVWPTKIGKIMWKFIRAAALWTIWEERNARIFQEERNIQNVKDCILTRAMHWLRSLDFFKIYSFDDIWRNWIAVANSSYRKNR…
>NW_010729308_1:607975_to_607670
IQKSWPTFKDPTQLAGPGNPKTTATGPTVPLRKLTWLEMQSQRERGLCYNCDEKFAPGHRCKSQHLFLLRSDEALEEDESQPQRLKLRLIQTNRRFLYRP
>NW_010729135_1:83746_to_84174
MLVGGNELEPVGQFILWHNWLRHLPFGSLRFLFPKLFESIKLSNLECKGCQPTKHCRHSFKASNEKCFSIFDIAHTDVRRRYHVPSMGGYRYFLMLLDDYSRYSWVYLMRSHDEVPGWYNSSMSIKWC
>NW_010729304_1:270549_to_270085
MAEKPKGKIFKNNNGKKFNKKFKFSKGFKKTKGKHCFNCGKHGYTKFNCPECKKNKSNNEKGKTEKKSIVCVVFESYFTDSDFSDWCIDSGSSKHICKTKEMFLLLKEMKTGEHTTFIQTTPTLMYLEPKK
>NW_010729334_1:436347_to_435055
MEDEIKWRQRAKVRQLKEGDKNTHFFHKMANASLRASSISKLEWDGKVGVSDADIKGVATSFYKKLYTESWTCRPFPRNLPFKKLSEDQKLYIERPFSEEEVKSAISLMAADKSPGLDGLTILFNTECWDTIKQDIMKVFQAFHKNASLQRSSNATFITLVPKVEGAVNVKDFRPISLPHSFYKILAKVLAERMKGVLGSVITNNHCAFVPGKQMLDSVLIANELIHSRRREGVPGLICKLDIEKAYDLVNWRYLDSVLHHMNFGQKWRNWIKVCTTSPKFSVLINGQSADFFESSRGLRQGDPLSPLLFICVMEILTLFCKRVAEDGSWEGFAICQGGEKVNLLKFSDDTLCFMDASPSQLDLILGVLIWFEVVSGL
>NW_010729126_1:2348564_to_2348992
LLTTFRGRARTPRHLGGKALAQKALRQGYYWPTMKADATELIRKCDKCQRHANIYHQPAANLKYLTSPWPFAQWGIDILGPFPPATGQRRFLVVAVDYFTKWVDDEPLATITM
>NW_010729089_1:276849_to_275365
MRKFNQFVDTFELKELPLAHKTFTWSNLQLSPICSKLDRILFSLDWEDRWGILVSRALPRLTLDHWPIVICKKERSGGFAPFRFENTWLLYPGFTTRVKEWWIECNSAVDWEGMKFHKKLQFLKAKLKEWNQLEFERLEERKSALMDQIELLDSKEERREFGEADKEQRRGLRRQLEDCLHKEEINWRQKSRCKWLQEGDRNTRFFHSMANEWGRKNFISRLEVEGVALTQQDEIAGASVEHFKSILRRPLSRGMWLEGLDWPDVGEDNRQRLERKFELEEIKEVVFSMDRTKALGANGFTMAFYQDCWDIVKDDLLLVFEEFYRRGVVNLGLNSTFLALVPKKKDASHPKDFRPISLVNSLYKILAKVLSLRMKEALPAIISPNQGAFVREKITDQIL…
>NW_010729081_1:4215192_to_4217018
MSFAVQAQGGTKRTGHNTKEKSRVCTNCGRTGHEAESCFQLIGYPDWWGDRPRITGSGKARGRGTQGKSGRGRGGGQRANAAQAVGQTSEPTHATEGDRTAFGGLTNEQWSTFLNLLNSCKPNTTEKLTGMNWIRASHHMTGNLNLLRNTETVTGCQVGLPDGKHVMAIKKGIVILNEHMELIDVLYVPRLNCNLISVSQLLKDSNCNIQFTNKFCVISDRTSRMVIGAGELRGGLYRFKGVHSSRAHKAKVEASYELWHKRMGHPSEKVIKLLPDLNIRCDSRNRICGVCSKAKQTRSAFDSSENNAKGTFDLIHCDLWGPYSVRASCGAPYFLTVVDDFSRAVWVFLLNDKSEVGKTLRNFFTMVKRQYGKLVKIVRSDNGTEFTCLKEYFSEQGII…
>NW_010729120_1:2956911_to_2956675
LVHSEESRRKVMSQIQSMRSALTAIKPKTKGDKEREVKKNGKKDVFCDYCKKPKHTKDTYWNFHP
>NW_010729147_1:906969_to_907694
MCYKRIGSLSEQGSPSLHDDDAKAYRKLVSQQRVFTFLLGLNPAYEPLRVQILGSKELSSVHEVYSLVQSEESRQSVMVTAEGEQQVALVVMSNNNMGKKSDTKKVDDKDKLFCTHCRRSRHTRDTCWDIHRKPKWIVKNQEQGKGQGQKKMNTAHNAVHVTIQDTQVAGTTRDHLNNSDPKEDIMNSFRDHLESCGRAMRQMDSSVIDTPTSFASTSGKTTYAFHVTPTNSPWIID
>NW_010729084_1:7160934_to_7161413
VFSQEHPSGFDPKEDIINSFRDHLELYGRTLEQLDRSVPTPSTSFASTSGKGASAFHVCTSAPESPWVIDLGASNHMTSKSNLFQTYTLLSGKDKVKLADGSLSTIVGQGSVSLPDGLVLSHTLHVPKLPINLLSISSIT
>NW_010729086_1:8667973_to_8667158
MRNIQNELNVYHPLTPDVQVGPKAEYEPVRAQILGGSALPSLEEVFARLRRTSIESTEYSPSNRSGFVVTRGGGRGNRGGGGGGRGLPGNRGGPMFNRAGGRSGGRDSRASRGKVRSNVPRKCTYYGLEGHTVNFCYNLHGPPNTWANHVVTRGSGTVSENQQTNQTPTTSTSASRKEMVSVPRAEYEQFLQTSSQQSTCTLAHSGMACLASKPSH
>NW_010729209_1:1471299_to_1471745
IAPNKKKKTDSSRILPDRAVKLSSGRGRAKSEFGGRDREMQKREQGKMGGAAGAAPQPAKRGRPFGSGSSSAAAAAAAADSSAPSTLLGPSLQVHSSFAGLDDLSCDYIFEI
>NW_010729076_1:10501716_to_10501117
MSRFSILSRFTWFLRSSKCFCFRMRDLLADSRFDFIRLCLRSSTAKTDGFGSSEPEFEFVGLLLLFTCVCVGEGVMGSRLSQGVNPPSKLGQDGSSSSNILSGRNMADDGWAMPDYWLLSLSLSLKTKNWGRRKGGEGKGKKRGVGERYLLTMKSMDAGPTLDIPGLYSRQSTVGISLRIQLFSPPQVMRCH
>NW_010729233_1:684936_to_685508
MSHAQKYINAEEAQAQLQDEEERPNKKRRDREERQSKRSDRDHKRQDRSLDHIPQTPPLTYRNFTSLNTPQSKVLMQIRDHSYVWWTKKMKTQGNKRNHDKYYEFHRDHDHETENCFDLRNHIEDLIRRRYLSRFVDKNEKPTQEEQRVENARPPT
>NW_010729272_1:917708_to_918031
VRAPKSVFHTNLLKLFHESVGGHSGMIRTYRHIAAHFYWWGMNKAVQDFVAGCSVCQTQK
>NW_010729124_1:1503403_to_1504011
MHTAINRLHLSSALKCSIAKTLLKTKLEFFKKAQKYIAAKEASAEDNQERTVERHNGPLEKKRKGGDQHHPGNHGGKDNKKPSAPALAYKDYTPLNSTCTQILMQIEEEKFVKWPTKLKQNPKRENHTKYCKYHRGIGHDTEDCYDLKNEIKSFIHREHLKQFVRGEANASSSQQ
>NW_010729303_1:556965_to_556735
MKQVAKKNSRHKQFSNGRSLIASASQPGQMVKLMESNKLEFYMHNIRRKKGKAAGGAAQDFHSRILYPKIEL
>NW_010729297_1:805202_to_805663
MGFQQQPPPQEKKSNLEEMIYKFINATKAKLQEHDKRFLSQEASIKNLKVQMGQIVNLLSERKEGWLPSNMEKNPREQVNAITLRSGKTIGETQDDDQKVEVVDS
>NW_010729348_1:492230_to_492571
MSEALLTRQEPSLSHANGHSGQSSSGPSRDNTEEGRPMFSSKLAKLEFPKYSDDDPTEWFARVDQFFEYQHTEEPQKVSLASFHLKKQTNGGNGYVGPIAKTERR
>NW_010729283_1:442478_to_443485
VIGQLDGSTIVKELTILPYRTLIQKLVRDLDVRFEHQNRAKNKFSDALATLGSKIQDSPEPIEITIQTINRQSTVTLEDWIEDEKQIAADDWRYEVIQKLKGQTMGTQDIRLIAKFQLVHRVLYHREADSIRTSCLGKQEAEVVLDKIHKATCGDITSTLFHKLQRLGYYWPTMKWDSTRMQQECNKHVPQTDKRECLVVCNKDWRKIYIEYLRERTLPIDIHLQRKLLSKIKRFYLQDEMLYTRSHLGKPLRCLAGEEIDDILQVAHISEPATHQGQLALHNHILHLDFFWPTMMEDTQRHVRWCHKFQIYGERIHKLANNLHPVITP
>NW_010729079_1:9661917_to_9661201
MTENPVGKRKREGDSAGNGGSKRRKSKSPTRGGNKSGSRSPSQSHRLGRRSRTSPFQRISYTPLNAKRGEIFMAIKDSSYVKWPPRLRGDPATRNRNVYCHFHKDHGHSTENCRNLRDEIEELICHGYLKNFIQKENKNQEDQQEEQRRNAPESSSRQNEQLQRQLPEERLIHRVINMITGGSIIVGCTSASSKASVRELEHEE
>NW_010729076_1:8769888_to_8769250
MSILSLLITCEDIEKVMHCFIWGAFDSNNFYPTVSWQKICLPKVASGLDVRRMKYFNDALLAKVGWRILTEQGSIWVSILKSKHFPFEKFLDCDLKRHCWVWKGICRSRHVLRAGCVCRVGNSHSISIWGDPWVPSQPKFKL
>NW_010729118_1:482316_to_482600
MRREQSEAFWISCRGKEKDRFCTLFGCKWVSPQDVAGLFNRDFLSQPKKRGKVMWKATKAVIFWVIWEERNNKIFLDRSRTMKEVIDTIKIKVAH
>NW_010729153_1:1523766_to_1523194
MKREEEEAKKIFGGRSLKVPIQNIGVGSVISNLSRNEIAEKGKVSDTSKTSSEDEIDEIVTRVSSGDGIAESKEIDDENVELTATPLKKYVTFIGDKRDGHACKWTCNFGCRYEPYTGTYSRIRAHFMGLLPGQKSQGMIFCPKVKKEEKEKMKKRGRSRQENFWTLQT
>NW_010729078_1:10516247_to_10514997
MEVCEVKDDVRELRRLLEAFLSNKDRSSEGTATTNSRRPDWAETSSEQQIAAPTAAIIPKYCWLEFPSYNGTGDPLGWLYRCEQFFHNQRTDDKDKVSLAAFHLLEEAQLWFYRLEQEEPGLSWGQFKSYCLLRFGPPLTSNPLGELINLKQTGTVAEYQRQFQTLIARATLVRADQQVDMFTAGLAEPLRVDMEMQHPPKLVTAMNLAHAFERKLQLSHETFSMGRPPSAWASPEPLGMAPYPAASQEWKPQTSTNSRSAPSVGSSIVTPPIKHLSRAEMTERRAKGQCFNCDELYSAGHKCKRLFCLLVKQEEDEDEPPSLEPDPGGQGHSTYPGFL
>NW_010729077_1:8040617_to_8041036
LGLNDKVGKGEGSARGGGEKAKGKGKVREIGGFYSCFVFMELKILSWNFRGLGSRRRMVVSDMLKRWRSEMVFLQESKLEVVEAEIIRSVWGPGEVKWISKAARGSTGGLIAMWDRSISP
>NW_010729226_1:1043726_to_1043244
MEIYMKRSICFCLQECMERKCKERCVNCKNPFMVSNSLLRPGLRDSGLLLSPLVTHKLIVYVDDIVITGNNTQEVSKLKKFLNSEFEIKDLGDLRYFLGIEVARSKDGIFISQCKYVLDLLAETGKLGAKPASTPIDPNHGFQNQTRPDDQAGKTGNRSCE
>NW_010729188_1:1588798_to_1589604
MIFNQHAFSLKDICHVPSICKNFLSISRFTKDYDLFFEFHHDYSYVKDYTGRILLQGANRDGLYSFPSSATITPKALVGERTSLRGWHLRLGHAAIRNVRQVTSKFGLPFTRSSVTESVCESCQMGKSHRMPLKSSSSQLKRPLDLIFSDVWGLAPVKSNNGFSYYVIFMDDFSKFSWVYPMAKKSDVFYLFIKFKRHVEVLFNAKIKVFQSNWGGEYRSIS
>NW_010729225_1:266740_to_267063
VEPIGVWQTRRKKTLVEKIEELDLKEERGSFGERDKERRWVLRKQLENHSHKEEISWRQKSHCKWLLEGDGNTRFFHSMANGRRRKNFISKLEVEGSTDQLFQIRQK

## Sheet: Table S8B
Table S8B.110 tissue-specific genes of 312 novel conservative genes
Query_ID	Protein_seq
>NW_010729500_1:11678_to_11355	LKYFTGIHGEGFLKGYSLQVTPKFCKQYGRVGDVINKALSQYKEEVTNLSFPGAAHSPYKINTTDLNGLLNELQKLGLDEAASAAVAAAQKTETVGAPEGGNLVD
>NW_010729356_1:354342_to_355187	VLRSGKELQLELTSPWKANKGQEEEEVHDSNESSSKVRVGENISAMIKRTLPEKHADPGMFTLPCVIGNMRIKHAMLDLGASINVMPYSIYNDLRLGPLKETRVVIQLADRSNAYPEGIVENVLVQVNDLIFSVDFYILKMEEDTITSSAPLLLGRPFMKTAKTKIDVDEGTLSAEFDGEIVKFNIFEVMKYPSEDHSIYSVDTIDPTVQEIFEKDMNGELESSAQLDTKAPISDLNPPMMDGWGAHRKLHPQELEDPIHDY
>NW_010729343_1:190357_to_190752	LREEVYWAQKARIDWINLGDKNNRFFQVLATIRRARNRITYIFNQEGNKIENHLQIPNYFTHEFTKRFKGEGSVGINDFIKEISKKVFEEQNKFIIREVSDKETFEALQSIGDLKDPSLYGLNALFF
>NW_010729255_1:772562_to_771813	MLSQASRITLTQLVLQALPIYTLANTILKKKTITELEKIQKRFWWKGNNTKTSTHTIPWRTICKPKKEGGLGFKRLEMFNKALFAKQIWCLLSSKQELWAWVIREKYIKNGSIFQLKRRPNNSRWWKQVIDALDQIKTILFWQAKNGEEIHIQDPCIPSLPIRYLEFKDNPMKFK
>NW_010729203_1:1441723_to_1441298	MLDVTKLFRKMCDTMMKYLTRGLYRVHQFSKVEMFILCRPEDSDTYHEELIGIEEDLFSSLGLHFRLERSFTCFHFIFCSSTYALFIVFICSMFVLFTFRTLDMASGDLGAPAYRKFDVEAWMPGLERYGEVC
>NW_010729202_1:823075_to_822071	LIKQCPNESFTEFISRWRAQAAQVLKRPSEEDQIAMVLKSLNTEYSSRLMLTHHLTFHSLVCADCQIKDSLAAGTMIPLIPSTNKTGIALASGKRPIGARSSKPKVNQLSTNYRTQPIINNSGKASVYESKLELTQHSQNNQPRQYKSQYPRRPDREYTNLGRPMSQLLLGLLEMGLLTSLAPRPPPDSLSSWFNRNSVCEFHQGPGHWTNNCRALKNSIQDLIDKKHITTPGSSNQQQLNITTNPLPKHQVGTLQAKTNGPTIKFHTNGLSVIRGVRSHITNQTNQEGGKEADGIKRFSYSLSANGTNL
>NW_010729179_1:71652_to_71951	LEMSRGMSYPSSSAGIGAAGLGGGGGGGGGGGGRSWPSTTSVSASGKRIQKEMQEFNVDPPTDCSAGPKGDNLYQWISTIIGPPGEYPFLSLDVQRNGRF
>NW_010729175_1:1132243_to_1131347	MAVLRRCNTDLKLNNRVSPREKKPNEPVTDENQRLRRELSASMAARKSLERMFSGLGKEKEIIAGELSRKVHELKDTKEHLSDVKAQNKMLLAKVKACTAGNKDCNCRRGYDEGNAAALQERNKLLSENLLRSLDGYRFLTKKLKESQDENTKMQAKMAEMGLAVSAGLKRIQYFRQLVGECNERQRRIEKEMAELENIFQRLEMKVCRR
>NW_010729151_1:1691101_to_1690094	MKVKDCMDISGNWDLQKLRTLFCADCVEHILQTHVFSNIVKETLLRKGPKETTYDAKPGYRFLSGNAPSTSGPSANWNIIWKPHTPLRFQIFMWKAWWNGILTRDRQTFLTEFEGKCPLCNNETESWRHLFFTCHYARAVWLSAQIGVVPEEIYQNEIHISIANWIVQKLFHLSKEEQSRFTAQFLVLFRLIWDMRNAKTNGAQVLNPAQLPSLSLQYIIPQNSENINTPNPFRISHYKSQATNYLWMAPLVQVLVLLQQAWNYLLTITNCFMQQVEEFTPLEVGKLNGGLSSMGWRRQKN
>NW_010729132_1:711857_to_712228	VRRLEGSKLLLIFASKEEACGAFHSRTQTFNGMQFTLSRWTQEGCSERQKGGYDKWWIRVFGIPLYVWCPTIFKEIGDAMGSFIATDPDNLA
>NW_010729117_1:1903187_to_1904386	VTAAKTKTKSKQLINGFCNKSPPLLSSKSFFGTQLHLSSPTPKITHPSVTVPLSLISKTKLLITKSLLSRKPNPNTFWNNIPSQATLAALFFSSISQTLPAALAIDNSITTPSPPPVIEAEATKADSSSPSPFSQNLLLTAPKPQAQSTSQLTAVDGCRATVIVPNDPDLIDILAMSGVDISVSEGDSGNGLFNFIGNLLFPFLAFAGLFFLFRRAQGGLGGPMEFGRSKSKFQEVPETGVTFADVAGADQVKLELQEVVDFLKNPDKYTALGAKIPKGCLLVGPPWNRENPSSPCSCRRSWGAVFLMCCIRVCRIVCGGWSVKGSGLV
>NW_010729110_1:3111076_to_3111345	IGGLRWVQRDGGPGGIGRKHWRLPVDDTTKASHVRKGINFDLPEVVTKAPNIRGVSNII
>NW_010729105_1:3946531_to_3946767	MKYFKVLVIFNLCENDYVFSNRKFGGNAQSFTKK
>NW_010729104_1:1162564_to_1163583	VKKQQRQCHKTCRSSARNSPLTKPGQQAEQAKEKEEVSTVATKTAPPLLCWLSPLAPELLATPMPKDFKVPPLDKYDRSFDTNDHVDSFQSQMHLAGVDESCMCVAFSTTFRGVVQTWYRNLAPGSITSWSQFADLFTVHFITSKKCSKSQESLMNMVQREGESIRSYIKRFNDTCLQIPDLDPTVRLTTEKKGITHKEFKWHAVANKPKDITEFLRLAYQFIDTKEEINQKIDNPPPEKRKRENEGTSNGGQKRKKSKSPSRGRSKSRSQSPSRTHKPGRRSKTPPMERTSYTPLNAKR
>NW_010729096_1:5229614_to_5229994	MHSSQVRVKGIFDPQKLVEYVYKRTGKHAVIVKQEPEEESKEEKEEKKEEGGEKEKEGEGGGGGTGEGEKKKVKKRNRGLKRRRKWR
>NW_010729089_1:6304467_to_6303673	MEFFASCISLHRSSCSRTLQQNCVGERKNQHLLEVGQGLLSHMNVPKRFWLEAVLCATYLINRMPSRWLECKAPHQLLFPKAPLLPIPPHVFGCRCFVQNLSPTRGKLDPHAIPCIFLGYSFTQKGYRCFDPVSRKFLSLWMSLSLRASLSSLFLLRGSVGMRRN
>NW_010729088_1:2876163_to_2875681	MPTGGASNSGALWRPIVERVERRLDGWKAKYLSLGGRITLIKSVLSSLPTYYLSLLKIPSQVAERIEKFHRDFLREGVGGGGGGKKFRLVKWDKVYRPKKKGGLGIRRVRVFNRALSGKWLWRFGLGREEESLWRRVV
>NW_010729079_1:9939792_to_9940010	LKKVYYQSNMSRQYQIESKIFAYCQRYRKIQEYYARFLDLWAEYELVHIDPLILLNGLNIFKKTLRNGR
>NW_010729078_1:5016930_to_5017136	VQWLQSFDQRLRESIDYAICLNSIGSWDDELWIHVSKPPENAYIKQVFEVSHYQRKSHKNYLK
>NW_010729074_1:6768610_to_6768383	MPNIHNLLLPKKTGTGSSKGVAADWRCV
>NW_010729074_1:1376700_to_1377152	MRTGHDDFSKILESSWTCENSNSSQINLGNRCKKLKERLKIWNKENFGNVQQKIMELKSQLNSEVRRSGQNFNAAKIKTLEIELAVWFNREEIMWQQKSRVNWPSSGNKKKVSSLNCKRKE
>NW_010729074_1:8308063_to_8307761	LDTNGNEIQTGQPYYIVSAIRDGGGGVSLDRREKSRSSIVRQHGSEMNFGTHVSFSLASTSMERRIVSLPKSEPLGGCFSEWESHHHLEQVLSLSQQM
>NW_010729114_1:954657_to_953083	MENHAEVREVKEDVRELRRLLELYFSTREGSPEGAATNHNRRPDRTEGSGERHNDTPTAAIIPKYSRLEFPSYSSSGDPLGWLYCSEQFFRNQRMEEKDKVSLAAFHLTDEAQLWFYRVEQEEPGLSWGQFKSYCLLRFGPPLTSNPLGELINLKQTGTVAEYQRQFQTLLAGASSVRPDQQVDMFTAGLFEPLRIDVEMQSPPNLVTTMNLARAFERKLQISRGPSSMGRPAKTWANPRSTTGGPSMAANREQRPFTSNTTRSATSMGSSTTAPPIGRLFRAEMAEHRAKGQCFNYDELYLAGHHCKRLFCLMVDELEDEEEEQAALEPEISLHAITGVQNSQTMQLQAQVAGQQVRILVDSGSTHNFISKQVALHLKLPMEDKPRLQVAVANGERVH…
>NW_010729117_1:3959600_to_3960031	MAAYLAKVREILCDFISYFIRKIPRSENTEADALSRLAITSSNKQSRGGRRGLSYSTSRAELD
>NW_010729303_1:556965_to_556735	MKQVAKKNSRHKQFSNGRSLIASASQPGQMVKLMESNKLEFYMHNIRRKKGKAAGGAAQDFHSRILYPKIEL
>NW_010729339_1:295411_to_294731	LSKDILDNLRTMYEEQNHSIRQKVLKQFMTTQMSKNLQVHDHCLKMMGYINELEALGSGLDHVTKVDAILNSLPPSFNQFIMNYNMNKLNVSIQELSNMLQRAEELIKKDEPIAMLVEGGKSGKKKPQKKVSKTKRQRKEKASDTCHFYKQADHWKMNYLQYLETKKHGNFESFVIETNLLETSASWCIDSGASTQACNSLQGFRTSRRLSDGKVILTWGLL
>NW_010729286_1:267731_to_268450	VFRNPGAAGIGGLFRRRDGTVIWAFSGPIGIASSTKAEIMAALTGIRTARDLGFQNITIKEDSANTIRWLADSGSRPWALAHFLTEARDILLNLNAQGWIPKELNTDADGLAKAGAHKDVLFSDSSLPT
>NW_010729271_1:1005620_to_1003965	MYCSFHKDHGHSTENCKNLHDEIEELIRRGYLRNFVQNNNSNNKEGRQGEQSRDAPESSRQAKQPQKQPLEERPVRGTIHVIVGGSIVAGCTSAEARTSAREAAQEEQNPPKRPRMEDPIFFTEDDARGVHYPHDDALVIKMKINDFEVRRVLVDSGSSVDILFKAAFDQLQLQESNLKPANTSLVGFNGEEVRPLGRITVPVEVDTWPSIVRLSHDFLVVAIPSPYNAIVGRPITHALRAVVSTYYLAMKFPMDFGIGIERGDQLESRKCYIAALKGKAKVADDLELERPTEQSEERAAPTEETVSIPASTEDPTQTLQIGASIEEPLRSKLVRFLFENLDFFAWSTAEMPDIDPSIITHKLNIDPVVRPVRQKKCNLALERWRAIDEEVGKLLAIDF…
>NW_010729194_1:1178933_to_1179190	MIIFVVVDCFSKLAHFIGSKKIFDASHVVNLVFKDIVQLHGLSRSITSDCDKRFLSHFWRTLWKHMGTSLQYKSTFYP
>NW_010729190_1:989000_to_988329	MCIGDWNCIFSKEDKKGGNPVSGSTTRDPNKMINSFGLTDLGFSGYSFTWTNNREEDLVEIRLDKAFGNNEWRMMHENSTLKHLPRIHSDHCPILLDSSPYRTWSPKPFRFEQAWTTRAGCDEIVKDTWDENIQGSQMYKLARRVSSLKIN
>NW_010729118_1:2852008_to_2850851	VCGLHYHLQGSGPHLVQEPGPGSIRSCNQFVQVFTAHFVTSKRCPRTEQSLFGIVQREGESIRGYVKRFNDACLQISRLDPTVQLAATKRGMTHKEFKWHLVVKQPATIAEFLKLTDKFIITEEEINQRNESEIEKRKREEKPSNPDDRRRKDPPQRTKPSQPFRAPLEGRTDYTPLNAKRAEILMTIKDAQYVKWPPRLKGNPNEKNKNLYCSFHRDHGHSTEHCNNLRDEIEELIRHGYLRNFVQHYNNNNSNKTGRQGEHGRDAPKSSSRLAKPQKQPPEERPIRGTIHVIVGGSIVVGCTSTAARASTREATREEQNLPKRPRMGDPIFFTEDDAHGVHYAHDDALILKVKINDFEVRRVLVDSGSSTDVLFKAAFDKL
>NW_010729086_1:2837424_to_2836513	MRGDPNTRNPNKYCHFHRDVGHDTENCWNLKNKIEDLIKRGYLKQLIKDERRPEDQGREVPQASWEQDAAPRYQQERSVWGTINMITGGSIIAGCTTSVSKNLGNWSKKTTCQSAQKEKR
>NW_010729083_1:6604443_to_6605327	IGGMSGSGIFRWKRVIRETAGRAARFSVSETRSNYRFSQKSPICTRFNCLHVGTYRRRESLIGYQERHKWEGGSDDFQTRKIRAEANCPRCSKQMDLLFSNRHPPIYGADRGSYQAVNLCPNCKTAYYFRPSKIAPLQGSFIEIGRVRGGKDSEKKSVSGDGGSGNGDATGEDDYGNRLRISFWETLRSFSGDPPENWPPPPAPPPGNGNGLAVHTPPGPPFAPGVNVIRASGPGGSGGSGNGSGGGSFGEKNGWGGSNLGKDFPTPKEICKNLDKFVIGQQRAKKVASLCSFYS
>NW_010729079_1:1763795_to_1764232	VGTYLSVPCTLQREGSVLSLSLSVSSVRLYKREIKSFSIDSNSQLCNFMPESKKRRRKKTDMPMTSILLTVLKVLMILIFASWVCLWLLKPTELWTKSWHKAEDSARNTFFGYNGTQLVHFSSEIFTETSLVYTH
>NW_010729079_1:10240284_to_10240565	MKGNPTNRNPNKYCHFHRDVGHDTENCWNLKNEIEELICRGYLKQFVKREEGRPAEQHREVPQTSREQERDPAPRNQQQE
>NW_010729077_1:4706186_to_4707430	MFKTINHKRQCVDAAPTFNWMKWRYIPSSNGILILAPACDLVHNPYNGSSVILVYKSGHFYRLPILLPSKAQTTPAHTHETLQLPLSSLFSLLFATEKAAQSHLCSIVIISSQMAQDGKRPLKIIAGADSFGCTLKDSLIAHLRSLNIEVEDLGTGKYYSVGEEIGRRVSSAAADTNTETRGLVACGTGVGVAIFANKFPGVYATTCVSVDEARNTRSINNCNVLAVSGMSTPPESGIKILETWLETPFKSPCPASGNKPWPSDIENFFDNSIAEMSSIGADQAKSEKFDTCAICCLAKNREFAPVDIMPGGSMKIVRESPTSAIVRFKAGSVEPAHHHTFGHDLVVLKGSKRVWNLTKNEKYDLGVGDFLFTPTGDVHRVKYFEDTEFFIRWDGHWDI…
>NW_010729108_1:588978_to_589520	MGEKKDLEKEKEDLQALLQEREAIFSDAIKEAVNKAVEAYKSSQELRELTIKTGTTAYRKGFKLSKWLMWREFPELDLKAITTIEVTKEMADKAAKDPDSKEGSDNDDFGEETTEEIARDTAVGDAMEIDLPRDVAGGGEEPQKD
>NW_010729135_1:2304955_to_2304704	LQQRLHQREHRAGEDRGSGVGDDSGKEPRSALGVGDAGVHGAGAVRRGVHGVGGHILVRDVRAGDDDAGDTIFGV
>NW_010729209_1:1471299_to_1471745	IAPNKKKKTDSSRILPDRAVKLSSGRGRAKSEFGGRDREMQKREQGKMGGAAGAAPQPAKRGRPFGSGSSSAAAAAAAADSSAPSTLLGPSLQVHSSFAGLDDLSCDYIFEI
>NW_010729283_1:442478_to_443485	VIGQLDGSTIVKELTILPYRTLIQKLVRDLDVRFEHQNRAKNKFSDALATLGSKIQDSPEPIEITIQTINRQSTVTLEDWIEDEKQIAADDWRYEVIQKLKGQTMGTQDIRLIAKFQLVHRVLYHREADSIRTSCLGKQEAEVVLDKIHKATCGDITSTLFHKLQRLGYYWPTMKWDSTRMQQECNKHVPQTDKRECLVVCNKDWRKIYIEYLRERTLPIDIHLQRKLLSKIKRFYLQDEMLYTRSHLGKPLRCLAGEEIDDILQVAHISEPATHQGQLALHNHILHLDFFWPTMMEDTQRHVRWCHKFQIYGERIHKLANNLHPVITP
>NW_010729360_1:300858_to_300388	INKIIKRYNMQNSKKENVPFRHGVTLSKGRSPKTPEEIEGMKEVPYASAVGSIMHAMLCTWLDIAQAMSVVCRYQSNLGQEHWTAMKNILKYLQRTKEFCLVFGDSSLQIQGYTDADFQSDPDDRKSTSGYISRMGSYAIRKIVHDPGQAHFHK
>NW_010729649_1:52490_to_51681	MLVEASKSGKKKMKAQRKSQKKVAKPKKQKKDKASDACHFCRQISHWKRNYPQYLESKKQGNFESYVIETNLLVTFASWCTDSGASTHACNSLQGFKISRRLSDGEVTLYLEISASVAATAIGTVELIFRERTVVLKDCLYVQNLRRNLISITKLCADGYSVFFINTITIKRNNKFIAYGELENGLYVLHPFLETNITKTTSVDIPKKRTRDTVNLMCLWHYRLGHINIDRMTRLVKNGSLDFLTIEDLSTCEPCLHGKMTK
>NW_010729233_1:252547_to_251939	MVVPLQHVSNGHKFVLVAIDYFTKWVEAMTITHPTMKKMVQFICNHITAKYGVRHETISNNGKNFVGREVKELCAQFKIKQLHSSPYQPQMNSAIEAANKNIEKILKKMSLTHKSWQDMLPFALLAYRTSICTSTGATPYSLVYGMEAVLPA
>NW_010729232_1:207354_to_207614	LVGSSFKEAMIMGSEVYQNLKGVIKKKYGQDATNVGNEGGFAPNIQENKVLSCSIQPLLNLVAQSRLLLAWMLLLLNFIGRTKRMT
>NW_010729200_1:479666_to_478545	MAIQVFKKYLNDCFHMKDLGPLKYFLGIEVVRNSTGIFLSQRKYALDIISEVGLLGAKSAPFPLEQNHNLALTDGPLLSDPERYRRLVGKLIYLSATCPELSYCVHVLSQFMQQPQERHWEAALRVVCYLNGNPSQGILLRLDCDLQLYA
>NW_010729197_1:1669765_to_1670370	MDTNSLSGSASKQLNYSSLRQVDAYTQLLRPPPPCPTLKKKKLVYLVVYARLIRSPPVRYKSRWCWRWKRKNENGEFKKFEQRVTHAAIVLPDGWCERERERAERFQRVLHRTTTTTPSSTAGTWDLNAVSAYCSTWDANKPLSWRSKYGWTAFCGPVGPRGRAACGKCLLVIKSQQTEPSSISILYLLISTISVIYY
>NW_010729179_1:187537_to_187256	MHGRWDWAGGIGLHNQGRWDWAERVMKHVRDVTLVPNIIKWRYNMEASMQDPQNRQKDFTPMFPSEGSISEIMSFIASLSKDAYIDS
>NW_010729153_1:523450_to_523878	VFQKTSGVDGSSGNGGKKRCISCGANLYPDVGSPSLTSLSPLLDSSLYTGATDRESCSYESESAREHISCFSTVVVVAAAAAAAANFNHQAQYQLESPVSIMKTANYAARFGRNRGLSAFSSLSL
>NW_010729143_1:2463889_to_2463563	IHEGICGNHLSGRALAQKTLKQGYFWPTLHKDAAKLVQKCDQCQRHASLCHQPATTLSALSSPWPFAKWGMDLLCPFPQAMEDRKYLVAAMDYFTKWMEAEPLATIIA
>NW_010729107_1:3641003_to_3640758	LFFADNIVLIDETSKWLNEKLGSWTNTLETRSFKISRRIKTKCMQCEFKLFNNRSSNQATLRIGTKR
>NW_010729100_1:740270_to_741034	MMHSFQLFWHPRSRPILFVVFRSNFLGTKFIIYDTQPPYNGAHVSPPGRSRRFYSKKVSPKVPTGSYNIAQVTYELNVLGTRGPRRMHCVMHSIPASALDAGGSVPGQPELLPRSLEDSFGSISFSKSIDHSTEFSSSRFSDIAGPRDDDGGKERPLVLRNKAPRWHEQLQCWCLNFRGRVTVASVKNFQLIAATQPAAGAPTPSQPTQSEHDKIILQFGKVGKDMFTMDYRYPLSAFQAFAICLSSFDTKLACE
>NW_010729087_1:1893194_to_1892901	MKKIPSQHPAPDEIPTSTSLIKVIRQSQSLQKSHGDTHLAVDQLILGLLEDSQIRDLLKEAGVSVAGVKSEVEKLRGKEGRLKVLPATPIFRH
>NW_010729083_1:3557619_to_3557963	MISRFKKYKSVSGGGDAKSKLDRYLNEDTKERQGNDDFDVLEWWKVNSPKFPILSQMACDALAVPIFTIASKSAFSIRGRVLDAFRSYLTRKIAETLICTRDWT
>NW_010729081_1:6565123_to_6564566	LKTKRFLTPLDREIDRQRKIETGEGEEKAREMGGVTSSMAAKFAFFPPNPPSYKVIADEVTGLLILSPFPHRENVDVLKLPTRRGTEIMAIYVRHPMATSTVLYSHGNAADLGQMYELFIELSIHLGVNLMGYYLLLLVLFLSKKFRCFF
>NW_010729081_1:4130130_to_4131887	MVSKVRKQMAVMDFKKEPGYSWVELGKEGQVFYAGEASNKNRDEILGLLKHLDMEMRKRGYIPDTSLVLQDLEHLEK
>NW_010729078_1:9853172_to_9852942	LTREPFINGQAIPYDPKYHKEWVRKNARENERCRCNGKPRKFERRRENMQNRDFQARKMPLNCDAQNPHAKYGRYAT
>NW_010729074_1:12581168_to_12580908	MENRKNQISMEEVQVFDVYMFQEKRLMPLKSWERMEISLETFNFEHLIVFPMKLLSSKIQFSPIGSVDMINTNGAIRETHGCVQVLM
>NW_010729088_1:8362268_to_8361396	MITIKRNNKFIACGELEKGLYVLHLSLETNLTKTTSVEIPKKRTRDMVSPMCLWHYRLGHIGIDQITRLVKDGPLGFLTVENLPTCEPCLRGKMTKRPFNGKPERCTGTLDLIHSDVCGPLSVRTRNQHVYFITFTDDFSRYGYVYIMRHKTESFEKFKEFRQEVKKQLGREIKALRSDRGGKYLSDEFRDYLKANGIISQLAPPATPQHNGVSEIRNRTLLDMVRSLLTRLELPTSFWGYALETAIYVLNRVSTKSVPKTLYELWTERNQVSDT
>NW_010729110_1:4291138_to_4291620	LFGKNREMGGGGMLRAVGKVVGAGVGGVQEVVSRSTTTAHKRPTTSNLRSLPSSSLASSRNLPVSATSATAPTWPSSSPSHCFCDGDEWEWEPVDGIEDERVNGFYYSSRYALGSVPSMDEVQDAISSLRQ
>NW_010729145_1:2174611_to_2175105	MAREPEAGGSSSSAGRCGRISPGKVTKIIFPVYSGDDPVPWIYRAEHYFEYHETPTHQQVPIASIHLDGEAIMWYQWYRKTHPQTTWMDFTLYV
>NW_010729195_1:902630_to_901953	MKEQTEILLQAMEEAKVKVVEEYKSSAELRERLVEAGTADYRKEFKLNRWLTRREFPHLDLSAITTSKITKEMAIEAAKDPDFQAESDDDLLDDEGEEVGAAEDRMETDPPVEVSIKDEEPRTD
>NW_010729242_1:1129559_to_1128888	MSLDEIVKTLATNTQQFQQETRASIQNLGNQISQLATSISKLEAQNSGKLPSQTVVNPKENASAAVLRSGKELQPQSTSPRKADKGQKEEDKQDSNESPIKVISDPPLPKITNAIVPPFPSRLEKSKKEEYKQEVLETFRKVEINKPLLGSIKQIPKYAKFLKELCTNKGGCESMRR
>NW_010729304_1:560574_to_560783	MGHSKARISRRQEGNYCKTTDRRDFETLAMKEKESVQVFVSKVSGIVNHMKSYGESVSNETVVRF
>NW_010729348_1:492230_to_492571	MSEALLTRQEPSLSHANGHSGQSSSGPSRDNTEEGRPMFSSKLAKLEFPKYSDDDPTEWFARVDQFFEYQHTEEPQKVSLASFHLKKQTNGGNGYVGPIAKTERR
>NW_010729431_1:155211_to_154954	LSCPCWTSIIAFPVARKGRPRISGTSMSSSMFNTMKSTGKINLSTLTSTSSMIPLGCLMDLSANCNATLVGWGSPNPNFLKIK
>NW_010729271_1:55700_to_56605	LEEILYDPEIERTLRVRLSAARQVQQEAQEAQEAQEMAEQRTMMDYAKPTLTGAASSIIRPNIAANNFEIKPSIIQMIQNTVQFCGLAHEDPNAHISNFLEICDTFKHNGVSDDTIRLRLFPFSLKDKAKAWLNSLPVGSIATWDEMASCFLSKYFPPSKTGKMRNDITTFFQQEGESLYESWERYKELLRRVPHHGLPIWLQVQTFYNGLIDSNMTILDAAAGESINNKTPEVAHALIEKMAANNYQWYSERTQTRKQQGLHNVDTYTTLSAQLGALSKKIEEMQIAAMHV
>NW_010729225_1:1411378_to_1412457	MPDLHHVHYLVRNEEVRRKKMQVDTQIKPAEQPVEHSALISTNQKGNKYSDKRHLKCTHCGGERHVKETCWVLYPHLKPAALRKDKKHQKGQAASGNLVASHSNDSSKHSSTVTSSPMGQISNSSRHGSSGFTADEVEVLSRALAHLRTNSLASTSLARLDIVSALSATSSIGHASWIIDSGATDHMTHMSSLFSSYQLLSGQDKMRVADGSLSTISGKGVVDLSKDLSLKSVLHVPNLSSNLLSVSKLTKNLNCSITFFLLIVSFRTD
>NW_010729220_1:41225_to_41941	MAIKDTPYVKWPPRLRGIPNGRNKNLYCSFHRYHSHSTENCKNLRDEIEELICHGYLRKFVQNSNNNSNKTGRQGEHGKEAPESSSRPAEQSQRQPPKERQVRGTIHVIVGGEAAREEQNPLKWPRTEEPIFFTEDDARGVHYPHDDALVINLRINDFEVRRILVDSGSSADILFKAAFDQLQL
>NW_010729184_1:666598_to_665243	MVKEGIVLGHNASSKGIEVDKAKVELIEKLPPPQSLKEVRGFLRHVGFYRRFIKDFSKIAKPLTNLLIKDVPFEFDDNCLHAFNTLKEKLIQAPIVSALVWELPFEIMCDASTLGAVLGQRIDKKFHTIYYASRTMNEAQRNYSTTEKELLAIIFAIEKFRFYLLLSKVVVFTDHVGLRYLLAKKDAKPRLLRWILLLQEFDLEIKDKKGSENTVADHLSRLDENYVENINDLPLHDEFPNEQLYAINIKNEPWFADFANFLAGKVVSLHLTYQQKKKIFFDVKYYLWDEPYLYKICRDGMIRRCIPEEEVRNVISFCHDKEVRGHHGASRTASKIL
>NW_010729184_1:137261_to_136164	MGKFTAGFVGKGFRQKKDVDFFDTYSPVARLTTIRVLFPITSIYKRVVHQMDVKTTFLNGELEDEIYIRQPEGFIIPGQENKVCKLIKSLYGLKQAPKQWHEKFDNVLVTNGYDRNDSNKCVYSKFENNKGVMICLYVDDMLIMGTSLVVVKEIKQFLMSKFDTKDLGEANAILGTRIHKQQGNFILSQSHYVESILRKFGHYDCKPVKTPLDCSIHLRKHVGEPVSQKEYKYNWISILLNELYKTGHSYSCGKIKSAYS
>NW_010729180_1:1103685_to_1102630	MTPFEAVYGIPPPSLLAYVLGTARIGAVDEYLRDWDIILCESQHNLRVARDQMKCQADQHRRKASFDVGDYVYVKLQPYRQTSVAFRRSMKLAPRYFGPYLIIEKVGLVAYRLALPLGSQIHNVFHVSLLQKHLGPVTPTSTQLPPISDTSTILPQPEAVLDCRIIRKGKYHPKSEILVK
>NW_010729164_1:1451422_to_1451778	MEKRERERMQCLPAVEQQWSRKPCEEENKVGVKKGAWSEMEDQLLLNGIQKRGESKRKWSDISRQAGL
>NW_010729130_1:748572_to_749183	MPLQYPLLFPYGENGWSINIPCERVRIIRSIGRDIISIREFHACQLQDRIEEGKTLLQGGYLLQQYLTDAYVVVEEEHLRFIKLNKKQMRSELYQGLQDAMTSGNNDARLVGHKVQSIGNAMCIEKTILRRIGIRLGYV
>NW_010729100_1:3769979_to_3769413	VANCSSRKTKVSLTWEPPPENFLKLNFDASSLGNPGPSGVGGVLRNEAGNVVLIYSGPIGAGNSIRAELAAVIQGVQLAVQIGVEHLIIEGDSKVVVGWLQNPGSIVWCFKNEIKKFNCLTRSLTVRIQWVGRSANSMADGLAKQGVNRESLYWAQL
>NW_010729097_1:6423864_to_6422503	MVVNQPATITEFLKLADRFIATEEEINQKGEGVPEKRKREGEPPSQWDNRKKKAAARGAKSGQSFQAPVADQTDYTPLNAKRAEILMVIKDAPYVKWPLHLRGNPNEINKNLYCTFHRDHSHSTENCKNLRDEIEELIRRGYLRNFIQNNNNDSNKTGRRGEHGKDAPESSSRPAEQSQKQPPEERPVWGTIHVIVGGSIIAGCTSATARTSVHEAAREEQNPPKRPKTEESIFLTEDDARGVHYPHDDALVIKLMINDFVVRRVLVDSGSSADILFKAAFDQLQLQGSDLKPANTPLVGFSGEDVRPLGKVTVPVEVGTWPYVVKLNHDFLVVATPSPYNAIIGCPITHVLRAVVSTYHLAMKFPTDFGVGVARGDQLESLKCYVAALKGKTKVADDL…
>NW_010729085_1:2886972_to_2887382	MLYFEQIRLRNAMNGGHNHFFFGSVNGQFPQCSSSGADNRTISARDNYASVRRENKGAEARSSSNENEADRPGERSCLHETEPGS
>NW_010729084_1:3042777_to_3043187	VEAEPLVSITARNVKNVFWKNIMCGFGLPKVLISDNGKQLVDIKFQNWCAEMGIQQKFTSVAHPQANGQVEVTNRDILHELKSRHA
>NW_010729083_1:4733838_to_4734233	VVKGNSSFLLFYDGKHKHDDMLNCIEQWPRCLYQFSFVKSGSMHGLVRGLVLLNCAGGMNNKAIVDDWRIKLLLPLLWLIDFLLKQQGIASAIFERVKQRYCSLLYQLSFRIQEYSMHESHAFMFYTERI
>NW_010729080_1:3549814_to_3550674	IKCLPLIPSFRSPSPQTRRRGGGTGSNMSERGETVYYSPIPHSPPPPEPRYQPPHNMSERGETVYYSPIPHSPPPPEPRYQPPPPPQQNYIVLPLCFPPSRLRVLRRRLIGFGALLLVAAVIYVIWPSDPDLKIVRVGLSHFHVRTSPTVCFDISMALTIKVRNKDLFFLNYSSIVVSIGYRGKQLGFVTSDGGLVRARGSSYVNATLLLDGIEVFHDMLPLLEDLARGSIAFDTITEVQGQLGFLFFFDIPLKVIANPSFLFDSYGLASECCNCFILSL
>NW_010729079_1:2025441_to_2025737	MRRSGFGNEQVEQQYGARSNTTEDYNAHVSKMLRMPSVIDAPPYPNVQGIFNKKPSPAVNQQETQPAAKEEVGQGYVQQRRFELCKWMTLKAR
>NW_010729106_1:1496870_to_1495971	LPCDSIRERERTRVKVSDNTEMNRTNNEATRKRCRCRARRASAKRSLPPAVNRTREEVSSIVTKSAPVLLSRPFPLAQELISAPRPQGFKTPALEMYNGKTDPNDHIDSFQSLMLLTRGDEASLYVAFPMTFRNTTRTWYRNLPSGLIKSWSQFVDLFTMHFITSKKCLKSTASLLNVVPWDNESIRSYISRFNTECLQVPNLYLAVQLTTAQKGVRHVKFSEHLGLNPPKTMEKFLEDASKFIQAEKDLGSKLEL
>NW_010729088_1:8411899_to_8412192	MSLCLCLLKLANRARKRGRQRSLRKSCQTQEQKKYRASDACHFYKQTGHWKRNCPKYLESKKGNFESCVIETNLLVASASWCIDSGASTHACNSL
>NW_010729108_1:2573913_to_2574242	MVEKADIISMKFNGTNYSMWKFRFDFFVKEKDLEGYLNGKVTKPDETDTKVYSQWKLDNGKMVSWTLGSIVSHIAVPMRRI
>NW_010729130_1:3601715_to_3602641	MNKNLYYSFHREHGHSTEHCNNLRDEIEKLIRRGYLRNFVHHNNNNNSNKPGRQGEHNKEAPESNNRPAEPQKQPPEERPIRETIHMIVGGSIEAGCTSAAARASTREAAREEQNPPKQPRTEDPIFFTEDDARGVHYLHDDALVIKMKINDFEVRWVLIDSGSSPDILFKAAFDKLEFRESDLKPANTPLVGFSGEEVRPLGKVTVPVKVGTWPSTVRLSHDFLVVATPSPYNTIVGRPITHALKVVVSTYYLAMKFPTDFSIGVVRGDQLESRKCYVAALKGKAKIISDLELERPTE
>NW_010729186_1:896441_to_897184	MGQGAVRGPLKVESPREAREASSGLASTSHRGRQPDNFGPSTMTTDRLQTLVARYRLPSDLVYSLPLGNFPWEHGHGEIVIFEEQLVASLRLPLHPLIVEVIKLFNITIDQLHPNPIRNVVGAISLFHDYNLPLDLDIFSCILSIRKNASCVLPEHRRTYYLSPSPGYKLLHELSNKVPTWK
>NW_010729243_1:1163193_to_1163690	IGDNNNNNNNNNNNNNNNNNNNNKKKKKKKKKKKKKKKKKMIDITAFTVPFRHYEWNVMPFGLKNAPSEFQRIMNEIFTPYTQFIIMYMDDMLIYSPSIRSHLKHLNIFLRAMKENGLAASAKKMKIFQTEIRFLGYQITKGKLALIQRAIDFASKIPNEIKDKT
>NW_010729265_1:810013_to_809393	MSIQCELNQALGQIHKLEKDARAQKEPIGLLMEEKKNLKEEKEDLKKEENLQVILQERKSIFDDVIKDALVKAVEDYKSSEEQCELLIETGTTAYRKGFKLSRWLMWRKFPELDLKAITTIEVAKEMADEATKDPGSNERSDNDLHEETAGEGAKDVVAEDGMGTDQPIDVTGGDEEPEID
>NW_010729277_1:781946_to_781500	MRWRLENLLSTIKAAILNAETTSPTDPEIIDWLAKLKKQLKRQVSITTKVRNNLARIKVHRLFPISKRKVRDSVSRLIPYNIKMVHRIKKIEKRFAKIANNRRNFSFSNFQQNFNNNRRKREKERTLTHTYLHPMLPEGVKRKSI
>NW_010729521_1:25058_to_23394	MVVKQPATIAEFLKLANRFITTEEEINQKGKDAPKKRKREGEPSSQGDSRKRKDLACETKPSQLFRAPMADRTDYTPLNAKRAEILMAIKDAPYVKWPPHMRRNPNERNKNLNYSFQKDHGHSTENCKNLRNEIKELIRRRYLRNFVHNNNYKMAGRQGEQAKDAPESSSRLAEQAPKQPPEGRPVRGTIHVIVGGSIVAGCTSAVARTSAHEAAKEEQNLPKRPRTKDPILFTEDDVRGVHYPHNDALVVMVKINDFEVRPVLVDSGSSADILFKAAFDKLQLREGDLKPASTPLVGFSGEEVRPLGRITLPVEVATWHSIVRLNHEFLVVATPSPYNAIRGRPITHALRAVVSTYYLVMKFPIDFGVGVARGDQLESRKCYVAALKGKTKVVDDLDL…
>NW_010729442_1:118364_to_118840	LPKERNATRRIERQATRYVIVGEQLYMRSFTLHYLHYLRQVEAGRVPHKIHEGLCGGHLVGKALAQKALRQGYYWPTMKEDAIELVQKCDKCQRQANILHQPAADLKYLISP
>NW_010729323_1:125412_to_126392	MKADAIELVRKCDKCQRHANFHPQPAADLKFLTSPWPFAQWGIDILGPFPLATGQRKFLVVAVDHFTKWVEAEPLVTITARNVQNFFWKNIVCRFGLPRVLISDNGKQFKDIKFQNWCQEMGIRQNFTSVAHPQANGQAEVTNRAILCGLKARQDRAKGLWAYELPNVLWAYRTTEKTATGKLPSTSPTAPKQSSQLRLRFPRYDWKRTTTSK
>NW_010729245_1:1232726_to_1231869	MKVHYDTHHCQLEFQVGDFVYLKLQPYCQVSVIRRAWHKLAPRYFGPFRVLEKVGPVAYQLELLVTLKLHPVFHISLLKKAVGNQTPISPNLPRFTEEGDLDTEPVRIADFCWVCRGGQVIPVAKIEWAGLPSEDVTWEPYLRLNERFPNLDLEGKVNVKGAGIVGAQTPPWNPTVGAEQIPIDQHFTRRQRG
>NW_010729239_1:147463_to_148461	MKFTKNFDKDHIIGSGRSGTVYKATPDTDCFLAIKRFEDSEHLERQFRAELTTLGKVMRHRNLVPLLSFCMAEEQRLLVYEYMPNRTLYDWLHPMDQGKSKALEWPKRLRIGIGLARGLAWLHYNSDTRIIHRNLTSKSVLLDENFEPKISNFGFAMLLNWDEFQTNTSMISEAGDLDYVGLDYTQTPVPALKRDVYSFGIVLLELLTGKQPDQVTNAQGSFNGSLVEWIAHLSDKTSGIYSAIDKSLIGRGFDGEILQFLGVACNCVLSPPKERPKMFEVYKTLRAVGEGYEFIDNDDLLM
>NW_010729235_1:855277_to_856185	MEKLLYALIIAAWNLRPYFQAHIVIVLTYKPLRLVLLKLEVSGRLTKWAIELSEYDLQYKPRIAIKAQALANFIAECTFSSEVPRPVERKAPTSGEPEAPGSVESEPCEIVASVAPLLARPTASWDEEPWIRHIDGSSNQRGSSARIVLHDPSGMKLEYALRFAFEASNNEAEYEALIAGLALAREVKAKHIVICNDSLLMVNQVAGEYEAREPTMVTYLAKVKEALPNFQSHFIRQIPRSENVKADAPFKLANTSDITMRTVYIEVLSRPSILGGGQRRSLPSFKQSRAGLTHS
>NW_010729217_1:1168866_to_1167004	MEPVGLIKKMVAAQKIEDKNQALWAYQSGLFPRWPTTSPFGAHFNSRVSHVTTSAVTRPTRAAIPSSSSVPIIKSSPPAFKKLTDEEMQQKRSKGLCFRCDKKYSPGHRCAQKSLQVLWVQDDVEEIAFDVSNLDSTSADTEIALAPDSVMLCVSSLVGLCAANSLKVRGRILSREVVVLIDSGASHNFISEALIEELKLPRTPTHEFGVQMGNGNEVRTSGVCCQVCLNLPELDVIADFFPLKLGSTDVILGFHWLASLGDSVMNWGNMSMKLNLGGIRVKLQGDPYLCSSQVSLHAMMRNLQHEGQGVLLELRQLQVVDSSLNFALSTPLSLPISSLLDEFKDVFDMPTSLPPTWATEHAIVLREGTSPISVRPYRYPQFQKDEIERLVSEMLAVGI…
>NW_010729186_1:566967_to_566806	IVKRLKGGGVNRMKQHLSQRKGDIAVCRKVPYDVKYKMKPLLSEINERKKK
>NW_010729128_1:1935232_to_1934801	MVVEVSLLYYYFSCLLLLCYLQFGGCQAQAQAQEGYHYCVEKERVALLQLRDSAFNHHPDASSKMYNWGDNGDDCCRWKGVECDLSSSPFTVVGISILGERGSEGLGIWYPNATIL
>NW_010729125_1:1722687_to_1722070	IYCKKFCYKLNIGSVADYVHQEDTKDGKTWELSGKVNLIENPARIQNVNSSTKIFGICMVPSVEYIITVFSVLRCGEAFLPLDPSWPKDRLLSIISSSKVALIISSGSSHYTCNHHHLNLSNWLVDQNYCSVLNISMKANLKGKFGQCNLGWPCECRTMKTFCYLIYTSGSTGKPKGVCGTEQGKHFFCLHTSILLNLVLFVD
>NW_010729111_1:546695_to_548980	MAANNERNGESSSKSEWWGDRPHGTSTGHGAGREKGGGPSGGRDRDSAKTHAAQSSAGREVDANAAITDGDRTRLNGLNDEQWQTLVSMLDAYKTKTNEKFSSKTYSTEWIVDSGASHHVTGNLNVLVNTYDFAPCPVRLPNGAYTEAVKEGIVELGNNFKLLHVYVPKLNCNLLSIGRLLRDTDYIVTFTNKLCVIQDHISRTLIGAGEQLDGVFVFKGVAPVRAYKIYGIGSCDLWHRRLGHPSYQTVSSLLNLSNNKNKTCDVCLKAKQTRDVFIQSSNKAIDCFALIHCDLWGAYRVLASCGAVYFLTIVDDYSRAVWIYLLAEKSEVGRAFKNFCVMIERQFNKKVKVVKSDNETEFKSLKPYFDEQGILFQTSYVGTPQQNGRVERKHRHILN…
>NW_010729099_1:2897142_to_2897516	MQALIHICKLTGKQVKDQSQNGEGPKEDYIHVRAKRAQATNSDSLEERVSSYYELSMFLMVELPCLQILSMCISIYGLEEKRLVSGLDIFKILFQDATRYFKNLNTVFLCLCKLLFSFS
>NW_010729085_1:191499_to_192062	MEVRLYQAYNTNYRFSASMIYRPTATEPPYSRTTQRRKLCASIGMPGFRQELLLSVFKSKYWPKQQASVHGRKTQALVFNLNKSGEEWEVVEPKHEYPPPELDGESNTTAEGWMKLGATKENCEGKRGLVEVVECLAEEAIVGNDEGREPKDYSRRAQIFDKSSRVFTALKQRDTHSHAS
>NW_010729080_1:8180959_to_8181405	ILRYLKRFSGAGLLYQKNGHLKIEVYTNVGWAGLIDDRKSTSGYCSFVGGNLVTKRSKKQNVVARSSAEAEYRAMSHGVAEGMWIKNLLNELGFPVDDPMSLYCDNKVVINIATNPVLHDRTKHIEVDKLGMIDIHIPT
>NW_010729077_1:4690064_to_4691440	MKGNSTLPWIIGGDFNVTRCAEEKKGSQHRTRAMKDFSDFINRFELIDLPLLGAKYTGSDNQEDPILVKLDRFLVSADWEDSFPSIKQEALPRPISDHCPIQLVMGRQIKIPAPFRLDNSWIEEEELKTLIAEKWDDIQVEGMSSYVLAKKLGAIKSVIRNWKKGKASSTKQKKLDCLELIKELDRLEEQRQLSEEERRNREEARIIFDKLAYKDEISWRQKAKVKRLEAGDKNSKFFHKMANARFRIDNIDRLECDGRIGEQPTEIQAIATNFYKSLFLEQWKNRPPPEGVHFKSLSESQKDDLIKPFSEEEIWAAVQKMELDKSPSPDGLTNLFYKKCWTVIKKDILKAFQDFHASASLVRSLNATFITLIPKVEGTTNIKDFRPISLLNSFYKLLA…
>NW_010729075_1:4795230_to_4795469	LGICRRDVSSGGGFQLKSPREWRSTSVRTTLIRLVARALKMSMISNAQLKWCQDKLNNIEFKDGRVVRVCTDCLFPYS
>NW_010729075_1:10536110_to_10534491	IPFKKLTRAEMQNRRDKGFCYNCEEKFGPGHRCKSQQAFLLQTEEEEEDQQLEERSSTDKHWAETIQPEIALQALAGFSSPQTMRVTGLVRGRQVSILIDSGSTLNFVTTVLVKQLGLPVQPTASFKVHVANGTSLQCDGNGTNIGLRIQEQQFLVDLYPLELSGADIVLGIQWLQQLGPVLYDWARLSMDFMIKGTRVHLQGHSTSRASPVSLASILKEARDPNQLIIWGSNHTGPTLSQAQDTPTQADYKQQLSNILQQYAAVFKEPTNLPPTRSHDHRIPLLSDASPTNVRPYCYPYFQKQEIEKQVQELLDKNFIQPIHSPFSSPILVKKKDGTWRFCVDYRALNNITVKDHFPIPVIDELLGELKTARIFSKLDLRVGYHHIRVHESGIPKTAF…
>NW_010729093_1:591520_to_592059	MTVKQNPGESLWSYIGRFKKEELEVRDLDPLVSMHAAISGLLPDSALKCSVAKSQPKTKPEFLERAHKYITVEEASATDAQERGTEHRDGAPEKKRKNGDQNRNNNRKPSASALAYNQYMPPNSTRTQILMQIG
>NW_010729099_1:2133996_to_2132932	MTPRVARTVQHFSTAAKIWEKVSNTYGQRKNNARIYRLNQDIAALRQGDMTVATYFDWENAKDKERHDKQIEEGRAFKFLAGLDPIYESIRSQILRRDEMPDLHRVYYLVRNEEVRRKEMQADTQIKPAEQPVEHSALISTNQKGNKYSDKRHLKCTHCGGERHVKETCWVLYPHLKPVALRKDKKHQKGQAASGNLVASHSDDSSKHSSTVTSSPMGQIANSSGPGSLGFTADEVEVLSRALAHLRANSLASHLPCQIR
>NW_010729132_1:3052051_to_3052755	VLNSLCECYLVSGLKLDLEICSCDNLCYRTIRCARWYQSGSSPNQMTNQDGSGGNRPRDGDQGLQAVWRAIEEQQTSTRNIEQQLTEIAGQLWTMLREDVPRNGNNALNQAGGDNHGRPIIDPIPQLPRRPIVHDDLEFGVAPANPGVGRIGKNWQYQGNFNHNRNDDEFKLKVDIPTFSGDLDIEGLLDWITEVDRFFEYMEIPKERRVKLVAFRLKGGASV
>NW_010729137_1:1512480_to_1511617	MSYRSALAVTRGGGRGGRGGQHGHGSGGGPMYGCGGGGMYNRGGSRVGGQDSRGARGRGRGNTLRKCTHCGMEGHTINFCYDFHGPPSTWANHAAINGGSSRQESQVTNQIPTTSTYASRKEMVSVSRDEYERFIQGTSQHNTATLAHKGTACLASTFSRWIIDSRASDHMTGTPSVFSSISPSSTSQSVTLANGSTSAICGVGNVDTDSLSLSSVLYVPKFPFNLMSVSKLTQSLNCSITFYPSSCVFQDLKTGMKIGGGHEAGGLYYLD
>NW_010729246_1:824300_to_823515	LGKPKSRPRVGITGKEANSGSGPGSTKRLTWAEMQARREKGLCYACGDKFRPGHRCKIPQVFFLRPETENAEQSADIDEPVDNQEWGQWIKEYPEVSLQALTGLASSRTMRVTGLVHRRHVSVLIDSGSTLNFITQTLIKQLRIPDQPCTAFRVHVANGSNLVCDSTCTGLKMKIQGHKFEVDLHPLEISGADVVLGVQWLRQLGPVICDYARLTMDFQVGSSQVHIQGQLSKGPEHISLATLRK

## Sheet: Table S8C
Table S8C. 26 novel tissue-specific genes in C tissue.
Query_ID	Peptides	Protein_seq	Splice_peptide	Start codon	Protein_seq	Start	Stop	Strand	Sequence
>NW_010729500_1:11678_to_11355	GYSLQVTPKFCK;GYSLQVTPKFCKQYGR	LKYFTGIHGEGFLKGYSLQVTPKFCKQYGRVGDVINKALSQYKEEVTNLSFPGAAHSPYKINTTDLNGLLNELQKLGLDEAASAAVAAAQKTETVGAPEGGNLVD	>NW_010729500_1	TTG	LKYFTGIHGEGFLKGYSLQVTPKFCKQYGRVGDVINKALSQYKEEVTNLSFPGAAHSPYKINTTDLNGLLNELQKLGLDEAASAAVAAAQKTETVGAPEGGNLVD	11355	11669	-	TTGAAATATTTTACTGGTATTCATGGAGAAGGTTTTCTGAAGGGCTACTCTTTACAGGTAACACCAAAGTTCTGTAAGCAATATGGGCGGGTGGGAGATGTCATCAATAAAGCTCTTTCACAATATAAGGAAGAAGTGACCAACCTATCTTTCCCTGGTGCTGCGCACTCTCCATATAAAATTAATACAACCGATCTTAATGGGTTATTGAATGAATTACAGAAGTTGGGGTTGGATGAAGCAGCATCTGCGGCAGTTGCTGCAGCCCAGAAGACTGAGACAGTTGGGGCACCGGAGGGAGGGAACCTAGTTGAC
>NW_010729356_1:354342_to_355187	VGENISAMIK;VGENISAMIKR	VLRSGKELQLELTSPWKANKGQEEEEVHDSNESSSKVRVGENISAMIKRTLPEKHADPGMFTLPCVIGNMRIKHAMLDLGASINVMPYSIYNDLRLGPLKETRVVIQLADRSNAYPEGIVENVLVQVNDLIFSVDFYILKMEEDTITSSAPLLLGRPFMKTAKTKIDVDEGTLSAEFDGEIVKFNIFEVMKYPSEDHSIYSVDTIDPTVQEIFEKDMNGELESSAQLDTKAPISDLNPPMMDGWGAHRKLHPQELEDPIHDY	>NW_010729356_1	GTG	VLRSGKELQLELTSPWKANKGQEEEEVHDSNESSSKVRVGENISAMIKRTLPEKHADPGMFTLPCVIGNMRIKHAMLDLGASINVMPYSIYNDLRLGPLKETRVVIQLADRSNAYPEGIVENVLVQVNDLIFSVDFYILKMEEDTITSSAPLLLGRPFMKTAKTKIDVDEGTLSAEFDGEIVKFNIFEVMKYPSEDHSIYSVDTIDPTVQEIFEKDMNGELESSAQLDTKAPISDLNPPMMDGWGAHRKLHPQELEDPIHDY	354402	355187	+	GTGCTGAGAAGCGGGAAGGAACTGCAGCTAGAACTTACCTCACCATGGAAGGCGAATAAAGGACAGGAAGAAGAGGAGGTACATGACTCAAACGAGAGCTCCTCTAAGGTAAGAGTTGGAGAGAACATTTCAGCCATGATCAAGAGGACCTTACCAGAAAAACATGCTGATCCAGGTATGTTCACCCTACCTTGTGTGATTGGCAATATGCGAATCAAGCATGCCATGCTAGACTTAGGTGCATCTATCAATGTCATGCCATACTCGATTTACAATGATTTGAGATTAGGTCCTTTAAAAGAAACTAGAGTTGTTATTCAATTAGCCGATCGTTCTAACGCCTACCCAGAAGGGATTGTTGAGAATGTATTGGTGCAGGTTAACGATTTAATTTTTTCA…
>NW_010729343_1:190357_to_190752	FKGEGSVGINDFIK;NRITYIFNQEGNK	LREEVYWAQKARIDWINLGDKNNRFFQVLATIRRARNRITYIFNQEGNKIENHLQIPNYFTHEFTKRFKGEGSVGINDFIKEISKKVFEEQNKFIIREVSDKETFEALQSIGDLKDPSLYGLNALFF	>NW_010729343_1	TTG	LREEVYWAQKARIDWINLGDKNNRFFQVLATIRRARNRITYIFNQEGNKIENHLQIPNYFTHEFTKRFKGEGSVGINDFIKEISKKVFEEQNKFIIREVSDKETFEALQSIGDLKDPSLYGLNALFF	190372	190752	+	TTGAGAGAAGAAGTTTATTGGGCCCAAAAAGCTAGAATTGATTGGATCAATCTTGGTGATAAAAATAATAGATTTTTTCAGGTTTTAGCGACTATAAGAAGAGCTAGAAATAGAATCACGTATATTTTCAACCAAGAAGGTAATAAAATTGAAAATCACTTACAAATTCCAAATTATTTTACTCATGAGTTTACGAAGAGATTTAAAGGTGAGGGCTCTGTCGGCATCAATGACTTCATTAAAGAGATTTCAAAGAAAGTCTTTGAGGAGCAAAATAAATTTATTATTAGAGAAGTTTCTGATAAAGAGACCTTTGAGGCCCTCCAATCTATTGGGGATCTCAAAGATCCTAGTCTGTATGGTCTTAACGCCCTATTTTTT
>NW_010729255_1:772562_to_771813	EGGLGFKR;KEGGLGFK	MLSQASRITLTQLVLQALPIYTLANTILKKKTITELEKIQKRFWWKGNNTKTSTHTIPWRTICKPKKEGGLGFKRLEMFNKALFAKQIWCLLSSKQELWAWVIREKYIKNGSIFQLKRRPNNSRWWKQVIDALDQIKTILFWQAKNGEEIHIQDPCIPSLPIRYLEFKDNPMKFK	>NW_010729255_1	ATG	MLSQASRITLTQLVLQALPIYTLANTILKKKTITELEKIQKRFWWKGNNTKTSTHTIPWRTICKPKKEGGLGFKRLEMFNKALFAKQIWCLLSSKQELWAWVIREKYIKNGSIFQLKRRPNNSRWWKQVIDALDQIKTILFWQAKNGEEIHIQDPCIPSLPIRYLEFKDNPMKFK	771813	772337	-	ATGTTATCTCAAGCCAGTAGAATAACTTTAACTCAGTTAGTATTACAAGCCTTACCCATATACACCTTGGCTAATACTATCCTAAAGAAGAAAACAATTACAGAACTGGAGAAAATTCAAAAGAGATTTTGGTGGAAAGGAAACAACACAAAAACAAGCACTCACACTATTCCTTGGAGAACAATATGCAAGCCAAAAAAGGAGGGAGGGTTGGGTTTTAAAAGATTGGAGATGTTTAATAAAGCCCTATTTGCCAAACAGATTTGGTGCTTACTCTCATCAAAGCAAGAATTGTGGGCCTGGGTAATAAGAGAGAAATATATAAAAAATGGCTCCATATTCCAATTAAAAAGGAGACCCAATAATTCAAGATGGTGGAAACAAGTCATTGACGCGTTA…
>NW_010729203_1:1441723_to_1441298	KMCDTMMKYLTRGLYR;MCDTMMKYLTRGLYR	MLDVTKLFRKMCDTMMKYLTRGLYRVHQFSKVEMFILCRPEDSDTYHEELIGIEEDLFSSLGLHFRLERSFTCFHFIFCSSTYALFIVFICSMFVLFTFRTLDMASGDLGAPAYRKFDVEAWMPGLERYGEVC	>NW_010729203_1	ATG	MLDVTKLFRKMCDTMMKYLTRGLYRVHQFSKVEMFILCRPEDSDTYHEELIGIEEDLFSSLGLHFRLERSFTCFHFIFCSSTYALFIVFICSMFVLFTFRTLDMASGDLGAPAYRKFDVEAWMPGLERYGEVC	1441298	1441696	-	ATGTTGGATGTGACAAAACTGTTTAGAAAGATGTGTGACACAATGATGAAATATCTGACCAGGGGCCTTTATCGAGTCCATCAGTTCAGCAAGGTGGAAATGTTCATTTTGTGCCGACCAGAGGATAGTGATACCTACCATGAGGAGTTAATTGGAATTGAGGAAGATCTCTTTTCATCTCTAGGGCTTCATTTCAGGTTGGAAAGGAGTTTTACATGTTTCCATTTTATCTTCTGCAGTTCCACTTATGCTTTATTTATTGTATTTATTTGTTCCATGTTTGTTTTATTTACTTTCAGAACTTTGGATATGGCATCTGGTGACTTGGGTGCACCTGCTTACCGTAAATTTGATGTAGAAGCATGGATGCCGGGTCTAGAACGTTATGGTGAGGTATGT
>NW_010729202_1:823075_to_822071	QCPNESFTEFISRWR;RPIGARSSKPK	LIKQCPNESFTEFISRWRAQAAQVLKRPSEEDQIAMVLKSLNTEYSSRLMLTHHLTFHSLVCADCQIKDSLAAGTMIPLIPSTNKTGIALASGKRPIGARSSKPKVNQLSTNYRTQPIINNSGKASVYESKLELTQHSQNNQPRQYKSQYPRRPDREYTNLGRPMSQLLLGLLEMGLLTSLAPRPPPDSLSSWFNRNSVCEFHQGPGHWTNNCRALKNSIQDLIDKKHITTPGSSNQQQLNITTNPLPKHQVGTLQAKTNGPTIKFHTNGLSVIRGVRSHITNQTNQEGGKEADGIKRFSYSLSANGTNL	>NW_010729202_1	TTG	LIKQCPNESFTEFISRWRAQAAQVLKRPSEEDQIAMVLKSLNTEYSSRLMLTHHLTFHSLVCADCQIKDSLAAGTMIPLIPSTNKTGIALASGKRPIGARSSKPKVNQLSTNYRTQPIINNSGKASVYESKLELTQHSQNNQPRQYKSQYPRRPDREYTNLGRPMSQLLLGLLEMGLLTSLAPRPPPDSLSSWFNRNSVCEFHQGPGHWTNNCRALKNSIQDLIDKKHITTPGSSNQQQLNITTNPLPKHQVGTLQAKTNGPTIKFHTNGLSVIRGVRSHITNQTNQEGGKEADGIKRFSYSLSANGTNL	822071	823000	-	TTGATCAAGCAATGTCCTAATGAATCATTTACAGAATTTATTTCCAGGTGGAGGGCCCAGGCAGCCCAAGTGCTAAAAAGGCCAAGTGAAGAAGATCAGATTGCTATGGTTTTGAAGAGTCTCAATACAGAATACTCAAGTAGACTGATGCTGACCCATCATCTTACCTTCCACTCATTAGTTTGTGCTGACTGTCAAATCAAAGACTCATTGGCAGCTGGTACAATGATCCCACTTATTCCCTCTACAAACAAGACCGGTATTGCACTCGCCAGCGGAAAGAGGCCCATAGGGGCCAGATCTTCCAAGCCAAAGGTCAACCAACTTTCTACCAACTATAGGACTCAACCAATAATTAATAATTCAGGAAAAGCGTCAGTTTATGAGAGTAAACTAGAA…
>NW_010729179_1:71652_to_71951	GMSYPSSSAGIGAAGLGGGGGGGGGGGGR;LEMSRGMSYPSSSAGIGAAGLGGGGGGGGGGGGR	LEMSRGMSYPSSSAGIGAAGLGGGGGGGGGGGGRSWPSTTSVSASGKRIQKEMQEFNVDPPTDCSAGPKGDNLYQWISTIIGPPGEYPFLSLDVQRNGRF	>NW_010729179_1	TTG	LEMSRGMSYPSSSAGIGAAGLGGGGGGGGGGGGRSWPSTTSVSASGKRIQKEMQEFNVDPPTDCSAGPKGDNLYQWISTIIGPPGEYPFLSLDVQRNGRF	71652	71951	+	TTGGAGATGTCAAGGGGGATGAGCTACCCGAGCTCCTCGGCAGGCATTGGAGCAGCAGGGTTGGGAGGAGGAGGGGGAGGAGGAGGAGGAGGAGGAGGACGGTCATGGCCGTCGACCACTTCTGTGTCGGCCTCTGGGAAGAGAATACAGAAGGAGATGCAAGAATTCAACGTGGACCCACCTACCGACTGTTCTGCTGGACCCAAAGGTGACAATCTCTATCAGTGGATCTCCACCATCATTGGTCCTCCAGGCGAGTATCCCTTCCTTTCTCTTGATGTTCAAAGAAATGGACGATTT
>NW_010729175_1:1132243_to_1131347	CNTDLKLNNR;ESQDENTKMQAKMAEMGLAVSAGLKR	MAVLRRCNTDLKLNNRVSPREKKPNEPVTDENQRLRRELSASMAARKSLERMFSGLGKEKEIIAGELSRKVHELKDTKEHLSDVKAQNKMLLAKVKACTAGNKDCNCRRGYDEGNAAALQERNKLLSENLLRSLDGYRFLTKKLKESQDENTKMQAKMAEMGLAVSAGLKRIQYFRQLVGECNERQRRIEKEMAELENIFQRLEMKVCRR	>NW_010729175_1	ATG	MAVLRRCNTDLKLNNRVSPREKKPNEPVTDENQRLRRELSASMAARKSLERMFSGLGKEKEIIAGELSRKVHELKDTKEHLSDVKAQNKMLLAKVKACTAGNKDCNCRRGYDEGNAAALQERNKLLSENLLRSLDGYRFLTKKLKESQDENTKMQAKMAEMGLAVSAGLKRIQYFRQLVGECNERQRRIEKEMAELENIFQRLEMKVCRR	1131347	1131976	-	ATGGCCGTTCTGCGACGGTGCAACACCGATCTTAAGCTTAACAACAGGGTATCACCAAGAGAAAAGAAGCCAAACGAACCGGTGACAGACGAGAACCAGAGGCTACGGAGGGAGCTCAGTGCGAGCATGGCGGCACGGAAGAGCCTGGAACGGATGTTCTCAGGCTTGGGGAAGGAGAAGGAGATAATAGCAGGGGAGCTTTCTCGAAAGGTTCACGAACTGAAAGACACGAAGGAACACCTCAGCGATGTTAAAGCACAGAACAAGATGTTATTGGCCAAGGTCAAAGCTTGCACTGCCGGAAACAAAGACTGCAACTGTAGAAGAGGATACGACGAAGGGAACGCTGCTGCGCTGCAAGAGCGTAACAAGCTTCTCTCGGAGAATCTCCTCAGGTCC…
>NW_010729151_1:1691101_to_1690094	DCMDISGNWDLQKLR;VKDCMDISGNWDLQK	MKVKDCMDISGNWDLQKLRTLFCADCVEHILQTHVFSNIVKETLLRKGPKETTYDAKPGYRFLSGNAPSTSGPSANWNIIWKPHTPLRFQIFMWKAWWNGILTRDRQTFLTEFEGKCPLCNNETESWRHLFFTCHYARAVWLSAQIGVVPEEIYQNEIHISIANWIVQKLFHLSKEEQSRFTAQFLVLFRLIWDMRNAKTNGAQVLNPAQLPSLSLQYIIPQNSENINTPNPFRISHYKSQATNYLWMAPLVQVLVLLQQAWNYLLTITNCFMQQVEEFTPLEVGKLNGGLSSMGWRRQKN	>NW_010729151_1	ATG	MKVKDCMDISGNWDLQKLRTLFCADCVEHILQTHVFSNIVKETLLRKGPKETTYDAKPGYRFLSGNAPSTSGPSANWNIIWKPHTPLRFQIFMWKAWWNGILTRDRQTFLTEFEGKCPLCNNETESWRHLFFTCHYARAVWLSAQIGVVPEEIYQNEIHISIANWIVQKLFHLSKEEQSRFTAQFLVLFRLIWDMRNAKTNGAQVLNPAQLPSLSLQYIIPQNSENINTPNPFRISHYKSQATNYLWMAPLVQVLVLLQQAWNYLLTITNCFMQQVEEFTPLEVGKLNGGLSSMGWRRQKN	1690094	1690996	-	ATGAAAGTAAAAGACTGTATGGATATTTCTGGCAACTGGGATCTACAAAAGCTAAGAACTCTATTTTGTGCAGATTGTGTTGAGCACATTCTGCAAACTCATGTGTTCTCTAATATAGTCAAAGAAACACTTCTGCGGAAGGGCCCCAAAGAAACAACGTACGATGCCAAGCCAGGGTATAGATTTCTCAGTGGAAATGCTCCCTCTACCTCAGGACCTTCAGCAAATTGGAACATAATCTGGAAACCTCATACCCCATTGAGATTCCAAATTTTTATGTGGAAAGCCTGGTGGAATGGGATTTTGACAAGAGACAGACAAACATTCCTGACCGAGTTTGAAGGAAAGTGTCCACTATGCAATAATGAGACTGAATCGTGGAGACATTTATTTTTTACA…
>NW_010729132_1:711857_to_712228	TQTFNGMQFTLSR;TQTFNGMQFTLSRWTQEGCSER	VRRLEGSKLLLIFASKEEACGAFHSRTQTFNGMQFTLSRWTQEGCSERQKGGYDKWWIRVFGIPLYVWCPTIFKEIGDAMGSFIATDPDNLA	>NW_010729132_1	GTG	VRRLEGSKLLLIFASKEEACGAFHSRTQTFNGMQFTLSRWTQEGCSERQKGGYDKWWIRVFGIPLYVWCPTIFKEIGDAMGSFIATDPDNLA	711953	712228	+	GTGCGAAGGCTTGAGGGGAGTAAATTGCTTCTAATTTTTGCCTCCAAAGAAGAAGCTTGCGGTGCTTTCCACTCCCGAACTCAAACCTTCAACGGGATGCAGTTCACTCTATCTCGCTGGACTCAGGAAGGGTGTTCGGAAAGGCAGAAAGGAGGTTATGATAAGTGGTGGATCAGGGTATTTGGCATTCCCCTCTATGTTTGGTGTCCGACAATCTTCAAGGAAATAGGAGACGCAATGGGCAGCTTCATTGCTACGGATCCAGATAATCTAGCC
>NW_010729117_1:1903187_to_1904386	QLINGFCNK;RAQGGLGGPMEFGR	VTAAKTKTKSKQLINGFCNKSPPLLSSKSFFGTQLHLSSPTPKITHPSVTVPLSLISKTKLLITKSLLSRKPNPNTFWNNIPSQATLAALFFSSISQTLPAALAIDNSITTPSPPPVIEAEATKADSSSPSPFSQNLLLTAPKPQAQSTSQLTAVDGCRATVIVPNDPDLIDILAMSGVDISVSEGDSGNGLFNFIGNLLFPFLAFAGLFFLFRRAQGGLGGPMEFGRSKSKFQEVPETGVTFADVAGADQVKLELQEVVDFLKNPDKYTALGAKIPKGCLLVGPPWNRENPSSPCSCRRSWGAVFLMCCIRVCRIVCGGWSVKGSGLV	>NW_010729117_1	GTG	VTAAKTKTKSKQLINGFCNKSPPLLSSKSFFGTQLHLSSPTPKITHPSVTVPLSLISKTKLLITKSLLSRKPNPNTFWNNIPSQATLAALFFSSISQTLPAALAIDNSITTPSPPPVIEAEATKADSSSPSPFSQNLLLTAPKPQAQSTSQLTAVDGCRATVIVPNDPDLIDILAMSGVDISVSEGDSGNGLFNFIGNLLFPFLAFAGLFFLFRRAQGGLGGPMEFGRSKSKFQEVPETGVTFADVAGADQVKLELQEVVDFLKNPDKYTALGAKIPKGCLLVGPPWNRENPSSPCSCRRSWGAVFLMCCIRVCRIVCGGWSVKGSGLV	1903400	1904386	+	GTGACAGCAGCCAAAACCAAAACCAAAAGCAAGCAATTAATTAATGGCTTCTGCAACAAATCCCCTCCTCTCCTCTCCTCCAAGTCTTTCTTTGGTACTCAACTCCATCTCTCTTCCCCAACACCCAAAATCACCCACCCTTCTGTGACTGTCCCTCTGTCTCTCATCTCTAAAACAAAACTTCTTATCACCAAATCCCTTCTCAGCAGAAAACCCAATCCAAATACATTCTGGAATAACATCCCATCTCAGGCCACTCTGGCAGCCCTATTTTTCTCTTCCATTTCACAAACCTTACCAGCTGCCCTCGCCATAGACAACAGCATCACCACCCCTTCCCCACCGCCTGTAATTGAAGCTGAAGCCACCAAGGCCGACTCCTCTTCACCTTCTCCCTTC…
>NW_010729110_1:3111076_to_3111345	DGGPGGIGRK;DGGPGGIGRKHWR	IGGLRWVQRDGGPGGIGRKHWRLPVDDTTKASHVRKGINFDLPEVVTKAPNIRGVSNII	>NW_010729110_1	ATT	IGGLRWVQRDGGPGGIGRKHWRLPVDDTTKASHVRKGINFDLPEVVTKAPNIRGVSNII	3111169	3111345	+	ATTGGAGGGCTACGATGGGTTCAAAGGGATGGAGGGCCTGGTGGAATTGGGCGGAAGCACTGGAGATTGCCTGTAGATGATACTACAAAAGCATCCCATGTCCGAAAAGGAATTAATTTCGATCTGCCAGAGGTGGTGACAAAAGCCCCAAATATTCGTGGTGTGAGCAATATAATA
>NW_010729105_1:3946531_to_3946767	FGGNAQSFTKK;KFGGNAQSFTK	MKYFKVLVIFNLCENDYVFSNRKFGGNAQSFTKK	>NW_010729105_1	ATG	MKYFKVLVIFNLCENDYVFSNRKFGGNAQSFTKK	3946666	3946767	+	ATGAAGTATTTCAAGGTATTGGTTATCTTCAACCTATGTGAAAATGATTATGTGTTCAGTAACCGCAAGTTTGGTGGCAATGCCCAATCTTTTACAAAAAAA
>NW_010729104_1:1162564_to_1163583	KCSKSQESLMNMVQR;KCSKSQESLMNMVQREGESIR;NSPLTKPGQQAEQAK	VKKQQRQCHKTCRSSARNSPLTKPGQQAEQAKEKEEVSTVATKTAPPLLCWLSPLAPELLATPMPKDFKVPPLDKYDRSFDTNDHVDSFQSQMHLAGVDESCMCVAFSTTFRGVVQTWYRNLAPGSITSWSQFADLFTVHFITSKKCSKSQESLMNMVQREGESIRSYIKRFNDTCLQIPDLDPTVRLTTEKKGITHKEFKWHAVANKPKDITEFLRLAYQFIDTKEEINQKIDNPPPEKRKRENEGTSNGGQKRKKSKSPSRGRSKSRSQSPSRTHKPGRRSKTPPMERTSYTPLNAKR	>NW_010729104_1	GTG	VKKQQRQCHKTCRSSARNSPLTKPGQQAEQAKEKEEVSTVATKTAPPLLCWLSPLAPELLATPMPKDFKVPPLDKYDRSFDTNDHVDSFQSQMHLAGVDESCMCVAFSTTFRGVVQTWYRNLAPGSITSWSQFADLFTVHFITSKKCSKSQESLMNMVQREGESIRSYIKRFNDTCLQIPDLDPTVRLTTEKKGITHKEFKWHAVANKPKDITEFLRLAYQFIDTKEEINQKIDNPPPEKRKRENEGTSNGGQKRKKSKSPSRGRSKSRSQSPSRTHKPGRRSKTPPMERTSYTPLNAKR	1162684	1163583	+	GTGAAGAAGCAGCAACGGCAGTGTCACAAGACATGCCGCTCCTCGGCCAGAAACAGTCCACTGACAAAGCCAGGCCAACAAGCAGAGCAAGCCAAAGAAAAGGAAGAAGTGAGTACGGTGGCTACGAAGACTGCGCCTCCATTACTTTGTTGGTTATCTCCTCTAGCTCCCGAGCTCTTGGCAACTCCGATGCCGAAAGATTTCAAGGTGCCCCCATTAGACAAGTATGACAGGTCGTTTGACACCAACGATCATGTGGATTCCTTCCAGTCTCAGATGCACCTAGCTGGGGTTGACGAGTCCTGCATGTGTGTGGCCTTCTCCACTACGTTTAGGGGGGTAGTCCAAACTTGGTATCGGAACCTCGCGCCGGGCTCCATCACAAGTTGGTCCCAATTT…
>NW_010729096_1:5229614_to_5229994	EGEGGGGGTGEGEKKK;EKEGEGGGGGTGEGEK	MHSSQVRVKGIFDPQKLVEYVYKRTGKHAVIVKQEPEEESKEEKEEKKEEGGEKEKEGEGGGGGTGEGEKKKVKKRNRGLKRRRKWR	>NW_010729096_1	ATG	MHSSQVRVKGIFDPQKLVEYVYKRTGKHAVIVKQEPEEESKEEKEEKKEEGGEKEKEGEGGGGGTGEGEKKKVKKRNRGLKRRRKWR	5229734	5229994	+	ATGCATAGCTCACAAGTGAGGGTGAAAGGCATATTCGATCCCCAAAAGCTGGTGGAGTACGTGTACAAGAGAACAGGGAAACACGCAGTGATCGTGAAGCAAGAACCAGAGGAGGAGAGTAAGGAAGAGAAAGAAGAAAAGAAAGAGGAGGGTGGAGAGAAAGAGAAAGAAGGGGAGGGAGGAGGCGGAGGAACGGGAGAAGGGGAGAAGAAGAAGGTGAAGAAGCGAAACCGGGGACTGAAGAGGAGACGAAAGTGGAGG
>NW_010729089_1:6304467_to_6303673	NQHLLEVGQGLLSHMNVPK;TLQQNCVGERK	MEFFASCISLHRSSCSRTLQQNCVGERKNQHLLEVGQGLLSHMNVPKRFWLEAVLCATYLINRMPSRWLECKAPHQLLFPKAPLLPIPPHVFGCRCFVQNLSPTRGKLDPHAIPCIFLGYSFTQKGYRCFDPVSRKFLSLWMSLSLRASLSSLFLLRGSVGMRRN	>NW_010729089_1	ATG	MEFFASCISLHRSSCSRTLQQNCVGERKNQHLLEVGQGLLSHMNVPKRFWLEAVLCATYLINRMPSRWLECKAPHQLLFPKAPLLPIPPHVFGCRCFVQNLSPTRGKLDPHAIPCIFLGYSFTQKGYRCFDPVSRKFLSLWMSLSLRASLSSLFLLRGSVGMRRN	6303673	6304167	-	ATGGAATTTTTTGCTTCGTGTATCTCACTTCACCGTAGCTCTTGTTCCCGAACACTACAACAAAATTGTGTTGGTGAAAGAAAGAACCAACACCTCCTTGAAGTGGGCCAAGGGTTACTATCCCATATGAATGTTCCGAAACGTTTTTGGCTTGAGGCTGTCCTTTGTGCTACCTATCTCATCAACCGCATGCCCTCTCGTTGGTTAGAGTGCAAAGCCCCACATCAGCTTCTTTTCCCTAAGGCTCCCCTTCTTCCTATTCCTCCTCATGTGTTTGGGTGTCGTTGTTTTGTTCAAAATCTGTCACCCACTCGTGGCAAATTAGATCCCCATGCCATTCCTTGCATTTTCTTGGGATACTCCTTCACTCAGAAGGGATACCGGTGCTTTGATCCTGTT…
>NW_010729088_1:2876163_to_2875681	EGVGGGGGGKK;EGVGGGGGGKKFR	MPTGGASNSGALWRPIVERVERRLDGWKAKYLSLGGRITLIKSVLSSLPTYYLSLLKIPSQVAERIEKFHRDFLREGVGGGGGGKKFRLVKWDKVYRPKKKGGLGIRRVRVFNRALSGKWLWRFGLGREEESLWRRVV	>NW_010729088_1	ATG	MPTGGASNSGALWRPIVERVERRLDGWKAKYLSLGGRITLIKSVLSSLPTYYLSLLKIPSQVAERIEKFHRDFLREGVGGGGGGKKFRLVKWDKVYRPKKKGGLGIRRVRVFNRALSGKWLWRFGLGREEESLWRRVV	2875681	2876094	-	ATGCCAACAGGAGGGGCTTCAAACTCAGGTGCTTTGTGGAGGCCAATTGTGGAGAGAGTTGAAAGAAGGTTGGATGGATGGAAAGCAAAATATCTCTCGCTGGGAGGGAGAATAACTTTAATTAAAAGTGTCCTCTCAAGCTTACCAACCTATTATTTGTCATTGCTGAAGATCCCATCTCAAGTTGCTGAAAGAATAGAGAAGTTTCATAGAGATTTCTTAAGGGAGGGTGTGGGTGGGGGAGGAGGGGGCAAGAAATTTCGTTTGGTGAAGTGGGACAAGGTCTACAGACCAAAGAAGAAGGGAGGTCTAGGGATTAGAAGAGTGAGAGTTTTTAACAGGGCCTTGTCGGGGAAGTGGTTATGGAGGTTTGGGCTAGGGAGAGAGGAGGAATCATTG…
>NW_010729079_1:9939792_to_9940010	QYQIESKIFAYCQRYR;VYYQSNMSRQYQIESK	LKKVYYQSNMSRQYQIESKIFAYCQRYRKIQEYYARFLDLWAEYELVHIDPLILLNGLNIFKKTLRNGR	>NW_010729079_1	TTG	LKKVYYQSNMSRQYQIESKIFAYCQRYRKIQEYYARFLDLWAEYELVHIDPLILLNGLNIFKKTLRNGR	9939804	9940010	+	TTGAAGAAGGTTTATTACCAGTCTAACATGTCTAGGCAATACCAAATTGAATCTAAAATATTTGCATATTGTCAAAGATATAGGAAAATACAAGAATATTATGCCAGATTTCTAGATTTATGGGCTGAATATGAGCTAGTACACATTGACCCTTTGATCCTCCTGAATGGGTTAAATATATTTAAAAAGACTTTGAGAAATGGAAGG
>NW_010729078_1:5016930_to_5017136	QVFEVSHYQR;QVFEVSHYQRK	VQWLQSFDQRLRESIDYAICLNSIGSWDDELWIHVSKPPENAYIKQVFEVSHYQRKSHKNYLK	>NW_010729078_1	GTG	VQWLQSFDQRLRESIDYAICLNSIGSWDDELWIHVSKPPENAYIKQVFEVSHYQRKSHKNYLK	5016948	5017136	+	GTGCAGTGGCTCCAGAGTTTTGATCAGCGCTTGCGTGAGAGTATTGACTATGCCATTTGCTTGAATAGTATTGGTTCTTGGGATGATGAGTTATGGATTCATGTATCTAAGCCTCCAGAAAATGCCTACATAAAACAAGTATTTGAAGTGAGTCATTATCAGAGGAAGAGTCACAAGAATTATCTAAAA
>NW_010729074_1:6768610_to_6768383	KTGTGSSKGVAADWR;TGTGSSKGVAADWR	MPNIHNLLLPKKTGTGSSKGVAADWRCV	>NW_010729074_1	ATG	MPNIHNLLLPKKTGTGSSKGVAADWRCV	6768383	6768466	-	ATGCCCAACATTCACAACCTCTTGCTGCCGAAGAAGACAGGAACCGGTTCTTCGAAGGGTGTTGCTGCTGATTGGAGGTGTGTG
>NW_010729074_1:1376700_to_1377152	ENFGNVQQKIMELK;LKERLKIWNK	MRTGHDDFSKILESSWTCENSNSSQINLGNRCKKLKERLKIWNKENFGNVQQKIMELKSQLNSEVRRSGQNFNAAKIKTLEIELAVWFNREEIMWQQKSRVNWPSSGNKKKVSSLNCKRKE	>NW_010729074_1	ATG	MRTGHDDFSKILESSWTCENSNSSQINLGNRCKKLKERLKIWNKENFGNVQQKIMELKSQLNSEVRRSGQNFNAAKIKTLEIELAVWFNREEIMWQQKSRVNWPSSGNKKKVSSLNCKRKE	1376790	1377152	+	ATGCGGACAGGTCATGATGATTTCTCCAAGATTCTGGAAAGCTCTTGGACTTGTGAGAATTCTAATTCAAGTCAGATTAATTTGGGCAACAGATGCAAAAAGTTGAAGGAAAGATTAAAAATATGGAACAAGGAAAACTTTGGAAATGTTCAACAAAAAATTATGGAGTTAAAAAGCCAACTGAATAGTGAAGTAAGGAGAAGTGGCCAAAATTTCAATGCAGCCAAAATTAAAACTTTGGAAATTGAGCTAGCTGTCTGGTTTAATAGAGAAGAAATCATGTGGCAACAAAAATCAAGAGTGAACTGGCCGAGTAGTGGAAACAAAAAAAAAGTTTCTTCACTCAATTGCAAAAGGAAGGAG
>NW_010729117_1:3959600_to_3960031	LAITSSNK;LAITSSNKQSR	MAAYLAKVREILCDFISYFIRKIPRSENTEADALSRLAITSSNKQSRGGRRGLSYSTSRAELD	>NW_010729117_1	ATG	MAAYLAKVREILCDFISYFIRKIPRSENTEADALSRLAITSSNKQSRGGRRGLSYSTSRAELD	3959843	3960031	+	ATGGCAGCTTATTTGGCCAAAGTCAGGGAAATACTGTGCGACTTCATCTCCTACTTCATTAGGAAAATCCCGAGATCCGAGAACACTGAGGCCGACGCCTTGTCCCGGTTAGCTATCACAAGCAGCAACAAGCAGAGCCGGGGGGGTAGGAGAGGTCTCTCCTATAGCACAAGCAGAGCCGAGCTGGAT
>NW_010729303_1:556965_to_556735	GKAAGGAAQDFHSR;KKGKAAGGAAQDFHSR;QVAKKNSRHKQFSNGR	MKQVAKKNSRHKQFSNGRSLIASASQPGQMVKLMESNKLEFYMHNIRRKKGKAAGGAAQDFHSRILYPKIEL	>NW_010729303_1	ATG	MKQVAKKNSRHKQFSNGRSLIASASQPGQMVKLMESNKLEFYMHNIRRKKGKAAGGAAQDFHSRILYPKIEL	556735	556950	-	ATGAAACAGGTTGCCAAAAAGAATTCAAGGCACAAACAATTCAGCAATGGCCGTTCGTTGATTGCAAGTGCATCTCAGCCTGGTCAAATGGTCAAGCTGATGGAGAGCAATAAGTTGGAGTTTTATATGCACAATATCCGGAGGAAGAAGGGGAAGGCTGCAGGAGGTGCTGCTCAAGATTTTCATAGCAGAATTTTGTATCCCAAGATTGAACTG
>NW_010729074_1:6292209_to_6291937	KGTSGGGGRMNEATER;KKGTSGGGGR	MIPSSNISRLRYLTSSIETLSHRFLQRCSVSGTAKGKAKIKAGKPLKRSKIPKKKGTSGGGGRMNEATERLNRMVDSYLNAPMPI	>NW_010729074_1	ATG	MIPSSNISRLRYLTSSIETLSHRFLQRCSVSGTAKGKAKIKAGKPLKRSKIPKKKGTSGGGGRMNEATERLNRMVDSYLNAPMPI	6291937	6292191	-	ATGATCCCAAGCTCCAACATCTCTAGATTAAGATATCTTACTTCATCTATTGAAACCCTGAGTCACCGGTTTCTGCAACGATGTTCTGTGAGTGGGACTGCGAAAGGAAAAGCCAAGATCAAAGCAGGGAAACCACTGAAGAGGTCCAAGATCCCTAAGAAAAAAGGCACTTCTGGTGGCGGGGGTCGAATGAACGAAGCAACTGAACGTTTGAACAGGATGGTTGATTCCTATCTGAATGCCCCTATGCCAATA
>NW_010729074_1:5011308_to_5010244	IAARVGK;LMANNIEEELLGK	MDFSKTEFTIQIHGLPLDWRIRNVGEKIAARVGKVVANNSLDLQKCWTSHVPAKVEIDLNQPLKKSVLVYCKTRSPIWVDIKYERLPLFFYYCGCIGHDEKHCMEWVEKEKMEKDEAQNFCYDASLRADPPTFFCQTSRFRKHDKGVSPPVQHVTFIAPSEATTKGGESVVNFGAAGGESFGGGIESRGDRGMQSGHEQAVMAKLMANNIEEELLGKFKDPEEIPKTFLYSSKLGAVGPSKKRKVASFYDVGNELIHHLWVGENGGKETCEKVPDHRSNEVARSGCTECSNSRASVVVPLQLEWTHEDLSVEL	>NW_010729074_1	ATG	MDFSKTEFTIQIHGLPLDWRIRNVGEKIAARVGKVVANNSLDLQKCWTSHVPAKVEIDLNQPLKKSVLVYCKTRSPIWVDIKYERLPLFFYYCGCIGHDEKHCMEWVEKEKMEKDEAQNFCYDASLRADPPTFFCQTSRFRKHDKGVSPPVQHVTFIAPSEATTKGGESVVNFGAAGGESFGGGIESRGDRGMQSGHEQAVMAKLMANNIEEELLGKFKDPEEIPKTFLYSSKLGAVGPSKKRKVASFYDVGNELIHHLWVGENGGKETCEKVPDHRSNEVARSGCTECSNSRASVVVPLQLEWTHEDLSVEL	5010244	5011182	-	ATGGATTTTTCCAAAACTGAATTCACCATCCAAATACATGGTTTGCCATTGGATTGGCGCATCAGGAATGTTGGAGAAAAAATTGCAGCACGGGTGGGCAAAGTAGTAGCAAATAACTCATTGGATCTGCAGAAATGTTGGACTAGCCATGTCCCTGCGAAAGTGGAGATTGATTTGAATCAACCACTGAAGAAAAGCGTACTGGTGTATTGTAAAACAAGGAGTCCTATCTGGGTTGATATCAAATATGAGAGATTACCATTATTTTTTTACTATTGCGGGTGTATCGGCCATGATGAGAAGCATTGTATGGAGTGGGTAGAGAAGGAAAAGATGGAAAAGGATGAAGCTCAAAATTTTTGTTATGATGCATCATTACGTGCTGATCCACCAACTTTT…

## Sheet: Table S8D
Table S8D. 18 novel tissue-specific genes in P tissue.
Query_ID	Peptides	Protein_seq	Splice_peptide	Start codon	Protein_seq	Start	Stop	Strand	Sequence
>NW_010729339_1:295411_to_294731	DILDNLRTMYEEQNHSIRQK;KEKASDTCHFYK	LSKDILDNLRTMYEEQNHSIRQKVLKQFMTTQMSKNLQVHDHCLKMMGYINELEALGSGLDHVTKVDAILNSLPPSFNQFIMNYNMNKLNVSIQELSNMLQRAEELIKKDEPIAMLVEGGKSGKKKPQKKVSKTKRQRKEKASDTCHFYKQADHWKMNYLQYLETKKHGNFESFVIETNLLETSASWCIDSGASTQACNSLQGFRTSRRLSDGKVILTWGLL	>NW_010729339_1	TTG	LSKDILDNLRTMYEEQNHSIRQKVLKQFMTTQMSKNLQVHDHCLKMMGYINELEALGSGLDHVTKVDAILNSLPPSFNQFIMNYNMNKLNVSIQELSNMLQRAEELIKKDEPIAMLVEGGKSGKKKPQKKVSKTKRQRKEKASDTCHFYKQADHWKMNYLQYLETKKHGNFESFVIETNLLETSASWCIDSGASTQACNSLQGFRTSRRLSDGKVILTWGLL	294731	295396	-	TTGTCCAAGGATATCTTGGATAATCTAAGGACAATGTATGAGGAGCAAAATCATTCTATTCGTCAGAAGGTCTTGAAACAGTTCATGACCACACAAATGTCCAAGAACCTGCAAGTTCATGACCATTGTCTTAAGATGATGGGATACATCAATGAACTTGAGGCTCTTGGATCTGGGCTTGATCATGTCACCAAGGTTGATGCCATCCTAAATTCTTTGCCTCCTTCCTTCAATCAGTTCATCATGAACTACAACATGAACAAGCTAAATGTTAGCATCCAGGAACTCAGCAATATGTTGCAGAGGGCCGAGGAACTGATAAAGAAGGATGAGCCCATTGCCATGCTTGTTGAGGGTGGAAAATCAGGCAAGAAGAAGCCTCAGAAGAAAGTTAGCAAG…
>NW_010729286_1:267731_to_268450	NPGAAGIGGLFRR;NPGAAGIGGLFRRR	VFRNPGAAGIGGLFRRRDGTVIWAFSGPIGIASSTKAEIMAALTGIRTARDLGFQNITIKEDSANTIRWLADSGSRPWALAHFLTEARDILLNLNAQGWIPKELNTDADGLAKAGAHKDVLFSDSSLPT	>NW_010729286_1	GTG	VFRNPGAAGIGGLFRRRDGTVIWAFSGPIGIASSTKAEIMAALTGIRTARDLGFQNITIKEDSANTIRWLADSGSRPWALAHFLTEARDILLNLNAQGWIPKELNTDADGLAKAGAHKDVLFSDSSLPT	268064	268450	+	GTGTTTAGAAACCCAGGTGCAGCAGGAATTGGTGGACTTTTTAGAAGAAGAGATGGCACAGTTATTTGGGCTTTTAGTGGACCGATAGGGATAGCCTCTTCAACAAAGGCTGAAATTATGGCAGCACTAACTGGAATCAGGACTGCGAGAGATCTGGGTTTTCAGAACATCACCATAAAAGAAGATTCAGCAAATACAATCAGGTGGCTAGCTGACTCTGGCAGTAGGCCATGGGCTTTAGCTCATTTTTTGACTGAAGCAAGGGATATCCTTCTCAACCTAAATGCACAGGGTTGGATCCCCAAGGAGCTAAACACTGATGCGGATGGTCTAGCAAAAGCTGGTGCTCACAAGGATGTCTTGTTTAGTGATAGTTCTCTTCCTACT
>NW_010729271_1:1005620_to_1003965	RGYLRNFVQNNNSNNK;RGYLRNFVQNNNSNNKEGR	MYCSFHKDHGHSTENCKNLHDEIEELIRRGYLRNFVQNNNSNNKEGRQGEQSRDAPESSRQAKQPQKQPLEERPVRGTIHVIVGGSIVAGCTSAEARTSAREAAQEEQNPPKRPRMEDPIFFTEDDARGVHYPHDDALVIKMKINDFEVRRVLVDSGSSVDILFKAAFDQLQLQESNLKPANTSLVGFNGEEVRPLGRITVPVEVDTWPSIVRLSHDFLVVAIPSPYNAIVGRPITHALRAVVSTYYLAMKFPMDFGIGIERGDQLESRKCYIAALKGKAKVADDLELERPTEQSEERAAPTEETVSIPASTEDPTQTLQIGASIEEPLRSKLVRFLFENLDFFAWSTAEMPDIDPSIITHKLNIDPVVRPVRQKKCNLALERWRAIDEEVGKLLAIDF…	>NW_010729271_1	ATG	MYCSFHKDHGHSTENCKNLHDEIEELIRRGYLRNFVQNNNSNNKEGRQGEQSRDAPESSRQAKQPQKQPLEERPVRGTIHVIVGGSIVAGCTSAEARTSAREAAQEEQNPPKRPRMEDPIFFTEDDARGVHYPHDDALVIKMKINDFEVRRVLVDSGSSVDILFKAAFDQLQLQESNLKPANTSLVGFNGEEVRPLGRITVPVEVDTWPSIVRLSHDFLVVAIPSPYNAIVGRPITHALRAVVSTYYLAMKFPMDFGIGIERGDQLESRKCYIAALKGKAKVADDLELERPTEQSEERAAPTEETVSIPASTEDPTQTLQIGASIEEPLRSKLVRFLFENLDFFAWSTAEMPDIDPSIITHKLNIDPVVRPVRQKKCNLALERWRAIDEEVGKLLAIDF…	1003965	1005266	-	ATGTATTGTAGTTTTCATAAAGATCACGGTCACAGCACCGAGAACTGTAAAAACCTCCACGACGAGATAGAGGAGCTCATCCGTCGCGGGTATCTAAGAAATTTTGTACAAAATAATAATAGTAATAATAAAGAAGGTCGACAGGGGGAGCAGAGTAGAGATGCTCCCGAGTCCAGTAGGCAGGCAAAACAGCCACAGAAGCAGCCCCTCGAAGAGAGACCAGTTCGGGGGACCATCCATGTGATAGTTGGAGGATCGATTGTAGCGGGCTGCACCTCAGCCGAAGCTCGGACATCAGCTCGCGAGGCTGCTCAGGAGGAACAGAACCCCCCGAAGCGGCCAAGGATGGAAGACCCAATCTTCTTCACAGAAGATGACGCGCGCGGGGTCCACTACCCC…
>NW_010729194_1:1178933_to_1179190	HMGTSLQYK;RFLSHFWR	MIIFVVVDCFSKLAHFIGSKKIFDASHVVNLVFKDIVQLHGLSRSITSDCDKRFLSHFWRTLWKHMGTSLQYKSTFYP	>NW_010729194_1	ATG	MIIFVVVDCFSKLAHFIGSKKIFDASHVVNLVFKDIVQLHGLSRSITSDCDKRFLSHFWRTLWKHMGTSLQYKSTFYP	1178957	1179190	+	ATGATTATTTTTGTTGTGGTTGATTGTTTCTCTAAATTAGCTCACTTTATTGGTTCCAAAAAGATTTTTGATGCTTCACATGTAGTTAACTTGGTTTTTAAAGATATTGTTCAGTTACATGGATTGTCAAGATCCATCACATCAGATTGTGACAAAAGATTCCTTAGCCACTTTTGGAGAACTTTATGGAAGCATATGGGTACTTCCCTACAGTACAAAAGCACATTTTATCCA
>NW_010729190_1:989000_to_988329	KGGNPVSGSTTR;KGGNPVSGSTTRDPNK	MCIGDWNCIFSKEDKKGGNPVSGSTTRDPNKMINSFGLTDLGFSGYSFTWTNNREEDLVEIRLDKAFGNNEWRMMHENSTLKHLPRIHSDHCPILLDSSPYRTWSPKPFRFEQAWTTRAGCDEIVKDTWDENIQGSQMYKLARRVSSLKIN	>NW_010729190_1	ATG	MCIGDWNCIFSKEDKKGGNPVSGSTTRDPNKMINSFGLTDLGFSGYSFTWTNNREEDLVEIRLDKAFGNNEWRMMHENSTLKHLPRIHSDHCPILLDSSPYRTWSPKPFRFEQAWTTRAGCDEIVKDTWDENIQGSQMYKLARRVSSLKIN	988329	988781	-	ATGTGCATAGGAGACTGGAACTGCATTTTCAGCAAGGAAGATAAGAAAGGAGGTAATCCGGTATCAGGTTCTACAACCAGGGACCCAAATAAAATGATTAACTCTTTTGGCCTCACTGATTTGGGTTTTAGTGGCTATAGTTTCACTTGGACCAACAATAGGGAGGAAGACTTGGTGGAAATCAGGCTAGACAAAGCTTTTGGAAACAATGAATGGAGAATGATGCATGAGAATAGTACCCTCAAGCACCTACCCAGGATTCATTCGGATCACTGCCCCATCCTTTTGGATTCCAGTCCGTATAGAACCTGGAGCCCCAAGCCTTTCAGATTTGAGCAAGCTTGGACTACTCGCGCTGGATGTGATGAGATAGTCAAGGATACGTGGGATGAAAATATT…
>NW_010729118_1:2852008_to_2850851	QPATIAEFLK;SCNQFVQVFTAHFVTSKRCPR	VCGLHYHLQGSGPHLVQEPGPGSIRSCNQFVQVFTAHFVTSKRCPRTEQSLFGIVQREGESIRGYVKRFNDACLQISRLDPTVQLAATKRGMTHKEFKWHLVVKQPATIAEFLKLTDKFIITEEEINQRNESEIEKRKREEKPSNPDDRRRKDPPQRTKPSQPFRAPLEGRTDYTPLNAKRAEILMTIKDAQYVKWPPRLKGNPNEKNKNLYCSFHRDHGHSTEHCNNLRDEIEELIRHGYLRNFVQHYNNNNSNKTGRQGEHGRDAPKSSSRLAKPQKQPPEERPIRGTIHVIVGGSIVVGCTSTAARASTREATREEQNLPKRPRMGDPIFFTEDDAHGVHYAHDDALILKVKINDFEVRRVLVDSGSSTDVLFKAAFDKL	>NW_010729118_1	GTG	VCGLHYHLQGSGPHLVQEPGPGSIRSCNQFVQVFTAHFVTSKRCPRTEQSLFGIVQREGESIRGYVKRFNDACLQISRLDPTVQLAATKRGMTHKEFKWHLVVKQPATIAEFLKLTDKFIITEEEINQRNESEIEKRKREEKPSNPDDRRRKDPPQRTKPSQPFRAPLEGRTDYTPLNAKRAEILMTIKDAQYVKWPPRLKGNPNEKNKNLYCSFHRDHGHSTEHCNNLRDEIEELIRHGYLRNFVQHYNNNNSNKTGRQGEHGRDAPKSSSRLAKPQKQPPEERPIRGTIHVIVGGSIVVGCTSTAARASTREATREEQNLPKRPRMGDPIFFTEDDAHGVHYAHDDALILKVKINDFEVRRVLVDSGSSTDVLFKAAFDKL	2850851	2851999	-	GTGTGTGGCCTTCACTACCACCTTCAGGGGAGTGGCCCGCACCTGGTACAGGAACCTGGCCCCGGGTCGATAAGAAGCTGCAACCAGTTCGTGCAAGTCTTCACCGCGCACTTCGTTACTAGCAAGCGGTGTCCCCGAACCGAGCAGAGCCTCTTCGGAATAGTCCAGAGGGAAGGAGAGTCCATCCGGGGCTATGTCAAACGATTTAATGATGCGTGCTTGCAGATATCGCGCCTAGACCCCACGGTACAGCTCGCGGCAACCAAGAGGGGCATGACACACAAAGAATTCAAGTGGCACTTGGTAGTCAAACAGCCCGCGACCATAGCTGAATTCCTCAAGCTCACGGACAAATTCATAATAACAGAGGAGGAGATCAATCAAAGGAATGAAAGCGAG…
>NW_010729086_1:2837424_to_2836513	NPNKYCHFHRDVGHDTENCWNLK;YCHFHRDVGHDTENCWNLK	MRGDPNTRNPNKYCHFHRDVGHDTENCWNLKNKIEDLIKRGYLKQLIKDERRPEDQGREVPQASWEQDAAPRYQQERSVWGTINMITGGSIIAGCTTSVSKNLGNWSKKTTCQSAQKEKR	>NW_010729086_1	ATG	MRGDPNTRNPNKYCHFHRDVGHDTENCWNLKNKIEDLIKRGYLKQLIKDERRPEDQGREVPQASWEQDAAPRYQQERSVWGTINMITGGSIIAGCTTSVSKNLGNWSKKTTCQSAQKEKR	2836513	2836872	-	ATGAGGGGTGACCCAAATACTAGGAACCCCAACAAATATTGCCACTTCCACCGGGATGTTGGCCATGACACTGAGAATTGCTGGAACTTGAAAAACAAAATAGAAGACCTAATAAAACGGGGGTATTTGAAACAGTTAATCAAGGATGAACGACGACCTGAAGATCAAGGCAGAGAGGTACCCCAAGCAAGTTGGGAGCAAGATGCAGCTCCTAGATACCAACAAGAGCGATCTGTCTGGGGAACAATCAACATGATCACAGGAGGATCGATTATCGCCGGGTGCACCACCTCAGTGAGTAAGAACTTAGGGAACTGGAGCAAGAAAACAACCTGTCAAAGCGCCCAAAAAGAGAAGAGG
>NW_010729083_1:6604443_to_6605327	IGGMSGSGIFR;IGGMSGSGIFRWKR	IGGMSGSGIFRWKRVIRETAGRAARFSVSETRSNYRFSQKSPICTRFNCLHVGTYRRRESLIGYQERHKWEGGSDDFQTRKIRAEANCPRCSKQMDLLFSNRHPPIYGADRGSYQAVNLCPNCKTAYYFRPSKIAPLQGSFIEIGRVRGGKDSEKKSVSGDGGSGNGDATGEDDYGNRLRISFWETLRSFSGDPPENWPPPPAPPPGNGNGLAVHTPPGPPFAPGVNVIRASGPGGSGGSGNGSGGGSFGEKNGWGGSNLGKDFPTPKEICKNLDKFVIGQQRAKKVASLCSFYS	>NW_010729083_1	ATT	IGGMSGSGIFRWKRVIRETAGRAARFSVSETRSNYRFSQKSPICTRFNCLHVGTYRRRESLIGYQERHKWEGGSDDFQTRKIRAEANCPRCSKQMDLLFSNRHPPIYGADRGSYQAVNLCPNCKTAYYFRPSKIAPLQGSFIEIGRVRGGKDSEKKSVSGDGGSGNGDATGEDDYGNRLRISFWETLRSFSGDPPENWPPPPAPPPGNGNGLAVHTPPGPPFAPGVNVIRASGPGGSGGSGNGSGGGSFGEKNGWGGSNLGKDFPTPKEICKNLDKFVIGQQRAKKVASLCSFYS	6604443	6605327	+	ATTGGAGGGATGTCTGGGTCTGGAATCTTCAGATGGAAAAGGGTAATACGAGAAACGGCGGGCAGAGCCGCCCGGTTCTCCGTATCGGAAACCCGGTCAAATTACCGATTCTCGCAGAAATCGCCCATCTGTACTCGGTTCAATTGCCTTCACGTCGGGACTTACCGTCGCCGGGAGTCGCTTATCGGTTACCAGGAGCGGCACAAGTGGGAGGGCGGTTCTGACGATTTCCAGACTCGGAAGATTCGGGCTGAAGCCAATTGCCCGAGATGTTCCAAGCAGATGGACCTTCTCTTCTCCAATCGGCATCCACCCATCTACGGCGCTGACAGAGGCAGCTACCAGGCCGTCAACCTCTGCCCCAATTGCAAGACCGCTTACTATTTCCGCCCTTCCAAG…
>NW_010729079_1:1763795_to_1764232	EIKSFSIDSNSQLCNFMPESKK;SFSIDSNSQLCNFMPESK	VGTYLSVPCTLQREGSVLSLSLSVSSVRLYKREIKSFSIDSNSQLCNFMPESKKRRRKKTDMPMTSILLTVLKVLMILIFASWVCLWLLKPTELWTKSWHKAEDSARNTFFGYNGTQLVHFSSEIFTETSLVYTH	>NW_010729079_1	GTG	VGTYLSVPCTLQREGSVLSLSLSVSSVRLYKREIKSFSIDSNSQLCNFMPESKKRRRKKTDMPMTSILLTVLKVLMILIFASWVCLWLLKPTELWTKSWHKAEDSARNTFFGYNGTQLVHFSSEIFTETSLVYTH	1763828	1764232	+	GTGGGGACCTATCTTTCAGTACCCTGCACGCTGCAGAGGGAAGGAAGTGTCCTCTCTCTCTCTCTCTCTGTTTCTTCCGTCAGACTCTATAAAAGGGAGATCAAATCCTTCTCAATTGACTCCAACTCACAGCTCTGCAATTTTATGCCAGAAAGTAAAAAAAGAAGAAGAAAAAAAACAGACATGCCGATGACGTCTATTCTTCTTACTGTTCTCAAGGTGTTGATGATCTTGATTTTTGCTAGTTGGGTTTGCCTCTGGCTCCTCAAACCCACAGAACTATGGACCAAATCATGGCACAAGGCCGAAGACAGTGCAAGGAACACGTTTTTTGGATACAACGGTACGCAACTTGTCCATTTTTCTTCTGAAATTTTCACTGAAACCTCTCTAGTTTAT…
>NW_010729079_1:10240284_to_10240565	NPNKYCHFHRDVGHDTENCWNLK;YCHFHRDVGHDTENCWNLK	MKGNPTNRNPNKYCHFHRDVGHDTENCWNLKNEIEELICRGYLKQFVKREEGRPAEQHREVPQTSREQERDPAPRNQQQE	>NW_010729079_1	ATG	MKGNPTNRNPNKYCHFHRDVGHDTENCWNLKNEIEELICRGYLKQFVKREEGRPAEQHREVPQTSREQERDPAPRNQQQE	10240326	10240565	+	ATGAAGGGCAACCCAACTAACAGGAACCCTAACAAATACTGCCACTTCCATCGTGACGTTGGTCACGACACAGAGAACTGTTGGAACCTTAAAAATGAAATTGAGGAATTAATTTGCCGCGGGTACCTTAAACAGTTCGTGAAGAGAGAAGAAGGCCGACCTGCCGAGCAACACAGGGAGGTACCTCAGACGAGCAGGGAACAAGAAAGAGACCCAGCTCCCAGAAATCAGCAGCAAGAG
>NW_010729077_1:4706186_to_4707430	QCVDAAPTFNWMKWR;RQCVDAAPTFNWMKWR	MFKTINHKRQCVDAAPTFNWMKWRYIPSSNGILILAPACDLVHNPYNGSSVILVYKSGHFYRLPILLPSKAQTTPAHTHETLQLPLSSLFSLLFATEKAAQSHLCSIVIISSQMAQDGKRPLKIIAGADSFGCTLKDSLIAHLRSLNIEVEDLGTGKYYSVGEEIGRRVSSAAADTNTETRGLVACGTGVGVAIFANKFPGVYATTCVSVDEARNTRSINNCNVLAVSGMSTPPESGIKILETWLETPFKSPCPASGNKPWPSDIENFFDNSIAEMSSIGADQAKSEKFDTCAICCLAKNREFAPVDIMPGGSMKIVRESPTSAIVRFKAGSVEPAHHHTFGHDLVVLKGSKRVWNLTKNEKYDLGVGDFLFTPTGDVHRVKYFEDTEFFIRWDGHWDI…	>NW_010729077_1	ATG	MFKTINHKRQCVDAAPTFNWMKWRYIPSSNGILILAPACDLVHNPYNGSSVILVYKSGHFYRLPILLPSKAQTTPAHTHETLQLPLSSLFSLLFATEKAAQSHLCSIVIISSQMAQDGKRPLKIIAGADSFGCTLKDSLIAHLRSLNIEVEDLGTGKYYSVGEEIGRRVSSAAADTNTETRGLVACGTGVGVAIFANKFPGVYATTCVSVDEARNTRSINNCNVLAVSGMSTPPESGIKILETWLETPFKSPCPASGNKPWPSDIENFFDNSIAEMSSIGADQAKSEKFDTCAICCLAKNREFAPVDIMPGGSMKIVRESPTSAIVRFKAGSVEPAHHHTFGHDLVVLKGSKRVWNLTKNEKYDLGVGDFLFTPTGDVHRVKYFEDTEFFIRWDGHWDI…	4706186	4707430	+	ATGTTTAAAACCATAAATCACAAACGCCAATGTGTTGATGCGGCCCCTACCTTTAATTGGATGAAATGGCGTTATATTCCATCATCAAACGGAATTCTTATTCTTGCTCCTGCCTGTGATCTCGTCCACAATCCATATAATGGCAGTTCTGTTATTCTAGTTTACAAGTCTGGTCATTTTTATCGTCTCCCGATTCTCCTCCCCTCAAAGGCTCAAACAACACCTGCCCACACACATGAAACATTGCAACTTCCTCTGTCTTCACTCTTCAGTCTACTCTTCGCCACTGAGAAAGCAGCACAGTCTCATCTCTGCAGCATCGTCATCATCTCATCTCAAATGGCGCAAGATGGCAAACGCCCCCTCAAAATCATAGCTGGTGCCGACTCCTTCGGTTGC…
>NW_010729108_1:588978_to_589520	EMADKAAKDPDSK;LSKWLMWR	MGEKKDLEKEKEDLQALLQEREAIFSDAIKEAVNKAVEAYKSSQELRELTIKTGTTAYRKGFKLSKWLMWREFPELDLKAITTIEVTKEMADKAAKDPDSKEGSDNDDFGEETTEEIARDTAVGDAMEIDLPRDVAGGGEEPQKD	>NW_010729108_1	ATG	MGEKKDLEKEKEDLQALLQEREAIFSDAIKEAVNKAVEAYKSSQELRELTIKTGTTAYRKGFKLSKWLMWREFPELDLKAITTIEVTKEMADKAAKDPDSKEGSDNDDFGEETTEEIARDTAVGDAMEIDLPRDVAGGGEEPQKD	589086	589520	+	ATGGGGGAAAAGAAGGATTTGGAAAAAGAGAAGGAGGATCTTCAAGCTCTTCTACAGGAGCGCGAAGCTATCTTCAGTGATGCGATCAAGGAGGCCGTCAATAAAGCCGTTGAGGCCTACAAGAGTTCACAAGAATTACGTGAGCTAACGATAAAGACCGGCACGACTGCTTACCGGAAGGGATTCAAACTTAGCAAGTGGCTGATGTGGCGTGAGTTTCCCGAGCTCGACCTCAAGGCTATTACCACGATCGAGGTCACTAAGGAAATGGCTGACAAGGCGGCAAAGGACCCTGACTCCAAAGAGGGGAGTGACAACGACGACTTCGGTGAAGAGACAACGGAAGAGATAGCTAGAGATACCGCTGTTGGGGATGCTATGGAGATCGATCTGCCCAGG…
>NW_010729135_1:2304955_to_2304704	EPRSALGVGDAGVHGAGAVRR;SALGVGDAGVHGAGAVR	LQQRLHQREHRAGEDRGSGVGDDSGKEPRSALGVGDAGVHGAGAVRRGVHGVGGHILVRDVRAGDDDAGDTIFGV	>NW_010729135_1	TTG	LQQRLHQREHRAGEDRGSGVGDDSGKEPRSALGVGDAGVHGAGAVRRGVHGVGGHILVRDVRAGDDDAGDTIFGV	2304704	2304928	-	TTGCAGCAACGTCTTCATCAACGGGAACATCGGGCAGGTGAAGATAGGGGATCTGGGGTTGGCGACGATAGTGGGAAGGAGCCACGCAGCGCACTCGGTGTTGGGGACGCCGGAGTTCATGGCGCCGGAGCTGTACGAAGAGGAGTACACGGAGTTGGTGGACATATACTCGTTCGGGATGTGCGTGCTGGAGATGATGACGCTGGAGATACCATATTCGGAGTG
>NW_010729209_1:1471299_to_1471745	ILPDRAVKLSSGR;MGGAAGAAPQPAK	IAPNKKKKTDSSRILPDRAVKLSSGRGRAKSEFGGRDREMQKREQGKMGGAAGAAPQPAKRGRPFGSGSSSAAAAAAAADSSAPSTLLGPSLQVHSSFAGLDDLSCDYIFEI	>NW_010729209_1	ATA	IAPNKKKKTDSSRILPDRAVKLSSGRGRAKSEFGGRDREMQKREQGKMGGAAGAAPQPAKRGRPFGSGSSSAAAAAAAADSSAPSTLLGPSLQVHSSFAGLDDLSCDYIFEI	1471410	1471745	+	ATAGCACCGAATAAAAAAAAAAAAACTGATAGCTCTCGCATTTTACCGGACCGGGCGGTGAAATTGTCAAGCGGGCGAGGAAGAGCGAAGAGTGAATTTGGAGGGAGAGACCGAGAGATGCAGAAGAGAGAACAGGGTAAGATGGGTGGAGCAGCGGGTGCTGCTCCACAGCCGGCGAAGCGTGGTCGTCCTTTTGGTAGTGGAAGCAGCAGTGCCGCTGCTGCCGCAGCTGCAGCCGATTCGTCGGCACCGTCTACTCTCCTGGGCCCATCTCTCCAAGTCCACAGTTCTTTCGCTGGTCTTGACGACTTGAGTTGCGATTACATCTTTGAAATT
>NW_010729283_1:442478_to_443485	QIAADDWRYEVIQK;QSTVTLEDWIEDEK;WDSTRMQQECNKHVPQTDK	VIGQLDGSTIVKELTILPYRTLIQKLVRDLDVRFEHQNRAKNKFSDALATLGSKIQDSPEPIEITIQTINRQSTVTLEDWIEDEKQIAADDWRYEVIQKLKGQTMGTQDIRLIAKFQLVHRVLYHREADSIRTSCLGKQEAEVVLDKIHKATCGDITSTLFHKLQRLGYYWPTMKWDSTRMQQECNKHVPQTDKRECLVVCNKDWRKIYIEYLRERTLPIDIHLQRKLLSKIKRFYLQDEMLYTRSHLGKPLRCLAGEEIDDILQVAHISEPATHQGQLALHNHILHLDFFWPTMMEDTQRHVRWCHKFQIYGERIHKLANNLHPVITP	>NW_010729283_1	GTG	VIGQLDGSTIVKELTILPYRTLIQKLVRDLDVRFEHQNRAKNKFSDALATLGSKIQDSPEPIEITIQTINRQSTVTLEDWIEDEKQIAADDWRYEVIQKLKGQTMGTQDIRLIAKFQLVHRVLYHREADSIRTSCLGKQEAEVVLDKIHKATCGDITSTLFHKLQRLGYYWPTMKWDSTRMQQECNKHVPQTDKRECLVVCNKDWRKIYIEYLRERTLPIDIHLQRKLLSKIKRFYLQDEMLYTRSHLGKPLRCLAGEEIDDILQVAHISEPATHQGQLALHNHILHLDFFWPTMMEDTQRHVRWCHKFQIYGERIHKLANNLHPVITP	442499	443485	+	GTGATTGGGCAGCTTGATGGAAGCACGATAGTAAAGGAACTCACCATCCTACCCTATAGGACCCTAATACAAAAACTAGTCCGCGACCTGGATGTACGCTTTGAACATCAAAATAGAGCCAAGAACAAGTTTTCCGATGCCTTAGCCACCTTAGGGTCCAAGATACAAGACAGCCCAGAGCCGATAGAGATTACCATCCAAACGATTAATAGACAATCTACTGTCACCTTGGAAGATTGGATAGAAGATGAGAAGCAAATAGCGGCTGATGACTGGAGATATGAGGTGATACAAAAATTGAAGGGTCAGACCATGGGAACTCAGGACATAAGGTTGATTGCAAAATTCCAATTGGTGCATAGGGTACTATATCATCGAGAGGCAGACAGCATAAGGACA…
>NW_010729360_1:300858_to_300388	HGVTLSKGRSPK;YNMQNSKKENVPFR	INKIIKRYNMQNSKKENVPFRHGVTLSKGRSPKTPEEIEGMKEVPYASAVGSIMHAMLCTWLDIAQAMSVVCRYQSNLGQEHWTAMKNILKYLQRTKEFCLVFGDSSLQIQGYTDADFQSDPDDRKSTSGYISRMGSYAIRKIVHDPGQAHFHK	>NW_010729360_1	ATT	INKIIKRYNMQNSKKENVPFRHGVTLSKGRSPKTPEEIEGMKEVPYASAVGSIMHAMLCTWLDIAQAMSVVCRYQSNLGQEHWTAMKNILKYLQRTKEFCLVFGDSSLQIQGYTDADFQSDPDDRKSTSGYISRMGSYAIRKIVHDPGQAHFHK	300388	300849	-	ATTAACAAAATCATCAAGAGATACAACATGCAGAACTCCAAGAAAGAAAATGTACCTTTCAGGCATGGAGTCACTCTCTCCAAGGGTAGGTCTCCCAAGACTCCTGAGGAGATTGAGGGCATGAAAGAAGTTCCTTATGCCTCAGCCGTAGGGAGCATCATGCATGCCATGCTGTGCACTTGGCTAGACATTGCTCAGGCCATGAGTGTGGTATGTAGATATCAATCAAACCTAGGACAGGAACACTGGACAGCTATGAAAAACATACTCAAATACCTTCAAAGGACAAAAGAGTTTTGTCTGGTATTCGGTGATAGTTCACTACAGATCCAGGGGTATACTGATGCTGATTTCCAATCAGACCCAGATGATAGAAAGTCTACATCTGGTTACATCTCT…
>NW_010729649_1:52490_to_51681	KKMKAQRKSQKKVAKPKKQKKDK;KMKAQRKSQKKVAKPKKQK	MLVEASKSGKKKMKAQRKSQKKVAKPKKQKKDKASDACHFCRQISHWKRNYPQYLESKKQGNFESYVIETNLLVTFASWCTDSGASTHACNSLQGFKISRRLSDGEVTLYLEISASVAATAIGTVELIFRERTVVLKDCLYVQNLRRNLISITKLCADGYSVFFINTITIKRNNKFIAYGELENGLYVLHPFLETNITKTTSVDIPKKRTRDTVNLMCLWHYRLGHINIDRMTRLVKNGSLDFLTIEDLSTCEPCLHGKMTK	>NW_010729649_1	ATG	MLVEASKSGKKKMKAQRKSQKKVAKPKKQKKDKASDACHFCRQISHWKRNYPQYLESKKQGNFESYVIETNLLVTFASWCTDSGASTHACNSLQGFKISRRLSDGEVTLYLEISASVAATAIGTVELIFRERTVVLKDCLYVQNLRRNLISITKLCADGYSVFFINTITIKRNNKFIAYGELENGLYVLHPFLETNITKTTSVDIPKKRTRDTVNLMCLWHYRLGHINIDRMTRLVKNGSLDFLTIEDLSTCEPCLHGKMTK	51681	52466	-	ATGCTTGTTGAAGCTAGCAAATCAGGCAAGAAAAAGATGAAGGCTCAGAGAAAGTCTCAGAAGAAAGTTGCTAAGCCCAAGAAGCAGAAGAAGGACAAAGCATCAGATGCTTGTCACTTCTGCAGACAAATCAGCCATTGGAAGAGGAACTATCCTCAATACCTGGAATCCAAGAAACAAGGTAATTTCGAATCCTATGTCATAGAAACCAATTTGTTGGTAACTTTTGCTTCCTGGTGTACTGACTCCGGGGCTTCGACTCATGCGTGTAACTCACTGCAAGGGTTCAAGATAAGCAGAAGACTGAGTGATGGAGAAGTAACTCTTTACTTGGAGATTTCTGCAAGTGTTGCAGCTACGGCTATAGGAACCGTAGAGTTAATTTTCAGAGAAAGAACA…

## Sheet: Table S8E
Table S8E. 24 novel tissue-specific genes in Cp tissue.
Query_ID	Peptides	Protein_seq	Splice_peptide	Start codon	Protein_seq	Start	Stop	Strand	Sequence
>NW_010729233_1:252547_to_251939	WVEAMTITHPTMK;WVEAMTITHPTMKK	MVVPLQHVSNGHKFVLVAIDYFTKWVEAMTITHPTMKKMVQFICNHITAKYGVRHETISNNGKNFVGREVKELCAQFKIKQLHSSPYQPQMNSAIEAANKNIEKILKKMSLTHKSWQDMLPFALLAYRTSICTSTGATPYSLVYGMEAVLPA	>NW_010729233_1	ATG	MVVPLQHVSNGHKFVLVAIDYFTKWVEAMTITHPTMKKMVQFICNHITAKYGVRHETISNNGKNFVGREVKELCAQFKIKQLHSSPYQPQMNSAIEAANKNIEKILKKMSLTHKSWQDMLPFALLAYRTSICTSTGATPYSLVYGMEAVLPA	251939	252394	-	ATGGTAGTCCCCCTTCAGCATGTTTCCAATGGGCACAAGTTTGTATTGGTGGCTATTGACTATTTTACCAAATGGGTAGAGGCAATGACCATCACTCATCCCACAATGAAGAAAATGGTACAATTCATCTGCAATCATATCACCGCCAAATACGGGGTCCGACATGAGACCATATCTAATAATGGAAAGAATTTTGTTGGTAGAGAAGTTAAAGAGTTGTGTGCACAATTCAAGATCAAGCAACTTCATTCTTCTCCATACCAACCTCAAATGAATAGTGCAATAGAAGCAGCAAATAAGAACATAGAAAAGATTCTGAAGAAAATGTCCCTCACTCATAAGTCTTGGCAGGATATGCTCCCATTTGCATTACTTGCATATAGAACTTCCATCTGTACC…
>NW_010729232_1:207354_to_207614	EAMIMGSEVYQNLKGVIK;KYGQDATNVGNEGGFAPNIQENK	LVGSSFKEAMIMGSEVYQNLKGVIKKKYGQDATNVGNEGGFAPNIQENKVLSCSIQPLLNLVAQSRLLLAWMLLLLNFIGRTKRMT	>NW_010729232_1	TTG	LVGSSFKEAMIMGSEVYQNLKGVIKKKYGQDATNVGNEGGFAPNIQENKVLSCSIQPLLNLVAQSRLLLAWMLLLLNFIGRTKRMT	207357	207614	+	TTGGTTGGTTCATCCTTCAAAGAAGCCATGATAATGGGTTCTGAAGTATATCAGAATTTGAAGGGTGTGATAAAAAAGAAGTATGGTCAAGATGCCACGAATGTTGGTAACGAAGGTGGCTTTGCTCCTAACATTCAGGAGAACAAGGTCTTGAGTTGCTCAATACAACCATTGCTAAATCTGGTAGCACAGTCCAGGCTGTTATTGGCATGGATGTTATTGCTTCTGAATTTTATCGGTAGGACAAAACGTATGACC
>NW_010729200_1:479666_to_478545	KYLNDCFHMKDLGPLK;YLNDCFHMKDLGPLK	MAIQVFKKYLNDCFHMKDLGPLKYFLGIEVVRNSTGIFLSQRKYALDIISEVGLLGAKSAPFPLEQNHNLALTDGPLLSDPERYRRLVGKLIYLSATCPELSYCVHVLSQFMQQPQERHWEAALRVVCYLNGNPSQGILLRLDCDLQLYA	>NW_010729200_1	ATG	MAIQVFKKYLNDCFHMKDLGPLKYFLGIEVVRNSTGIFLSQRKYALDIISEVGLLGAKSAPFPLEQNHNLALTDGPLLSDPERYRRLVGKLIYLSATCPELSYCVHVLSQFMQQPQERHWEAALRVVCYLNGNPSQGILLRLDCDLQLYA	478545	478994	-	ATGGCAATTCAAGTCTTCAAGAAATATTTGAATGATTGCTTCCATATGAAAGACTTGGGACCATTGAAATATTTTTTGGGCATTGAAGTTGTCCGAAACTCAACAGGAATCTTTCTATCTCAACGTAAGTATGCTTTGGATATTATCTCTGAAGTTGGATTACTTGGTGCAAAATCTGCTCCTTTTCCTCTGGAGCAAAATCACAATCTCGCCTTGACAGATGGGCCTCTCTTATCTGATCCTGAGCGATACAGGCGCTTGGTAGGCAAGCTTATTTATCTTTCAGCAACTTGTCCAGAGTTGTCTTATTGTGTGCATGTTCTGTCCCAATTTATGCAGCAACCGCAAGAAAGACATTGGGAGGCTGCATTGCGAGTGGTATGCTACTTGAATGGAAAT…
>NW_010729197_1:1669765_to_1670370	KNENGEFKK;KNENGEFKKFEQR	MDTNSLSGSASKQLNYSSLRQVDAYTQLLRPPPPCPTLKKKKLVYLVVYARLIRSPPVRYKSRWCWRWKRKNENGEFKKFEQRVTHAAIVLPDGWCERERERAERFQRVLHRTTTTTPSSTAGTWDLNAVSAYCSTWDANKPLSWRSKYGWTAFCGPVGPRGRAACGKCLLVIKSQQTEPSSISILYLLISTISVIYY	>NW_010729197_1	ATG	MDTNSLSGSASKQLNYSSLRQVDAYTQLLRPPPPCPTLKKKKLVYLVVYARLIRSPPVRYKSRWCWRWKRKNENGEFKKFEQRVTHAAIVLPDGWCERERERAERFQRVLHRTTTTTPSSTAGTWDLNAVSAYCSTWDANKPLSWRSKYGWTAFCGPVGPRGRAACGKCLLVIKSQQTEPSSISILYLLISTISVIYY	1669777	1670370	+	ATGGATACTAATAGTTTATCCGGGAGTGCTTCAAAGCAGCTGAACTACAGCTCTCTCAGACAAGTCGATGCATACACGCAACTCCTCCGGCCTCCGCCGCCTTGTCCCACTCTGAAAAAAAAAAAGTTAGTTTATTTAGTAGTTTACGCGCGTTTAATTAGGAGTCCTCCGGTACGCTATAAATCCAGGTGGTGTTGGAGATGGAAGAGAAAAAATGAAAATGGTGAGTTCAAGAAATTTGAGCAGCGTGTTACTCATGCTGCTATTGTTCTGCCTGACGGGTGGTGTGAGCGTGAGCGGGAGCGGGCAGAGCGCTTCCAACGTGTATTGCATCGTACCACTACTACAACCCCAAGCAGCACGGCTGGGACCTGGGACCTGAACGCAGTTAGCGCCTAC…
>NW_010729179_1:187537_to_187256	WDWAERVMK;WDWAGGIGLHNQGR	MHGRWDWAGGIGLHNQGRWDWAERVMKHVRDVTLVPNIIKWRYNMEASMQDPQNRQKDFTPMFPSEGSISEIMSFIASLSKDAYIDS	>NW_010729179_1	ATG	MHGRWDWAGGIGLHNQGRWDWAERVMKHVRDVTLVPNIIKWRYNMEASMQDPQNRQKDFTPMFPSEGSISEIMSFIASLSKDAYIDS	187256	187516	-	ATGCATGGGAGATGGGATTGGGCAGGTGGGATTGGTCTTCATAATCAAGGGAGGTGGGATTGGGCAGAGAGGGTCATGAAACATGTAAGGGATGTTACACTAGTGCCAAATATTATCAAATGGAGGTATAATATGGAGGCTTCAATGCAAGACCCACAAAACAGACAAAAGGATTTCACCCCAATGTTTCCATCTGAAGGCAGTATTAGTGAGATCATGAGTTTCATAGCTTCATTATCCAAGGATGCATATATTGATTCA
>NW_010729153_1:523450_to_523878	TSGVDGSSGNGGKK;TSGVDGSSGNGGKKR	VFQKTSGVDGSSGNGGKKRCISCGANLYPDVGSPSLTSLSPLLDSSLYTGATDRESCSYESESAREHISCFSTVVVVAAAAAAAANFNHQAQYQLESPVSIMKTANYAARFGRNRGLSAFSSLSL	>NW_010729153_1	GTG	VFQKTSGVDGSSGNGGKKRCISCGANLYPDVGSPSLTSLSPLLDSSLYTGATDRESCSYESESAREHISCFSTVVVVAAAAAAAANFNHQAQYQLESPVSIMKTANYAARFGRNRGLSAFSSLSL	523504	523878	+	GTGTTCCAGAAGACTAGTGGTGTTGATGGGAGCAGCGGTAATGGAGGGAAGAAGAGATGTATTTCTTGTGGAGCTAACCTCTATCCCGACGTTGGGTCCCCGTCGTTGACGTCGCTTTCTCCGTTGCTGGATTCATCTCTCTACACTGGGGCCACTGACCGCGAGAGTTGCTCATACGAGAGCGAAAGCGCAAGGGAGCACATATCCTGTTTCTCCACCGTAGTTGTTGTTGCCGCTGCCGCTGCCGCTGCTGCAAACTTCAATCACCAAGCACAGTATCAGTTGGAATCACCGGTATCTATCATGAAAACTGCAAACTATGCCGCCCGATTTGGAAGGAACAGAGGACTGTCGGCATTTTCGAGCTTGTCGCTG
>NW_010729143_1:2463889_to_2463563	WGMDLLCPFPQAMEDR;WGMDLLCPFPQAMEDRK	IHEGICGNHLSGRALAQKTLKQGYFWPTLHKDAAKLVQKCDQCQRHASLCHQPATTLSALSSPWPFAKWGMDLLCPFPQAMEDRKYLVAAMDYFTKWMEAEPLATIIA	>NW_010729143_1	ATT	IHEGICGNHLSGRALAQKTLKQGYFWPTLHKDAAKLVQKCDQCQRHASLCHQPATTLSALSSPWPFAKWGMDLLCPFPQAMEDRKYLVAAMDYFTKWMEAEPLATIIA	2463563	2463886	-	ATTCACGAAGGCATCTGCGGTAACCACCTCAGCGGCCGAGCCCTAGCCCAAAAAACACTAAAGCAGGGGTACTTTTGGCCGACCCTTCACAAAGACGCAGCCAAACTAGTACAGAAGTGTGACCAATGCCAGAGACATGCCAGCTTATGCCATCAGCCAGCCACCACCCTCTCGGCTCTCAGCAGCCCCTGGCCCTTTGCCAAATGGGGGATGGACCTCCTCTGCCCCTTTCCTCAGGCAATGGAGGATAGGAAATACCTCGTCGCCGCTATGGACTATTTCACCAAGTGGATGGAAGCCGAACCCTTGGCTACCATCATAGCT
>NW_010729107_1:3641003_to_3640758	IKTKCMQCEFKLFNNR;TKCMQCEFKLFNNR	LFFADNIVLIDETSKWLNEKLGSWTNTLETRSFKISRRIKTKCMQCEFKLFNNRSSNQATLRIGTKR	>NW_010729107_1	TTG	LFFADNIVLIDETSKWLNEKLGSWTNTLETRSFKISRRIKTKCMQCEFKLFNNRSSNQATLRIGTKR	3640758	3640958	-	TTGTTCTTTGCTGATAACATAGTATTAATTGATGAAACTAGCAAATGGTTAAATGAAAAATTAGGTTCATGGACAAATACCTTAGAAACAAGAAGCTTTAAAATAAGTAGGAGAATTAAAACAAAATGTATGCAATGTGAATTTAAATTATTTAACAATAGGAGTTCAAATCAGGCTACACTTAGGATTGGAACCAAGAGA
>NW_010729100_1:740270_to_741034	MHSFQLFWHPRSR;MMHSFQLFWHPRSR	MMHSFQLFWHPRSRPILFVVFRSNFLGTKFIIYDTQPPYNGAHVSPPGRSRRFYSKKVSPKVPTGSYNIAQVTYELNVLGTRGPRRMHCVMHSIPASALDAGGSVPGQPELLPRSLEDSFGSISFSKSIDHSTEFSSSRFSDIAGPRDDDGGKERPLVLRNKAPRWHEQLQCWCLNFRGRVTVASVKNFQLIAATQPAAGAPTPSQPTQSEHDKIILQFGKVGKDMFTMDYRYPLSAFQAFAICLSSFDTKLACE	>NW_010729100_1	ATG	MMHSFQLFWHPRSRPILFVVFRSNFLGTKFIIYDTQPPYNGAHVSPPGRSRRFYSKKVSPKVPTGSYNIAQVTYELNVLGTRGPRRMHCVMHSIPASALDAGGSVPGQPELLPRSLEDSFGSISFSKSIDHSTEFSSSRFSDIAGPRDDDGGKERPLVLRNKAPRWHEQLQCWCLNFRGRVTVASVKNFQLIAATQPAAGAPTPSQPTQSEHDKIILQFGKVGKDMFTMDYRYPLSAFQAFAICLSSFDTKLACE多了这前面一部分序列，应该是基因修正的吧	740270	741034	+	ATGATGCATTCATTCCAATTGTTTTGGCATCCAAGATCACGTCCAATTCTGTTTGTTGTTTTCAGGTCGAATTTCCTCGGTACAAAATTTATAATTTATGACACCCAGCCACCCTACAATGGTGCCCATGTCTCCCCACCGGGTCGGAGTCGTAGATTCTACTCAAAGAAAGTGTCACCCAAAGTGCCAACCGGCAGTTACAACATTGCCCAGGTTACATACGAGCTGAATGTGCTGGGCACACGGGGCCCTCGTAGGATGCATTGCGTTATGCACTCTATCCCTGCCTCAGCCCTTGATGCTGGTGGGTCTGTCCCTGGTCAGCCTGAGTTGCTTCCTCGATCCCTGGAGGACTCATTTGGGAGTATTTCCTTCTCAAAATCGATTGACCATTCGACT…
>NW_010729087_1:1893194_to_1892901	EAGVSVAGVK;EAGVSVAGVKSEVEK	MKKIPSQHPAPDEIPTSTSLIKVIRQSQSLQKSHGDTHLAVDQLILGLLEDSQIRDLLKEAGVSVAGVKSEVEKLRGKEGRLKVLPATPIFRH	>NW_010729087_1	ATG	MKKIPSQHPAPDEIPTSTSLIKVIRQSQSLQKSHGDTHLAVDQLILGLLEDSQIRDLLKEAGVSVAGVKSEVEKLRGKEGRLKVLPATPIFRH	1892901	1893179	-	ATGAAGAAAATTCCGTCTCAGCATCCTGCCCCGGATGAAATCCCTACAAGCACTTCTTTGATTAAGGTAATCAGGCAATCCCAATCGTTGCAGAAATCTCACGGCGATACTCATCTTGCCGTTGATCAGTTGATTCTTGGTCTTCTTGAGGATTCCCAAATCAGAGATCTCCTCAAGGAGGCTGGGGTTAGTGTGGCAGGAGTGAAATCAGAGGTTGAGAAGCTTCGAGGGAAGGAAGGAAGGTTGAAAGTGCTTCCAGCGACACCAATTTTCAGGCAT
>NW_010729083_1:3557619_to_3557963	SVSGGGDAKSK;SVSGGGDAKSKLDR	MISRFKKYKSVSGGGDAKSKLDRYLNEDTKERQGNDDFDVLEWWKVNSPKFPILSQMACDALAVPIFTIASKSAFSIRGRVLDAFRSYLTRKIAETLICTRDWT	>NW_010729083_1	ATG	MISRFKKYKSVSGGGDAKSKLDRYLNEDTKERQGNDDFDVLEWWKVNSPKFPILSQMACDALAVPIFTIASKSAFSIRGRVLDAFRSYLTRKIAETLICTRDWT	3557652	3557963	+	ATGATATCTCGATTTAAGAAGTACAAGTCAGTAAGTGGAGGGGGAGATGCTAAATCAAAGTTGGATAGATATCTAAATGAAGATACTAAAGAGAGACAAGGTAATGACGACTTTGATGTTCTAGAATGGTGGAAAGTTAATAGTCCCAAATTCCCTATACTTTCGCAGATGGCTTGTGATGCATTAGCAGTTCCCATTTTTACAATTGCTTCTAAGTCTGCTTTTAGCATTAGAGGACGAGTGCTTGATGCATTTAGGAGCTATTTGACACGTAAGATAGCAGAAACACTTATATGTACTCGAGATTGGACT
>NW_010729081_1:6565123_to_6564566	AREMGGVTSSMAAK;KIETGEGEEK	LKTKRFLTPLDREIDRQRKIETGEGEEKAREMGGVTSSMAAKFAFFPPNPPSYKVIADEVTGLLILSPFPHRENVDVLKLPTRRGTEIMAIYVRHPMATSTVLYSHGNAADLGQMYELFIELSIHLGVNLMGYYLLLLVLFLSKKFRCFF	>NW_010729081_1	CTG	LKTKRFLTPLDREIDRQRKIETGEGEEKAREMGGVTSSMAAKFAFFPPNPPSYKVIADEVTGLLILSPFPHRENVDVLKLPTRRGTEIMAIYVRHPMATSTVLYSHGNAADLGQMYELFIELSIHLGVNLMGYYLLLLVLFLSKKFRCFF	6564566	6565015	-	CTGAAAACTAAAAGATTTCTTACACCATTAGATAGAGAAATTGATAGACAGAGAAAGATAGAGACAGGAGAAGGAGAAGAGAAAGCGAGAGAGATGGGAGGAGTGACTTCGTCCATGGCGGCCAAGTTCGCATTCTTCCCACCCAATCCTCCTTCTTACAAGGTAATTGCAGACGAAGTCACTGGTCTCTTGATTCTGAGCCCCTTCCCTCACCGTGAGAACGTCGATGTTCTCAAATTGCCCACTCGTCGTGGCACTGAGATTATGGCCATCTACGTTCGACATCCCATGGCGACCTCTACTGTCCTCTACTCTCATGGCAACGCCGCCGATCTCGGCCAGATGTATGAGCTCTTCATCGAATTGAGTATCCATCTGGGAGTCAATCTCATGGGGTAC…
>NW_010729081_1:4130130_to_4131887	KQMAVMDFK;KQMAVMDFKK	MVSKVRKQMAVMDFKKEPGYSWVELGKEGQVFYAGEASNKNRDEILGLLKHLDMEMRKRGYIPDTSLVLQDLEHLEK	>NW_010729081_1	ATG	MVSKVRKQMAVMDFKKEPGYSWVELGKEGQVFYAGEASNKNRDEILGLLKHLDMEMRKRGYIPDTSLVLQDLEHLEK	4131657	4131887	+	ATGGTGTCCAAGGTGAGGAAGCAGATGGCGGTTATGGATTTTAAAAAAGAACCTGGTTACAGTTGGGTTGAATTGGGTAAGGAGGGCCAGGTATTCTATGCGGGGGAGGCATCAAACAAAAACAGGGACGAGATTCTTGGGTTGCTAAAGCATTTGGATATGGAGATGAGGAAGAGAGGTTACATTCCAGATACTAGCCTTGTTCTACAGGACCTGGAACACCTAGAGAAG
>NW_010729078_1:9853172_to_9852942	CRCNGKPRKFERRR;NARENERCRCNGKPRKFERRRENMQNR	LTREPFINGQAIPYDPKYHKEWVRKNARENERCRCNGKPRKFERRRENMQNRDFQARKMPLNCDAQNPHAKYGRYAT	>NW_010729078_1	TTG	LTREPFINGQAIPYDPKYHKEWVRKNARENERCRCNGKPRKFERRRENMQNRDFQARKMPLNCDAQNPHAKYGRYAT	9852942	9853172	-	TTGACAAGGGAACCTTTTATTAATGGGCAGGCCATTCCATATGACCCTAAATACCATAAGGAATGGGTAAGAAAAAATGCACGGGAAAATGAGAGATGTAGGTGCAATGGCAAACCCCGTAAATTTGAGAGGAGAAGAGAAAATATGCAAAACCGTGATTTCCAAGCTAGAAAAATGCCACTTAACTGTGATGCTCAAAACCCCCATGCCAAATATGGGAGGTATGCCACC
>NW_010729074_1:12581168_to_12580908	KNQISMEEVQVFDVYMFQEK;NQISMEEVQVFDVYMFQEK	MENRKNQISMEEVQVFDVYMFQEKRLMPLKSWERMEISLETFNFEHLIVFPMKLLSSKIQFSPIGSVDMINTNGAIRETHGCVQVLM	>NW_010729074_1	ATG	MENRKNQISMEEVQVFDVYMFQEKRLMPLKSWERMEISLETFNFEHLIVFPMKLLSSKIQFSPIGSVDMINTNGAIRETHGCVQVLM	12580908	12581168	-	ATGGAAAACAGAAAGAACCAGATTTCCATGGAAGAGGTACAAGTGTTTGATGTTTATATGTTCCAAGAAAAGAGGTTGATGCCCTTGAAGTCATGGGAACGTATGGAGATTTCATTGGAGACTTTTAATTTCGAGCATCTTATAGTTTTTCCGATGAAGTTATTATCGAGCAAAATCCAATTTTCTCCTATTGGATCAGTCGACATGATTAATACCAACGGTGCCATTCGAGAAACACATGGTTGTGTTCAAGTTCTGATG
>NW_010729088_1:8362268_to_8361396	DMVSPMCLWHYR;RTRDMVSPMCLWHYR	MITIKRNNKFIACGELEKGLYVLHLSLETNLTKTTSVEIPKKRTRDMVSPMCLWHYRLGHIGIDQITRLVKDGPLGFLTVENLPTCEPCLRGKMTKRPFNGKPERCTGTLDLIHSDVCGPLSVRTRNQHVYFITFTDDFSRYGYVYIMRHKTESFEKFKEFRQEVKKQLGREIKALRSDRGGKYLSDEFRDYLKANGIISQLAPPATPQHNGVSEIRNRTLLDMVRSLLTRLELPTSFWGYALETAIYVLNRVSTKSVPKTLYELWTERNQVSDT	>NW_010729088_1	ATG	MITIKRNNKFIACGELEKGLYVLHLSLETNLTKTTSVEIPKKRTRDMVSPMCLWHYRLGHIGIDQITRLVKDGPLGFLTVENLPTCEPCLRGKMTKRPFNGKPERCTGTLDLIHSDVCGPLSVRTRNQHVYFITFTDDFSRYGYVYIMRHKTESFEKFKEFRQEVKKQLGREIKALRSDRGGKYLSDEFRDYLKANGIISQLAPPATPQHNGVSEIRNRTLLDMVRSLLTRLELPTSFWGYALETAIYVLNRVSTKSVPKTLYELWTERNQVSDT	8361396	8362220	-	ATGATTACTATCAAAAGGAACAACAAATTCATCGCATGCGGGGAATTGGAGAAAGGTCTCTATGTTCTACATCTTTCTCTAGAAACTAATCTAACCAAAACTACGTCAGTCGAAATCCCCAAGAAAAGGACTCGTGACATGGTAAGTCCCATGTGCCTGTGGCATTACCGTCTTGGCCACATCGGTATTGACCAAATCACAAGATTGGTAAAGGATGGTCCTTTGGGTTTTCTAACCGTAGAAAACCTTCCCACTTGTGAGCCTTGTCTTAGAGGCAAGATGACAAAGCGGCCATTTAATGGTAAGCCTGAAAGATGTACAGGCACACTTGACCTTATACATAGTGATGTATGTGGTCCCCTGAGTGTTAGGACACGCAATCAACACGTGTATTTTATC…
>NW_010729110_1:4291138_to_4291620	EMGGGGMLR;NREMGGGGMLRAVGK	LFGKNREMGGGGMLRAVGKVVGAGVGGVQEVVSRSTTTAHKRPTTSNLRSLPSSSLASSRNLPVSATSATAPTWPSSSPSHCFCDGDEWEWEPVDGIEDERVNGFYYSSRYALGSVPSMDEVQDAISSLRQ	>NW_010729110_1	TTG	LFGKNREMGGGGMLRAVGKVVGAGVGGVQEVVSRSTTTAHKRPTTSNLRSLPSSSLASSRNLPVSATSATAPTWPSSSPSHCFCDGDEWEWEPVDGIEDERVNGFYYSSRYALGSVPSMDEVQDAISSLRQ	4291228	4291620	+	TTGTTTGGGAAAAATAGGGAGATGGGAGGAGGAGGGATGCTAAGAGCAGTTGGAAAGGTAGTTGGTGCTGGTGTGGGTGGAGTCCAAGAGGTCGTCTCAAGGTCCACCACCACCGCCCACAAGAGGCCCACCACCTCCAACCTCCGCTCTCTGCCGTCTTCTTCCTTGGCTTCTTCACGTAACCTTCCCGTCTCGGCCACATCTGCGACCGCACCCACTTGGCCTTCTAGCTCTCCTTCTCACTGTTTCTGTGACGGTGATGAGTGGGAGTGGGAGCCTGTAGATGGGATAGAAGACGAAAGAGTAAATGGGTTTTATTACAGTAGTAGATATGCTCTGGGATCGGTCCCGTCTATGGATGAAGTCCAAGATGCCATCTCTTCTCTTCGGCAG
>NW_010729145_1:2174611_to_2175105	EPEAGGSSSSAGRCGR;EPEAGGSSSSAGRCGRISPGK	MAREPEAGGSSSSAGRCGRISPGKVTKIIFPVYSGDDPVPWIYRAEHYFEYHETPTHQQVPIASIHLDGEAIMWYQWYRKTHPQTTWMDFTLYV	>NW_010729145_1	ATG	MAREPEAGGSSSSAGRCGRISPGKVTKIIFPVYSGDDPVPWIYRAEHYFEYHETPTHQQVPIASIHLDGEAIMWYQWYRKTHPQTTWMDFTLYV	2174824	2175105	+	ATGGCGAGGGAACCAGAAGCTGGAGGATCCAGTAGCAGTGCAGGAAGATGCGGCAGGATTTCCCCAGGAAAGGTGACGAAAATCATATTCCCAGTTTACTCAGGTGATGACCCGGTACCCTGGATTTATCGAGCTGAACATTATTTTGAATACCATGAGACCCCGACGCATCAACAAGTGCCTATTGCCTCCATCCACCTGGATGGGGAGGCCATTATGTGGTACCAATGGTACCGGAAAACCCACCCCCAGACTACTTGGATGGACTTCACCCTTTACGTG
>NW_010729195_1:902630_to_901953	EQTEILLQAMEEAK;KEFKLNRWLTRR	MKEQTEILLQAMEEAKVKVVEEYKSSAELRERLVEAGTADYRKEFKLNRWLTRREFPHLDLSAITTSKITKEMAIEAAKDPDFQAESDDDLLDDEGEEVGAAEDRMETDPPVEVSIKDEEPRTD	>NW_010729195_1	ATG	MKEQTEILLQAMEEAKVKVVEEYKSSAELRERLVEAGTADYRKEFKLNRWLTRREFPHLDLSAITTSKITKEMAIEAAKDPDFQAESDDDLLDDEGEEVGAAEDRMETDPPVEVSIKDEEPRTD	901953	902324	-	ATGAAGGAACAGACTGAAATCTTGCTTCAGGCGATGGAGGAGGCCAAGGTCAAGGTAGTCGAGGAGTATAAGTCTTCGGCGGAGCTTCGAGAAAGATTGGTCGAGGCTGGGACAGCGGACTACCGCAAGGAGTTTAAGCTCAATAGGTGGTTGACCCGGCGTGAATTTCCCCACCTCGACCTCAGTGCCATCACCACGTCTAAGATCACCAAAGAGATGGCCATTGAAGCCGCCAAGGATCCTGACTTCCAGGCAGAGAGCGACGACGACCTACTTGATGACGAGGGAGAGGAGGTTGGTGCCGCCGAGGACCGTATGGAGACAGATCCTCCTGTTGAAGTCTCCATTAAGGATGAGGAGCCCCGAACTGAT
>NW_010729242_1:1129559_to_1128888	ENASAAVLR;ENASAAVLRSGK	MSLDEIVKTLATNTQQFQQETRASIQNLGNQISQLATSISKLEAQNSGKLPSQTVVNPKENASAAVLRSGKELQPQSTSPRKADKGQKEEDKQDSNESPIKVISDPPLPKITNAIVPPFPSRLEKSKKEEYKQEVLETFRKVEINKPLLGSIKQIPKYAKFLKELCTNKGGCESMRR	>NW_010729242_1	ATG	MSLDEIVKTLATNTQQFQQETRASIQNLGNQISQLATSISKLEAQNSGKLPSQTVVNPKENASAAVLRSGKELQPQSTSPRKADKGQKEEDKQDSNESPIKVISDPPLPKITNAIVPPFPSRLEKSKKEEYKQEVLETFRKVEINKPLLGSIKQIPKYAKFLKELCTNKGGCESMRR	1128888	1129418	-	ATGTCATTAGATGAAATCGTTAAGACTCTTGCTACTAACACTCAACAATTTCAACAGGAAACAAGGGCCAGCATTCAGAATTTAGGAAACCAAATCAGTCAGCTTGCTACTTCCATTAGCAAGTTGGAGGCGCAGAACTCTGGAAAGCTACCATCGCAGACGGTAGTTAATCCCAAGGAAAATGCTAGTGCAGCAGTGCTGAGAAGCGGGAAGGAATTACAGCCACAATCTACCTCACCAAGGAAGGCAGATAAGGGACAGAAGGAAGAGGATAAACAAGATTCAAACGAAAGCCCCATTAAGGTAATATCTGACCCCCCTCTCCCAAAGATTACTAATGCCATTGTGCCTCCATTTCCTAGTAGGTTGGAAAAATCCAAGAAGGAAGAATATAAGCAA…
>NW_010729304_1:560574_to_560783	QEGNYCKTTDRR;RQEGNYCKTTDRR	MGHSKARISRRQEGNYCKTTDRRDFETLAMKEKESVQVFVSKVSGIVNHMKSYGESVSNETVVRF	>NW_010729304_1	ATG	MGHSKARISRRQEGNYCKTTDRRDFETLAMKEKESVQVFVSKVSGIVNHMKSYGESVSNETVVRF	560589	560783	+	ATGGGACATTCTAAAGCAAGAATTTCTAGGCGACAAGAAGGTAATTACTGTAAAACTACAGATCGTCGTGATTTTGAAACATTGGCTATGAAAGAAAAAGAATCTGTGCAAGTATTTGTATCTAAGGTGTCTGGGATTGTTAATCATATGAAGTCATATGGTGAAAGTGTTAGTAATGAAACTGTTGTAAGGTTT
>NW_010729348_1:492230_to_492571	KQTNGGNGYVGPIAK;QEPSLSHANGHSGQSSSGPSRDNTEEGR;QTNGGNGYVGPIAK	MSEALLTRQEPSLSHANGHSGQSSSGPSRDNTEEGRPMFSSKLAKLEFPKYSDDDPTEWFARVDQFFEYQHTEEPQKVSLASFHLKKQTNGGNGYVGPIAKTERR	>NW_010729348_1	ATG	MSEALLTRQEPSLSHANGHSGQSSSGPSRDNTEEGRPMFSSKLAKLEFPKYSDDDPTEWFARVDQFFEYQHTEEPQKVSLASFHLKKQTNGGNGYVGPIAKTERR	492257	492571	+	ATGTCCGAAGCCTTGTTGACTCGGCAGGAACCATCTCTGAGCCACGCTAATGGTCACAGCGGACAGTCCTCCTCCGGACCTTCTCGTGACAATACAGAAGAAGGACGACCCATGTTCTCCTCGAAATTAGCCAAGCTCGAGTTTCCCAAGTATTCCGATGATGACCCAACCGAATGGTTCGCCCGTGTTGACCAATTCTTCGAATACCAGCACACCGAGGAACCACAGAAGGTATCACTCGCCTCCTTCCATTTGAAGAAGCAAACCAATGGTGGCAATGGTTACGTCGGGCCTATCGCGAAGACAGAAAGGAGG
>NW_010729431_1:155211_to_154954	PRISGTSMSSSMFNTMK;PRISGTSMSSSMFNTMKSTGK	LSCPCWTSIIAFPVARKGRPRISGTSMSSSMFNTMKSTGKINLSTLTSTSSMIPLGCLMDLSANCNATLVGWGSPNPNFLKIK	>NW_010729431_1	CTG	LSCPCWTSIIAFPVARKGRPRISGTSMSSSMFNTMKSTGKINLSTLTSTSSMIPLGCLMDLSANCNATLVGWGSPNPNFLKIK	154954	155202	-	CTGAGTTGCCCTTGTTGGACATCAATCATTGCCTTTCCTGTAGCTAGGAAGGGTCGCCCTAGGATAAGTGGGACGTCAATGTCCTCTTCCATGTTTAACACTATGAAATCCACGGGAAAAATAAACTTGTCAACCTTAACAAGTACATCCTCTATGATTCCCCTAGGATGCTTGATGGACCTATCAGCTAATTGCAATGCAACTCTAGTGGGTTGGGGTTCACCCAACCCTAATTTCTTAAAAATCAAA

## Sheet: Table S8F
Table S8F. 24 novel tissue-specific genes in Sp tissue.
Query_ID	Peptides	Protein_seq	Splice_peptide	Start codon	Protein_seq	Start	Stop	Strand	Sequence
>NW_010729271_1:55700_to_56605	QVQQEAQEAQEAQEMAEQRTMMDYAK;TPEVAHALIEKMAANNYQWYSERTQTR	LEEILYDPEIERTLRVRLSAARQVQQEAQEAQEAQEMAEQRTMMDYAKPTLTGAASSIIRPNIAANNFEIKPSIIQMIQNTVQFCGLAHEDPNAHISNFLEICDTFKHNGVSDDTIRLRLFPFSLKDKAKAWLNSLPVGSIATWDEMASCFLSKYFPPSKTGKMRNDITTFFQQEGESLYESWERYKELLRRVPHHGLPIWLQVQTFYNGLIDSNMTILDAAAGESINNKTPEVAHALIEKMAANNYQWYSERTQTRKQQGLHNVDTYTTLSAQLGALSKKIEEMQIAAMHV	>NW_010729271_1	CTG	LEEILYDPEIERTLRVRLSAARQVQQEAQEAQEAQEMAEQRTMMDYAKPTLTGAASSIIRPNIAANNFEIKPSIIQMIQNTVQFCGLAHEDPNAHISNFLEICDTFKHNGVSDDTIRLRLFPFSLKDKAKAWLNSLPVGSIATWDEMASCFLSKYFPPSKTGKMRNDITTFFQQEGESLYESWERYKELLRRVPHHGLPIWLQVQTFYNGLIDSNMTILDAAAGESINNKTPEVAHALIEKMAANNYQWYSERTQTRKQQGLHNVDTYTTLSAQLGALSKKIEEMQIAAMHV	55730	56605	+	CTGGAGGAAATCCTCTACGACCCGGAGATTGAAAGAACTCTCCGTGTCCGACTAAGCGCAGCCAGACAAGTCCAGCAAGAAGCTCAAGAAGCTCAAGAAGCTCAAGAAATGGCTGAGCAGAGGACTATGATGGACTATGCCAAACCCACTCTCACTGGAGCTGCCTCCAGTATTATCAGGCCCAATATTGCTGCTAACAACTTTGAGATCAAACCTTCCATCATACAAATGATTCAAAACACGGTGCAATTCTGTGGATTGGCCCACGAAGATCCCAATGCACACATTTCTAACTTTTTAGAAATTTGTGACACCTTCAAACACAATGGGGTAAGTGATGATACCATTAGGCTGAGGTTATTCCCATTTTCTTTGAAGGATAAAGCCAAAGCATGGCTG…
>NW_010729225_1:1411378_to_1412457	GQAASGNLVASHSNDSSKHSSTVTSSPMGQISNSSR;RKKMQVDTQIK	MPDLHHVHYLVRNEEVRRKKMQVDTQIKPAEQPVEHSALISTNQKGNKYSDKRHLKCTHCGGERHVKETCWVLYPHLKPAALRKDKKHQKGQAASGNLVASHSNDSSKHSSTVTSSPMGQISNSSRHGSSGFTADEVEVLSRALAHLRTNSLASTSLARLDIVSALSATSSIGHASWIIDSGATDHMTHMSSLFSSYQLLSGQDKMRVADGSLSTISGKGVVDLSKDLSLKSVLHVPNLSSNLLSVSKLTKNLNCSITFFLLIVSFRTD	>NW_010729225_1	ATG	MPDLHHVHYLVRNEEVRRKKMQVDTQIKPAEQPVEHSALISTNQKGNKYSDKRHLKCTHCGGERHVKETCWVLYPHLKPAALRKDKKHQKGQAASGNLVASHSNDSSKHSSTVTSSPMGQISNSSRHGSSGFTADEVEVLSRALAHLRTNSLASTSLARLDIVSALSATSSIGHASWIIDSGATDHMTHMSSLFSSYQLLSGQDKMRVADGSLSTISGKGVVDLSKDLSLKSVLHVPNLSSNLLSVSKLTKNLNCSITFFLLIVSFRTD	1411651	1412457	+	ATGCCAGACTTACATCATGTCCATTACCTCGTGAGGAATGAAGAGGTTAGAAGAAAAAAGATGCAAGTTGATACTCAAATTAAGCCAGCTGAGCAGCCTGTTGAACATTCGGCCCTAATTTCTACAAATCAGAAAGGGAATAAGTACTCGGACAAGAGGCATCTGAAGTGCACCCACTGTGGAGGAGAAAGGCATGTGAAAGAGACTTGTTGGGTTCTCTATCCACATCTGAAACCAGCTGCTTTGAGGAAAGATAAGAAGCATCAGAAGGGTCAAGCTGCAAGTGGGAATCTGGTTGCTAGTCACAGTAATGATAGCTCAAAACACTCATCCACAGTTACTTCTTCCCCCATGGGACAAATTTCTAATTCCTCCAGACACGGTTCCTCGGGTTTCACT…
>NW_010729220_1:41225_to_41941	KFVQNSNNNSNKTGR;NKNLYCSFHRYHSHSTENCK	MAIKDTPYVKWPPRLRGIPNGRNKNLYCSFHRYHSHSTENCKNLRDEIEELICHGYLRKFVQNSNNNSNKTGRQGEHGKEAPESSSRPAEQSQRQPPKERQVRGTIHVIVGGEAAREEQNPLKWPRTEEPIFFTEDDARGVHYPHDDALVINLRINDFEVRRILVDSGSSADILFKAAFDQLQL	>NW_010729220_1	ATG	MAIKDTPYVKWPPRLRGIPNGRNKNLYCSFHRYHSHSTENCKNLRDEIEELICHGYLRKFVQNSNNNSNKTGRQGEHGKEAPESSSRPAEQSQRQPPKERQVRGTIHVIVGGEAAREEQNPLKWPRTEEPIFFTEDDARGVHYPHDDALVINLRINDFEVRRILVDSGSSADILFKAAFDQLQL	41390	41941	+	ATGGCGATCAAGGACACCCCGTATGTGAAGTGGCCACCCCGTTTGAGGGGAATTCCCAATGGGAGAAATAAGAATCTGTACTGTAGTTTTCATAGATATCACAGTCATAGCACCGAAAATTGTAAAAACCTCCGCGACGAGATTGAGGAGCTCATCTGTCACGGATATTTAAGGAAATTTGTACAAAATAGTAATAATAATAGTAATAAGACAGGTCGGCAAGGGGAGCACGGTAAGGAGGCTCCCGAGTCCAGCAGCAGGCCGGCCGAACAGTCACAAAGGCAACCTCCGAAAGAGAGGCAGGTTCGGGGCACCATCCACGTGATAGTGGGAGGTGAAGCCGCCCGGGAAGAACAGAATCCTCTGAAGTGGCCGAGGACAGAAGAGCCAATTTTCTTT…
>NW_010729184_1:666598_to_665243	EGIVLGHNASSK;GHHGASRTASK	MVKEGIVLGHNASSKGIEVDKAKVELIEKLPPPQSLKEVRGFLRHVGFYRRFIKDFSKIAKPLTNLLIKDVPFEFDDNCLHAFNTLKEKLIQAPIVSALVWELPFEIMCDASTLGAVLGQRIDKKFHTIYYASRTMNEAQRNYSTTEKELLAIIFAIEKFRFYLLLSKVVVFTDHVGLRYLLAKKDAKPRLLRWILLLQEFDLEIKDKKGSENTVADHLSRLDENYVENINDLPLHDEFPNEQLYAINIKNEPWFADFANFLAGKVVSLHLTYQQKKKIFFDVKYYLWDEPYLYKICRDGMIRRCIPEEEVRNVISFCHDKEVRGHHGASRTASKIL	>NW_010729184_1	ATG	MVKEGIVLGHNASSKGIEVDKAKVELIEKLPPPQSLKEVRGFLRHVGFYRRFIKDFSKIAKPLTNLLIKDVPFEFDDNCLHAFNTLKEKLIQAPIVSALVWELPFEIMCDASTLGAVLGQRIDKKFHTIYYASRTMNEAQRNYSTTEKELLAIIFAIEKFRFYLLLSKVVVFTDHVGLRYLLAKKDAKPRLLRWILLLQEFDLEIKDKKGSENTVADHLSRLDENYVENINDLPLHDEFPNEQLYAINIKNEPWFADFANFLAGKVVSLHLTYQQKKKIFFDVKYYLWDEPYLYKICRDGMIRRCIPEEEVRNVISFCHDKEVRGHHGASRTASKIL	665243	666253	-	ATGGTTAAGGAAGGAATAGTTCTAGGGCATAATGCGTCATCCAAGGGCATTGAAGTAGATAAAGCTAAAGTAGAACTAATTGAAAAACTTCCTCCACCTCAATCTTTAAAGGAAGTTAGGGGTTTTCTTAGGCATGTAGGTTTTTATAGAAGATTCATTAAGGATTTTTCTAAAATAGCTAAACCCTTGACAAATCTTCTAATTAAGGATGTACCTTTTGAATTTGATGATAATTGTTTGCATGCATTCAACACTCTCAAGGAAAAATTGATTCAAGCCCCCATTGTATCAGCCCTTGTATGGGAACTACCCTTTGAAATCATGTGTGATGCAAGTACTTTAGGTGCAGTTTTGGGGCAAAGAATAGATAAGAAATTTCATACCATTTATTATGCAAGT…
>NW_010729184_1:137261_to_136164	FTAGFVGK;QWHEKFDNVLVTNGYDRNDSNK	MGKFTAGFVGKGFRQKKDVDFFDTYSPVARLTTIRVLFPITSIYKRVVHQMDVKTTFLNGELEDEIYIRQPEGFIIPGQENKVCKLIKSLYGLKQAPKQWHEKFDNVLVTNGYDRNDSNKCVYSKFENNKGVMICLYVDDMLIMGTSLVVVKEIKQFLMSKFDTKDLGEANAILGTRIHKQQGNFILSQSHYVESILRKFGHYDCKPVKTPLDCSIHLRKHVGEPVSQKEYKYNWISILLNELYKTGHSYSCGKIKSAYS	>NW_010729184_1	ATG	MGKFTAGFVGKGFRQKKDVDFFDTYSPVARLTTIRVLFPITSIYKRVVHQMDVKTTFLNGELEDEIYIRQPEGFIIPGQENKVCKLIKSLYGLKQAPKQWHEKFDNVLVTNGYDRNDSNKCVYSKFENNKGVMICLYVDDMLIMGTSLVVVKEIKQFLMSKFDTKDLGEANAILGTRIHKQQGNFILSQSHYVESILRKFGHYDCKPVKTPLDCSIHLRKHVGEPVSQKEYKYNWISILLNELYKTGHSYSCGKIKSAYS	136164	136943	-	ATGGGTAAATTCACGGCCGGGTTTGTTGGTAAGGGGTTCAGACAAAAGAAAGATGTAGACTTCTTTGACACATACTCCCCGGTTGCAAGATTAACAACAATTAGGGTTTTGTTTCCTATAACATCCATTTACAAACGAGTAGTTCATCAAATGGATGTGAAAACAACTTTCTTAAATGGGGAACTAGAGGATGAAATTTACATTAGGCAACCTGAAGGCTTCATAATACCAGGACAAGAAAATAAAGTATGTAAATTAATTAAGTCTTTGTATGGCTTAAAACAAGCTCCCAAACAATGGCATGAAAAATTTGATAATGTGTTAGTAACTAATGGGTATGACAGAAATGATTCTAATAAATGTGTCTATAGCAAATTTGAAAATAATAAAGGAGTAATG…
>NW_010729180_1:1103685_to_1102630	DQMKCQADQHRRK;VARDQMKCQADQHR	MTPFEAVYGIPPPSLLAYVLGTARIGAVDEYLRDWDIILCESQHNLRVARDQMKCQADQHRRKASFDVGDYVYVKLQPYRQTSVAFRRSMKLAPRYFGPYLIIEKVGLVAYRLALPLGSQIHNVFHVSLLQKHLGPVTPTSTQLPPISDTSTILPQPEAVLDCRIIRKGKYHPKSEILVK	>NW_010729180_1	ATG	MTPFEAVYGIPPPSLLAYVLGTARIGAVDEYLRDWDIILCESQHNLRVARDQMKCQADQHRRKASFDVGDYVYVKLQPYRQTSVAFRRSMKLAPRYFGPYLIIEKVGLVAYRLALPLGSQIHNVFHVSLLQKHLGPVTPTSTQLPPISDTSTILPQPEAVLDCRIIRKGKYHPKSEILVK	1102630	1103169	-	ATGACACCCTTCGAAGCAGTTTACGGTATCCCACCCCCAAGTCTACTGGCTTATGTACTAGGAACGGCTCGCATTGGGGCCGTTGATGAATACTTGCGTGACTGGGACATCATTCTATGTGAGTCGCAACACAACCTTCGGGTAGCGCGGGATCAGATGAAATGTCAAGCAGACCAACACCGAAGGAAAGCTTCATTCGACGTGGGTGATTATGTGTATGTGAAATTGCAGCCATACCGACAGACTTCTGTGGCTTTTCGGCGCTCTATGAAGCTCGCCCCACGTTACTTTGGGCCATACCTAATCATTGAGAAGGTAGGATTGGTGGCCTACCGATTGGCCTTGCCTCTTGGCTCTCAAATCCATAATGTGTTCCATGTCAGCTTGCTACAGAAGCAT…
>NW_010729164_1:1451422_to_1451778	ERMQCLPAVEQQWSR;RERERMQCLPAVEQQWSR	MEKRERERMQCLPAVEQQWSRKPCEEENKVGVKKGAWSEMEDQLLLNGIQKRGESKRKWSDISRQAGL	>NW_010729164_1	ATG	MEKRERERMQCLPAVEQQWSRKPCEEENKVGVKKGAWSEMEDQLLLNGIQKRGESKRKWSDISRQAGL	1451575	1451778	+	ATGGAAAAGAGAGAGAGAGAGAGGATGCAATGTCTTCCAGCTGTGGAACAACAATGGAGCAGGAAACCATGTGAAGAGGAGAATAAAGTAGGAGTGAAGAAAGGAGCTTGGTCTGAGATGGAGGATCAATTACTTCTCAATGGCATTCAAAAGCGTGGGGAAAGTAAGCGGAAATGGAGTGATATCAGTAGACAAGCAGGTTTG
>NW_010729130_1:748572_to_749183	KQMRSELYQGLQDAMTSGNNDAR;SELYQGLQDAMTSGNNDAR	MPLQYPLLFPYGENGWSINIPCERVRIIRSIGRDIISIREFHACQLQDRIEEGKTLLQGGYLLQQYLTDAYVVVEEEHLRFIKLNKKQMRSELYQGLQDAMTSGNNDARLVGHKVQSIGNAMCIEKTILRRIGIRLGYV	>NW_010729130_1	ATG	MPLQYPLLFPYGENGWSINIPCERVRIIRSIGRDIISIREFHACQLQDRIEEGKTLLQGGYLLQQYLTDAYVVVEEEHLRFIKLNKKQMRSELYQGLQDAMTSGNNDARLVGHKVQSIGNAMCIEKTILRRIGIRLGYV	748767	749183	+	ATGCCGCTACAATATCCCTTATTGTTTCCATATGGCGAAAATGGTTGGAGCATTAACATTCCATGTGAAAGAGTTAGAATTATTAGAAGCATCGGAAGAGACATTATTTCTATAAGAGAATTTCATGCATGCCAACTTCAAGATCGAATAGAAGAAGGGAAAACACTATTACAAGGTGGCTATCTGTTACAACAATACCTAACTGATGCATATGTAGTTGTAGAGGAAGAACACCTTAGGTTTATCAAATTGAATAAAAAACAAATGAGAAGCGAGTTGTACCAAGGTTTACAAGATGCAATGACTTCAGGAAATAATGATGCTCGATTAGTTGGTCACAAGGTTCAAAGTATTGGAAATGCAATGTGTATTGAAAAGACAATTTTAAGACGTATCGGG…
>NW_010729100_1:3769979_to_3769413	IQWVGRSANSMADGLAKQGVNR;VSLTWEPPPENFLK	VANCSSRKTKVSLTWEPPPENFLKLNFDASSLGNPGPSGVGGVLRNEAGNVVLIYSGPIGAGNSIRAELAAVIQGVQLAVQIGVEHLIIEGDSKVVVGWLQNPGSIVWCFKNEIKKFNCLTRSLTVRIQWVGRSANSMADGLAKQGVNRESLYWAQL	>NW_010729100_1	GTG	VANCSSRKTKVSLTWEPPPENFLKLNFDASSLGNPGPSGVGGVLRNEAGNVVLIYSGPIGAGNSIRAELAAVIQGVQLAVQIGVEHLIIEGDSKVVVGWLQNPGSIVWCFKNEIKKFNCLTRSLTVRIQWVGRSANSMADGLAKQGVNRESLYWAQL	3769413	3769883	-	GTGGCTAATTGTTCATCTAGAAAGACTAAAGTGAGTCTGACTTGGGAACCCCCTCCTGAGAATTTTTTGAAGCTGAACTTCGATGCAAGTAGTCTTGGTAATCCAGGTCCATCAGGGGTGGGAGGGGTACTGAGGAATGAGGCTGGGAATGTGGTTCTTATCTACTCGGGGCCAATAGGAGCTGGAAACTCCATTAGGGCGGAACTTGCAGCTGTTATCCAAGGAGTACAGCTAGCTGTGCAGATAGGTGTGGAACATCTGATAATAGAAGGGGACTCCAAGGTGGTGGTGGGATGGCTACAAAACCCAGGCTCTATAGTGTGGTGTTTTAAGAATGAAATTAAAAAATTCAACTGCCTGACAAGGAGCTTGACAGTGAGAATACAATGGGTGGGGAGA…
>NW_010729097_1:6423864_to_6422503	KREGEPPSQWDNRK;RKREGEPPSQWDNRK	MVVNQPATITEFLKLADRFIATEEEINQKGEGVPEKRKREGEPPSQWDNRKKKAAARGAKSGQSFQAPVADQTDYTPLNAKRAEILMVIKDAPYVKWPLHLRGNPNEINKNLYCTFHRDHSHSTENCKNLRDEIEELIRRGYLRNFIQNNNNDSNKTGRRGEHGKDAPESSSRPAEQSQKQPPEERPVWGTIHVIVGGSIIAGCTSATARTSVHEAAREEQNPPKRPKTEESIFLTEDDARGVHYPHDDALVIKLMINDFVVRRVLVDSGSSADILFKAAFDQLQLQGSDLKPANTPLVGFSGEDVRPLGKVTVPVEVGTWPYVVKLNHDFLVVATPSPYNAIIGCPITHVLRAVVSTYHLAMKFPTDFGVGVARGDQLESLKCYVAALKGKTKVADDL…	>NW_010729097_1	ATG	MVVNQPATITEFLKLADRFIATEEEINQKGEGVPEKRKREGEPPSQWDNRKKKAAARGAKSGQSFQAPVADQTDYTPLNAKRAEILMVIKDAPYVKWPLHLRGNPNEINKNLYCTFHRDHSHSTENCKNLRDEIEELIRRGYLRNFIQNNNNDSNKTGRRGEHGKDAPESSSRPAEQSQKQPPEERPVWGTIHVIVGGSIIAGCTSATARTSVHEAAREEQNPPKRPKTEESIFLTEDDARGVHYPHDDALVIKLMINDFVVRRVLVDSGSSADILFKAAFDQLQLQGSDLKPANTPLVGFSGEDVRPLGKVTVPVEVGTWPYVVKLNHDFLVVATPSPYNAIIGCPITHVLRAVVSTYHLAMKFPTDFGVGVARGDQLESLKCYVAALKGKTKVADDL…	6422503	6423732	-	ATGGTCGTCAACCAACCGGCGACCATAACTGAGTTCCTTAAGCTCGCGGACAGGTTTATAGCCACGGAGGAAGAGATCAACCAGAAGGGCGAAGGTGTGCCCGAGAAGAGAAAAAGGGAAGGAGAGCCTCCCAGTCAATGGGACAACCGAAAGAAAAAAGCTGCAGCTCGGGGGGCAAAGTCGGGTCAGTCGTTCCAAGCTCCTGTAGCGGACCAAACTGATTACACCCCACTGAACGCGAAGCGGGCCGAAATCCTGATGGTGATCAAGGACGCTCCGTATGTGAAGTGGCCACTCCATTTGAGGGGGAATCCCAATGAGATAAATAAGAACCTGTATTGTACTTTTCACAGAGATCACAGTCACAGTACCGAAAATTGTAAGAACCTCCGCGATGAG…
>NW_010729085_1:2886972_to_2887382	DNYASVRRENK;NAMNGGHNHFFFGSVNGQFPQCSSSGADNR	MLYFEQIRLRNAMNGGHNHFFFGSVNGQFPQCSSSGADNRTISARDNYASVRRENKGAEARSSSNENEADRPGERSCLHETEPGS	>NW_010729085_1	ATG	MLYFEQIRLRNAMNGGHNHFFFGSVNGQFPQCSSSGADNRTISARDNYASVRRENKGAEARSSSNENEADRPGERSCLHETEPGS	2887128	2887382	+	ATGCTATACTTCGAGCAGATCAGACTTCGAAATGCAATGAATGGAGGCCACAATCATTTCTTCTTCGGTTCAGTCAACGGCCAATTCCCCCAATGCTCAAGCAGTGGCGCCGACAACAGGACGATCTCCGCAAGAGATAACTACGCCTCTGTGAGAAGAGAGAACAAGGGAGCTGAGGCTCGGAGTAGCTCGAATGAGAATGAGGCTGACCGACCTGGAGAGAGATCATGTCTCCATGAAACAGAACCTGGCTCT
>NW_010729084_1:3042777_to_3043187	NVFWKNIMCGFGLPK;QLVDIKFQNWCAEMGIQQK	VEAEPLVSITARNVKNVFWKNIMCGFGLPKVLISDNGKQLVDIKFQNWCAEMGIQQKFTSVAHPQANGQVEVTNRDILHELKSRHA	>NW_010729084_1	GTG	VEAEPLVSITARNVKNVFWKNIMCGFGLPKVLISDNGKQLVDIKFQNWCAEMGIQQKFTSVAHPQANGQVEVTNRDILHELKSRHA	3042930	3043187	+	GTGGAAGCCGAACCGTTGGTAAGTATTACAGCCCGGAATGTAAAAAATGTCTTTTGGAAAAACATCATGTGCGGTTTTGGACTGCCCAAAGTCCTAATTTCGGATAACGGGAAGCAACTTGTAGACATCAAATTCCAGAACTGGTGCGCCGAGATGGGGATTCAGCAGAAGTTCACTTCGGTAGCACATCCACAAGCAAACGGGCAGGTCGAAGTAACAAATAGGGATATCCTCCACGAACTGAAATCTCGCCATGCG
>NW_010729083_1:4733838_to_4734233	HDDMLNCIEQWPR;HKHDDMLNCIEQWPR	VVKGNSSFLLFYDGKHKHDDMLNCIEQWPRCLYQFSFVKSGSMHGLVRGLVLLNCAGGMNNKAIVDDWRIKLLLPLLWLIDFLLKQQGIASAIFERVKQRYCSLLYQLSFRIQEYSMHESHAFMFYTERI	>NW_010729083_1	GTG	VVKGNSSFLLFYDGKHKHDDMLNCIEQWPRCLYQFSFVKSGSMHGLVRGLVLLNCAGGMNNKAIVDDWRIKLLLPLLWLIDFLLKQQGIASAIFERVKQRYCSLLYQLSFRIQEYSMHESHAFMFYTERI	4733844	4734233	+	GTGGTTAAAGGGAATTCTTCCTTTCTTTTATTTTATGATGGTAAACACAAGCATGATGACATGTTAAACTGTATTGAACAGTGGCCAAGGTGTTTATATCAATTTTCTTTTGTCAAATCAGGTTCGATGCATGGCCTGGTTCGGGGGCTTGTTCTTTTAAACTGTGCAGGTGGCATGAATAACAAGGCAATTGTTGATGACTGGAGAATCAAATTGTTGTTGCCTTTGCTTTGGTTAATCGATTTCTTATTGAAGCAACAGGGAATTGCATCGGCGATCTTTGAGCGTGTCAAGCAGAGGTACTGTTCCTTATTGTATCAACTCTCTTTTAGAATCCAAGAGTACTCGATGCACGAATCTCATGCTTTTATGTTTTACACAGAGAGAATC
>NW_010729080_1:3549814_to_3550674	RGGGTGSNMSER;RRGGGTGSNMSER	IKCLPLIPSFRSPSPQTRRRGGGTGSNMSERGETVYYSPIPHSPPPPEPRYQPPHNMSERGETVYYSPIPHSPPPPEPRYQPPPPPQQNYIVLPLCFPPSRLRVLRRRLIGFGALLLVAAVIYVIWPSDPDLKIVRVGLSHFHVRTSPTVCFDISMALTIKVRNKDLFFLNYSSIVVSIGYRGKQLGFVTSDGGLVRARGSSYVNATLLLDGIEVFHDMLPLLEDLARGSIAFDTITEVQGQLGFLFFFDIPLKVIANPSFLFDSYGLASECCNCFILSL	>NW_010729080_1	ATA	IKCLPLIPSFRSPSPQTRRRGGGTGSNMSERGETVYYSPIPHSPPPPEPRYQPPHNMSERGETVYYSPIPHSPPPPEPRYQPPPPPQQNYIVLPLCFPPSRLRVLRRRLIGFGALLLVAAVIYVIWPSDPDLKIVRVGLSHFHVRTSPTVCFDISMALTIKVRNKDLFFLNYSSIVVSIGYRGKQLGFVTSDGGLVRARGSSYVNATLLLDGIEVFHDMLPLLEDLARGSIAFDTITEVQGQLGFLFFFDIPLKVIANPSFLFDSYGLASECCNCFILSL	3549835	3550674	+	ATAAAATGCCTTCCATTAATCCCTTCCTTCCGGAGTCCATCCCCCCAGACCAGACGCCGAGGTGGTGGAACTGGAAGCAACATGTCAGAAAGGGGTGAGACAGTTTACTACTCACCCATACCTCATTCCCCTCCACCTCCAGAGCCCCGATACCAACCACCACACAACATGTCAGAAAGGGGTGAGACAGTTTACTACTCACCCATACCTCATTCCCCTCCACCTCCAGAGCCCCGATACCAACCACCACCACCACCTCAGCAGAACTACATCGTCCTTCCTCTCTGTTTCCCTCCAAGCCGGCTTCGCGTCCTCCGGCGTCGTCTCATCGGCTTCGGTGCTCTCCTCTTGGTCGCCGCTGTCATCTACGTCATCTGGCCCTCCGACCCTGACCTCAAA…
>NW_010729079_1:2025441_to_2025737	SGFGNEQVEQQYGAR;SNTTEDYNAHVSK	MRRSGFGNEQVEQQYGARSNTTEDYNAHVSKMLRMPSVIDAPPYPNVQGIFNKKPSPAVNQQETQPAAKEEVGQGYVQQRRFELCKWMTLKAR	>NW_010729079_1	ATG	MRRSGFGNEQVEQQYGARSNTTEDYNAHVSKMLRMPSVIDAPPYPNVQGIFNKKPSPAVNQQETQPAAKEEVGQGYVQQRRFELCKWMTLKAR	2025459	2025737	+	ATGAGGAGGTCTGGTTTTGGAAACGAACAGGTGGAGCAGCAATACGGTGCGCGCAGCAACACCACAGAAGACTATAATGCTCACGTCTCTAAGATGTTGAGGATGCCCAGTGTGATTGATGCCCCGCCCTACCCAAATGTTCAAGGCATCTTCAACAAGAAGCCCTCTCCTGCAGTCAATCAGCAGGAGACTCAACCTGCTGCTAAGGAAGAAGTGGGTCAGGGTTACGTCCAGCAAAGGCGATTTGAACTCTGCAAATGGATGACACTCAAGGCTCGC
>NW_010729106_1:1496870_to_1495971	VKVSDNTEMNR;VKVSDNTEMNRTNNEATR	LPCDSIRERERTRVKVSDNTEMNRTNNEATRKRCRCRARRASAKRSLPPAVNRTREEVSSIVTKSAPVLLSRPFPLAQELISAPRPQGFKTPALEMYNGKTDPNDHIDSFQSLMLLTRGDEASLYVAFPMTFRNTTRTWYRNLPSGLIKSWSQFVDLFTMHFITSKKCLKSTASLLNVVPWDNESIRSYISRFNTECLQVPNLYLAVQLTTAQKGVRHVKFSEHLGLNPPKTMEKFLEDASKFIQAEKDLGSKLEL	>NW_010729106_1	CTG	LPCDSIRERERTRVKVSDNTEMNRTNNEATRKRCRCRARRASAKRSLPPAVNRTREEVSSIVTKSAPVLLSRPFPLAQELISAPRPQGFKTPALEMYNGKTDPNDHIDSFQSLMLLTRGDEASLYVAFPMTFRNTTRTWYRNLPSGLIKSWSQFVDLFTMHFITSKKCLKSTASLLNVVPWDNESIRSYISRFNTECLQVPNLYLAVQLTTAQKGVRHVKFSEHLGLNPPKTMEKFLEDASKFIQAEKDLGSKLEL	1495971	1496738	-	CTGCCTTGTGATAGCATTCGAGAACGAGAGCGCACTAGAGTTAAGGTGTCAGACAACACCGAAATGAACAGAACCAACAATGAGGCCACGAGGAAGCGATGTCGTTGCAGAGCACGTCGAGCATCAGCCAAGAGAAGCCTGCCGCCAGCAGTAAATAGAACGAGGGAGGAAGTGAGCTCGATAGTTACAAAGTCGGCTCCAGTATTGTTGAGCCGGCCCTTCCCTCTGGCACAAGAACTTATTTCGGCTCCAAGGCCACAAGGATTCAAGACACCAGCGTTGGAGATGTACAATGGGAAGACTGATCCCAACGACCACATTGACAGCTTCCAGTCTTTAATGCTACTCACCAGAGGCGATGAAGCAAGCCTGTATGTGGCATTTCCAATGACCTTCAGA…
>NW_010729088_1:8411899_to_8412192	KSCQTQEQK;KSCQTQEQKKYR	MSLCLCLLKLANRARKRGRQRSLRKSCQTQEQKKYRASDACHFYKQTGHWKRNCPKYLESKKGNFESCVIETNLLVASASWCIDSGASTHACNSL	>NW_010729088_1	ATG	MSLCLCLLKLANRARKRGRQRSLRKSCQTQEQKKYRASDACHFYKQTGHWKRNCPKYLESKKGNFESCVIETNLLVASASWCIDSGASTHACNSL	8411908	8412192	+	ATGAGCCTATGTCTATGCTTGCTGAAGCTAGCAAATCGGGCAAGAAAAAGAGGAAGGCAAAGAAGTCTCAGAAAAAGCTGCCAAACCCAAGAGCAGAAGAAATACAGAGCATCGGATGCGTGTCACTTCTACAAACAGACCGGCCACTGGAAGAGGAATTGTCCTAAATACCTGGAATCCAAGAAGGGTAATTTCGAATCTTGTGTCATAGAAACCAATTTATTGGTGGCTTCTGCGTCCTGGTGTATTGACTCCGGGGCTTCAACTCATGCGTGTAACTCACTA
>NW_010729108_1:2573913_to_2574242	ADIISMKFNGTNYSMWKFR;DLEGYLNGKVTK	MVEKADIISMKFNGTNYSMWKFRFDFFVKEKDLEGYLNGKVTKPDETDTKVYSQWKLDNGKMVSWTLGSIVSHIAVPMRRI	>NW_010729108_1	ATG	MVEKADIISMKFNGTNYSMWKFRFDFFVKEKDLEGYLNGKVTKPDETDTKVYSQWKLDNGKMVSWTLGSIVSHIAVPMRRI	2574000	2574242	+	ATGGTTGAGAAGGCTGATATCATTTCCATGAAGTTTAATGGAACTAACTACAGTATGTGGAAGTTCCGTTTTGACTTCTTTGTTAAAGAAAAGGATCTGGAAGGATATTTGAATGGAAAGGTTACTAAACCGGATGAAACTGATACCAAGGTTTATTCACAATGGAAGCTGGATAATGGGAAAATGGTTTCCTGGACACTCGGTTCAATAGTATCTCATATTGCAGTACCCATGAGAAGAATT
>NW_010729130_1:3601715_to_3602641	EAPESNNRPAEPQK;EHGHSTEHCNNLR	MNKNLYYSFHREHGHSTEHCNNLRDEIEKLIRRGYLRNFVHHNNNNNSNKPGRQGEHNKEAPESNNRPAEPQKQPPEERPIRETIHMIVGGSIEAGCTSAAARASTREAAREEQNPPKQPRTEDPIFFTEDDARGVHYLHDDALVIKMKINDFEVRWVLIDSGSSPDILFKAAFDKLEFRESDLKPANTPLVGFSGEEVRPLGKVTVPVKVGTWPSTVRLSHDFLVVATPSPYNTIVGRPITHALKVVVSTYYLAMKFPTDFSIGVVRGDQLESRKCYVAALKGKAKIISDLELERPTE	>NW_010729130_1	ATG	MNKNLYYSFHREHGHSTEHCNNLRDEIEKLIRRGYLRNFVHHNNNNNSNKPGRQGEHNKEAPESNNRPAEPQKQPPEERPIRETIHMIVGGSIEAGCTSAAARASTREAAREEQNPPKQPRTEDPIFFTEDDARGVHYLHDDALVIKMKINDFEVRWVLIDSGSSPDILFKAAFDKLEFRESDLKPANTPLVGFSGEEVRPLGKVTVPVKVGTWPSTVRLSHDFLVVATPSPYNTIVGRPITHALKVVVSTYYLAMKFPTDFSIGVVRGDQLESRKCYVAALKGKAKIISDLELERPTE	3601745	3602641	+	ATGAATAAAAACTTGTACTACAGTTTTCATAGGGAACACGGTCATAGCACCGAACATTGTAATAATCTCCGCGACGAGATAGAGAAACTTATCCGTCGCGGATATCTACGAAATTTTGTACATCACAATAATAATAATAATAGTAATAAGCCAGGTCGGCAGGGAGAGCACAACAAAGAAGCTCCTGAGTCCAACAACCGGCCAGCGGAACCACAGAAGCAGCCCCCGGAGGAAAGACCAATTCGGGAAACAATCCACATGATCGTTGGAGGATCGATCGAGGCAGGGTGCACCTCGGCAGCAGCTCGCGCGTCAACCCGGGAAGCTGCCAGAGAAGAACAAAATCCCCCGAAGCAGCCTAGGACAGAAGACCCTATATTCTTCACCGAAGACGATGCA…
>NW_010729186_1:896441_to_897184	EASSGLASTSHR;QPDNFGPSTMTTDR	MGQGAVRGPLKVESPREAREASSGLASTSHRGRQPDNFGPSTMTTDRLQTLVARYRLPSDLVYSLPLGNFPWEHGHGEIVIFEEQLVASLRLPLHPLIVEVIKLFNITIDQLHPNPIRNVVGAISLFHDYNLPLDLDIFSCILSIRKNASCVLPEHRRTYYLSPSPGYKLLHELSNKVPTWK	>NW_010729186_1	ATG	MGQGAVRGPLKVESPREAREASSGLASTSHRGRQPDNFGPSTMTTDRLQTLVARYRLPSDLVYSLPLGNFPWEHGHGEIVIFEEQLVASLRLPLHPLIVEVIKLFNITIDQLHPNPIRNVVGAISLFHDYNLPLDLDIFSCILSIRKNASCVLPEHRRTYYLSPSPGYKLLHELSNKVPTWK	896639	897184	+	ATGGGTCAAGGAGCGGTCCGCGGTCCTCTCAAGGTGGAATCACCTCGGGAGGCGCGAGAGGCCTCAAGTGGTCTGGCATCCACCTCGCATCGAGGTCGGCAGCCAGACAACTTCGGTCCATCGACGATGACAACGGACAGGCTCCAGACCTTAGTAGCTCGGTATAGGCTTCCGAGCGACCTTGTATATAGCCTTCCCTTAGGTAATTTTCCCTGGGAGCATGGTCACGGCGAGATCGTGATCTTCGAGGAACAACTCGTAGCTAGCCTTCGTCTGCCACTTCACCCCCTGATCGTAGAGGTCATAAAACTCTTCAATATCACCATAGATCAGTTACATCCGAACCCCATTCGTAACGTAGTAGGAGCCATCTCGCTCTTCCATGACTATAACCTACCC…
>NW_010729243_1:1163193_to_1163690	IGDNNNNNNNNNNNNNNNNNNNNK;IGDNNNNNNNNNNNNNNNNNNNNKKK	IGDNNNNNNNNNNNNNNNNNNNNKKKKKKKKKKKKKKKKKMIDITAFTVPFRHYEWNVMPFGLKNAPSEFQRIMNEIFTPYTQFIIMYMDDMLIYSPSIRSHLKHLNIFLRAMKENGLAASAKKMKIFQTEIRFLGYQITKGKLALIQRAIDFASKIPNEIKDKT	>NW_010729243_1	ATT	IGDNNNNNNNNNNNNNNNNNNNNKKKKKKKKKKKKKKKKKMIDITAFTVPFRHYEWNVMPFGLKNAPSEFQRIMNEIFTPYTQFIIMYMDDMLIYSPSIRSHLKHLNIFLRAMKENGLAASAKKMKIFQTEIRFLGYQITKGKLALIQRAIDFASKIPNEIKDKT	1163196	1163690	+	ATTGGAGATAATAATAATAATAATAATAATAATAATAATAATAATAATAATAATAATAATAATAATAATAAGAAGAAGAAGAAGAAGAAGAAGAAGAAGAAGAAGAAGAAGAAGAAGAAAATGATAGATATAACAGCATTCACAGTACCTTTCAGACACTATGAATGGAATGTGATGCCTTTCGGGCTAAAAAATGCCCCATCTGAGTTTCAAAGGATTATGAATGAGATCTTCACTCCATACACACAATTCATAATAATGTATATGGATGATATGTTAATCTATTCTCCATCTATAAGATCCCACTTGAAACACCTGAATATATTCCTAAGGGCAATGAAGGAAAACGGATTAGCAGCATCTGCTAAAAAAATGAAAATCTTTCAAACAGAAATCAGA…
>NW_010729265_1:810013_to_809393	EENLQVILQER;EPIGLLMEEKK	MSIQCELNQALGQIHKLEKDARAQKEPIGLLMEEKKNLKEEKEDLKKEENLQVILQERKSIFDDVIKDALVKAVEDYKSSEEQCELLIETGTTAYRKGFKLSRWLMWRKFPELDLKAITTIEVAKEMADEATKDPGSNERSDNDLHEETAGEGAKDVVAEDGMGTDQPIDVTGGDEEPEID	>NW_010729265_1	ATG	MSIQCELNQALGQIHKLEKDARAQKEPIGLLMEEKKNLKEEKEDLKKEENLQVILQERKSIFDDVIKDALVKAVEDYKSSEEQCELLIETGTTAYRKGFKLSRWLMWRKFPELDLKAITTIEVAKEMADEATKDPGSNERSDNDLHEETAGEGAKDVVAEDGMGTDQPIDVTGGDEEPEID	809393	809935	-	ATGAGCATTCAATGCGAGCTAAACCAGGCCCTCGGTCAAATCCACAAGTTGGAGAAAGACGCGCGGGCTCAGAAGGAACCGATCGGGCTGCTGATGGAGGAGAAGAAGAATCTCAAGGAGGAGAAGGAAGATCTCAAGAAGGAGGAGAATCTTCAGGTTATTTTGCAAGAGCGCAAGTCTATCTTTGATGATGTGATCAAGGATGCCCTAGTTAAGGCTGTCGAGGACTACAAGAGTTCGGAGGAACAATGTGAGCTGCTGATTGAGACTGGCACGACCGCTTACCGGAAAGGCTTCAAACTTAGTAGGTGGTTGATGTGGCGTAAGTTCCCCGAGCTCGACCTCAAGGCCATTACCACGATCGAAGTCGCTAAGGAGATGGCTGATGAAGCTACGAAG…
>NW_010729277_1:781946_to_781500	KQLKRQVSITTKVRNNLARIK;NFSFSNFQQNFNNNRR	MRWRLENLLSTIKAAILNAETTSPTDPEIIDWLAKLKKQLKRQVSITTKVRNNLARIKVHRLFPISKRKVRDSVSRLIPYNIKMVHRIKKIEKRFAKIANNRRNFSFSNFQQNFNNNRRKREKERTLTHTYLHPMLPEGVKRKSI	>NW_010729277_1	ATG	MRWRLENLLSTIKAAILNAETTSPTDPEIIDWLAKLKKQLKRQVSITTKVRNNLARIKVHRLFPISKRKVRDSVSRLIPYNIKMVHRIKKIEKRFAKIANNRRNFSFSNFQQNFNNNRRKREKERTLTHTYLHPMLPEGVKRKSI	781500	781934	-	ATGCGTTGGAGACTCGAGAATCTACTGTCTACCATCAAAGCTGCAATTCTGAATGCAGAAACAACAAGTCCAACAGACCCTGAGATCATAGATTGGCTGGCCAAGCTTAAAAAACAATTGAAGCGTCAAGTTAGCATCACAACAAAGGTACGCAATAATCTCGCGAGAATAAAGGTACACAGACTCTTCCCCATATCCAAAAGAAAGGTGCGGGACTCAGTTTCACGTTTAATTCCATATAACATTAAGATGGTTCATAGGATCAAGAAAATTGAGAAGAGGTTTGCTAAGATTGCAAACAACAGAAGAAATTTCAGTTTCTCTAATTTCCAGCAGAATTTTAATAATAACAGGAGAAAAAGAGAAAAAGAGAGGACACTCACTCATACGTACCTGCAC…

## Sheet: Table S8G
Table S8G. 23 novel tissue-specific genes in St tissue.
Query_ID	Peptides	Protein_seq	Splice_peptide	Start codon	Protein_seq	Start	Stop	Strand	Sequence
>NW_010729521_1:25058_to_23394	QPATIAEFLK;REGEPSSQGDSRKR	MVVKQPATIAEFLKLANRFITTEEEINQKGKDAPKKRKREGEPSSQGDSRKRKDLACETKPSQLFRAPMADRTDYTPLNAKRAEILMAIKDAPYVKWPPHMRRNPNERNKNLNYSFQKDHGHSTENCKNLRNEIKELIRRRYLRNFVHNNNYKMAGRQGEQAKDAPESSSRLAEQAPKQPPEGRPVRGTIHVIVGGSIVAGCTSAVARTSAHEAAKEEQNLPKRPRTKDPILFTEDDVRGVHYPHNDALVVMVKINDFEVRPVLVDSGSSADILFKAAFDKLQLREGDLKPASTPLVGFSGEEVRPLGRITLPVEVATWHSIVRLNHEFLVVATPSPYNAIRGRPITHALRAVVSTYYLVMKFPIDFGVGVARGDQLESRKCYVAALKGKTKVVDDLDL…	>NW_010729521_1	ATG	MVVKQPATIAEFLKLANRFITTEEEINQKGKDAPKKRKREGEPSSQGDSRKRKDLACETKPSQLFRAPMADRTDYTPLNAKRAEILMAIKDAPYVKWPPHMRRNPNERNKNLNYSFQKDHGHSTENCKNLRNEIKELIRRRYLRNFVHNNNYKMAGRQGEQAKDAPESSSRLAEQAPKQPPEGRPVRGTIHVIVGGSIVAGCTSAVARTSAHEAAKEEQNLPKRPRTKDPILFTEDDVRGVHYPHNDALVVMVKINDFEVRPVLVDSGSSADILFKAAFDKLQLREGDLKPASTPLVGFSGEEVRPLGRITLPVEVATWHSIVRLNHEFLVVATPSPYNAIRGRPITHALRAVVSTYYLVMKFPIDFGVGVARGDQLESRKCYVAALKGKTKVVDDLDL…	23394	24845	-	ATGGTTGTCAAGCAGCCCGCAACCATAGCCGAGTTCCTTAAGCTTGCAAACAGGTTTATAACAACGGAGGAGGAGATCAATCAGAAGGGCAAAGACGCGCCCAAGAAGAGAAAGAGGGAAGGTGAACCCTCAAGCCAAGGAGACAGTCGGAAGAGGAAGGACCTAGCTTGTGAAACAAAGCCAAGTCAGCTGTTCCGAGCTCCTATGGCAGATCGGACTGACTATACTCCATTGAATGCGAAGCGGGCCGAAATCCTGATGGCAATCAAGGATGCCCCGTATGTAAAGTGGCCACCCCATATGAGAAGAAACCCCAATGAAAGAAATAAAAACTTAAATTATAGCTTTCAAAAAGATCACGGTCATAGTACCGAAAACTGTAAAAATCTCCGCAACGAG…
>NW_010729442_1:118364_to_118840	ERNATRRIER;QGYYWPTMKEDAIELVQKCDK	LPKERNATRRIERQATRYVIVGEQLYMRSFTLHYLHYLRQVEAGRVPHKIHEGLCGGHLVGKALAQKALRQGYYWPTMKEDAIELVQKCDKCQRQANILHQPAADLKYLISP	>NW_010729442_1	TTG	LPKERNATRRIERQATRYVIVGEQLYMRSFTLHYLHYLRQVEAGRVPHKIHEGLCGGHLVGKALAQKALRQGYYWPTMKEDAIELVQKCDKCQRQANILHQPAADLKYLISP	118505	118840	+	TTGCCAAAGGAACGCAATGCAACTCGACGAATAGAGCGACAAGCAACTCGCTATGTGATTGTGGGTGAGCAGCTATACATGAGATCTTTTACACTTCATTATCTACACTACCTACGCCAAGTTGAAGCAGGCCGAGTACCACACAAGATTCACGAAGGGCTTTGTGGAGGACACTTGGTGGGCAAAGCCCTTGCCCAAAAGGCTTTACGACAAGGGTACTATTGGCCCACAATGAAAGAAGACGCCATTGAGCTAGTTCAGAAATGTGACAAGTGCCAACGACAAGCCAACATCCTACACCAACCAGCGGCTGACTTGAAATATCTGATCAGTCCC
>NW_010729323_1:125412_to_126392	HANFHPQPAADLK;KCDKCQRHANFHPQPAADLK	MKADAIELVRKCDKCQRHANFHPQPAADLKFLTSPWPFAQWGIDILGPFPLATGQRKFLVVAVDHFTKWVEAEPLVTITARNVQNFFWKNIVCRFGLPRVLISDNGKQFKDIKFQNWCQEMGIRQNFTSVAHPQANGQAEVTNRAILCGLKARQDRAKGLWAYELPNVLWAYRTTEKTATGKLPSTSPTAPKQSSQLRLRFPRYDWKRTTTSK	>NW_010729323_1	ATG	MKADAIELVRKCDKCQRHANFHPQPAADLKFLTSPWPFAQWGIDILGPFPLATGQRKFLVVAVDHFTKWVEAEPLVTITARNVQNFFWKNIVCRFGLPRVLISDNGKQFKDIKFQNWCQEMGIRQNFTSVAHPQANGQAEVTNRAILCGLKARQDRAKGLWAYELPNVLWAYRTTEKTATGKLPSTSPTAPKQSSQLRLRFPRYDWKRTTTSK	125754	126392	+	ATGAAAGCAGACGCCATTGAGCTCGTCAGAAAGTGTGACAAGTGCCAGAGGCATGCCAACTTCCACCCTCAGCCCGCTGCCGATCTCAAGTTTCTCACTAGCCCGTGGCCTTTTGCGCAATGGGGCATAGATATACTTGGACCGTTTCCACTAGCAACAGGCCAACGGAAGTTCCTTGTGGTCGCAGTGGATCATTTCACCAAGTGGGTAGAAGCCGAACCCCTTGTAACAATCACAGCCCGAAACGTTCAAAACTTCTTTTGGAAGAACATCGTATGCCGCTTCGGGCTACCTCGGGTGTTAATTTCTGACAACGGCAAGCAGTTCAAGGACATCAAATTCCAAAACTGGTGCCAAGAGATGGGGATCCGACAGAACTTCACTTCGGTCGCACATCCT…
>NW_010729245_1:1232726_to_1231869	FPNLDLEGKVNVK;LNERFPNLDLEGK	MKVHYDTHHCQLEFQVGDFVYLKLQPYCQVSVIRRAWHKLAPRYFGPFRVLEKVGPVAYQLELLVTLKLHPVFHISLLKKAVGNQTPISPNLPRFTEEGDLDTEPVRIADFCWVCRGGQVIPVAKIEWAGLPSEDVTWEPYLRLNERFPNLDLEGKVNVKGAGIVGAQTPPWNPTVGAEQIPIDQHFTRRQRG	>NW_010729245_1	ATG	MKVHYDTHHCQLEFQVGDFVYLKLQPYCQVSVIRRAWHKLAPRYFGPFRVLEKVGPVAYQLELLVTLKLHPVFHISLLKKAVGNQTPISPNLPRFTEEGDLDTEPVRIADFCWVCRGGQVIPVAKIEWAGLPSEDVTWEPYLRLNERFPNLDLEGKVNVKGAGIVGAQTPPWNPTVGAEQIPIDQHFTRRQRG	1231869	1232447	-	ATGAAGGTTCACTATGACACACACCACTGCCAGCTGGAATTTCAGGTAGGTGACTTCGTTTATCTTAAGCTCCAACCCTACTGCCAGGTCTCAGTGATAAGGAGGGCTTGGCATAAGCTAGCGCCTCGGTATTTTGGGCCCTTTAGGGTTCTGGAAAAAGTGGGCCCGGTTGCTTACCAATTGGAACTCCTCGTTACCTTGAAGCTGCACCCTGTATTCCACATCTCGCTCCTCAAGAAGGCAGTAGGAAATCAGACCCCTATCTCACCTAATTTGCCCCGATTCACTGAAGAAGGGGACCTTGACACTGAGCCGGTCAGAATTGCTGACTTCTGTTGGGTTTGTAGAGGCGGACAGGTCATACCCGTAGCCAAAATAGAATGGGCTGGGCTCCCATCA…
>NW_010729239_1:147463_to_148461	FEDSEHLERQFR;RFEDSEHLERQFR	MKFTKNFDKDHIIGSGRSGTVYKATPDTDCFLAIKRFEDSEHLERQFRAELTTLGKVMRHRNLVPLLSFCMAEEQRLLVYEYMPNRTLYDWLHPMDQGKSKALEWPKRLRIGIGLARGLAWLHYNSDTRIIHRNLTSKSVLLDENFEPKISNFGFAMLLNWDEFQTNTSMISEAGDLDYVGLDYTQTPVPALKRDVYSFGIVLLELLTGKQPDQVTNAQGSFNGSLVEWIAHLSDKTSGIYSAIDKSLIGRGFDGEILQFLGVACNCVLSPPKERPKMFEVYKTLRAVGEGYEFIDNDDLLM	>NW_010729239_1	ATG	MKFTKNFDKDHIIGSGRSGTVYKATPDTDCFLAIKRFEDSEHLERQFRAELTTLGKVMRHRNLVPLLSFCMAEEQRLLVYEYMPNRTLYDWLHPMDQGKSKALEWPKRLRIGIGLARGLAWLHYNSDTRIIHRNLTSKSVLLDENFEPKISNFGFAMLLNWDEFQTNTSMISEAGDLDYVGLDYTQTPVPALKRDVYSFGIVLLELLTGKQPDQVTNAQGSFNGSLVEWIAHLSDKTSGIYSAIDKSLIGRGFDGEILQFLGVACNCVLSPPKERPKMFEVYKTLRAVGEGYEFIDNDDLLM	147556	148461	+	ATGAAATTCACCAAAAATTTTGACAAGGACCATATCATTGGTTCAGGAAGGTCAGGGACAGTGTACAAGGCAACACCGGACACTGATTGTTTCCTTGCAATTAAGAGATTCGAGGATTCTGAGCATTTAGAGAGGCAATTCAGAGCCGAGCTTACCACTCTAGGGAAAGTCATGAGACATCGTAACTTGGTACCACTGTTGAGCTTTTGCATGGCTGAAGAGCAGAGGTTGTTGGTCTATGAATACATGCCCAACAGAACCCTCTATGACTGGCTACATCCTATGGATCAAGGCAAGAGCAAAGCCTTAGAGTGGCCTAAGAGGCTTAGAATTGGGATTGGCCTAGCAAGAGGTCTGGCATGGCTGCACTATAACTCTGATACCCGCATTATTCATCGC…
>NW_010729235_1:855277_to_856185	HIDGSSNQRGSSAR;QIPRSENVKADAPFK	MEKLLYALIIAAWNLRPYFQAHIVIVLTYKPLRLVLLKLEVSGRLTKWAIELSEYDLQYKPRIAIKAQALANFIAECTFSSEVPRPVERKAPTSGEPEAPGSVESEPCEIVASVAPLLARPTASWDEEPWIRHIDGSSNQRGSSARIVLHDPSGMKLEYALRFAFEASNNEAEYEALIAGLALAREVKAKHIVICNDSLLMVNQVAGEYEAREPTMVTYLAKVKEALPNFQSHFIRQIPRSENVKADAPFKLANTSDITMRTVYIEVLSRPSILGGGQRRSLPSFKQSRAGLTHS	>NW_010729235_1	ATG	MEKLLYALIIAAWNLRPYFQAHIVIVLTYKPLRLVLLKLEVSGRLTKWAIELSEYDLQYKPRIAIKAQALANFIAECTFSSEVPRPVERKAPTSGEPEAPGSVESEPCEIVASVAPLLARPTASWDEEPWIRHIDGSSNQRGSSARIVLHDPSGMKLEYALRFAFEASNNEAEYEALIAGLALAREVKAKHIVICNDSLLMVNQVAGEYEAREPTMVTYLAKVKEALPNFQSHFIRQIPRSENVKADAPFKLANTSDITMRTVYIEVLSRPSILGGGQRRSLPSFKQSRAGLTHS	855301	856185	+	ATGGAAAAGCTATTATACGCATTGATAATTGCAGCTTGGAACCTCCGCCCGTACTTCCAAGCTCATATTGTTATCGTCCTTACCTACAAACCTCTGAGGCTAGTATTGCTTAAGCTCGAGGTCTCCGGTCGGCTGACGAAGTGGGCCATTGAGCTCAGTGAGTACGACCTCCAGTACAAGCCACGAATTGCCATTAAGGCCCAAGCCTTAGCAAATTTCATAGCCGAATGCACATTCAGCTCCGAAGTTCCCAGGCCGGTTGAGCGCAAGGCTCCCACCTCAGGTGAGCCCGAAGCTCCCGGGTCGGTCGAGTCCGAACCCTGTGAAATAGTAGCCAGTGTGGCACCTCTCCTGGCTCGGCCAACCGCGAGCTGGGATGAGGAGCCCTGGATCCGTCAC…
>NW_010729217_1:1168866_to_1167004	KLTDEEMQQK;MVAAQKIEDK	MEPVGLIKKMVAAQKIEDKNQALWAYQSGLFPRWPTTSPFGAHFNSRVSHVTTSAVTRPTRAAIPSSSSVPIIKSSPPAFKKLTDEEMQQKRSKGLCFRCDKKYSPGHRCAQKSLQVLWVQDDVEEIAFDVSNLDSTSADTEIALAPDSVMLCVSSLVGLCAANSLKVRGRILSREVVVLIDSGASHNFISEALIEELKLPRTPTHEFGVQMGNGNEVRTSGVCCQVCLNLPELDVIADFFPLKLGSTDVILGFHWLASLGDSVMNWGNMSMKLNLGGIRVKLQGDPYLCSSQVSLHAMMRNLQHEGQGVLLELRQLQVVDSSLNFALSTPLSLPISSLLDEFKDVFDMPTSLPPTWATEHAIVLREGTSPISVRPYRYPQFQKDEIERLVSEMLAVGI…	>NW_010729217_1	ATG	MEPVGLIKKMVAAQKIEDKNQALWAYQSGLFPRWPTTSPFGAHFNSRVSHVTTSAVTRPTRAAIPSSSSVPIIKSSPPAFKKLTDEEMQQKRSKGLCFRCDKKYSPGHRCAQKSLQVLWVQDDVEEIAFDVSNLDSTSADTEIALAPDSVMLCVSSLVGLCAANSLKVRGRILSREVVVLIDSGASHNFISEALIEELKLPRTPTHEFGVQMGNGNEVRTSGVCCQVCLNLPELDVIADFFPLKLGSTDVILGFHWLASLGDSVMNWGNMSMKLNLGGIRVKLQGDPYLCSSQVSLHAMMRNLQHEGQGVLLELRQLQVVDSSLNFALSTPLSLPISSLLDEFKDVFDMPTSLPPTWATEHAIVLREGTSPISVRPYRYPQFQKDEIERLVSEMLAVGI…	1167004	1168863	-	ATGGAACCCGTTGGGTTGATCAAGAAAATGGTTGCGGCCCAGAAGATTGAGGATAAGAATCAGGCCCTTTGGGCTTATCAATCGGGTTTATTTCCTCGTTGGCCCACAACATCCCCCTTTGGAGCTCATTTTAATTCACGTGTTTCGCATGTGACTACTTCGGCTGTCACTCGACCTACACGTGCCGCGATTCCTTCTTCTTCGTCGGTCCCTATTATTAAGTCCTCGCCACCTGCTTTCAAAAAATTGACCGATGAAGAGATGCAGCAGAAGCGTTCGAAGGGTCTATGTTTCCGTTGCGACAAGAAATACAGCCCTGGTCATCGTTGTGCTCAGAAATCACTTCAGGTTTTATGGGTTCAGGATGATGTGGAGGAAATTGCTTTTGATGTGTCTAAT…
>NW_010729186_1:566967_to_566806	LKGGGVNR;LKGGGVNRMK	IVKRLKGGGVNRMKQHLSQRKGDIAVCRKVPYDVKYKMKPLLSEINERKKK	>NW_010729186_1	ATT	IVKRLKGGGVNRMKQHLSQRKGDIAVCRKVPYDVKYKMKPLLSEINERKKK	566806	566958	-	ATTGTCAAGAGACTTAAAGGGGGAGGGGTTAATAGGATGAAACAACATCTTTCCCAAAGGAAAGGTGATATTGCAGTTTGTCGCAAAGTACCATATGATGTGAAATACAAAATGAAGCCGTTGTTGAGTGAAATCAATGAAAGAAAAAAAAAG
>NW_010729128_1:1935232_to_1934801	MYNWGDNGDDCCR;MYNWGDNGDDCCRWK	MVVEVSLLYYYFSCLLLLCYLQFGGCQAQAQAQEGYHYCVEKERVALLQLRDSAFNHHPDASSKMYNWGDNGDDCCRWKGVECDLSSSPFTVVGISILGERGSEGLGIWYPNATIL	>NW_010729128_1	ATG	MVVEVSLLYYYFSCLLLLCYLQFGGCQAQAQAQEGYHYCVEKERVALLQLRDSAFNHHPDASSKMYNWGDNGDDCCRWKGVECDLSSSPFTVVGISILGERGSEGLGIWYPNATIL	1934801	1935148	-	ATGGTGGTGGAGGTGTCCTTATTGTATTATTATTTTAGCTGCCTTCTTCTTCTCTGTTACTTGCAATTTGGTGGATGCCAAGCCCAAGCCCAAGCCCAAGAAGGGTATCACTACTGTGTGGAGAAGGAAAGGGTGGCTCTTTTACAACTCAGAGACTCAGCATTCAATCATCATCCAGATGCGTCCTCCAAAATGTATAACTGGGGGGATAATGGAGATGATTGTTGTAGATGGAAAGGGGTGGAGTGCGACTTATCTTCTTCCCCATTCACAGTGGTTGGAATAAGCATTTTGGGTGAAAGGGGAAGTGAAGGATTAGGAATATGGTACCCAAATGCTACCATTTTG
>NW_010729125_1:1722687_to_1722070	FCYKLNIGSVADYVHQEDTK;KFCYKLNIGSVADYVHQEDTK	IYCKKFCYKLNIGSVADYVHQEDTKDGKTWELSGKVNLIENPARIQNVNSSTKIFGICMVPSVEYIITVFSVLRCGEAFLPLDPSWPKDRLLSIISSSKVALIISSGSSHYTCNHHHLNLSNWLVDQNYCSVLNISMKANLKGKFGQCNLGWPCECRTMKTFCYLIYTSGSTGKPKGVCGTEQGKHFFCLHTSILLNLVLFVD	>NW_010729125_1	ATA	IYCKKFCYKLNIGSVADYVHQEDTKDGKTWELSGKVNLIENPARIQNVNSSTKIFGICMVPSVEYIITVFSVLRCGEAFLPLDPSWPKDRLLSIISSSKVALIISSGSSHYTCNHHHLNLSNWLVDQNYCSVLNISMKANLKGKFGQCNLGWPCECRTMKTFCYLIYTSGSTGKPKGVCGTEQGKHFFCLHTSILLNLVLFVD	1722070	1722678	-	ATATATTGTAAAAAATTTTGCTACAAGTTAAATATTGGTTCTGTTGCAGACTATGTTCATCAAGAGGACACAAAAGATGGAAAAACTTGGGAGTTGTCAGGAAAGGTCAACCTTATTGAGAACCCAGCGAGGATTCAAAATGTGAATAGTAGCACAAAAATATTTGGAATATGCATGGTGCCATCTGTTGAATACATTATTACTGTTTTCTCAGTTCTGAGATGTGGTGAAGCATTCTTGCCCTTAGATCCTTCATGGCCAAAAGATAGATTACTATCCATAATTTCTTCTTCAAAGGTTGCGCTTATTATCAGTTCTGGATCTTCTCATTATACATGCAATCATCACCACCTTAACTTGTCTAATTGGCTAGTAGATCAGAATTATTGCTCTGTGCTA…
>NW_010729111_1:546695_to_548980	EKGGGPSGGR;EKGGGPSGGRDRDSAK	MAANNERNGESSSKSEWWGDRPHGTSTGHGAGREKGGGPSGGRDRDSAKTHAAQSSAGREVDANAAITDGDRTRLNGLNDEQWQTLVSMLDAYKTKTNEKFSSKTYSTEWIVDSGASHHVTGNLNVLVNTYDFAPCPVRLPNGAYTEAVKEGIVELGNNFKLLHVYVPKLNCNLLSIGRLLRDTDYIVTFTNKLCVIQDHISRTLIGAGEQLDGVFVFKGVAPVRAYKIYGIGSCDLWHRRLGHPSYQTVSSLLNLSNNKNKTCDVCLKAKQTRDVFIQSSNKAIDCFALIHCDLWGAYRVLASCGAVYFLTIVDDYSRAVWIYLLAEKSEVGRAFKNFCVMIERQFNKKVKVVKSDNETEFKSLKPYFDEQGILFQTSYVGTPQQNGRVERKHRHILN…	>NW_010729111_1	ATG	MAANNERNGESSSKSEWWGDRPHGTSTGHGAGREKGGGPSGGRDRDSAKTHAAQSSAGREVDANAAITDGDRTRLNGLNDEQWQTLVSMLDAYKTKTNEKFSSKTYSTEWIVDSGASHHVTGNLNVLVNTYDFAPCPVRLPNGAYTEAVKEGIVELGNNFKLLHVYVPKLNCNLLSIGRLLRDTDYIVTFTNKLCVIQDHISRTLIGAGEQLDGVFVFKGVAPVRAYKIYGIGSCDLWHRRLGHPSYQTVSSLLNLSNNKNKTCDVCLKAKQTRDVFIQSSNKAIDCFALIHCDLWGAYRVLASCGAVYFLTIVDDYSRAVWIYLLAEKSEVGRAFKNFCVMIERQFNKKVKVVKSDNETEFKSLKPYFDEQGILFQTSYVGTPQQNGRVERKHRHILN…	546704	548980	+	ATGGCTGCCAACAACGAAAGGAACGGTGAGAGCTCAAGTAAGTCGGAATGGTGGGGAGACAGACCCCACGGTACGTCGACCGGGCATGGAGCAGGTCGAGAAAAAGGGGGTGGACCCTCTGGCGGACGTGACCGAGATTCAGCAAAAACTCATGCTGCTCAGTCATCGGCAGGGCGTGAGGTGGATGCTAATGCAGCCATAACTGACGGAGACAGGACCAGACTAAACGGGCTTAATGACGAGCAATGGCAGACTCTTGTAAGCATGCTTGATGCTTACAAAACCAAGACTAATGAAAAATTCTCTAGTAAGACTTACTCCACTGAATGGATTGTTGACTCTGGGGCGTCACATCACGTGACAGGGAATTTAAATGTGCTCGTCAACACCTATGATTTT…
>NW_010729099_1:2897142_to_2897516	LTGKQVK;YFKNLNTVFLCLCK	MQALIHICKLTGKQVKDQSQNGEGPKEDYIHVRAKRAQATNSDSLEERVSSYYELSMFLMVELPCLQILSMCISIYGLEEKRLVSGLDIFKILFQDATRYFKNLNTVFLCLCKLLFSFS	>NW_010729099_1	ATG	MQALIHICKLTGKQVKDQSQNGEGPKEDYIHVRAKRAQATNSDSLEERVSSYYELSMFLMVELPCLQILSMCISIYGLEEKRLVSGLDIFKILFQDATRYFKNLNTVFLCLCKLLFSFS	2897160	2897516	+	ATGCAGGCACTAATTCACATTTGTAAGTTAACAGGTAAACAAGTTAAAGACCAGTCCCAGAATGGGGAAGGTCCAAAAGAAGATTACATCCATGTAAGAGCAAAAAGAGCCCAAGCTACCAATAGTGACAGCCTGGAAGAGAGGGTGAGTTCTTATTATGAGTTATCCATGTTTCTCATGGTGGAACTTCCTTGTCTTCAGATTTTGAGCATGTGTATTTCAATATATGGGTTAGAAGAGAAAAGATTAGTGAGCGGGTTAGATATCTTCAAGATCTTGTTCCAGGATGCAACAAGGTACTTTAAGAATTTAAATACTGTATTTTTGTGCTTGTGCAAGCTCTTGTTTAGCTTCTCT
>NW_010729085_1:191499_to_192062	LGATKENCEGK;LYQAYNTNYR	MEVRLYQAYNTNYRFSASMIYRPTATEPPYSRTTQRRKLCASIGMPGFRQELLLSVFKSKYWPKQQASVHGRKTQALVFNLNKSGEEWEVVEPKHEYPPPELDGESNTTAEGWMKLGATKENCEGKRGLVEVVECLAEEAIVGNDEGREPKDYSRRAQIFDKSSRVFTALKQRDTHSHAS	>NW_010729085_1	ATG	MEVRLYQAYNTNYRFSASMIYRPTATEPPYSRTTQRRKLCASIGMPGFRQELLLSVFKSKYWPKQQASVHGRKTQALVFNLNKSGEEWEVVEPKHEYPPPELDGESNTTAEGWMKLGATKENCEGKRGLVEVVECLAEEAIVGNDEGREPKDYSRRAQIFDKSSRVFTALKQRDTHSHAS	191523	192062	+	ATGGAAGTCCGGCTTTATCAGGCCTACAACACTAACTACCGTTTCTCTGCTTCGATGATTTACCGGCCGACTGCTACTGAACCTCCTTACAGTCGTACAACTCAACGCCGCAAGCTTTGCGCGTCCATTGGAATGCCAGGGTTTCGTCAGGAGTTACTGCTATCGGTGTTCAAGTCCAAATATTGGCCAAAACAACAAGCATCTGTACATGGACGGAAGACACAGGCGCTGGTCTTCAACTTGAATAAGTCCGGCGAGGAATGGGAAGTGGTGGAGCCCAAACATGAGTATCCTCCGCCGGAATTGGATGGAGAATCAAATACGACGGCGGAGGGCTGGATGAAATTGGGAGCTACGAAAGAGAATTGCGAGGGGAAGAGGGGATTAGTAGAGGTAGTG…
>NW_010729080_1:8180959_to_8181405	FSGAGLLYQK;RFSGAGLLYQK	ILRYLKRFSGAGLLYQKNGHLKIEVYTNVGWAGLIDDRKSTSGYCSFVGGNLVTKRSKKQNVVARSSAEAEYRAMSHGVAEGMWIKNLLNELGFPVDDPMSLYCDNKVVINIATNPVLHDRTKHIEVDKLGMIDIHIPT	>NW_010729080_1	ATA	ILRYLKRFSGAGLLYQKNGHLKIEVYTNVGWAGLIDDRKSTSGYCSFVGGNLVTKRSKKQNVVARSSAEAEYRAMSHGVAEGMWIKNLLNELGFPVDDPMSLYCDNKVVINIATNPVLHDRTKHIEVDKLGMIDIHIPT	8180989	8181405	+	ATACTCAGATACCTAAAGAGGTTTTCTGGAGCTGGTTTGTTATACCAAAAGAATGGTCATTTGAAGATTGAAGTCTATACAAATGTTGGTTGGGCTGGATTAATTGATGACAGAAAGTCTACTAGTGGGTATTGTTCCTTTGTGGGAGGAAACCTAGTCACAAAGAGAAGCAAGAAACAAAATGTGGTGGCTAGGTCCAGTGCTGAAGCTGAATATAGAGCAATGTCCCATGGGGTGGCTGAAGGCATGTGGATAAAGAATCTATTGAATGAACTAGGTTTTCCTGTTGATGACCCTATGTCCTTGTATTGTGATAACAAGGTTGTCATCAATATTGCAACCAACCCAGTTCTTCATGATAGAACTAAGCATATAGAGGTTGACAAGTTGGGCATGATT…
>NW_010729077_1:4690064_to_4691440	AMKDFSDFINR;RLEAGDKNSK	MKGNSTLPWIIGGDFNVTRCAEEKKGSQHRTRAMKDFSDFINRFELIDLPLLGAKYTGSDNQEDPILVKLDRFLVSADWEDSFPSIKQEALPRPISDHCPIQLVMGRQIKIPAPFRLDNSWIEEEELKTLIAEKWDDIQVEGMSSYVLAKKLGAIKSVIRNWKKGKASSTKQKKLDCLELIKELDRLEEQRQLSEEERRNREEARIIFDKLAYKDEISWRQKAKVKRLEAGDKNSKFFHKMANARFRIDNIDRLECDGRIGEQPTEIQAIATNFYKSLFLEQWKNRPPPEGVHFKSLSESQKDDLIKPFSEEEIWAAVQKMELDKSPSPDGLTNLFYKKCWTVIKKDILKAFQDFHASASLVRSLNATFITLIPKVEGTTNIKDFRPISLLNSFYKLLA…	>NW_010729077_1	ATG	MKGNSTLPWIIGGDFNVTRCAEEKKGSQHRTRAMKDFSDFINRFELIDLPLLGAKYTGSDNQEDPILVKLDRFLVSADWEDSFPSIKQEALPRPISDHCPIQLVMGRQIKIPAPFRLDNSWIEEEELKTLIAEKWDDIQVEGMSSYVLAKKLGAIKSVIRNWKKGKASSTKQKKLDCLELIKELDRLEEQRQLSEEERRNREEARIIFDKLAYKDEISWRQKAKVKRLEAGDKNSKFFHKMANARFRIDNIDRLECDGRIGEQPTEIQAIATNFYKSLFLEQWKNRPPPEGVHFKSLSESQKDDLIKPFSEEEIWAAVQKMELDKSPSPDGLTNLFYKKCWTVIKKDILKAFQDFHASASLVRSLNATFITLIPKVEGTTNIKDFRPISLLNSFYKLLA…	4690187	4691440	+	ATGAAGGGTAATTCAACACTGCCATGGATAATTGGGGGTGATTTCAATGTAACCAGATGTGCTGAAGAAAAGAAAGGAAGTCAACATAGAACGAGAGCAATGAAGGACTTTTCAGATTTTATAAACAGGTTTGAGCTTATTGATTTACCTCTTTTAGGTGCAAAGTATACTGGGTCTGATAATCAGGAAGACCCAATCCTAGTGAAGCTGGATAGGTTCTTGGTTTCAGCTGATTGGGAAGATAGTTTTCCAAGCATTAAGCAAGAAGCTCTACCGCGTCCAATTTCAGATCATTGCCCTATTCAATTGGTCATGGGTAGACAAATCAAGATACCTGCACCATTCAGACTTGACAATAGCTGGATTGAAGAGGAGGAGCTGAAGACTCTAATTGCAGAA…
>NW_010729075_1:4795230_to_4795469	DVSSGGGFQLK;MSMISNAQLK	LGICRRDVSSGGGFQLKSPREWRSTSVRTTLIRLVARALKMSMISNAQLKWCQDKLNNIEFKDGRVVRVCTDCLFPYS	>NW_010729075_1	TTG	LGICRRDVSSGGGFQLKSPREWRSTSVRTTLIRLVARALKMSMISNAQLKWCQDKLNNIEFKDGRVVRVCTDCLFPYS	4795236	4795469	+	TTGGGGATCTGCAGAAGAGATGTTAGTTCAGGAGGAGGATTCCAATTGAAGAGTCCCAGAGAGTGGAGATCAACTTCAGTGAGAACGACCTTAATTAGACTTGTGGCCAGGGCGCTCAAGATGTCCATGATTTCCAATGCTCAACTCAAATGGTGCCAAGACAAGCTCAACAACATAGAGTTCAAAGATGGAAGAGTTGTGAGAGTTTGCACTGACTGCTTATTTCCATACTCG
>NW_010729075_1:10536110_to_10534491	KLTRAEMQNR;LTRAEMQNR	IPFKKLTRAEMQNRRDKGFCYNCEEKFGPGHRCKSQQAFLLQTEEEEEDQQLEERSSTDKHWAETIQPEIALQALAGFSSPQTMRVTGLVRGRQVSILIDSGSTLNFVTTVLVKQLGLPVQPTASFKVHVANGTSLQCDGNGTNIGLRIQEQQFLVDLYPLELSGADIVLGIQWLQQLGPVLYDWARLSMDFMIKGTRVHLQGHSTSRASPVSLASILKEARDPNQLIIWGSNHTGPTLSQAQDTPTQADYKQQLSNILQQYAAVFKEPTNLPPTRSHDHRIPLLSDASPTNVRPYCYPYFQKQEIEKQVQELLDKNFIQPIHSPFSSPILVKKKDGTWRFCVDYRALNNITVKDHFPIPVIDELLGELKTARIFSKLDLRVGYHHIRVHESGIPKTAF…	>NW_010729075_1	ATT	IPFKKLTRAEMQNRRDKGFCYNCEEKFGPGHRCKSQQAFLLQTEEEEEDQQLEERSSTDKHWAETIQPEIALQALAGFSSPQTMRVTGLVRGRQVSILIDSGSTLNFVTTVLVKQLGLPVQPTASFKVHVANGTSLQCDGNGTNIGLRIQEQQFLVDLYPLELSGADIVLGIQWLQQLGPVLYDWARLSMDFMIKGTRVHLQGHSTSRASPVSLASILKEARDPNQLIIWGSNHTGPTLSQAQDTPTQADYKQQLSNILQQYAAVFKEPTNLPPTRSHDHRIPLLSDASPTNVRPYCYPYFQKQEIEKQVQELLDKNFIQPIHSPFSSPILVKKKDGTWRFCVDYRALNNITVKDHFPIPVIDELLGELKTARIFSKLDLRVGYHHIRVHESGIPKTAF…	10534491	10535984	-	ATTCCATTCAAGAAATTAACGCGGGCAGAGATGCAAAATCGCCGAGACAAAGGTTTCTGCTACAATTGCGAAGAAAAGTTCGGCCCCGGCCATAGATGCAAATCTCAACAAGCCTTCTTATTACAGACTGAGGAGGAAGAAGAGGATCAGCAACTGGAAGAAAGATCGTCAACTGACAAACACTGGGCTGAGACCATACAACCAGAAATCGCGTTACAGGCCCTAGCAGGGTTTTCATCACCCCAAACCATGAGGGTGACGGGTCTAGTTCGGGGTCGCCAAGTGTCTATCCTCATTGACAGTGGTAGCACTCTAAACTTTGTAACCACTGTGCTAGTCAAACAATTGGGATTACCAGTTCAGCCCACAGCCTCATTTAAGGTCCATGTGGCAAATGGG…
>NW_010729093_1:591520_to_592059	KNGDQNRNNNR;QNPGESLWSYIGR	MTVKQNPGESLWSYIGRFKKEELEVRDLDPLVSMHAAISGLLPDSALKCSVAKSQPKTKPEFLERAHKYITVEEASATDAQERGTEHRDGAPEKKRKNGDQNRNNNRKPSASALAYNQYMPPNSTRTQILMQIG	>NW_010729093_1	ATG	MTVKQNPGESLWSYIGRFKKEELEVRDLDPLVSMHAAISGLLPDSALKCSVAKSQPKTKPEFLERAHKYITVEEASATDAQERGTEHRDGAPEKKRKNGDQNRNNNRKPSASALAYNQYMPPNSTRTQILMQIG	591658	592059	+	ATGACTGTCAAGCAAAATCCAGGAGAAAGCCTATGGTCATACATTGGCCGCTTCAAGAAAGAAGAATTGGAGGTCCGTGACCTTGACCCCCTGGTCTCCATGCATGCCGCCATCAGCGGGCTCCTCCCCGACTCGGCCCTCAAATGCTCCGTGGCCAAGAGCCAACCAAAGACGAAACCAGAGTTCTTGGAAAGGGCCCATAAATACATTACAGTTGAAGAAGCCTCGGCCACAGACGCCCAGGAGAGGGGCACGGAGCACCGGGACGGAGCCCCTGAGAAGAAGAGGAAGAATGGGGACCAGAACCGCAACAACAATAGAAAGCCTTCGGCCTCGGCCTTGGCTTACAACCAATACATGCCACCCAATTCCACCCGCACGCAGATTCTGATGCAGATT…
>NW_010729099_1:2133996_to_2132932	QGDMTVATYFDWENAK;QGDMTVATYFDWENAKDK	MTPRVARTVQHFSTAAKIWEKVSNTYGQRKNNARIYRLNQDIAALRQGDMTVATYFDWENAKDKERHDKQIEEGRAFKFLAGLDPIYESIRSQILRRDEMPDLHRVYYLVRNEEVRRKEMQADTQIKPAEQPVEHSALISTNQKGNKYSDKRHLKCTHCGGERHVKETCWVLYPHLKPVALRKDKKHQKGQAASGNLVASHSDDSSKHSSTVTSSPMGQIANSSGPGSLGFTADEVEVLSRALAHLRANSLASHLPCQIR	>NW_010729099_1	ATG	MTPRVARTVQHFSTAAKIWEKVSNTYGQRKNNARIYRLNQDIAALRQGDMTVATYFDWENAKDKERHDKQIEEGRAFKFLAGLDPIYESIRSQILRRDEMPDLHRVYYLVRNEEVRRKEMQADTQIKPAEQPVEHSALISTNQKGNKYSDKRHLKCTHCGGERHVKETCWVLYPHLKPVALRKDKKHQKGQAASGNLVASHSDDSSKHSSTVTSSPMGQIANSSGPGSLGFTADEVEVLSRALAHLRANSLASHLPCQIR	2132932	2133711	-	ATGACTCCACGAGTAGCTAGGACTGTTCAACACTTCTCCACTGCTGCCAAGATCTGGGAGAAAGTTTCTAACACTTATGGGCAGAGAAAAAACAATGCCAGAATTTATAGACTGAATCAAGACATTGCTGCCTTGAGACAAGGGGATATGACTGTTGCAACATATTTTGATTGGGAGAATGCCAAAGACAAGGAAAGGCATGATAAACAAATTGAAGAGGGCAGAGCATTTAAATTTTTGGCTGGTTTAGATCCAATATATGAGAGCATAAGGTCTCAAATTCTGAGAAGGGATGAAATGCCAGATTTACATCGTGTTTATTACTTAGTGAGGAATGAAGAGGTTAGAAGAAAAGAGATGCAAGCTGATACTCAAATTAAGCCAGCTGAACAGCCTGTT…
>NW_010729132_1:3052051_to_3052755	NWQYQGNFNHNRNDDEFK;WYQSGSSPNQMTNQDGSGGNRPR	VLNSLCECYLVSGLKLDLEICSCDNLCYRTIRCARWYQSGSSPNQMTNQDGSGGNRPRDGDQGLQAVWRAIEEQQTSTRNIEQQLTEIAGQLWTMLREDVPRNGNNALNQAGGDNHGRPIIDPIPQLPRRPIVHDDLEFGVAPANPGVGRIGKNWQYQGNFNHNRNDDEFKLKVDIPTFSGDLDIEGLLDWITEVDRFFEYMEIPKERRVKLVAFRLKGGASV	>NW_010729132_1	GTG	VLNSLCECYLVSGLKLDLEICSCDNLCYRTIRCARWYQSGSSPNQMTNQDGSGGNRPRDGDQGLQAVWRAIEEQQTSTRNIEQQLTEIAGQLWTMLREDVPRNGNNALNQAGGDNHGRPIIDPIPQLPRRPIVHDDLEFGVAPANPGVGRIGKNWQYQGNFNHNRNDDEFKLKVDIPTFSGDLDIEGLLDWITEVDRFFEYMEIPKERRVKLVAFRLKGGASV	3052087	3052755	+	GTGCTTAATTCTCTTTGTGAGTGTTATTTGGTTTCTGGATTAAAACTTGATCTTGAGATTTGCTCGTGTGACAATCTCTGTTATCGCACTATACGCTGTGCCAGGTGGTATCAGAGCGGGAGTTCGCCCAATCAGATGACTAACCAAGATGGTAGTGGTGGCAATCGACCTCGTGACGGAGATCAGGGGTTACAAGCTGTTTGGAGAGCAATCGAAGAGCAACAAACATCAACTCGTAATATTGAACAACAGTTGACAGAGATCGCTGGACAACTATGGACAATGTTGCGAGAAGATGTTCCAAGGAATGGGAACAATGCATTGAATCAAGCCGGAGGAGATAACCACGGTAGGCCAATCATTGATCCTATACCTCAATTACCTAGGAGACCTATTGTT…
>NW_010729137_1:1512480_to_1511617	GGQHGHGSGGGPMYGCGGGGMYNR;GGRGGQHGHGSGGGPMYGCGGGGMYNR	MSYRSALAVTRGGGRGGRGGQHGHGSGGGPMYGCGGGGMYNRGGSRVGGQDSRGARGRGRGNTLRKCTHCGMEGHTINFCYDFHGPPSTWANHAAINGGSSRQESQVTNQIPTTSTYASRKEMVSVSRDEYERFIQGTSQHNTATLAHKGTACLASTFSRWIIDSRASDHMTGTPSVFSSISPSSTSQSVTLANGSTSAICGVGNVDTDSLSLSSVLYVPKFPFNLMSVSKLTQSLNCSITFYPSSCVFQDLKTGMKIGGGHEAGGLYYLD	>NW_010729137_1	ATG	MSYRSALAVTRGGGRGGRGGQHGHGSGGGPMYGCGGGGMYNRGGSRVGGQDSRGARGRGRGNTLRKCTHCGMEGHTINFCYDFHGPPSTWANHAAINGGSSRQESQVTNQIPTTSTYASRKEMVSVSRDEYERFIQGTSQHNTATLAHKGTACLASTFSRWIIDSRASDHMTGTPSVFSSISPSSTSQSVTLANGSTSAICGVGNVDTDSLSLSSVLYVPKFPFNLMSVSKLTQSLNCSITFYPSSCVFQDLKTGMKIGGGHEAGGLYYLD	1511617	1512429	-	ATGTCATATAGGTCTGCACTTGCAGTTACGAGAGGGGGAGGTCGTGGTGGTAGAGGAGGTCAGCATGGTCATGGTAGTGGTGGTGGACCCATGTATGGTTGTGGTGGTGGTGGAATGTATAATCGTGGTGGTAGTCGTGTTGGAGGACAAGACTCAAGGGGAGCCCGTGGTAGGGGACGTGGTAATACTCTAAGAAAGTGTACTCATTGTGGTATGGAAGGACATACTATCAACTTTTGCTATGATTTCCATGGCCCACCTTCAACCTGGGCGAATCATGCAGCTATAAATGGTGGTAGCTCAAGACAAGAATCTCAAGTCACTAATCAGATCCCCACTACATCTACATATGCTTCCAGAAAGGAGATGGTGAGCGTTTCACGAGATGAGTATGAGCGG…
>NW_010729246_1:824300_to_823515	EANSGSGPGSTK;EANSGSGPGSTKR	LGKPKSRPRVGITGKEANSGSGPGSTKRLTWAEMQARREKGLCYACGDKFRPGHRCKIPQVFFLRPETENAEQSADIDEPVDNQEWGQWIKEYPEVSLQALTGLASSRTMRVTGLVHRRHVSVLIDSGSTLNFITQTLIKQLRIPDQPCTAFRVHVANGSNLVCDSTCTGLKMKIQGHKFEVDLHPLEISGADVVLGVQWLRQLGPVICDYARLTMDFQVGSSQVHIQGQLSKGPEHISLATLRK	>NW_010729246_1	TTG	LGKPKSRPRVGITGKEANSGSGPGSTKRLTWAEMQARREKGLCYACGDKFRPGHRCKIPQVFFLRPETENAEQSADIDEPVDNQEWGQWIKEYPEVSLQALTGLASSRTMRVTGLVHRRHVSVLIDSGSTLNFITQTLIKQLRIPDQPCTAFRVHVANGSNLVCDSTCTGLKMKIQGHKFEVDLHPLEISGADVVLGVQWLRQLGPVICDYARLTMDFQVGSSQVHIQGQLSKGPEHISLATLRK	823515	824249	-	TTGGGTAAACCGAAGTCCAGACCAAGAGTAGGAATCACAGGCAAGGAAGCCAACTCTGGTTCAGGCCCCGGCTCAACCAAGAGGTTAACCTGGGCTGAGATGCAAGCCCGACGGGAAAAGGGCCTTTGTTATGCATGTGGAGACAAATTCAGACCGGGCCATCGCTGTAAGATCCCGCAAGTATTCTTCCTTCGGCCCGAAACCGAAAACGCCGAGCAATCAGCAGACATTGACGAGCCAGTGGACAACCAAGAATGGGGGCAATGGATAAAGGAATACCCGGAAGTATCCCTGCAAGCCTTGACCGGTCTTGCCTCCTCTCGAACTATGAGAGTAACTGGACTGGTACACAGGCGACATGTGTCGGTTCTTATAGACAGTGGCAGCACTCTCAATTTC…

## Sheet: Table S8H
Table S8H.Analysis of conserved domains of 110 novel tissue-specific genes
Query_ID	Annotation	Tissue	Peptides	Protein_seq	splice_peptide	Start codon	protein_seq	Start	Stop	Strand	Sequence
>NW_010729100_1:740270_to_741034	F-box-like family	Cp	MHSFQLFWHPRSR;MMHSFQLFWHPRSR	MMHSFQLFWHPRSRPILFVVFRSNFLGTKFIIYDTQPPYNGAHVSPPGRSRRFYSKKVSPKVPTGSYNIAQVTYELNVLGTRGPRRMHCVMHSIPASALDAGGSVPGQPELLPRSLEDSFGSISFSKSIDHSTEFSSSRFSDIAGPRDDDGGKERPLVLRNKAPRWHEQLQCWCLNFRGRVTVASVKNFQLIAATQPAAGAPTPSQPTQSEHDKIILQFGKVGKDMFTMDYRYPLSAFQAFAICLSSFDTKLACE	>NW_010729100_1	ATG	MMHSFQLFWHPRSRPILFVVFRSNFLGTKFIIYDTQPPYNGAHVSPPGRSRRFYSKKVSPKVPTGSYNIAQVTYELNVLGTRGPRRMHCVMHSIPASALDAGGSVPGQPELLPRSLEDSFGSISFSKSIDHSTEFSSSRFSDIAGPRDDDGGKERPLVLRNKAPRWHEQLQCWCLNFRGRVTVASVKNFQLIAATQPAAGAPTPSQPTQSEHDKIILQFGKVGKDMFTMDYRYPLSAFQAFAICLSSFDTKLACE多了这前面一部分序列，应该是基因修正的吧	740270	741034	+	ATGATGCATTCATTCCAATTGTTTTGGCATCCAAGATCACGTCCAATTCTGTTTGTTGTTTTCAGGTCGAATTTCCTCGGTACAAAATTTATAATTTATGACACCCAGCCACCCTACAATGGTGCCCATGTCTCCCCACCGGGTCGGAGTCGTAGATTCTACTCAAAGAAAGTGTCACCCAAAGTGCCAACCGGCAGTTACAACATTGCCCAGGTTACATACGAGCTGAATGTGCTGGGCACACGGGGCCCTCGTAGGATGCATTGCGTTATGCACTCTATCCCTGCCTCAGCCCTTGATGCTGGTGGGTCTGTCCCTGGTCAGCCTGAGTTGCTTCCTCGATCCCTGGAGGACTCATTTGGGAGTATTTCCTTCTCAAAATCGATTGACCATTCGACT…
>NW_010729083_1:3557619_to_3557963	Dimer_Tnp_hAT_superfamily	Cp	SVSGGGDAKSK;SVSGGGDAKSKLDR	MISRFKKYKSVSGGGDAKSKLDRYLNEDTKERQGNDDFDVLEWWKVNSPKFPILSQMACDALAVPIFTIASKSAFSIRGRVLDAFRSYLTRKIAETLICTRDWT	>NW_010729083_1	ATG	MISRFKKYKSVSGGGDAKSKLDRYLNEDTKERQGNDDFDVLEWWKVNSPKFPILSQMACDALAVPIFTIASKSAFSIRGRVLDAFRSYLTRKIAETLICTRDWT	3557652	3557963	+	ATGATATCTCGATTTAAGAAGTACAAGTCAGTAAGTGGAGGGGGAGATGCTAAATCAAAGTTGGATAGATATCTAAATGAAGATACTAAAGAGAGACAAGGTAATGACGACTTTGATGTTCTAGAATGGTGGAAAGTTAATAGTCCCAAATTCCCTATACTTTCGCAGATGGCTTGTGATGCATTAGCAGTTCCCATTTTTACAATTGCTTCTAAGTCTGCTTTTAGCATTAGAGGACGAGTGCTTGATGCATTTAGGAGCTATTTGACACGTAAGATAGCAGAAACACTTATATGTACTCGAGATTGGACT
>NW_010729239_1:147463_to_148461	PKc_like_superfamily	St	FEDSEHLERQFR;RFEDSEHLERQFR	MKFTKNFDKDHIIGSGRSGTVYKATPDTDCFLAIKRFEDSEHLERQFRAELTTLGKVMRHRNLVPLLSFCMAEEQRLLVYEYMPNRTLYDWLHPMDQGKSKALEWPKRLRIGIGLARGLAWLHYNSDTRIIHRNLTSKSVLLDENFEPKISNFGFAMLLNWDEFQTNTSMISEAGDLDYVGLDYTQTPVPALKRDVYSFGIVLLELLTGKQPDQVTNAQGSFNGSLVEWIAHLSDKTSGIYSAIDKSLIGRGFDGEILQFLGVACNCVLSPPKERPKMFEVYKTLRAVGEGYEFIDNDDLLM	>NW_010729239_1	ATG	MKFTKNFDKDHIIGSGRSGTVYKATPDTDCFLAIKRFEDSEHLERQFRAELTTLGKVMRHRNLVPLLSFCMAEEQRLLVYEYMPNRTLYDWLHPMDQGKSKALEWPKRLRIGIGLARGLAWLHYNSDTRIIHRNLTSKSVLLDENFEPKISNFGFAMLLNWDEFQTNTSMISEAGDLDYVGLDYTQTPVPALKRDVYSFGIVLLELLTGKQPDQVTNAQGSFNGSLVEWIAHLSDKTSGIYSAIDKSLIGRGFDGEILQFLGVACNCVLSPPKERPKMFEVYKTLRAVGEGYEFIDNDDLLM	147556	148461	+	ATGAAATTCACCAAAAATTTTGACAAGGACCATATCATTGGTTCAGGAAGGTCAGGGACAGTGTACAAGGCAACACCGGACACTGATTGTTTCCTTGCAATTAAGAGATTCGAGGATTCTGAGCATTTAGAGAGGCAATTCAGAGCCGAGCTTACCACTCTAGGGAAAGTCATGAGACATCGTAACTTGGTACCACTGTTGAGCTTTTGCATGGCTGAAGAGCAGAGGTTGTTGGTCTATGAATACATGCCCAACAGAACCCTCTATGACTGGCTACATCCTATGGATCAAGGCAAGAGCAAAGCCTTAGAGTGGCCTAAGAGGCTTAGAATTGGGATTGGCCTAGCAAGAGGTCTGGCATGGCTGCACTATAACTCTGATACCCGCATTATTCATCGC…
>NW_010729128_1:1935232_to_1934801	LRRNT_2	St	MYNWGDNGDDCCR;MYNWGDNGDDCCRWK	MVVEVSLLYYYFSCLLLLCYLQFGGCQAQAQAQEGYHYCVEKERVALLQLRDSAFNHHPDASSKMYNWGDNGDDCCRWKGVECDLSSSPFTVVGISILGERGSEGLGIWYPNATIL	>NW_010729128_1	ATG	MVVEVSLLYYYFSCLLLLCYLQFGGCQAQAQAQEGYHYCVEKERVALLQLRDSAFNHHPDASSKMYNWGDNGDDCCRWKGVECDLSSSPFTVVGISILGERGSEGLGIWYPNATIL	1934801	1935148	-	ATGGTGGTGGAGGTGTCCTTATTGTATTATTATTTTAGCTGCCTTCTTCTTCTCTGTTACTTGCAATTTGGTGGATGCCAAGCCCAAGCCCAAGCCCAAGAAGGGTATCACTACTGTGTGGAGAAGGAAAGGGTGGCTCTTTTACAACTCAGAGACTCAGCATTCAATCATCATCCAGATGCGTCCTCCAAAATGTATAACTGGGGGGATAATGGAGATGATTGTTGTAGATGGAAAGGGGTGGAGTGCGACTTATCTTCTTCCCCATTCACAGTGGTTGGAATAAGCATTTTGGGTGAAAGGGGAAGTGAAGGATTAGGAATATGGTACCCAAATGCTACCATTTTG
>NW_010729304_1:560574_to_560783	Retrotran_gag_2 super family	Cp	QEGNYCKTTDRR;RQEGNYCKTTDRR	MGHSKARISRRQEGNYCKTTDRRDFETLAMKEKESVQVFVSKVSGIVNHMKSYGESVSNETVVRF	>NW_010729304_1	ATG	MGHSKARISRRQEGNYCKTTDRRDFETLAMKEKESVQVFVSKVSGIVNHMKSYGESVSNETVVRF	560589	560783	+	ATGGGACATTCTAAAGCAAGAATTTCTAGGCGACAAGAAGGTAATTACTGTAAAACTACAGATCGTCGTGATTTTGAAACATTGGCTATGAAAGAAAAAGAATCTGTGCAAGTATTTGTATCTAAGGTGTCTGGGATTGTTAATCATATGAAGTCATATGGTGAAAGTGTTAGTAATGAAACTGTTGTAAGGTTT
