# Supplementary material for: Identification of Proteoforms Related to Nelumbo nucifera Flower Petaloid Through Proteogenomic Strategy
Source: Proteomes. 2025 Jan 15;13(1):4. doi: 10.3390/proteomes13010004 (PMC11755666; doi:10.3390/proteomes13010004)
Supplement: Supplementary file 1 [file proteomes-13-00004-s001.zip › proteomes-3249864-supplementary-12.16/Supplementary data/Table S9.xlsx]

## Sheet: Table S9A
Table S9A.List of all possible novel modifications by MODa.
protein_ID	mod_peptide	peptide_position	modification	description
NP_001289773_1	KVILFGVPGAFTPTCSLK	37~54	V7:Label:15N(1)
NP_001289773_1	RFALLVDDLK	129~138	R1:Carbamyl
NP_001289773_1	VANIESGGEFTVSSAEDILK	141~160	E5:Label:15N(1)
NP_001289773_1	VILFGVPGAFTPTCSLK	38~54	L3:Label:15N(1)//L3:Xle->Asn
NP_001289774_1	MGLNDKEIVALSGAHTLGR	223~241	M1:Carbamyl
NP_001289776_1	LVVETTANQDPLVTK	164~178	T5:Label:18O(1)//T5:Thr->Cys
NP_001289780_1	ACEGWGTNENTIVSILGHR	22~40	E3:Label:15N(1)
NP_001289780_1	ATITVPDHTSPVEDAENLR	2~20	A1:Trimethyl//A1:Ala->Xle
NP_001289780_1	ATITVPDHTSPVEDAENLRK	2~21	A1:Trimethyl//A1:Ala->Xle
NP_001289780_1	QAYEEIYQEDLIK	50~62	E4:Label:15N(1)
NP_001289780_1	VGTDEDAITR	256~265	V1:Label:15N(1)
NP_001289783_1	MIVSYWGMPPANLTK	93~107	V3:Label:15N(1)
NP_001289783_1	TSSTVGGANRPEDK	79~92	T1:Carbamyl
XP_010240820_1	ASETVVSDHCTDER	2~15	A1:Trimethyl//A1:Ala->Xle
XP_010240835_1	KLESQETSR	238~246	L2:Xle->Arg
XP_010240921_1	ESTLHLVLR	64~72	E1:Ethanolamine
XP_010240921_1	MQIFVKTLTGK	1~11	M1:Carbamyl
XP_010241018_1	AVVVHADPDDLGK	115~127	A1:Ala->Asn
XP_010241022_1	ATQPETVLKR	2~11	A1:Trimethyl//A1:Ala->Xle
XP_010241055_1	IIAVCADDPEYR	138~149	V4:Label:15N(1)
XP_010241055_1	VLYSSVVYPHNYGFIPR	77~93	V7:Label:15N(1)
XP_010241071_1	SWTGTIIGPHNSVHEGR	48~64	T3:Carbamyl
XP_010241073_1	IAEQYIQAFSNIAK	325~338	Q4:Deamidated//Q4:Gln->Glu
XP_010241073_1	IAEQYIQAFSNIAK	325~338	Y5:Label:15N(1)
XP_010241098_1	KQLALPADSSVTGESK	71~86	K1:Carbamyl
XP_010241098_1	QLALPADSSVTGESK	72~86	L4:Label:15N(1)//L4:Xle->Asn
XP_010241121_1	MNLTPVALMEATCFSK	340~355	P5:Label:15N(1)
XP_010241237_1	SLEQIYLHSLPVK	64~76	S1:Carbamyl
XP_010241258_1	GYLPECLNGEFVR	71~83	L3:Label:15N(1)//L3:Xle->Asn
XP_010241258_1	SSYGGEIVYVDPKPR	8~22	G4:Label:15N(1)
XP_010241300_1	AGVLVGTGMGGLTVFSDGVK	159~178	T7:Label:15N(1)
XP_010241325_1	TILGSVGAEAEDDRIK	25~40	T1:Carbamyl
XP_010241388_1	EGDILTLLESER	48~59	I4:Label:15N(1)//I4:Xle->Asn
XP_010241409_1	QSVDLNSIAFLFDGR	53~67	L5:Label:15N(1)//L5:Xle->Asn
XP_010241409_1	QSVDLNSIAFLFDGRR	53~68	L5:Xle->Met
XP_010241415_1	LLEELEAMGFSK	116~127	L2:Label:15N(1)//L2:Xle->Asn
XP_010241497_1	EAGVTVVESPAK	319~330	E1:Glu->Gln
XP_010241497_1	EAGVTVVESPAK	319~330	V4:Val->Thr
XP_010241497_1	MGHAGAIVSGGK	296~307	M1:Carbamyl
XP_010241647_1	EKGEVVVAENTLK	81~93	E1:Ethanolamine
XP_010241647_1	MTCESAVQLR	71~80	M1:Oxidation//M1:Met->Phe
XP_010241647_1	TIQEAVGEKWSEEMK	119~133	T1:Carbamyl
XP_010241687_1	DASGILSPFNFSR	21~33	I5:Label:15N(1)//I5:Xle->Asn
XP_010241687_1	MIFTYNSINYDGTK	121~134	M1:Label:15N(1)
XP_010241687_1	RENGIDDVAIK	34~44	R1:Carbamyl
XP_010241687_1	SKSPEQEEHPR	2~12	S1:Acetyl//S1:Ser->Glu
XP_010241721_1	EIAQDFKTDLR	74~84	E1:Ethanolamine
XP_010241721_1	KYQKSTELLIR	54~64	K1:Carbamyl
XP_010241722_1	ADAEDIQPLVCDNGTGMVK	2~20	A1:Trimethyl//A1:Ala->Xle
XP_010241722_1	AGFAGDDAPR	21~30	A4:Label:15N(1)
XP_010241722_1	AVFPSIVGRPR	31~41	A1:Ala->Asn
XP_010241722_1	CPEVLFQPSLIGMEAAGIHETTYNSIMK	259~286	S9:Label:15N(1)
XP_010241722_1	DAYVGDEAQSK	53~63	A2:Ala->Ser
XP_010241722_1	DAYVGDEAQSKR	53~64	D1:Ethanolamine
XP_010241722_1	DAYVGDEAQSKR	53~64	D1:Oxidation//D1:Asp->Met
XP_010241722_1	DAYVGDEAQSKR	53~64	D1:Sulfide//D1:Asp->Phe
XP_010241722_1	IWHHTFYNELR	87~97	I1:Xle->Arg
XP_010241722_1	LAYVALDYEQELETAK	218~233	V4:Label:15N(1)
XP_010241722_1	SYELPDGQVITIGAER	241~256	L4:Label:15N(1)//L4:Xle->Asn
XP_010241722_1	SYELPDGQVITIGAER	241~256	Q8:Dehydrated
XP_010241722_1	TTGIVLDSGDGVSHTVPIYEGYALPHAILR	150~179	T1:Carbamyl
XP_010241722_1	YPIEHGIVSNWDDMEK	71~86	I3:Xle->Arg
XP_010241722_1	YPIEHGIVSNWDDMEK	71~86	Y1:Methylphosphonate
XP_010241723_1	ADEELIDQKK	2~11	A1:Trimethyl//A1:Ala->Xle
XP_010241753_1	AQENAATLDLPNGGAENGSTK	2~22	A1:Trimethyl//A1:Ala->Xle
XP_010241753_1	TAFGVEELKR	49~58	V5:Val->Ala
XP_010241753_1	TVSFSSLKPQLVLQASK	23~39	T1:Carbamyl
XP_010241776_1	ELELLMMHNR	82~91	E1:Ethanolamine
XP_010241791_1	NGTCPWLRPDGK	158~169	N1:Deamidated//N1:Asn->Asp
XP_010241791_1	TIFHLNPSGR	228~237	T1:Carbamyl
XP_010241791_1	TIFHLNPSGR	228~237	T1:Label:15N(1)
XP_010241791_1	TIFHLNPSGR	228~237	T1:Methylphosphonate
XP_010241791_1	TNMVMVFGEITTK	48~60	T1:Label:18O(1)//T1:Thr->Cys
XP_010241791_1	VLVNIEQQSPDIAQGVHGHLTK	92~113	E6:Glu->Met
XP_010241832_1	KYQAFAQTLQQSR	758~770	K1:Carbamyl
XP_010241832_1	YQAFAQTLQQSR	759~770	A3:Label:15N(1)
XP_010241851_1	AIELADNMENAGAALIR	100~116	E3:Glu->Gln
XP_010241851_1	AIELADNMENAGAALIR	100~116	L4:Label:15N(1)//L4:Xle->Asn
XP_010241851_1	AIELADNMENAGAALIR	100~116	L4:Label:15N(1)//N7:Deamidated//N7:Asn->Asp//L4:Xle->Asn
XP_010241851_1	CALQNAASVAGMVLTTQAIVVEKPRPK	545~571	C1:Carbamyl//C1:Ethanolamine
XP_010241851_1	DSTTIIADAATKDEIQAR	369~386	D1:Methyl//D1:Asp->Glu
XP_010241851_1	DSTTIIADAATKDEIQAR	369~386	T4:Label:18O(1)//T4:Thr->Cys
XP_010241851_1	LADAVGVTLGPR	65~76	A2:Label:15N(1)
XP_010241851_1	LADAVGVTLGPR	65~76	A4:Label:15N(1)
XP_010241851_1	LGLLSVTSGANPVSLKK	143~159	L1:Xle->Arg
XP_010241851_1	LGLLSVTSGANPVSLKK	143~159	S5:Phospho//S5:Sulfo
XP_010241851_1	TVQGLVDELEKK	164~175	T1:Carbamyl
XP_010241851_1	VGAATETELEDR	422~433	A4:Label:15N(1)
XP_010241866_1	HQYQLLNGGANFVQHGYTK	156~174	N7:Deamidated//N7:Asn->Asp
XP_010241904_1	EVAGFAPYEKR	49~59	E1:Ethanolamine
XP_010241904_1	EVAGFAPYEKR	49~59	E1:Glu->Gln
XP_010241905_1	ETESENQAIAR	791~801	E1:Glu->Gln
XP_010241953_1	FGSFDILSDEEVR	440~452	F4:Label:15N(1)//F4:Deamidated
XP_010241953_1	LESLINSGPVMLFMK	294~308	I5:Label:15N(1)//I5:Xle->Asn
XP_010241988_1	MVSAHASQQIYTR	92~104	M1:Carbamyl
XP_010241988_1	VNNMVLFDQATYDK	37~50	V5:Label:15N(1)
XP_010241992_1	NQIIEEAEEYKR	185~196	I3:Label:15N(1)//I3:Xle->Asn
XP_010242193_1	KGASFVIDCSKPVEDK	14~29	F5:Phe->Pro
XP_010242199_1	IALQQELGAAKEELHR	65~80	I1:Xle->Arg
XP_010242199_1	KANIELMEQR	184~193	K1:Carbamyl
XP_010242199_1	KANIELMEQR	184~193	K1:Lys->Allysine
XP_010242199_1	MNIVIADIHAEK	81~92	M1:Carbamyl
XP_010242199_1	QDLTGQVQNLTEELAK	135~150	D2:Asp->Asn
XP_010242199_1	QEIDALHQELIR	163~174	A5:Label:15N(1)
XP_010242199_1	QEIDALHQELIR	163~174	Q1:Gln->pyro-Glu
XP_010242273_1	ILSNGVHVVVGTPGR	154~168	I1:Xle->Arg
XP_010242273_1	MFVLDEADEMLSR	185~197	F2:Label:15N(1)//F2:Deamidated
XP_010242279_1	ADIEDYLASSGKDFPAPVSK	309~328	A16:Ala->Ser
XP_010242279_1	ADIEDYLASSGKDFPAPVSK	309~328	P15:Oxidation//P15:Phe->Tyr//P15:Pro->Xle
XP_010242279_1	FASFMSVTLSCDHR	531~544	F4:Label:15N(1)//F4:Deamidated
XP_010242279_1	KVPQCNSSWNNDYIR	412~426	S7:Label:15N(1)
XP_010242279_1	SQLNSLQEASGGKR	382~395	S1:Carbamyl
XP_010242279_1	SQLNSLQEASGGKR	382~395	S1:Ethanedithiol//S1:Ser->Tyr
XP_010242279_1	SQLNSLQEASGGKR	382~395	S1:Methylphosphonate
XP_010242279_1	TKDTAVAETMDYTDLPHSQIR	329~349	A7:Ala->Asp
XP_010242279_1	TKDTAVAETMDYTDLPHSQIR	329~349	E8:Ethanolamine
XP_010242279_1	VGEVIAITVEEEGDIAK	208~224	V9:Val->Ala
XP_010242290_1	SLVLHASNVNK	2~12	S1:Acetyl//S1:Ser->Glu
XP_010242342_1	AAIKEESEGKLK	262~273	A1:Ala->Asn
XP_010242342_1	AASFNIIPSSTGAAK	203~217	A1:Ala->Asn
XP_010242342_1	KVVISAPSK	120~128	K1:DimethylpyrroleAdduct
XP_010242342_1	KVVISAPSK	120~128	K1:Lys->Allysine
XP_010242342_1	KVVISAPSKDAPMFVVGVNEK	120~140	K9:Label:15N(2)
XP_010242342_1	LVSWYDNEWGYSSR	312~325	L1:Xle->Arg
XP_010242342_1	NPEEIPWGDTGAEYVVESTGVFTDQDK	83~109	K27:Delta:H(4)C(3)
XP_010242342_1	TVDGPSSKDWR	189~199	T1:Carbamyl
XP_010242342_1	TVDGPSSKDWR	189~199	T1:Label:15N(1)
XP_010242342_1	TVDGPSSKDWR	189~199	T1:Methylphosphonate
XP_010242342_1	VLPALNGKLTGMAFR	222~236	K8:Carbamyl
XP_010242342_1	VPTVDVSVVDLTVR	237~250	P2:Pro->Val
XP_010242342_1	VPTVDVSVVDLTVR	237~250	T3:Label:15N(1)
XP_010242342_1	VPTVDVSVVDLTVR	237~250	V1:Val->Thr
XP_010242342_1	VPTVDVSVVDLTVR	237~250	V6:Label:15N(1)
XP_010242364_1	ASALIQHEWRPK	237~248	A1:Ala->Asn
XP_010242364_1	VDTNSNVFTTITVNEPAPGLK	71~91	V7:Label:15N(1)
XP_010242374_1	YGAGIGPGVYDIHSPR	729~744	I5:Label:15N(1)//Y1:Carbamyl//I5:Xle->Asn
XP_010242374_1	YGAGIGPGVYDIHSPR	729~744	Y1:Carbamyl
XP_010242390_1	IEVENEKPK	354~362	P8:Pro->Asp
XP_010242419_1	QLFHPEQLISGKEDAANNFAR	85~105	L2:Xle->Arg
XP_010242607_1	VGMSCEGCVGAVKR	9~22	V1:Val->Pro
XP_010242614_1	EAVAPYERPALSK	40~52	E1:Ethanolamine
XP_010242614_1	IVGAFLESGTPDENKAIAK	391~409	I1:Xle->Arg
XP_010242614_1	LSDFGVQGADSK	129~140	F4:Label:15N(1)//F4:Deamidated
XP_010242658_1	IINEPTAASLAYGFEK	240~255	E4:Label:15N(1)
XP_010242658_1	IINEPTAASLAYGFEKK	240~256	I1:Xle->Arg
XP_010242658_1	IVDWLAENFKR	303~313	I1:Xle->Arg
XP_010242658_1	QAVVNPENTFFSVKR	129~143	A2:Ala->Asn
XP_010242658_1	QAVVNPENTFFSVKR	129~143	P6:Pro->Val
XP_010242658_1	QAVVNPENTFFSVKR	129~143	V4:Label:15N(1)
XP_010242658_1	QAVVNPENTFFSVKR	129~143	V4:Val->Thr
XP_010242658_1	VVGIDLGTTNSAVAAMEGGKPTIVTNAEGQR	76~106	A14:Label:15N(1)
XP_010242658_1	VVGIDLGTTNSAVAAMEGGKPTIVTNAEGQR	76~106	L6:Label:15N(1)//L6:Xle->Asn
XP_010242705_1	AFGAELVLTDPTK	174~186	A4:Label:15N(1)
XP_010242705_1	SIPNAYMLQQFDNPANPK	201~218	N4:Deamidated//N4:Asn->Asp
XP_010242739_1	QIHEIKDFLLTAR	4~16	I2:Xle->Arg
XP_010242783_1	ASILDHQASIIDGK	2~15	A1:Trimethyl//A1:Ala->Xle
XP_010242783_1	DVDGFHPLNIGK	125~136	P7:Label:15N(1)
XP_010242888_1	ALSATAGNVHAAVER	538~552	A1:Ala->Asn
XP_010242888_1	INLDSTVGAFK	35~45	L3:Label:15N(1)//L3:Xle->Asn
XP_010242911_1	LQQLELYCYNLEK	104~116	L4:Label:15N(1)//L4:Xle->Asn
XP_010242943_1	VFIENTDR	87~94	T6:Thr->Pro
XP_010242963_1	ELLESFGPLR	349~358	E1:Glu->Gln
XP_010242986_1	ANTLGYDYMIETSNEAFR	589~606	L4:Label:15N(1)//L4:Xle->Asn
XP_010242986_1	SILEPAGALALAGAEAYCK	380~398	E4:Glu->Gln
XP_010242986_1	VSADSLQYESGFLGGVPDR	77~95	L6:Label:15N(1)//L6:Xle->Asn
XP_010242995_1	LAVDKWGR	100~107	L1:Xle->Arg
XP_010243010_1	TAIEAACMLLR	508~518	A2:Label:15N(1)
XP_010243034_1	VVALAAGSNVTLLADQVKR	103~121	L4:Label:15N(1)//L4:Xle->Asn
XP_010243059_1	TEFDVVIEEVPSNAR	120~134	V5:Label:15N(1)
XP_010243078_1	FDVGNVVMVTGGR	175~187	G4:Label:15N(1)
XP_010243115_1	SSDEVDELQR	505~514	E4:Label:15N(1)
XP_010243156_1	ILDVVYNASNNELVR	79~93	I1:Xle->Arg
XP_010243169_1	EGPGASYGLNWALAGR	60~75	A5:Label:15N(1)
XP_010243169_1	GAASAESLSGLPIHIR	96~111	E6:Label:15N(1)
XP_010243170_1	TSYVKLER	94~101	K5:Lys->Xle
XP_010243181_1	AMGIMNSFINDIFEK	78~92	A1:Ala->Ser
XP_010243181_1	AMGIMNSFINDIFEK	78~92	M5:Oxidation//M5:Met->Phe
XP_010243203_1	MTHGAPEDEIR	131~141	M1:Carbamyl
XP_010243215_1	LADCGIGFGR	102~111	L1:Label:15N(1)//L1:Xle->Asn
XP_010243271_1	MASILEPSKPTFFPAMTK	14~31	M1:Carbamyl
XP_010243351_1	PNYVTLVSVLPAISR	297~311	S14:Propionyl
XP_010243460_1	GGNFGGGGFATGYR	120~133	F4:Label:15N(1)//T11:Thr->Ser//F4:Deamidated
XP_010243460_1	GGNFGGGGFATGYR	120~133	T11:Thr->Ser
XP_010243492_1	AASVLSSHDPPVILAK	77~92	A1:Ala->Asn
XP_010243492_1	AASVLSSHDPPVILAK	77~92	P10:Label:15N(1)
XP_010243544_1	AIGVELDLSDKPVGLGVR	174~191	E5:Label:15N(1)
XP_010243544_1	IGDEVLLLSDGNGDFTK	157~173	L7:Label:2H(3)
XP_010243544_1	SILFAVPGAFTPTCSQK	101~117	S1:Carbamyl
XP_010243544_1	SILFAVPGAFTPTCSQK	101~117	V6:Label:15N(1)
XP_010243562_1	AAVPSGASTGVYEALELR	35~52	A1:Ala->Asn
XP_010243562_1	AAVPSGASTGVYEALELR	35~52	A7:Label:13C(3)
XP_010243562_1	AGWGVMASHR	372~381	A1:Ala->Asn
XP_010243562_1	AVENVNTIIGPALIGK	66~81	V5:Label:15N(1)
XP_010243562_1	IEEELGSEAIYAGANFR	422~438	E3:Glu->Gln
XP_010243562_1	IEEELGSEAIYAGANFR	422~438	E4:Glu->Gln
XP_010243562_1	IEEELGSEAIYAGANFR	422~438	E4:Glu->Met
XP_010243562_1	IEEELGSEAIYAGANFR	422~438	E4:Label:15N(1)
XP_010243562_1	IEEELGSEAIYAGANFR	422~438	L5:Label:15N(1)//L5:Xle->Asn
XP_010243562_1	ISGDALKDLYK	278~288	I1:Xle->Arg
XP_010243562_1	KYGQDATNVGDEGGFAPNIQENK	204~226	T7:Carbamyl
XP_010243562_1	LAMQEFMILPVGASSFK	168~184	M3:Oxidation//M3:Met->Phe
XP_010243562_1	MGSEVYHTLK	189~198	M1:Carbamyl
XP_010243562_1	SGETEDTFIADLSVGLATGQIKTGAPCR	382~409	K22:Delta:H(4)C(3)
XP_010243562_1	TLVLPVPAFNVINGGSHAGNK	147~167	V6:Val->Pro
XP_010243562_1	TYDLNFKEENNNGSQK	262~277	L4:Xle->Arg
XP_010243562_1	TYDLNFKEENNNGSQK	262~277	T1:Carbamyl
XP_010243562_1	TYDLNFKEENNNGSQK	262~277	T1:Methylphosphonate
XP_010243562_1	VNQIGTVTESIEAVK	353~367	I4:Label:15N(1)//I4:Xle->Asn
XP_010243562_1	VNQIGTVTESIEAVKMSK	353~370	K15:Delta:H(4)C(3)
XP_010243562_1	VQIVGDDLLVTNPKR	322~336	P13:Pro->His
XP_010243562_1	VVIGMDVAASEFYGK	245~259	I3:Label:15N(1)//I3:Xle->Asn
XP_010243562_1	VVIGMDVAASEFYGK	245~259	M5:Label:15N(1)
XP_010243647_1	VSALIGEEQTQQLVNR	144~159	I5:Label:15N(1)//I5:Xle->Asn
XP_010243653_1	QVANATNDMAGDGTTCATVLTR	107~128	Q1:Dehydrated
XP_010243653_1	SAIELSTSDYDKEK	382~395	S1:Carbamyl
XP_010243653_1	TLYNELEVVEGMK	213~225	Y3:Label:15N(1)
XP_010243697_1	LISLLEQINNQTTK	99~112	L4:Label:15N(1)//L4:Xle->Asn
XP_010243697_1	LISLLEQINNQTTK	99~112	L5:Label:15N(1)//L5:Xle->Asn
XP_010243732_1	EGNLMVTDLESTNGTFIDDKR	141~161	M5:Label:15N(1)
XP_010243732_1	VPMPDAFEIASSVVTVGR	99~116	P4:Label:15N(1)
XP_010243759_1	AHGGFSVFAGVGER	253~266	A1:Ala->Asn
XP_010243759_1	CALVYGQMNEPPGAR	294~308	C1:Carbamyl//C1:Ethanolamine
XP_010243759_1	CALVYGQMNEPPGAR	294~308	V4:Label:15N(1)
XP_010243759_1	EAPAFVEQATEQQILVTGIK	196~215	E1:Ethanolamine
XP_010243759_1	EAPAFVEQATEQQILVTGIK	196~215	E7:Glu->Gln
XP_010243759_1	ESITSFQGVLDGK	515~527	I3:Label:15N(1)//I3:Xle->Asn
XP_010243759_1	IMNVIGEPIDER	171~182	I1:Xle->Glu
XP_010243759_1	IMNVIGEPIDER	171~182	M2:Oxidation//M2:Met->Phe
XP_010243759_1	IMNVIGEPIDERGEIK	171~186	I1:Xle->Arg
XP_010243759_1	LVLEVAQHLGENMVR	122~136	V5:Label:15N(1)
XP_010243759_1	MLSPHILGEEHYNTAR	436~451	L2:Xle->Arg
XP_010243759_1	MLSPHILGEEHYNTAR	436~451	M1:Carbamyl
XP_010243759_1	MLSPHILGEEHYNTAR	436~451	P4:Pro->Val
XP_010243759_1	MLSPHILGEEHYNTAR	436~451	S3:Isopropylphospho
XP_010243759_1	MLSPHILGEEHYNTAR	436~451	S3:O-Isopropylmethylphosphonate
XP_010243759_1	QISELGIYPAVDPLDSTSR	417~435	Q1:Gln->pyro-Glu
XP_010243759_1	VCQVIGAVVDVR	90~101	I5:Label:15N(1)//I5:Xle->Asn
XP_010243759_1	VLNTGSPITVPVGR	152~165	G5:Label:15N(1)
XP_010243791_1	DGVTLLWDLAEGKR	214~227	D1:Ethanolamine
XP_010243791_1	GHSDMVTAIATPIDNSDMIVSSSR	13~36	T11:Methylphosphonate
XP_010243791_1	SIVQDLKPEATQGK	266~279	I2:Xle->Arg
XP_010243791_1	SIVQDLKPEATQGK	266~279	S1:Carbamyl
XP_010243791_1	YTIQDADSHTNWVSCVR	140~156	Y1:Carbamyl
XP_010243792_1	AWAGKEENVQK	307~317	A1:Ala->Asn
XP_010243792_1	AWAGKEENVQK	307~317	A1:Ala->Cys
XP_010243792_1	GILAADESTGTIGKR	25~39	G1:Ala->Glu//G1:Gly->Asp//K14:Delta:H(4)C(3)
XP_010243792_1	GILAADESTGTIGKR	25~39	K14:Carbamyl
XP_010243792_1	GILAADESTGTIGKR	25~39	L3:Label:15N(1)//L3:Xle->Asn
XP_010243792_1	KPWSLSFSFGR	288~298	K1:Carboxy//K1:Acetyl:13C(2)//K1:Ethanolyl
XP_010243792_1	KVAPEVVAEYTVR	237~249	K1:Lys->Allysine
XP_010243792_1	TASGKPFVDVLK	83~94	T1:Carbamyl
XP_010243792_1	VAPEVVAEYTVR	238~249	A2:Label:15N(1)
XP_010243801_1	ADRDESSPYAAMLAAQDVAQR	63~83	A14:Label:15N(1)
XP_010243802_1	QETLTLLEIR	105~114	Q1:Methyl
XP_010243823_1	ALTVPELTQQMWDAK	283~297	V4:Label:15N(1)
XP_010243823_1	LHFFMVGFAPLTSR	263~276	L1:Xle->Arg
XP_010243823_1	VNVYYNEASCGR	47~58	Y4:Label:15N(1)
XP_010243823_1	YTGTSDLQLER	36~46	T2:Label:15N(1)
XP_010243983_1	CVATLLHEMK	400~409	C1:Ammonia-loss
XP_010243983_1	CVATLLHEMK	400~409	C1:Carbamyl//C1:Ethanolamine
XP_010243983_1	DGSTTAGNSSQVSDGAGAVLLMKR	281~304	N8:Asn->Xle
XP_010243983_1	MAAFYAGFPETVPIR	116~130	M1:Oxidation//M1:Met->Phe
XP_010243983_1	QCSSGLQAVADVAAAIK	135~151	S4:Label:15N(1)
XP_010243983_1	QEQDQAAVESHR	210~221	Q3:Gln->pyro-Glu
XP_010243983_1	TAAFGDDVVIVAAYR	43~57	F4:Label:15N(1)//F4:Deamidated
XP_010243983_1	TNLNPNEVGDIIVGTVLAPGSQR	88~110	L3:Xle->Arg
XP_010243985_1	AIDVIPLLTPEVMEK	298~312	I5:Label:15N(1)//I5:Xle->Asn
XP_010243992_1	ASDKITQLTDNVYLCR	42~57	T6:Label:15N(1)
XP_010244073_1	FQPENLEHNKSVFDR	235~249	D14:Methyl//D14:Asp->Glu
XP_010244073_1	IENLNQNIGALSVK	285~298	S12:Deoxy//S12:Ser->Ala
XP_010244159_1	CKFVELTPDYIYPYR	146~160	C1:Carbamyl//C1:Ethanolamine
XP_010244169_1	IDCPYPCDK	379~387	C3:Label:15N(1)
XP_010244190_1	VLNGMWQTSGGWGR	62~75	G4:Label:15N(1)
XP_010244224_1	TSFWEAEAPAEVPK	64~77	E5:Glu->Gln
XP_010244238_1	AFQLYQSGIFTGR	284~296	L4:Label:15N(1)//L4:Xle->Asn
XP_010244260_1	VGSVLGGENVNVSFMSVGR	542~560	L5:Label:15N(1)//L5:Xle->Asn
XP_010244367_1	LYEQQIEQLGNFQLR	68~82	E3:Glu->Gln
XP_010244403_1	CFDPSNSTPPPNTR	17~30	C1:Carbamyl//C1:Ethanolamine
XP_010244403_1	LLSSTTQPSFVRPK	504~517	L1:Xle->Arg
XP_010244405_1	LNGTILEEFVAEHYSAPR	239~256	L1:Xle->Arg
XP_010244405_1	TSSSGGFFSWLTGER	34~48	T1:Carbamyl
XP_010244473_1	APVQAHFGELDNFVGFSDVTAAK	195~217	V14:Val->Thr
XP_010244473_1	GMGLTDEDSAAVELAWSR	255~272	L4:Label:15N(1)//L4:Xle->Asn
XP_010244486_1	AIGEVTSGGFSPCLKK	347~362	A1:Ala->Asn
XP_010244486_1	SHSEIVDSEGK	336~346	S1:Carbamyl
XP_010244486_1	SLLALQGPLAAPVLQHLTK	181~199	S1:Carbamyl
XP_010244486_1	VGFFSSGPPPR	325~335	F3:Label:15N(1)//F3:Deamidated
XP_010244486_1	VGFFSSGPPPR	325~335	F4:Label:15N(1)//F4:Deamidated
XP_010244563_1	AASAMVLDLKPSSSDPPPSIPSSK	2~25	A1:Trimethyl//A1:Ala->Xle
XP_010244569_1	KLLKDLIVQSLLR	112~124	K1:Oxidation//K1:Methyl:2H(2)
XP_010244583_1	ENVSSEALEAAR	58~69	V3:Label:15N(1)
XP_010244640_1	QVSLPTATLDGPAPPVGALSSALSR	269~293	P5:Label:15N(1)
XP_010244668_1	MGDIEVLTGTAGEIR	301~315	D3:Asp->Ala
XP_010244668_1	VAADSGLPAELLR	49~61	A9:Ala->Gly//A9:Glu->Asp//A9:Gln->Asn
XP_010244668_1	VAADSGLPAELLR	49~61	E10:Glu->Asp
XP_010244687_1	GELLVGTPAKR	97~107	E2:Glu->Asp
XP_010244687_1	MKETAESYLGK	174~184	M1:Carbamyl
XP_010244687_1	TEGIDLSKDR	292~301	T1:Carbamyl
XP_010244690_1	EAVLNGVSLEDAER	216~229	V3:Label:15N(1)
XP_010244692_1	LNESTGYIDYDQLEK	208~222	D11:Methyl//D11:Asp->Glu
XP_010244692_1	SATLFRPK	223~230	S1:Carbamyl
XP_010244743_1	NLISLSEQQILDCSPK	179~194	S4:Label:15N(1)
XP_010244745_1	EVAEGVDLMVVR	159~170	E1:Glu->Gln
XP_010244897_1	GVVNEAVEQIAYADR	230~244	N4:Deamidated//N4:Asn->Asp
XP_010244897_1	GVVNEAVEQIAYADR	230~244	V3:Label:15N(1)
XP_010244954_1	ITEEGVTISQPYSLK	212~226	E3:Label:15N(1)
XP_010244958_1	EHALLAFTLGVK	135~146	E1:Ethanolamine
XP_010244958_1	FEKEAAEMNKR	42~52	K3:Formyl//K3:Lys->Arg//K3:Dimethyl//K3:Delta:H(4)C(2)//K3:Ethyl
XP_010244958_1	FEKEAAEMNKR	42~52	K3:Methyl
XP_010244958_1	MIPTKPMVVETFSEYPPLGR	392~411	K5:Label:15N(2)
XP_010244958_1	MIPTKPMVVETFSEYPPLGR	392~411	M7:Label:2H(3)
XP_010244958_1	MIPTKPMVVETFSEYPPLGR	392~411	P3:Label:15N(1)
XP_010244958_1	MIPTKPMVVETFSEYPPLGR	392~411	P3:Pro->Val
XP_010244958_1	SFKYAWVLDK	53~62	K3:Formyl//K3:Lys->Arg//K3:Dimethyl//K3:Delta:H(4)C(2)//K3:Ethyl
XP_010244958_1	SGMVVTFGPTGLTTEVK	262~278	V5:Label:15N(1)
XP_010244958_1	STTTGHLIYK	21~30	S1:Carbamyl
XP_010244958_1	VGYNPDKIPFVPISGFEGDNMIER	181~204	K7:Formyl//K7:Lys->Arg//K7:Dimethyl//K7:Delta:H(4)C(2)//K7:Ethyl
XP_010244958_1	YDEIVKEVSSYLKK	167~180	K13:Methyl
XP_010244958_1	YDEIVKEVSSYLKK	167~180	K14:Methyl
XP_010244958_1	YYCTVIDAPGHR	85~96	Y1:Carbamyl
XP_010244969_1	YVDTVTPQYKPK	91~102	Y1:Carbamyl
XP_010245167_1	KLDEYLLTR	16~24	K1:Carbamyl
XP_010245267_1	AMEDAIEAMNGMDLDGR	60~76	I6:Label:15N(1)//I6:Xle->Asn
XP_010245319_1	SSSSSNSSSHVHPK	670~683	V11:Val->Gly
XP_010245462_1	DTFGPILVPSDKLWGAQTQR	353~372	D1:Ethanolamine
XP_010245462_1	LLGDASISFEK	719~729	A5:Label:15N(1)
XP_010245533_1	IGAINVVCSSSDAAAR	324~339	I4:Label:15N(1)//I4:Xle->Asn
XP_010245534_1	VGSYFGNSRR	115~124	Y4:Tyr->Thr
XP_010245668_1	VADDLSPSIVFIDEIDAVGTKR	278~299	S6:Label:15N(1)
XP_010245673_1	VGEVMSSPAITLSPEK	179~194	V4:Label:15N(1)
XP_010245723_1	ATFSEAPPGDSKSGEK	2~17	A1:Trimethyl//A1:Ala->Xle
XP_010245723_1	TLYDYLLNPKK	72~82	T1:Carbamyl
XP_010245955_1	AQLNEVAVDGSSNAVATPENK	71~91	A1:Ala->Asn
XP_010245955_1	AQLNEVAVDGSSNAVATPENK	71~91	Q2:Gln->Gly
XP_010246131_1	LIKDVIAEADAGGSPSLVAR	252~271	L1:Xle->Arg
XP_010246188_1	ATATLIPTETDKLSK	2~16	A1:Trimethyl//A1:Ala->Xle
XP_010246188_1	IFNTNNLWVNLK	297~308	T4:Label:15N(1)
XP_010246188_1	LRSDVAGLNQISENEK	17~32	S3:Carbamyl
XP_010246201_1	DAVTYTEHAR	69~78	D1:Asp->Asn
XP_010246201_1	DAVTYTEHAR	69~78	D1:Ethanolamine
XP_010246201_1	DNIQGITKPAIR	25~36	D1:Asp->Asn
XP_010246201_1	DNIQGITKPAIR	25~36	D1:Ethanolamine
XP_010246201_1	KTVTAMDVVYALK	80~92	T2:Carbamyl
XP_010246201_1	KTVTAMDVVYALKR	80~93	K1:Carboxy//K1:Acetyl:13C(2)//K1:Ethanolyl
XP_010246201_1	KTVTAMDVVYALKR	80~93	T2:Carbamyl
XP_010246201_1	TVTAMDVVYALKR	81~93	T1:Carbamyl
XP_010246201_1	TVTAMDVVYALKR	81~93	T1:Carbamyl//M5:Label:2H(3)
XP_010246201_1	TVTAMDVVYALKR	81~93	T3:Phospho//T3:Sulfo
XP_010246221_1	SKFESLVNTLIER	349~361	K2:Carbamyl
XP_010246221_1	SKFESLVNTLIER	349~361	S1:Carbamyl
XP_010246221_1	SKFESLVNTLIER	349~361	S5:Label:18O(1)
XP_010246221_1	SQVFSTAADNQTQVGVR	469~485	S1:Carbamyl
XP_010246277_1	EAAYQIISDELMLDGNPR	40~57	Y4:Label:15N(1)
XP_010246282_1	GATAILEDMKK	420~430	I5:Label:15N(1)//I5:Xle->Asn
XP_010246318_1	SGPEGGNTTLLGEPKPPPCR	233~252	T8:Label:15N(1)
XP_010246426_1	EYTMEDILTQLKK	115~127	E1:Ethanolamine
XP_010246457_1	IAAVQALSGTGACR	119~132	V4:Val->Thr
XP_010246457_1	ISMAGVTTGNVAYLANAIHEVTK	400~422	I1:Xle->Arg
XP_010246457_1	LFADFQKR	133~140	L1:Xle->Arg
XP_010246543_1	DSSMAGYMSSK	592~602	M4:Label:15N(1)
XP_010246543_1	EGQNDIYYITGESK	457~470	G2:Label:15N(1)
XP_010246543_1	ELISNSSDALDKIR	34~47	E1:Ethanolamine
XP_010246543_1	GIVDSEDLPLNISR	358~371	V3:Label:15N(1)
XP_010246543_1	HSEFISYPISLWTEK	198~212	P8:Label:15N(1)
XP_010246543_1	MKEGQNDIYYITGESK	455~470	E3:Ethanolamine
XP_010246543_1	MKEGQNDIYYITGESK	455~470	I8:Label:15N(1)//I8:Xle->Asn
XP_010246543_1	SGDEMTSLKDYVTR	441~454	S1:Carbamyl
XP_010246553_1	YIATPGKGILAADESTGTIGKR	18~39	G20:Gly->Pro
XP_010246571_1	SMVQANPQILQPMLQELSKQNPQLLR	267~292	K19:Formyl//K19:Lys->Arg//K19:Dimethyl//K19:Delta:H(4)C(2)//K19:Ethyl
XP_010246607_1	EGIIQHSTINNLAIGR	208~223	E1:Ethanolamine
XP_010246607_1	GLFIIDKEGIIQHSTINNLAIGR	201~223	G9:Label:15N(1)
XP_010246607_1	GLFIIDKEGIIQHSTINNLAIGR	201~223	I5:Label:15N(1)//I5:Xle->Asn
XP_010246607_1	SGGLGDLKYPLISDVTK	166~182	S1:Carbamyl
XP_010246607_1	TLQALQYVQENPDEVCPAGWKPGEK	231~255	N11:Label:15N(2)
XP_010246607_1	TLQALQYVQENPDEVCPAGWKPGEK	231~255	Q9:Label:15N(2)
XP_010246622_1	SYGVLIPDQGIALR	185~198	I6:Label:15N(1)//I6:Xle->Asn
XP_010246830_1	DADGHGTHTASTAAGR	214~229	D1:Ethanolamine
XP_010246830_1	NSGCYDSDILAAFDR	262~276	C4:Label:15N(1)
XP_010246840_1	TQSNPENTVGVLTMAGK	41~57	N4:Asn->Xle
XP_010246858_1	ELISNASDALDKIR	106~119	E1:Ethanolamine
XP_010246858_1	ELISNASDALDKIR	106~119	E1:Glu->Gln
XP_010246858_1	ELISNASDALDKIR	106~119	I3:Label:15N(1)//I3:Xle->Asn
XP_010246858_1	ELISNASDALDKIR	106~119	S4:Label:15N(1)
XP_010246858_1	IGAVPNGLSTDSDVAKR	46~62	I1:Xle->Arg
XP_010246858_1	LASLDQYISR	549~558	L4:Label:15N(1)//L4:Xle->Asn
XP_010246939_1	VLVELAELQDR	77~87	V3:Label:15N(1)
XP_010246951_1	ADEIDGLGFEQQHGK	2~16	A1:Trimethyl//A1:Ala->Xle
XP_010246956_1	CSGDYAIVISHNPDNGTTR	129~147	I7:Label:15N(1)//I7:Xle->Asn
XP_010247009_1	WEILPATGSEAPQFR	81~95	L4:Label:15N(1)//L4:Xle->Asn
XP_010247119_1	EGVSGTIYFTEEEDGSTK	12~29	G5:Label:15N(1)
XP_010247119_1	EGVSGTIYFTEEEDGSTK	12~29	T6:Label:15N(1)
XP_010247119_1	QIPLTGPYSIIGR	102~114	P3:Pro->Val
XP_010247119_1	VKAVAVLNSR	2~11	R10:Arg->Lys//R10:Arg->Gln
XP_010247244_1	ISSDPYSIMAEVYK	236~249	D4:Label:15N(1)
XP_010247339_1	EKVNGSTVNVGINPSK	87~102	N9:Deamidated//N9:Asn->Asp
XP_010247341_1	PESSATIILADKGDTLR	167~183	S3:Formyl//S3:Ser->Asp
XP_010247341_1	SKGPGLFSDIGKK	2~14	S1:Acetyl//S1:Ser->Glu
XP_010247380_1	GCIVSPDLSVLNLVIVK	101~117	K17:Delta:H(2)C(3)O(1)
XP_010247458_1	IQNLDTLQSVLR	198~209	I1:Label:15N(1)//I1:Xle->Asn
XP_010247578_1	GETLQEYWWCTER	111~123	E6:Label:15N(1)//L4:Xle->Asn
XP_010247578_1	GETLQEYWWCTER	111~123	Q5:Label:15N(2)
XP_010247578_1	LVGVSEETTTGVKR	199~212	L1:Xle->Arg
XP_010247578_1	WCSCNIFSTQDHAAAAIAR	83~101	C2:Carbamyl//C2:Ethanolamine
XP_010247657_1	INKGTVEIITPVELIK	150~165	I1:Xle->Arg
XP_010247694_1	MFNDDVQGTAGVAIAGLLGAVR	309~330	V6:Label:15N(1)
XP_010247705_1	QDLAVQVQSLTQDLAR	126~141	D2:Asp->Asn
XP_010247826_1	TNTDFLPVTGDGFK	88~101	T3:Label:15N(1)
XP_010247876_1	LGLSAVIMGSR	148~158	L3:Label:15N(1)//L3:Xle->Asn
XP_010247894_1	KFNQAAGAVDLLELIDNVQR	113~132	E13:Label:15N(1)
XP_010247894_1	MAQFMYQHGDGHGLLADSLTK	577~597	M1:Carbamyl
XP_010247894_1	MAQFMYQHGDGHGLLADSLTK	577~597	M5:Label:2H(3)
XP_010247894_1	SIQCYMHETGAPEEIAR	523~539	S1:Carbamyl
XP_010247894_1	YSDDLGTSTDELKR	504~517	Y1:Carbamyl
XP_010247894_1	YSDDLGTSTDELKR	504~517	Y1:Methylphosphonate
XP_010247947_1	AAVTVIQIDEAALR	597~610	V5:Val->Thr
XP_010247947_1	ASHIVGYPR	2~10	A1:Trimethyl//A1:Ala->Xle
XP_010247947_1	GVTGFGFDFVR	260~270	F7:Phe->Xle
XP_010248146_1	HYFQNTQGLIFVVDSNDRDR	80~99	D19:Dehydrated//D19:Asp->Pro//I10:Xle->Met
XP_010248184_1	ATVPGPLIWEIVKR	2~15	A1:Trimethyl//A1:Ala->Xle
XP_010248184_1	EFGNGTASVQFSK	23~35	E1:Glu->Gln
XP_010248205_1	SLSEQQLLDCDPNGSCR	182~198	S3:Carbamyl
XP_010248207_1	LLEYGNMLVQEQENVKR	393~409	L1:Xle->Arg
XP_010248259_1	ITYAGIATCTILAFNNLSK	45~63	I6:Label:15N(1)//I6:Xle->Asn
XP_010248264.2	LLSENFQQLDTSR	12~24	L1:Label:15N(1)//L1:Xle->Asn	PREDICTED: S-formylglutathione hydrolase-like [Nelumbo nucifera]
XP_010248384_1	QVTVDVPDVR	396~405	V2:Label:15N(1)
XP_010248392_1	VENQEGVINFDEILR	241~255	N3:Asn->Xle
XP_010248537_1	GQETSTNSIASIFAWTR	386~402	T4:Label:15N(1)
XP_010248537_1	TLEAEAAHGTVTR	366~378	T1:Carbamyl
XP_010248584_1	ADSSSSGPDRGQPSSSSDTK	2~21	A1:Trimethyl//A1:Ala->Xle
XP_010248678_1	SKPWGGIGAWAADAER	2~17	S1:Acetyl//S1:Ser->Glu
XP_010248682_1	SFWIHNTGPIGCLPIYR	218~234	S1:Carbamyl
XP_010248740_1	IYVVTDSGDDNPVNPKPGTLR	95~115	S7:Ser->Pro
XP_010248811_1	KLHQSLSFK	447~455	L2:Xle->Val
XP_010248836_1	KLIGATNPLQAEPGTIR	165~181	L2:Xle->Arg
XP_010248836_1	LIGATNPLQAEPGTIR	166~181	A4:Label:15N(1)
XP_010248854_1	AAWEIFTPLLHK	464~475	A1:Ala->Asn
XP_010248854_1	ELVQNLLVLR	220~229	E1:Glu->Gln
XP_010248871_1	EYKSDISIVSNASCTTNCLAPLAK	141~164	A12:Ala->Glu//A12:Gly->Asp//K3:Delta:H(4)C(3)
XP_010248871_1	GILGYTEDDVVSTDFVGDSR	274~293	E7:Label:15N(1)
XP_010248871_1	GILGYTEDDVVSTDFVGDSR	274~293	G4:Gly->Thr
XP_010248871_1	GILGYTEDDVVSTDFVGDSR	274~293	T6:Label:15N(1)
XP_010248871_1	GILGYTEDDVVSTDFVGDSR	274~293	Y5:Label:15N(1)
XP_010248871_1	SDISIVSNASCTTNCLAPLAK	144~164	S7:Label:15N(1)
XP_010248871_1	SDISIVSNASCTTNCLAPLAKVINDR	144~169	K21:Delta:H(4)C(3)
XP_010248871_1	SDISIVSNASCTTNCLAPLAKVINDR	144~169	S7:Carbofuran//K21:Delta:H(4)C(3)
XP_010248871_1	TLLFGEKPVTVFGVR	68~82	F4:Label:15N(1)//F4:Deamidated
XP_010248871_1	TLLFGEKPVTVFGVR	68~82	T1:Carbamyl
XP_010248875_1	TLLFGEKPVAVFGVR	68~82	F4:Label:15N(1)//F4:Deamidated
XP_010248875_1	TLLFGEKPVAVFGVR	68~82	K7:Carbamyl
XP_010248875_1	TLLFGEKPVAVFGVR	68~82	L3:Label:2H(3)
XP_010248875_1	TLLFGEKPVAVFGVR	68~82	T1:Carbamyl
XP_010248922_1	TVVQAEKLDEMLEK	121~134	T1:Carbamyl
XP_010249046_1	AGLANLYQEGSMLTFEGQK	23~41	Y7:Label:15N(1)
XP_010249072_1	AHPPTPISPPLKDELDIVIPTIR	2~24	A1:Trimethyl//A1:Ala->Xle
XP_010249073_1	NDLASTVIYLISDESR	227~242	S5:Label:15N(1)
XP_010249073_1	VLLTSNGDEISQNIAYHLVNR	8~28	T4:Label:15N(1)
XP_010249085_1	KDEIFLQDR	380~388	E3:Glu->Cys
XP_010249085_1	KDEIFLQDR	380~388	F5:Phe->Gln//F5:Phe->Lys//R9:Methyl:2H(3)13C(1)
XP_010249132_1	MAVPQVEDIVR	350~360	M1:Met->Glu
XP_010249132_1	VFLMGEEVGEYQGAYK	63~78	M4:Label:15N(1)
XP_010249192_1	ALAAYYFGSEEAMIR	652~666	Y6:Label:15N(1)
XP_010249248_1	EVTDGQSTWADVLWR	666~680	Q6:Deamidated//Q6:Gln->Glu
XP_010249364_1	ANFLSAEDFEPALIPPK	203~219	L4:Label:15N(1)//L4:Xle->Asn
XP_010249399_1	ECSGVQPQLWVR	52~63	E1:Glu->Gln
XP_010249452_1	YICDYKDTLEQVFR	439~452	Y1:Phospho//Y1:Sulfo
XP_010249472_1	KTNQALIVGVYDEPLTAGQCNMIVER	96~121	A17:Ala->Pro
XP_010249472_1	KTNQALIVGVYDEPLTAGQCNMIVER	96~121	E13:Glu->Gln
XP_010249472_1	YMVIQGEPGAVIR	72~84	M2:Oxidation//M2:Met->Phe
XP_010249472_1	YMVIQGEPGAVIR	72~84	Y1:Carbamyl
XP_010249472_1	YMVIQGEPGAVIR	72~84	Y1:Oxidation
XP_010249476_1	EKADLFSESQR	92~102	E1:Ethanolamine
XP_010249533_1	KNGEALEMMEK	654~664	E10:Glu->Xle
XP_010249575_1	CCLEHAASVAR	568~578	C1:Carbamyl//C1:Ethanolamine
XP_010249575_1	CCLEHAASVAR	568~578	C2:Ammonia-loss
XP_010249575_1	DATTIVGDGSTQEAVNKR	391~408	D1:Ethanolamine
XP_010249575_1	DATTIVGDGSTQEAVNKR	391~408	I5:Methyl
XP_010249575_1	DATTIVGDGSTQEAVNKR	391~408	T4:Label:18O(1)//T4:Thr->Cys
XP_010249575_1	DATTIVGDGSTQEAVNKR	391~408	V6:Label:15N(1)//D1:Ethanolamine
XP_010249575_1	KGVVTLEEGK	235~244	K1:Lys->Allysine
XP_010249575_1	KSQYLDDIAILTGATVIR	348~365	S2:Carbamyl
XP_010249575_1	KSQYLDDIAILTGATVIR	348~365	Y4:Carbamyl
XP_010249575_1	NLIEAAEQDYEKEKLNER	414~431	Q8:Deamidated//Q8:Gln->Glu
XP_010249575_1	SAENSLYVVEGMQFDR	245~260	L6:Label:15N(1)//L6:Xle->Asn
XP_010249738_1	LMDAVDEYIPEPVR	246~259	V5:Label:15N(1)
XP_010249783_1	GCALQCAILSPTFK	372~385	L4:Label:15N(1)//L4:Xle->Asn
XP_010249915_1	ILDEAYAGENVGLLLR	362~377	D3:Asp->Asn
XP_010249915_1	KYDEIDAAPEER	133~144	D3:Carboxy
XP_010249915_1	KYDEIDAAPEER	133~144	K1:Carbamyl
XP_010249967_1	MESGTGNGDSEVQR	270~283	G6:Label:15N(1)
XP_010249976_1	HEYLPEDLQAMQTPFR	77~92	E6:Label:15N(1)
XP_010249976_1	SYLQDMLTLVKK	93~104	S1:Carbamyl
XP_010249980_1	AVELVAGKESAIAQVAR	254~270	A1:Ala->Asn
XP_010249980_1	AVELVAGKESAIAQVAR	254~270	A6:Ala->Asn
XP_010249980_1	AYALMFAVGDANNR	276~289	L4:Label:15N(1)//L4:Xle->Asn
XP_010249980_1	CEGSMVVEAFAGR	290~302	C1:Dehydro
XP_010249980_1	CEGSMVVEAFAGR	290~302	M5:Label:15N(1)
XP_010249980_1	CEGSMVVEAFAGR	290~302	S4:Label:15N(1)
XP_010249980_1	IMFLSTFYTMR	333~343	I1:Label:15N(1)//I1:Xle->Asn
XP_010249980_1	QGDMLLVVPEGAYAVR	71~86	M4:Oxidation//M4:Met->Phe
XP_010249980_1	SDDMASLCGPVVDDVK	344~359	M4:Oxidation//M4:Met->Phe
XP_010249980_1	YIDAEHFSVPEGK	240~252	Y1:Carbamyl
XP_010249980_1	YIDAEHFSVPEGKR	240~253	Y1:Carbamyl
XP_010249982_1	SNYNFEKPFLYLAR	122~135	S1:Carbamyl
XP_010249991_1	NLLEMDYPVGPFGTK	98~112	E4:Label:15N(1)
XP_010250021_1	ADCNEHNFASR	115~125	C3:Label:15N(1)
XP_010250030_1	MTSVDFQGPK	551~560	Q7:Gln->Gly
XP_010250057_1	ITTSTVDMKDESR	78~90	I1:Xle->Arg
XP_010250057_1	ITTSTVDMKDESR	78~90	T3:Methylphosphonate
XP_010250057_1	KPLFFYVNLAK	29~39	K1:Carbamyl
XP_010250057_1	TENFDELMAAAAEER	106~120	N3:Deamidated//N3:Asn->Asp
XP_010250142_1	GNNILVMCDAYTPAGEPIPTNKR	85~107	M7:Label:15N(1)
XP_010250142_1	TLSGPVTDPQKLPK	39~52	T1:Carbamyl
XP_010250378_1	YTGEDESDEAKK	373~384	Y1:Carbamyl
XP_010250398_1	LGNALMQDPSMSGMLENLVNPSHK	130~153	P9:Pro->Thr
XP_010250398_1	TALHFACGYGEVK	263~275	T1:Carbamyl
XP_010250406_1	LQFLSLLDNNITKK	115~128	L1:Xle->Arg
XP_010250505_1	PLVVRCSQIDGNGAQIKR	58~75	Q8:Gln->pyro-Glu
XP_010250588_1	EGISAEIINLR	269~279	E1:Glu->Gln
XP_010250588_1	EGKDVTITAFSK	243~254	E1:Ethanolamine
XP_010250588_1	VLAPYSSEDAR	184~194	A3:Label:15N(1)
XP_010250635_1	IVIGLFGDDVPQTAENFR	113~130	I1:Xle->Met
XP_010250723_1	WGGALLELSQFQSVADSK	38~55	L5:Label:15N(1)//L5:Xle->Asn
XP_010250770_1	FSVGSGSPYAYGVLDNGYR	181~199	S5:Label:15N(1)
XP_010250779_1	SNCAAVCQTEGFHGGHCR	48~65	S1:Carbamyl
XP_010250793_1	VLDFAIDDAILEER	142~155	V1:Label:15N(1)
XP_010250835_1	AQVAAAEQASVK	71~82	Q2:Gln->Gly
XP_010250846_1	LAALEASGANSYVLVSSPK	189~207	A6:Label:15N(1)
XP_010250943_1	RAVSAAYDR	324~332	D8:Cation:Na//D8:Cation:Mg[II]//D8:Asp->His
XP_010251047_1	ADSEDIQPLVCDNGTGMVK	2~20	A1:Trimethyl//A1:Ala->Xle
XP_010251139_1	TISIIEDKPGNPETIEELK	74~92	T1:Carbamyl
XP_010251258_1	GKDSYEEAIAGLQQLLR	2~18	S4:Carbamyl
XP_010251279_1	NFLPGYHQVINGEWNVAGISHR	170~191	S20:Deoxy//S20:Ser->Ala
XP_010251280_1	NDQVELMKPDTTVILR	72~87	M7:Label:15N(1)
XP_010251280_1	NDQVELMKPDTTVILR	72~87	V4:Val->Gln//V4:Val->Lys
XP_010251301_1	AGIECGATLETGGER	392~406	E4:Label:15N(1)
XP_010251301_1	TFVHENVYDEFIEK	341~354	T1:Carbamyl
XP_010251301_1	TGEVIAHVAEGEDEDINR	78~95	T1:Carbamyl
XP_010251322_1	SPNSETYVIFGEAK	115~128	E5:Label:15N(1)
XP_010251390_1	DTHLENSLICQPQQR	284~298	T2:Carbamyl
XP_010251406_1	EVPEEVLSSIKK	93~104	E1:Ethanolamine
XP_010251406_1	GGLATPVGGGVSSLNVQLRR	111~130	P6:Pro->Asp
XP_010251406_1	IAEYAFEHAYLNNR	193~206	E3:Ethanolamine
XP_010251406_1	IAEYAFEHAYLNNR	193~206	I1:Xle->Arg
XP_010251406_1	KANPIALLLSSSMMLR	318~333	A2:Ala->Asn
XP_010251406_1	RVISDGKYLTK	350~360	R1:Deamidated
XP_010251452_1	KKEVTLNK	220~227	N7:Asn->Ala
XP_010251493_1	GMIGMVSIGDVVR	172~184	I3:Label:15N(1)//I3:Xle->Asn
XP_010251493_1	SMTHNNVGALVVVKPGEQK	86~104	T3:Carbamyl
XP_010251507_1	AFEDMCAQMYYR	105~116	E3:Label:15N(1)
XP_010251507_1	RIDEVIEDAVEFGDKSPLPSR	382~402	A9:Label:15N(1)
XP_010251507_1	RIDEVIEDAVEFGDKSPLPSR	382~402	R1:Carbamyl
XP_010251655_1	EIPSTVVYEDDKVLAFR	56~72	E1:Ethanolamine
XP_010251683_1	IYVSNVSADIDPQR	254~267	I1:Label:15N(1)//I1:Xle->Asn
XP_010251694_1	SGQQSGNETQSHLSAPR	2~18	S1:Acetyl//S1:Ser->Glu
XP_010251768_1	YDMSVEEAAELAR	200~212	V5:Label:15N(1)
XP_010251865_1	AVSFSDLHTEGGLK	2~15	A1:Trimethyl//A1:Ala->Xle
XP_010251865_1	IAGQSDPAESAPEK	78~91	D6:Asp->Ala
XP_010251865_1	IAGQSDPAESAPEKEAK	78~94	D6:Asp->Ala
XP_010251865_1	SLENYLSGKPYISGDQLTR	16~34	S1:Carbamyl
XP_010251865_1	VYAVVPEKPSNAFPNASR	39~56	V5:Val->Thr
XP_010251865_1	WYDCVSSHLAAR	57~68	W1:Carboxy
XP_010251901_1	DIELVMTQAGVSR	168~180	V5:Label:15N(1)
XP_010251901_1	LGMKPIPGVSR	75~85	L1:Xle->Arg
XP_010251901_1	TAQQQEELLAAHLEQQK	2~18	Q5:Deamidated//Q5:Gln->Glu
XP_010251901_1	TAQQQEELLAAHLEQQK	2~18	T1:Acetyl
XP_010251901_1	TAQQQEELLAAHLEQQK	2~18	T1:Label:15N(1)
XP_010252061_1	NDDFFDALISAPVDK	71~85	D6:Asp->Asn
XP_010252071_1	CIVDTMASVSGLHDDLVK	86~103	V9:Val->Phe
XP_010252071_1	CIVDTMASVSGLHDDLVK	86~103	V9:Val->Phe//C1:Carbamyl//C1:Ethanolamine
XP_010252071_1	ECCDGVDHVNSMATTK	62~77	C3:Carbamyl//C3:Ethanolamine
XP_010252221_1	AANSSDCTDKEQPK	2~15	A1:Trimethyl//A1:Ala->Xle
XP_010252275_1	ASESSNSAEGVQRPK	2~16	A1:Trimethyl//A1:Ala->Xle
XP_010252310_1	AEEDGVACVEFIAGK	368~382	D4:Asp->Asn
XP_010252310_1	EAAMATYDKPIHI	498~510	E1:Ethanolamine
XP_010252310_1	EAAMATYDKPIHI	498~510	E1:Glu->Gln
XP_010252310_1	IGVETDKVGR	329~338	I1:Xle->Arg
XP_010252310_1	IVSSTGALSLSEIPKK	204~219	I1:Xle->Arg
XP_010252310_1	KIVSSTGALSLSEIPK	203~218	I2:Xle->Arg
XP_010252310_1	LISPSEVSVDTLEGGSTIVKGK	160~181	K22:Delta:H(4)C(3)
XP_010252310_1	SLPGITIDEKK	193~203	S1:Carbamyl
XP_010252310_1	VPFTAGLGLEK	318~328	F3:Label:15N(1)//F3:Deamidated
XP_010252464_1	YHTVFDYGNMR	497~507	Y1:Carbamyl
XP_010252626_1	CEAMCIDGTKR	47~57	C1:Carbamyl//C1:Ethanolamine
XP_010252663_1	ATVEVVSSTTALPEIQDAKDEFNKTDQESITK	2~33	A1:Trimethyl//A1:Ala->Xle
XP_010252714_1	VFISDDFDGELFPR	432~445	D8:Label:15N(1)
XP_010252788_1	APAAAVADSIKPR	2~14	A1:Ala->Asn
XP_010252788_1	APAAAVADSIKPR	2~14	P2:Pro->Pyrrolidone
XP_010252788_1	APAAAVADSIKPR	2~14	V6:Val->Pro
XP_010252788_1	LGHDTLVDGMLK	146~157	L1:Xle->Arg
XP_010252788_1	LGSIAIECALKR	41~52	L1:Xle->Arg
XP_010252788_1	RANVDPSLVQEVFFGNVLSANLGQAPAR	52~79	F14:Label:15N(1)//F14:Deamidated
XP_010252788_1	TPMGGFLGSLSSLSATK	24~40	M3:Oxidation//M3:Met->Phe
XP_010252818_1	GFGFITYADPSVVDK	71~85	F4:Label:15N(1)//F4:Deamidated
XP_010253017_1	KFDDFIKR	178~185	D3:Asp->Cys
XP_010253094_1	TTPDRQTACNCLK	68~80	T1:Carbamyl
XP_010253202_1	AGKGEGPAIGIDLGTTYSCVGVWQHDR	2~28	G4:Gly->Val
XP_010253202_1	ATAGDTHLGGEDFDNR	227~242	A1:Ala->Asn
XP_010253202_1	ATAGDTHLGGEDFDNR	227~242	T6:Label:18O(1)//T6:Thr->Cys
XP_010253202_1	ELESICNPIIAK	604~615	S4:Label:18O(1)
XP_010253202_1	FEELNMDLFR	308~317	F1:Label:15N(1)//F1:Deamidated
XP_010253202_1	IINEPTAAAIAYGLDKK	176~192	E4:Label:15N(1)
XP_010253202_1	IINEPTAAAIAYGLDKK	176~192	I1:Xle->Arg
XP_010253202_1	ITITNDKGR	507~515	I1:Xle->Arg
XP_010253202_1	MKELESICNPIIAK	602~615	C8:Label:15N(1)
XP_010253202_1	MVNHFVQEFK	243~252	M1:Carbamyl
XP_010253202_1	MVNHFVQEFKR	243~253	M1:Carbamyl
XP_010253202_1	NALENYAYNMR	546~556	E4:Label:15N(1)
XP_010253202_1	NALENYAYNMR	546~556	L3:Label:15N(1)//L3:Xle->Asn
XP_010253202_1	NAVVTVPAYFNDSQR	145~159	T5:Label:18O(1)//T5:Thr->Cys
XP_010253202_1	NAVVTVPAYFNDSQR	145~159	V4:Val->Thr
XP_010253202_1	NQVAMNPINTVFDAK	60~74	M5:Label:15N(1)
XP_010253202_1	NQVAMNPINTVFDAK	60~74	P7:Label:15N(1)
XP_010253202_1	NQVAMNPINTVFDAKR	60~75	M5:Label:15N(1)
XP_010253202_1	NQVAMNPINTVFDAKR	60~75	N6:Deamidated//N6:Asn->Asp
XP_010253202_1	NQVAMNPINTVFDAKR	60~75	P7:Label:15N(1)
XP_010253202_1	STVHDAVLVGGSTR	335~348	S1:Carbamyl
XP_010253202_1	TTPSYVGFTDTER	40~52	P3:Label:15N(1)
XP_010253202_1	VIAGPGDKPMIVVTYKGEEK	97~116	I2:Xle->Arg
XP_010253202_1	VQQLLQDFFNGK	352~363	Q3:Deamidated//Q3:Gln->Glu
XP_010253221_1	NQVAMNPVNTVFDAK	60~74	A4:Label:15N(1)
XP_010253221_1	NQVAMNPVNTVFDAK	60~74	M5:Oxidation//M5:Met->Phe
XP_010253235_1	ANSSNGEHTVTKPPPNPSPLR	2~22	A1:Trimethyl//A1:Ala->Xle
XP_010253235_1	ANSSNGEHTVTKPPPNPSPLR	2~22	K12:Label:15N(2)//A1:Trimethyl//A1:Ala->Xle
XP_010253266_1	ANAASGMAVHDDCK	2~15	A1:Trimethyl//A1:Ala->Xle
XP_010253266_1	IFFIAWSPDTSR	85~96	I4:Label:15N(1)//I4:Xle->Asn
XP_010253268_1	LEEVLIESTGVIGQR	166~180	V4:Label:15N(1)
XP_010253275_1	SMYNAEKR	13~20	S1:Carbamyl
XP_010253293_1	KTVAEKAPAEK	24~34	K1:Carbamyl
XP_010253293_1	TVAEKAPAEK	25~34	T1:Carbamyl
XP_010253338_1	LYQMQAAGTLLFPAINVNDSVTK	213~235	L11:Label:15N(1)//L11:Xle->Asn
XP_010253338_1	LYQMQAAGTLLFPAINVNDSVTK	213~235	T9:Label:15N(1)
XP_010253338_1	WVFPDTNSGVIVLAEGR	378~394	F3:Label:15N(1)//F3:Deamidated
XP_010253346_1	SNDPNDGSEQELLDALR	112~128	N5:Deamidated//N5:Asn->Asp
XP_010253346_1	SNDPNDGSEQELLDALR	112~128	S1:Label:15N(1)
XP_010253346_1	VSAVDLSLAPK	146~156	A3:Label:15N(1)
XP_010253477_1	KGPLIVYGTEGSK	210~222	K1:Carbamyl
XP_010253495_1	ALLSDPAFRPLVEK	210~223	A1:Ala->Asn
XP_010253495_1	ELLSGEKEGLLQLPSDK	193~209	E1:Ethanolamine
XP_010253495_1	QPAELGHAANNGLDIAVR	62~79	A3:Ala->Asn
XP_010253495_1	QPAELGHAANNGLDIAVR	62~79	Q1:Gln->pyro-Glu
XP_010253495_1	YAADEDAFFADYTDAHLK	224~241	Y1:Carbamyl
XP_010253662_1	SAIGIGTLLQDGLGDTIR	325~342	L8:Label:15N(1)//L8:Xle->Asn
XP_010253662_1	TLFDLQEISAQIR	650~662	F3:Label:15N(1)//F3:Deamidated
XP_010253677_1	EILGTCVSVGCTVDGKNPK	132~150	C6:Dehydro
XP_010253677_1	EILGTCVSVGCTVDGKNPK	132~150	E1:Ethanolamine
XP_010253677_1	HTGNISLDDVIEIAR	101~115	I5:Label:15N(1)//I5:Xle->Asn
XP_010253677_1	HTGNISLDDVIEIAR	101~115	S6:Label:15N(1)
XP_010253798_1	SCVWHATDFSDGELKDELFCIR	117~138	G12:Label:15N(1)
XP_010253884_1	IIFLSCPPVNEEVVR	118~132	L4:Label:15N(1)//L4:Xle->Asn
XP_010253907_1	GGVIMDVVNAEQAR	35~48	I4:Label:15N(1)//I4:Xle->Asn
XP_010253907_1	TKGEAGTGNIIEAVR	164~178	T1:Carbamyl
XP_010253917_1	ITVITQGADPVVVAEDGKVK	257~276	I1:Xle->Arg
XP_010253917_1	YNVEYIAGGATQNSIR	54~69	I6:Label:15N(1)//I6:Xle->Asn
XP_010253917_1	YNVEYIAGGATQNSIR	54~69	Y5:Label:15N(1)
XP_010253951_1	AIELADAMENAGAALIR	103~119	L4:Label:15N(1)//L4:Xle->Asn
XP_010253951_1	ISTIKDIIPLLEK	271~283	I1:Xle->Arg
XP_010253951_1	LGLLSVTSGANPVSIKR	146~162	L1:Xle->Arg
XP_010254011_1	IVNDGVTVAR	112~121	I1:Label:15N(1)//I1:Xle->Asn
XP_010254053_1	ILAEDGNTNGITEVGELCVR	438~457	G6:Label:15N(1)
XP_010254053_1	YGMTEFVMALSNPLR	405~419	E5:Glu->Met
XP_010254053_1	YGMTEFVMALSNPLR	405~419	T4:Label:15N(1)
XP_010254318_1	SYLQDMLALIKK	93~104	S1:Carbamyl
XP_010254319_1	CEGSMVVEAFADR	291~303	S4:Label:15N(1)
XP_010254319_1	YIDAEHFSVPQGR	241~253	Y1:Carbamyl
XP_010254322_1	ALPNQQTVDYPSFK	2~15	A1:Trimethyl//A1:Ala->Xle
XP_010254347_1	MLNKDTDESLVILQSPK	181~197	M1:Carbamyl
XP_010254423_1	NYTNAFHALYR	101~111	N1:Asn->Xle
XP_010254473_1	ASDEVPDPHLVQDFATK	129~145	A1:Ala->Asn
XP_010254473_1	ASDEVPDPHLVQDFATK	129~145	P6:Label:15N(1)
XP_010254473_1	ASDEVPDPHLVQDFATK	129~145	V5:Label:15N(1)
XP_010254473_1	ERIDLVDEANK	74~84	L5:Xle->Lys//L5:Xle->Gln
XP_010254473_1	ERIDLVDEANKVEAYSAIEGDILK	74~97	K11:Lys->Allysine
XP_010254473_1	ERIDLVDEANKVEAYSAIEGDILK	74~97	L5:Xle->Lys//L5:Xle->Gln
XP_010254473_1	IDLVDEANKVEAYSAIEGDILK	76~97	I1:Xle->Glu
XP_010254473_1	IDLVDEANKVEAYSAIEGDILK	76~97	I1:Xle->Lys//I1:Xle->Gln
XP_010254473_1	IDLVDEANKVEAYSAIEGDILK	76~97	I1:Xle->Lys//V10:Val->Thr//I1:Xle->Gln
XP_010254473_1	IDLVDEANKVEAYSAIEGDILK	76~97	L3:Xle->Glu
XP_010254473_1	IDLVDEANKVEAYSAIEGDILK	76~97	L3:Xle->Lys//L3:Xle->Gln
XP_010254473_1	IEVVEGDGKSEGSVR	42~56	D7:Ethanolamine
XP_010254473_1	IEVVEGDGKSEGSVR	42~56	E2:Label:15N(1)
XP_010254473_1	IEVVEGDGKSEGSVR	42~56	G8:Gly->Pro
XP_010254473_1	IEVVEGDGKSEGSVR	42~56	I1:Xle->Arg
XP_010254473_1	IEVVEGDGKSEGSVR	42~56	K9:Delta:H(4)C(3)
XP_010254473_1	IEVVEGDGKSEGSVR	42~56	V3:Val->Pro
XP_010254473_1	IEVVEGDGKSEGSVR	42~56	V4:Label:15N(1)//I1:Xle->Arg
XP_010254473_1	IEVVEGDGKSEGSVR	42~56	V4:Val->Thr
XP_010254473_1	LVKYTSTGGIPVITMSK	57~73	K3:Carbamyl
XP_010254473_1	SPTDKFWESIR	15~25	S1:Acetyl:2H(3)
XP_010254473_1	SPTDKFWESIR	15~25	S1:Carbamyl
XP_010254473_1	SPTDKFWESIR	15~25	S1:Delta:H(4)C(2)O(-1)S(1)//S1:Ser->Met
XP_010254473_1	SPTDKFWESIR	15~25	S1:Ethanedithiol//S1:Ser->Tyr
XP_010254473_1	SPTDKFWESIR	15~25	S1:Ser->Gln
XP_010254473_1	SSTTLFPK	26~33	S1:Methylphosphonate
XP_010254473_1	SSTTLFPKVLSDYYER	26~41	T3:Carbamidomethyl//T3:Gly//K8:Delta:H(4)C(3)
XP_010254473_1	VEAYSAIEGDILK	85~97	Y4:Label:15N(1)
XP_010254473_1	YTSTGGIPVITMSK	60~73	M12:Oxidation//M12:Met->Phe
XP_010254473_1	YTSTGGIPVITMSK	60~73	Y1:Carbamyl
XP_010254473_1	YTSTGGIPVITMSK	60~73	Y1:Label:15N(1)
XP_010254473_1	YTSTGGIPVITMSKER	60~75	Y1:Diethylphosphate//K14:Delta:H(4)C(3)
XP_010254537_1	LIMKIESAR	462~470	E6:Glu->Asn
XP_010254543_1	LLSASLEPHVFQEVSR	35~50	S3:Methylphosphonate
XP_010254543_1	NAAIANSYFVGSINR	299~313	N1:Asn->Xle
XP_010254621_1	QLNAPLEEVDPDIANIIELEK	51~71	E7:Glu->Gln
XP_010254630_1	EKIPSEVSSEIESAVADLRK	606~625	P4:Label:15N(1)
XP_010254672_1	AEEGQVISCHTVEAWNEQLQK	2~22	A1:Trimethyl//A1:Ala->Xle
XP_010254780_1	GVEVTDGVIEAR	347~358	V4:Label:15N(1)
XP_010254780_1	QAFQGFQVDEALMEIAGPK	317~335	Q7:Deamidated//Q7:Gln->Glu
XP_010254781_1	EKDRMAVER	1161~1169	E1:Glu->Asp
XP_010254783_1	NQYDTDVTTWSPAGR	4~18	Y3:Label:15N(1)
XP_010254783_1	TVQEVIDSLEITEER	227~241	V5:Val->Thr
XP_010254826_1	CFVGGLAWSTDDQSLER	10~26	C1:Ammonia-loss
XP_010254826_1	CFVGGLAWSTDDQSLER	10~26	C1:Carbamyl//C1:Ethanolamine
XP_010254826_1	CFVGGLAWSTDDQSLER	10~26	L6:Label:15N(1)//C1:Carbamyl//L6:Xle->Asn//C1:Ethanolamine
XP_010254826_1	DAIEGMNGQNLDGR	64~77	D12:Dehydrated//D12:Asp->Pro
XP_010254826_1	DAIEGMNGQNLDGR	64~77	D1:Ethanolamine
XP_010254826_1	DAIEGMNGQNLDGR	64~77	E4:Label:15N(1)
XP_010254826_1	DAIEGMNGQNLDGR	64~77	G5:Oxidation//G5:Carboxy->Thiocarboxy
XP_010254826_1	DAIEGMNGQNLDGR	64~77	M6:Met->Hsl//M6:Dethiomethyl
XP_010254826_1	DAIEGMNGQNLDGR	64~77	M6:Oxidation//M6:Met->Phe
XP_010254826_1	DAIEGMNGQNLDGR	64~77	N7:Asn->Pro//N7:Ammonia-loss
XP_010254826_1	DEQSMRDAIEGMNGQNLDGR	58~77	M12:Met->Hsl//M12:Dethiomethyl
XP_010254826_1	SGGGGGGYGGYGR	97~109	G10:Gly->Ser
XP_010254826_1	SGGGGGGYGGYGR	97~109	G9:Gly->Ser
XP_010254826_1	YSRGDGSSDGNWRN	133~146	Y1:Carbamyl
XP_010254827_1	AFSPYGEILESKIINDR	27~43	A1:Ala->Gln//A1:Gly->Asn//K12:Delta:H(4)C(3)
XP_010254827_1	AFSPYGEILESKIINDR	27~43	K12:Delta:H(4)C(3)
XP_010254827_1	CFVGGLAWATDDQSLER	10~26	A7:Label:15N(1)//C1:Carbamyl//C1:Ethanolamine
XP_010254827_1	CFVGGLAWATDDQSLER	10~26	C1:Ammonia-loss
XP_010254866_1	AVIELENYGLPFSR	137~150	E4:Glu->Met
XP_010254866_1	GSDWLGDQDSIQYMCR	117~132	L5:Label:15N(1)//L5:Xle->Asn
XP_010254866_1	TIAWLDKLR	482~490	T1:Carbamyl
XP_010254869_1	EEKLIQRLESAVAR	2~15	R14:G-H1
XP_010255304_1	SSSYYYSSSAPSAPPR	2~17	S3:Acetyl//S3:Ser->Glu
XP_010255392_1	ELSGTTASTEASDQAR	1243~1258	L2:Label:15N(1)//L2:Xle->Asn
XP_010255426_1	KLCYNCGEYGHSLSK	128~142	Y9:Tyr->Gln//K1:Methylthio//Y9:Tyr->Lys//K1:Label:2H(4)+Acetyl
XP_010255436_1	EYALQNGPIILEMDTYR	281~297	L4:Label:15N(1)//L4:Xle->Asn
XP_010255436_1	TRDEISGVR	312~320	T1:Carbamyl
XP_010255451_1	LDAVTEIAK	489~497	K9:Lys->Thr
XP_010255455_1	TYKGGNDYEIYESER	210~224	T1:Carbamyl
XP_010255455_1	VTSPEDTAEQCTALFLGK	230~247	D6:Label:15N(1)
XP_010255456_1	IVVVGAGSAGIGVLNMAK	326~343	V4:Val->Ala
XP_010255502_1	SIVGATLEVIQKR	84~96	S1:Carbamyl
XP_010255502_1	SIVGATLEVIQKR	84~96	V3:Label:15N(1)
XP_010255571_1	AATIHDNGSLVNGH	462~475	A1:Ala->Asn
XP_010255571_1	LEVGSETVIDK	81~91	E2:Label:15N(1)
XP_010255605_1	EYVRPQEELISIVDVFEDEKK	25~45	V13:Label:15N(1)
XP_010255605_1	TFAQHIQYK	338~346	T1:Carbamyl
XP_010255620_1	EAFILFDTDGDGR	15~27	I4:Label:15N(1)//I4:Xle->Asn
XP_010255747_1	QATVGPVNTSRPGLFNMR	35~52	P6:Pro->Asn
XP_010255757_1	NNITTIISGFTGR	227~239	T4:Label:15N(1)
XP_010255900_1	AVTEAFIQEASSMGITR	305~321	A5:Label:15N(1)
XP_010255950_1	SQLLLQSNPVYK	44~55	L4:Label:15N(1)//L4:Xle->Asn
XP_010255950_1	SVDYEFLQETFGSK	30~43	F6:Oxidation//F6:Phe->Tyr
XP_010255966_1	INGCPIELVEPEILR	32~46	G3:Label:15N(1)
XP_010256035_1	SLVANEDFQHILR	2~14	S1:Acetyl//S1:Ser->Glu
XP_010256089_1	RMLHLDVDDER	207~217	M2:Met->Asn
XP_010256187_1	SGEGAIHAAPSEEK	176~189	E3:Ethanolamine
XP_010256244_1	LTNEEIVELR	341~350	T2:Label:15N(1)
XP_010256260_1	KVSLDEFNEYCR	37~48	E6:Glu->His
XP_010256345_1	SQMQVNVTADHR	452~463	S1:Carbamyl
XP_010256410_1	DGFEVGNADKIFESTSKDQLTR	356~377	V5:Label:15N(1)
XP_010256458_1	KGELFLADINTQLK	48~61	K1:Carbamyl
XP_010256458_1	KGELFLADINTQLK	48~61	L4:Label:15N(1)//L4:Xle->Asn
XP_010256458_1	KGELFLADINTQLK	48~61	L6:Label:15N(1)//L6:Xle->Asn
XP_010256458_1	TILSFKVPDQR	92~102	L3:Label:15N(1)//L3:Xle->Asn
XP_010256458_1	TILSFKVPDQR	92~102	S4:Label:15N(1)
XP_010256458_1	TILSFKVPDQR	92~102	T1:Carbamyl
XP_010256458_1	TILSFKVPDQR	92~102	T1:Label:15N(1)
XP_010256458_1	TILSFKVPDQR	92~102	T1:Methylphosphonate
XP_010256575_1	AIAELIPHEVPAIEK	209~223	A1:Ala->Asn
XP_010256622_1	EHVVGWYSTGPK	96~107	V4:Label:15N(1)
XP_010256749_1	LLSANGGVPLIPLTEFR	51~67	N5:Deamidated//N5:Asn->Asp
XP_010256927_1	ESGATLNVVSAQTK	136~149	E1:Glu->Gln
XP_010256927_1	IIYGGSVNGANCK	207~219	I1:Xle->Arg
XP_010256927_1	IIYGGSVNGANCK	207~219	N8:Asn->Pro//N8:Ammonia-loss
XP_010256927_1	KFFVGGNWK	4~12	K1:Lys->Allysine
XP_010256927_1	VATPAQAQEVHSELR	176~190	T3:Phospho//T3:Sulfo
XP_010256927_1	VATPAQAQEVHSELRK	176~191	P4:Pro->Val
XP_010256927_1	VIACVGETLEQR	124~135	A3:Label:15N(1)
XP_010256927_1	VIACVGETLEQR	124~135	C4:Acetyl//C4:Amidino
XP_010256927_1	WLQSNIGAEVATSTR	192~206	L2:Label:15N(1)//L2:Xle->Asn
XP_010256927_1	WLQSNIGAEVATSTR	192~206	Q3:Label:15N(2)
XP_010257051_1	ELVLVPTVPQDSLSR	73~87	V5:Label:15N(1)
XP_010257055_1	IIVTDPDSVLNSLTR	151~165	T4:Label:15N(1)
XP_010257055_1	VSEEDIQACEER	94~105	E3:Label:15N(1)
XP_010257055_1	VSEEDIQACEER	94~105	E4:Label:15N(1)
XP_010257066.2	LQELNNAVAISTLTTPLTK	186~204	V8:Label:15N(1)	PREDICTED: ubiquitin-activating enzyme E1 1 [Nelumbo nucifera]
XP_010257066.2	TPTGVNAYLSNPSEYTSAMK	711~730	Y8:Label:15N(1)	PREDICTED: ubiquitin-activating enzyme E1 1 [Nelumbo nucifera]
XP_010257339_1	SYFTALDLSFNNLRGPIPK	296~314	L6:Label:15N(1)//L6:Xle->Asn
XP_010257408_1	TVNNEQLTQIFSEHGAVER	89~107	T1:Carbamyl
XP_010257626_1	TIAECLADELINAAK	161~175	A3:Label:15N(1)
XP_010257626_1	TIAECLADELINAAK	161~175	T1:Carbamyl
XP_010257820_1	SAVPSGASTGIYEALELR	96~113	P4:Label:15N(1)
XP_010257820_1	SAVPSGASTGIYEALELR	96~113	S5:Label:15N(1)
XP_010257854_1	SSGVCDILTDQVVDKQK	311~327	S1:Carbamyl
XP_010257854_1	TTSKVDETVER	37~47	T1:Carbamyl
XP_010257858_1	QANDHIALVNAYAAYARR	97~114	V9:Val->Gly
XP_010257890_1	EELIDCLGTIAQSGTSK	165~181	I4:Label:15N(1)//I4:Xle->Asn
XP_010257890_1	ELVSNASDALDKLR	111~124	E1:Glu->Gln
XP_010257890_1	ELVSNASDALDKLR	111~124	V3:Label:15N(1)
XP_010257890_1	GVVDSDDLPLNVSR	436~449	D4:Label:15N(1)
XP_010257951_1	ELFEDPFSPTIDAAIR	336~351	F3:Label:15N(1)//F3:Deamidated
XP_010257960_1	EALMSLKPELFEGMR	43~57	E1:Ethanolamine
XP_010258011_1	ADGQNSGNFITDRPSTK	75~91	S6:Label:15N(1)
XP_010258047_1	EAFTAYGEVIEAR	58~70	F3:Label:15N(1)//F3:Deamidated
XP_010258069_1	AHCSYAVNSYFQR	64~76	A1:Ala->Asn
XP_010258069_1	AHCSYAVNSYFQR	64~76	V7:Val->Pro
XP_010258107_1	EMEEVEGQAEEVIFDHLHATAFQYTPLGR	218~246	E11:Label:15N(1)
XP_010258107_1	IATESNLASR	105~114	I1:Label:15N(1)//I1:Xle->Asn
XP_010258107_1	SSLLLHIDGTSPVAEDIGR	445~463	S1:Carbamyl
XP_010258108_1	ELAPYDPDWYYIR	45~57	A3:Label:15N(1)
XP_010258112_1	LSIYDPQVSEDQIQR	360~374	D5:Label:15N(1)
XP_010258112_1	LSIYDPQVSEDQIQR	360~374	I3:Label:15N(1)//I3:Xle->Asn
XP_010258112_1	LSIYDPQVSEDQIQR	360~374	Y4:Label:15N(1)
XP_010258114_1	IIATNLWSAELSK	204~216	L6:Label:15N(1)//L6:Xle->Asn
XP_010258150_1	CIGATTLDEYRK	392~403	C1:Carbamyl//C1:Ethanolamine
XP_010258150_1	ISDSALVEAAILSDR	447~461	V7:Label:15N(1)
XP_010258184_1	VAGAAADLLGAASHYGK	45~61	A6:Label:15N(1)
XP_010258229_1	GVPEDEEIEDAERD	75~88	P3:Label:15N(1)
XP_010258301_1	AFFDSADWALGK	72~83	A1:Label:15N(1)
XP_010258301_1	SSTNTEDVKEQEHEEK	2~17	S1:Acetyl//S1:Ser->Glu
XP_010258396_1	QEEEEYRKPSYER	164~176	E3:Glu->Gln
XP_010258396_1	RHQEPSYGGEEYGR	322~335	E4:Label:15N(1)
XP_010258443_1	AGLDDAEALIR	43~53	L3:Label:15N(1)//L3:Xle->Asn
XP_010258446_1	YIYGGHVASYMR	197~208	Y1:Carbamyl
XP_010258576_1	KEPETQLAPR	160~169	E2:Glu->pyro-Glu
XP_010258576_1	NTRETAHAIR	28~37	R3:Arg->Trp
XP_010258660_1	DDQRLQQLR	418~426	Q6:Gln->Cys
XP_010258729_1	CHFVGIDIFNAK	58~69	C1:Ammonia-loss
XP_010258729_1	CHFVGIDIFNAK	58~69	C1:Carbamyl//C1:Ethanolamine
XP_010258729_1	TYPQQAGTIRK	19~29	T1:Carbamyl
XP_010258739_1	MEQTFIMIKPDGVQR	1~15	I6:Label:15N(1)//I6:Xle->Asn
XP_010258760_1	KALAPTQAAAPQQAK	33~47	A2:Ala->Asn
XP_010258760_1	KALAPTQAAAPQQAK	33~47	K1:Carbamyl
XP_010258760_1	SVSINEFLKPSEGEK	298~312	S1:Carbamyl
XP_010258796_1	QVLIKLEEIGR	349~359	V2:Val->Thr
XP_010258799_1	ILGNSGDQWSDLLGSSTSNR	251~270	S5:Label:15N(1)
XP_010258848_1	FSIIIAGDNFGCGSSR	136~151	I4:Label:15N(1)//I4:Xle->Asn
XP_010258848_1	LGSYSLVGLPSTYTTR	110~125	S5:Deoxy//S5:Ser->Ala
XP_010258848_1	NSVATGEIYPVESEVR	178~193	A4:Label:15N(1)
XP_010258982.2	GEMLDLQHAAAFLPR	117~131	M3:Carboxy	PREDICTED: L-lactate dehydrogenase B-like [Nelumbo nucifera]
XP_010258982.2	GFYGIDGGEVFLSLPAQLGR	336~355	I5:Label:15N(1)//I5:Xle->Asn	PREDICTED: L-lactate dehydrogenase B-like [Nelumbo nucifera]
XP_010259020_1	TFFCADESR	560~568	F2:Label:15N(1)//F2:Deamidated
XP_010259037_1	AMELDDEDISFLTNR	277~291	E3:Glu->Gln
XP_010259037_1	AMELDDEDISFLTNR	277~291	E3:Label:15N(1)
XP_010259037_1	CVEQINKTNR	501~510	C1:Carbamyl//C1:Ethanolamine
XP_010259250_1	FGGAIDDAAR	448~457	I5:Label:15N(1)//I5:Xle->Asn
XP_010259250_1	SAAASSMAALKQPTIR	90~105	A8:Label:15N(1)
XP_010259285_1	VIMGSVSNYVVNNGTCPVTVVK	137~158	M3:Label:15N(1)
XP_010259334_1	ALGVDILSGVGTILGPQK	189~206	I6:Label:15N(1)//I6:Xle->Asn
XP_010259334_1	GLGLENINVETQR	368~380	L4:Label:15N(1)//L4:Xle->Asn
XP_010259334_1	ITPAKDGKPVIIELIDAK	326~343	I1:Xle->Arg
XP_010259370_1	TAESLAEFVNTEGGTNVK	118~135	A6:Label:15N(1)
XP_010259407_1	KMVSTPKK	181~188	K7:Oxidation//K7:Methyl:2H(2)
XP_010259492_1	AGGECLTFDQLALR	115~128	E4:Glu->Gln
XP_010259492_1	AGGECLTFDQLALR	115~128	E4:Glu->Met
XP_010259535_1	GVTFTIDCAKPVEDK	15~29	F4:Label:15N(1)//F4:Deamidated
XP_010259606_1	QASCHAFSAAQKAPDVAR	104~121	A2:Ala->Asn
XP_010259628_1	IDELEQSINELR	49~60	D2:Asp->Asn
XP_010259636_1	HGIISTDYADYSLAEIK	153~169	D10:Label:15N(1)
XP_010259649_1	ITPSWVAFTDSER	66~78	P3:Pro->Val
XP_010259649_1	ITPSWVAFTDSER	66~78	T2:Label:18O(1)//T2:Thr->Cys
XP_010259649_1	LSQEEIER	539~546	Q3:Deamidated//Q3:Gln->Glu
XP_010259754_1	TIFISGLPEDVKER	43~56	T1:Carbamyl
XP_010259768_1	IRPLWGTAQLFLHPR	214~228	I1:Xle->Arg
XP_010259768_1	TLEEANANLDEVVELAK	191~207	A5:Label:15N(1)
XP_010259768_1	TLEEANANLDEVVELAK	191~207	E4:Label:15N(1)
XP_010259832_1	ANSPAPFSDIGKK	2~14	A1:Trimethyl//A1:Ala->Xle
XP_010259832_1	ELGFGGEIAFDTASSSLTK	168~186	F4:Label:15N(1)//F4:Deamidated
XP_010259845_1	EIPSLQLINQTLSYAR	246~261	S4:Label:15N(1)
XP_010259900_1	ALEAVVGHLR	233~242	A1:Ala->Asn
XP_010259900_1	ETQLESQIQHSGLSLYGQDPALPGMR	305~330	S14:Label:15N(1)
XP_010259900_1	LLVASSQAINLIGK	173~186	L1:Xle->Arg
XP_010259928_1	KANPVALLLSSAMMLR	318~333	P4:Pro->Val
XP_010259948_1	ANLLETCPK	174~182	L4:Label:15N(1)//L4:Xle->Asn
XP_010259948_1	CPPGHGPVVACK	188~199	C1:Ammonia-loss
XP_010259948_1	CPPGHGPVVACK	188~199	C1:Carbamyl//C1:Ethanolamine
XP_010259990_1	EAFAAYGEVIEAR	58~70	A4:Label:15N(1)
XP_010259990_1	GFGFVTYTSSEEASSAIQALDGQDLHGR	82~109	S9:Label:15N(1)
XP_010259992_1	TASELTDSIDFFR	72~84	T1:Label:18O(1)//T1:Thr->Cys
XP_010260005_1	ENTEGEYSGLEHQVVR	164~179	E1:Ethanolamine
XP_010260005_1	ENTEGEYSGLEHQVVR	164~179	E4:Glu->Gln
XP_010260005_1	ENTEGEYSGLEHQVVR	164~179	E4:Label:15N(1)
XP_010260005_1	ENTEGEYSGLEHQVVR	164~179	E6:Label:15N(1)
XP_010260005_1	ENTEGEYSGLEHQVVR	164~179	T3:Carbamyl
XP_010260005_1	ENTEGEYSGLEHQVVR	164~179	T3:Methylphosphonate
XP_010260035_1	DPSDGSEQELLDALR	114~128	D4:Label:15N(1)
XP_010260035_1	ISAVDLSLAPK	146~156	V4:Label:15N(1)
XP_010260035_1	SKDPSDGSEQELLDALR	112~128	D3:Ethanolamine
XP_010260058_1	GAGATLACGTGACAVVVAAVLEGR	294~317	G9:Label:15N(1)
XP_010260058_1	TLQVDDLNLAELGPK	248~262	T1:Thr->Ser
XP_010260058_1	YHGLGNDFIMVDNR	79~92	Y1:Carbamyl
XP_010260071_1	LTDSFLDGTSSVYLEELQR	63~81	L6:Label:15N(1)//L6:Xle->Asn
XP_010260071_1	LTDSFLDGTSSVYLEELQR	63~81	S4:Label:15N(1)
XP_010260071_1	SNLSEFDDVQGHPGFDK	855~871	S1:Carbamyl
XP_010260154_1	IINSDEVQSVVSPIKK	298~313	I1:Xle->Arg
XP_010260222_1	TPISFALYTVGPLAFAPK	216~233	Y8:Label:15N(1)
XP_010260224_1	CEAQSVSDVKGQR	371~383	C1:Carbamyl//C1:Ethanolamine
XP_010260395_1	AAFVDAYAIIQR	276~287	V4:Label:15N(1)
XP_010260395_1	GCCGSGTIEFGETCR	303~317	T13:Thr->Ser
XP_010260395_1	GNFPPYGKDFFDALPTGR	63~80	F3:Label:15N(1)//F3:Deamidated
XP_010260395_1	GNFPPYGKDFFDALPTGR	63~80	P4:Label:15N(1)
XP_010260395_1	TLMGATTCVDSYNNAALLFNSK	239~260	V9:Label:15N(1)
XP_010260395_1	YVFWDAVHPTEQMYR	328~342	Y1:Carbamyl
XP_010260470_1	GQNYFICTVAGHCQAGMK	103~120	F5:Label:15N(1)//F5:Deamidated
XP_010260470_1	GQNYFICTVAGHCQAGMK	103~120	I6:Label:15N(1)//I6:Xle->Asn
XP_010260470_1	GQNYFICTVAGHCQAGMK	103~120	Y4:Methylphosphonate
XP_010260470_1	NGYNSCTAPR	77~86	N1:Deamidated//N1:Asn->Asp
XP_010260470_1	NGYNSCTAPR	77~86	Y3:Label:15N(1)
XP_010260470_1	YNPAIHNVVAVDR	64~76	Y1:Carbamyl
XP_010260470_1	YNPAIHNVVAVDR	64~76	Y1:Methylphosphonate
XP_010260544_1	KADAGEEGLKLSPWFR	282~297	A2:Ala->Asn
XP_010260596_1	VFFTNSGSEANDTQVK	165~180	T4:Label:15N(1)
XP_010260805_1	RHEEESETEQEAR	197~209	R1:Carbamyl
XP_010260810_1	ASHVGLVPPTPAPYKDNEPK	2~21	A1:Trimethyl//A1:Ala->Xle
XP_010260810_1	ASHVGLVPPTPAPYKDNEPK	2~21	P8:Label:15N(1)//H3:Acetyl
XP_010260837_1	SFDESKETIDKEFEEK	32~47	E4:Glu->Gln
XP_010260840_1	AGGAYTLNTASAVTVR	65~80	Y5:Label:15N(1)
XP_010260844_1	EKALQEQNNILTKK	158~171	L11:Xle->Ala
XP_010260857_1	DHYLNTEEFIDAVAEDLR	390~407	D1:Ethanolamine
XP_010260857_1	DHYLNTEEFIDAVAEDLR	390~407	T6:Phospho//T6:Sulfo
XP_010260857_1	DLALLIHGSK	377~386	D1:Ethanolamine
XP_010260929_1	LIGLAGETNVQGEEQK	59~74	L4:Label:15N(1)//L4:Xle->Asn
XP_010260929_1	TSILVSEEDEEATFVEPSKR	94~113	S6:Label:18O(1)
XP_010260929_1	YVGSMVADVHR	247~257	Y1:Carbamyl
XP_010260929_1	YVGSMVADVHR	247~257	Y1:Methylphosphonate
XP_010260936_1	ATEEESAVKEPLDLIR	2~17	A1:Ala->Val
XP_010260936_1	ATEEESAVKEPLDLIR	2~17	A1:Trimethyl//A1:Ala->Xle
XP_010260936_1	ATEEESAVKEPLDLIR	2~17	A7:Label:15N(1)//A1:Ala->Val
XP_010260953_1	HLGGSDDTVEAYESGK	104~119	V9:Label:15N(1)
XP_010260953_1	TISSHSIVIFSK	37~48	T1:Carbamyl
XP_010261010_1	DSVYLSGGPDYKVPLGR	157~173	D1:Ethanolamine
XP_010261010_1	TRPIVTSFAEDQSLFFEK	300~317	A9:Label:15N(1)
XP_010261062_1	AQLEELKKDALEAMETQK	204~221	E4:Label:15N(1)
XP_010261062_1	EKITIDPDDPAAVAQYAK	71~88	P7:Label:15N(1)
XP_010261062_1	ITIDPDDPAAVAQYAK	73~88	P5:Label:15N(1)
XP_010261101_1	TCPGVVSCADIIALAAR	115~131	T1:Thr->Xle
XP_010261197_1	QAELDAQVFAEEKR	336~349	E3:Label:15N(1)
XP_010261221_1	AMDEYTSEIFMGGR	398~411	E4:Label:15N(1)
XP_010261221_1	AMLENILR	487~494	A1:Ala->Ser
XP_010261232_1	ENFFFAGIDKVR	175~186	E1:Ethanolamine
XP_010261232_1	ENFFFAGIDKVR	175~186	F4:Label:15N(1)//F4:Deamidated
XP_010261232_1	FRKPVVAGDTLVMR	187~200	P4:Label:15N(1)
XP_010261232_1	FRKPVVAGDTLVMR	187~200	V5:Label:15N(1)
XP_010261232_1	MYPAFPTVMYINQIR	87~101	Y10:Tyr->Asp
XP_010261331_1	LDAQPELFIR	62~71	E6:Label:15N(1)
XP_010261438_1	SQSTHNIQVR	564~573	S1:Carbamyl
XP_010261672_1	AEGAMYLFPR	439~448	M5:Label:15N(1)
XP_010261672_1	ATGAYSHSQGIK	154~165	A1:Ala->Asn
XP_010261673_1	EGVVLAVEKR	44~53	V4:Label:15N(1)
XP_010261673_1	VAPTYHLYSPSEVEAVISRL	218~237	Y5:Label:18O(1)
XP_010261762_1	TIGLNKVEISVK	108~119	T1:Carbamyl
XP_010261762_1	YAGNDFKGSDGSDYIALR	228~245	D5:Ethanolamine
XP_010261762_1	YAGNDFKGSDGSDYIALR	228~245	F6:Label:15N(1)//F6:Deamidated
XP_010261762_1	YAGNDFKGSDGSDYIALR	228~245	G3:Gly->His
XP_010261762_1	YAGNDFKGSDGSDYIALR	228~245	Y1:Carbamyl
XP_010261762_1	YAGNDFKGSDGSDYIALR	228~245	Y1:Methylphosphonate
XP_010261762_1	YAGTELEFNGSNHLLLK	129~145	Y1:Carbamyl
XP_010261762_1	YTSIKPLGDR	60~69	Y1:Carbamyl
XP_010261762_1	YTSIKPLGDR	60~69	Y1:Methylphosphonate
XP_010261858_1	SISLSEQQLVDCAR	186~199	E6:Label:15N(1)
XP_010261858_1	SISLSEQQLVDCAR	186~199	S5:Label:15N(1)
XP_010261902_1	STALFDNPGLGCIALQYIK	42~60	F5:Label:15N(1)//F5:Deamidated
XP_010261930_1	MTIEHIVLFK	45~54	M1:Carbamyl
XP_010261930_1	SSALNFTHMLHSR	93~105	A3:Ala->Asn
XP_010262026_1	NQADVDAIMLEFDGTPNK	148~165	A7:Label:15N(1)
XP_010262033_1	ENSLKPEDYEGGTFTVSNLGGPFGIK	472~497	T13:Label:15N(1)
XP_010262033_1	KVPQCNSSWNNEYIR	412~426	C5:Label:15N(1)
XP_010262065_1	TNSGILLPDKGPK	23~35	T1:Carbamyl
XP_010262089_1	THSDVQQVPSLISELDSLR	162~180	T1:Carbamyl
XP_010262321_1	EFAPSIPEKNITCLTR	143~158	A3:Label:13C(3)
XP_010262321_1	EFAPSIPEKNITCLTR	143~158	P4:Label:15N(1)
XP_010262321_1	ELVANDEWLNGEFITTVQQR	212~231	E7:Label:15N(1)
XP_010262321_1	IVTPSGEKPVR	201~211	I1:Xle->Arg
XP_010262321_1	IVTPSGEKPVR	201~211	T3:Phospho//T3:Sulfo
XP_010262321_1	LNVHVSDVK	172~180	L1:Xle->Arg
XP_010262321_1	LSSALSAASAACDHIR	241~256	L1:Xle->Arg
XP_010262321_1	MELVDAAFPLLK	56~67	M1:Oxidation//M1:Met->Phe
XP_010262321_1	NGEWTIVQGLQIDEFSR	294~310	I6:Label:15N(1)//I6:Xle->Asn
XP_010262321_1	NVIIWGNHSSTQYPDVNHAK	181~200	N7:Delta:H(1)O(-1)18O(1)//N7:Deamidated:18O(1)
XP_010262321_1	VLVVANPANTNALILK	127~142	V4:Val->Thr
XP_010262350_1	ESPLGLATQSAHPAR	20~34	E1:Glu->Gln
XP_010262351_1	ENSVETVLDSSR	82~93	E1:Glu->Gln
XP_010262398_1	DSSQEDPREVAASK	269~282	D1:Ethanolamine
XP_010262398_1	LEGTNVDQGKR	384~394	L1:Xle->Arg
XP_010262398_1	LNIHEYQGAELMSK	28~41	L1:Xle->Arg
XP_010262402_1	LMDIIFKGKK	74~83	L1:Xle->Lys//L1:Xle->Gln
XP_010262404_1	GGGVGSGIGGGAGGGFEK	290~307	E17:Glu->Gly
XP_010262417_1	QMGGGSYQGYGGSGGNANTYDSR	197~219	M2:Carbamyl
XP_010262417_1	SDASQAGSYGTAHANGPPSGQVGYGGGYGGGAQSR	422~456	A32:Ala->Gly//A32:Glu->Asp//A32:Gln->Asn
XP_010262442_1	AEYYSITDEEALDAFKR	393~409	Y4:Label:15N(1)
XP_010262442_1	AEYYSITDEEALDAFKR	393~409	Y4:Methylphosphonate
XP_010262541_1	AEQYLADSGIPYTIVR	215~230	L5:Label:15N(1)//L5:Xle->Asn
XP_010262541_1	ELLVGKDDELLQTETR	243~258	E1:Ethanolamine
XP_010262541_1	IGGADDVFVGDIR	103~115	A4:Label:15N(1)
XP_010262548_1	YEGVLYNINTEESSIGLR	30~47	L5:Label:15N(1)//L5:Xle->Asn
XP_010262559_1	AYVAGSQDSKR	30~40	A1:Ala->Asn
XP_010262599_1	ANLSNANMEGALATGNTSFR	167~186	A6:Label:15N(1)
XP_010262604_1	ETPTIDVCK	343~351	E1:Glu->Gln
XP_010262604_1	LSIYDPQVNEDQIQR	360~374	I3:Label:15N(1)//I3:Xle->Asn
XP_010262746_1	AMESSGGPNGSMNLEDLK	735~752	G7:Label:15N(1)
XP_010262746_1	QALKDLYTHLTPIQR	135~149	A2:Ala->Asn
XP_010262746_1	SVTLDFEKPLVGLEK	92~106	E7:Label:15N(1)
XP_010262868_1	NGVGLKGPMATPIGK	109~123	L5:Label:15N(1)//L5:Xle->Asn
XP_010262868_1	TMDLGGTSTTSDFTK	360~374	M2:Oxidation//M2:Met->Phe
XP_010262868_1	TRYDDVNLITIR	153~164	T1:Carbamyl
XP_010263064_1	IVEEVAIIPSKR	34~45	I1:Xle->Arg
XP_010263115_1	SNGQVLAINEIFEKNPTK	56~73	S1:Carbamyl
XP_010263145_1	APTLVEALKDR	580~590	L8:Xle->Ala
XP_010263205_1	EAAESTLLAYK	149~159	A3:Label:15N(1)
XP_010263205_1	EAAESTLLAYK	149~159	L7:Label:15N(1)//L7:Xle->Asn
XP_010263205_1	SAQDIALAELAPTHPIR	160~176	S1:Carbamyl
XP_010263472_1	ALDVLNFTPLNGKPIR	87~102	A1:Ala->Asn
XP_010263472_1	ALDVLNFTPLNGKPIR	87~102	L5:Label:15N(1)//A1:Ala->Asn//L5:Xle->Asn
XP_010263472_1	ELFSEFGTITSCK	330~342	F3:Label:15N(1)//F3:Deamidated
XP_010263488_1	ATKQEEQQNNQAGR	2~15	A1:Trimethyl//A1:Ala->Xle
XP_010263519_1	VGYSVTTDALDALYEK	296~311	V5:Label:15N(1)
XP_010263525_1	GFGFVTFAEDGVADR	264~278	F4:Label:15N(1)//F4:Deamidated
XP_010263550_1	GMVQANPQILQPMLQELGKQNPHLMR	279~304	K19:Formyl//K19:Lys->Arg//K19:Dimethyl//K19:Delta:H(4)C(2)//K19:Ethyl
XP_010263550_1	GMVQANPQILQPMLQELGKQNPHLMR	279~304	K19:Methyl
XP_010263550_1	LIQEHQADFLR	305~315	L1:Xle->Arg
XP_010263607_1	LQAGYLFPEIAR	68~79	A3:Label:15N(1)
XP_010263618_1	ANNDREGSGKFAYSSPVVLNER	2~23	A1:Trimethyl//A1:Ala->Xle
XP_010263625_1	AVFNKEEDIGTYTIR	186~200	A1:Ala->Asn
XP_010263625_1	AVFNKEEDIGTYTIR	186~200	F3:Label:15N(1)//F3:Deamidated
XP_010263625_1	EEDIGTYTIR	191~200	E1:Glu->Cys
XP_010263625_1	FFPSEFGNDVDR	108~119	F1:Label:15N(1)//F1:Deamidated
XP_010263625_1	FFPSEFGNDVDR	108~119	F2:Label:15N(1)//F2:Deamidated
XP_010263625_1	QSTVSDPVKGK	37~47	S2:Ammonia-loss
XP_010263625_1	QVDVVISTVGHAQLPDQVK	76~94	I6:Label:15N(1)//I6:Xle->Asn
XP_010263625_1	VIILGDGNPK	176~185	L4:Label:15N(1)//L4:Xle->Asn
XP_010263625_1	VIILGDGNPK	176~185	V1:Label:15N(1)
XP_010263795_1	LPMFGCTDSSQVLAELEEAK	133~152	C6:Label:15N(1)
XP_010263833_1	KLCLEPTSFTVK	134~145	K1:Carbamyl
XP_010263896_1	LASIGLENTEANR	81~93	I4:Label:15N(1)//I4:Xle->Asn
XP_010263996_1	INQQLQYFQQYQR	130~142	Q3:Deamidated//Q3:Gln->Glu
XP_010263996_1	QLNSEIGSDNFIAANTNR	260~277	N10:Asn->Xle
XP_010263996_1	SVNGECVVELQR	234~245	E5:Label:15N(1)
XP_010264000_1	SAIEVSTSDYDKEK	382~395	S1:Carbamyl
XP_010264000_1	SAIEVSTSDYDKEKLQER	382~399	S6:Label:15N(1)
XP_010264028_1	AAASGLVLLRPVTFVTGNAK	6~25	A1:Ala->Asn
XP_010264161_1	KGLTPSQIGVILR	43~55	Q7:Deamidated//Q7:Gln->Glu
XP_010264165_1	VTWTENSVTVTGPPR	378~392	V1:Label:15N(1)
XP_010264166_1	VTTTIGYGSPNK	327~338	T4:Label:15N(1)
XP_010264166_1	VVSFVSWELFDEQSDAYKESVLPAAVSAR	663~691	F10:Label:15N(1)//F10:Deamidated
XP_010264179_1	AVLGSVSSYCVHSAK	135~149	A1:Ala->Asn
XP_010264191_1	MGDPSVEVTDDNR	116~128	N12:Asn->Ser
XP_010264271_1	TLTAVHDAMLEDIVYPAEIVGKR	118~140	A4:Ala->Asn
XP_010264447_1	ESNEFVGDKVAYALSQGLK	105~123	E1:Ethanolamine
XP_010264447_1	ESNEFVGDKVAYALSQGLK	105~123	E1:Glu->pyro-Glu
XP_010264447_1	ESNEFVGDKVAYALSQGLK	105~123	V6:Label:15N(1)
XP_010264447_1	SDFHVSAQNCWVR	58~70	S1:Carbamyl
XP_010264447_1	WLHENVGAQVAATTR	192~206	L2:Xle->Arg
XP_010264526_1	KLSGAIATILETK	76~88	K1:Carbamyl
XP_010264589_1	ASTDPEHREDEEAAAAGEDEDTGAQVAPIVK	2~32	A1:Trimethyl//A1:Ala->Xle
XP_010264589_1	TFMETVQEVAETQGK	147~161	E4:Label:15N(1)
XP_010264698_1	IYSGVTEGLTTGSPIMVK	120~137	S3:Label:15N(1)
XP_010264698_1	SGGIQGGISNGEIINMR	338~354	Q5:Deamidated//Q5:Gln->Glu
XP_010264899_1	ECADLWPR	124~131	E1:Glu->Gln
XP_010265205_1	LLESHLIPSSTAAESK	109~124	L1:Xle->Arg
XP_010265246_1	ATEPHATIR	244~252	A1:Ala->Asn
XP_010265402_1	TKPDSNIKDNSNSMSSR	874~890	D4:Ethanolamine
XP_010265468_1	GSSQAALSFLTNLAR	2~16	G1:Gly->Val
XP_010265550_1	GLTDDLGAESMMMDALEK	132~149	L6:Label:15N(1)//L6:Xle->Asn
XP_010265598_1	CHFVGIDIFNGK	58~69	C1:Ammonia-loss
XP_010265598_1	CHFVGIDIFNGK	58~69	C1:Carbamyl//C1:Ethanolamine
XP_010265598_1	CHFVGIDIFNGK	58~69	I6:Label:15N(1)//C1:Carbamyl//I6:Xle->Asn//C1:Ethanolamine
XP_010265598_1	CHFVGIDIFNGKK	58~70	C1:Ammonia-loss
XP_010265598_1	LEDIVPSSHNCDVPHVNR	71~88	I4:Label:15N(1)//I4:Xle->Asn
XP_010265631_1	ALCADHNVSLISVPSAK	79~95	C3:Carbamyl//C3:Ethanolamine
XP_010265631_1	DYGEESEGLHIVQEYVK	125~141	E5:Label:15N(1)
XP_010265631_1	HAAQLCVLAEDCNQPDYIK	57~75	E10:Label:15N(1)
XP_010265631_1	KVVGCSCVVIK	114~124	C5:Label:15N(1)
XP_010265756_1	FLYRDSVLLEAER	721~733	F1:Phe->Xle
XP_010265894_1	AIGFIDTMIEYSVANAPLQK	318~337	I9:Label:15N(1)//I9:Xle->Asn
XP_010265894_1	IIPGYGGGMSSAK	269~281	I2:Label:15N(1)//I2:Xle->Asn
XP_010265894_1	SIPGLPIDLR	83~92	S1:Label:18O(1)
XP_010265911_1	ELIPEQQER	44~52	E1:Glu->Gln
XP_010265911_1	GMTGMLWETSLLDPDEGIR	79~97	E8:Glu->Met
XP_010265911_1	GMTGMLWETSLLDPDEGIR	79~97	G1:Oxidation//G1:Carboxy->Thiocarboxy
XP_010265918_1	ADNEDIQPLVCDNGTGMVK	2~20	N3:Asn->Xle
XP_010265937_1	LAGGPSWCVPLGR	133~145	L1:Label:15N(1)//L1:Xle->Asn
XP_010265958_1	SAPTTGGVKKPHR	42~54	K9:Formyl//K9:Lys->Arg//K9:Dimethyl//K9:Delta:H(4)C(2)//K9:Ethyl
XP_010265958_1	SAPTTGGVKKPHR	42~54	K9:Methyl
XP_010265976_1	LTVEDPVTVEYITR	97~110	V3:Label:15N(1)
XP_010265976_1	QLDEAEIDAIVAEIEAEK	218~235	I7:Label:15N(1)//I7:Xle->Asn
XP_010265979_1	MGLSDKDIVALSGGHTLGR	146~164	M1:Carbamyl
XP_010266028_1	AQTTPNHTQTVFGWAAHDSSGK	2~23	A1:Trimethyl//A1:Ala->Xle
XP_010266028_1	DRLGVDDFLLSTNSEHMQAAR	225~245	L10:Label:15N(1)//L10:Xle->Asn
XP_010266028_1	ETQEMLELCAK	308~318	E4:Label:15N(1)
XP_010266028_1	HSLGPILELLK	259~269	E8:Label:15N(1)
XP_010266048_1	ARPAGAATAASGPPRPR	143~159	A1:Ala->Asn
XP_010266048_1	IPLPPGTVVAPPRPR	97~111	I1:Xle->Arg
XP_010266052_1	KFVTQGAYDTR	438~448	K1:Carbamyl
XP_010266076_1	YVYLIPVFALDPSSHR	149~164	F8:Phe->Gln//F8:Phe->Lys
XP_010266092_1	VQDDEVGDGTTSVVVLAGELLR	85~106	G7:Label:15N(1)
XP_010266100_1	DNSGISHAIPVNENQSTIAGGQR	674~696	N12:Deamidated//N12:Asn->Asp
XP_010266100_1	SQQINPNHSAPIQGSSTSSPNSR	509~531	S19:Deoxy//S19:Ser->Ala
XP_010266172_1	TVLAQNCDIPAEQQR	46~60	T1:Thr->Ala
XP_010266243_1	IEQLNSAIDDVSVQLR	138~153	N5:Label:15N(2)
XP_010266256_1	QYADVLSPLK	1007~1016	S7:Delta:H(4)C(2)O(-1)S(1)//S7:Ser->Met
XP_010266267_1	EAPANFSSSEVVPK	75~88	E1:Glu->Gln
XP_010266301_1	LQEYLDKVR	569~577	L1:Xle->Arg
XP_010266345_1	ESLLEALTEHVK	150~161	E1:Ethanolamine
XP_010266362_1	AKFEELCSDLLDRLR	371~385	E5:Ammonium//E5:Methyl:2H(3)
XP_010266362_1	KQDITITGASTLPSDEVER	564~582	S10:Label:15N(1)
XP_010266362_1	TPVENALR	386~393	P2:Label:15N(1)
XP_010266510_1	IPAAPTNTGVGGK	48~60	A3:Label:15N(1)
XP_010266527_1	SSVLESIVGKDFLPR	48~62	L4:Label:15N(1)//L4:Xle->Asn
XP_010266670_1	AMTVFWSSLAQSMTAR	537~552	V4:Label:15N(1)
XP_010266670_1	AMTVFWSSLAQSMTARPMK	537~555	V4:Val->Pro
XP_010266690_1	MSAMIDQLQIR	20~30	I5:Label:15N(1)//I5:Xle->Asn
XP_010266690_1	SMLGDLDSLPEEDKLR	4~19	L6:Label:15N(1)//L6:Xle->Asn
XP_010266690_1	SMLGDLDSLPEEDKLR	4~19	S1:Carbamyl
XP_010266749_1	AIYFSDLHTEVGLK	2~15	A1:Trimethyl//A1:Ala->Xle
XP_010266749_1	SSVLMDVKPWDDETDMK	137~153	M5:Met->Asn
XP_010266751_1	TAQTQDELLAAHLEQQK	2~18	T1:Acetyl
XP_010266897_1	RGNDEVMAR	717~725	R1:Carbamyl
XP_010266945.2	QQSHTANEEEYER	127~139	Q2:Gln->pyro-Glu	PREDICTED: coiled-coil domain-containing protein 124-like [Nelumbo nucifera]
XP_010267026_1	IVELMGTPEQISK	189~201	I1:Xle->Met
XP_010267026_1	TVQIDGTKEQIESAK	282~296	T1:Carbamyl
XP_010267072_1	LETAPADFRFPTTNQTR	84~100	P5:Pro->Asn
XP_010267106_1	KTNQALIFGVYDEPLAPGQCNMIVER	96~121	E13:Label:15N(1)
XP_010267198_1	FSLYFMGYENPAEAPVNPTDR	109~129	Y8:Label:15N(1)
XP_010267453_1	LLESPYLESVDWTK	124~137	E3:Label:15N(1)
XP_010267453_1	LTWFLDKPAASKL	309~321	L1:Xle->Arg
XP_010267653_1	SDNLMDKVTAFGQR	2~15	S1:Acetyl//S1:Ser->Glu
XP_010267745_1	CDIIASSDLAPVK	438~450	I4:Label:15N(1)//I4:Xle->Asn
XP_010267745_1	DGSGNYQTVQEAVNSAPDKGK	248~268	Q7:Label:15N(2)
XP_010267773_1	SLLEAECPGVVSCADVIALVAR	106~127	P8:Label:15N(1)
XP_010267907_1	LASYAPEITAYVEPR	74~88	Y4:Label:15N(1)
XP_010267976_1	APAAAAAPDSIKPR	2~15	P2:Pro->Pyrrolidone
XP_010267976_1	EQQDTYAIQSFER	186~198	Q3:Deamidated//Q3:Gln->Glu
XP_010268013_1	WNGDANDKGIQTSEDYR	63~79	D4:Ethanolamine
XP_010268041_1	FAEINNAYEVLSDR	68~81	I4:Label:15N(1)//I4:Xle->Asn
XP_010268045_1	EFVSANNDEKK	275~285	E1:Ethanolamine
XP_010268185_1	APGGAPANVAIAVAR	38~52	P6:Pro->Val
XP_010268185_1	AVDTTGAGDAFVGALLR	257~273	T4:Label:15N(1)
XP_010268185_1	AVDTTGAGDAFVGALLR	257~273	T5:Label:15N(1)
XP_010268185_1	AVDTTGAGDAFVGALLRK	257~274	T4:Methylphosphonate
XP_010268185_1	ENGVNGDGILFDKGAR	78~93	E1:Glu->Gln
XP_010268185_1	IVNDLSILEDEKR	275~287	I1:Xle->Arg
XP_010268185_1	IVNDLSILEDEKR	275~287	L5:Label:15N(1)//L5:Xle->Asn
XP_010268185_1	IVNDLSILEDEKR	275~287	V2:Label:15N(1)
XP_010268185_1	KGAIPALPTDPEVLK	306~320	K1:Carbamyl
XP_010268185_1	KIVNDLSILEDEKR	274~287	I2:Xle->Arg
XP_010268185_1	KIVNDLSILEDEKR	274~287	L6:Label:15N(1)//N4:Deamidated//N4:Asn->Asp//L6:Xle->Asn
XP_010268185_1	LGDDEFGNMLAGILK	63~77	G7:Label:15N(1)//K15:Formyl//K15:Lys->Arg//K15:Dimethyl//K15:Delta:H(4)C(2)//K15:Ethyl
XP_010268185_1	LGDDEFGNMLAGILK	63~77	K15:Formyl//K15:Lys->Arg//K15:Dimethyl//K15:Delta:H(4)C(2)//K15:Ethyl
XP_010268185_1	YANACGAITTTKK	294~306	Y1:Carbamyl
XP_010268217_1	APAKPATLTELVEEK	2~16	A1:Ala->Asn
XP_010268217_1	CPQPNLTLGLKR	208~219	C1:Carbamyl//C1:Ethanolamine
XP_010268217_1	VAYNQFSNDVPVISLAGIDEADGRR	32~56	D22:Dehydrated//D22:Asp->Pro
XP_010268233_1	AINGMECDGGNPDAVQAR	233~250	N3:Asn->Met
XP_010268358_1	IGLEYMDVEGLKK	79~91	K12:Acetyl//K12:Guanidinyl//K12:Trimethyl//K12:Propyl
XP_010268358_1	YHAFLASEAIIK	106~117	Y1:Carbamyl
XP_010268521_1	NEEDICASLDGLSEK	62~76	C6:Acetyl//C6:Amidino
XP_010268647_1	VAILGAAGGIGQPLAMLMK	47~65	L4:Label:15N(1)//L4:Xle->Asn
XP_010268656_1	SLAEGEKVEFVIDTAEDGR	47~65	S1:Carbamyl
XP_010268658_1	LYSIASSALGDFGDSK	145~160	I4:Label:15N(1)//I4:Xle->Asn
XP_010268674_1	SGLVEKAR	298~305	K6:Lys->His
XP_010268679_1	FADENFIR	91~98	F1:Label:15N(1)//F1:Deamidated
XP_010268679_1	HTGPGVLSMANAGPGTNGSQFFICTAK	100~126	P14:Label:15N(1)
XP_010268679_1	HTGPGVLSMANAGPGTNGSQFFICTAK	100~126	T16:Label:15N(1)
XP_010268679_1	IVMELYSDVTPR	21~32	E4:Glu->Met
XP_010268679_1	IVMELYSDVTPR	21~32	M3:Label:15N(1)
XP_010268679_1	IVMELYSDVTPR	21~32	M3:Label:2H(3)
XP_010268679_1	IVMELYSDVTPR	21~32	M3:Oxidation//M3:Met->Phe
XP_010268679_1	IVMELYSDVTPR	21~32	V2:Val->Pro
XP_010268679_1	KHTGPGVLSMANAGPGTNGSQFFICTAK	99~126	K1:Carbamyl
XP_010268679_1	TEWLDGKHVVFGR	127~139	T1:Methylphosphonate
XP_010268679_1	VFFDMSIGGAPAGR	7~20	V1:Val->Pro
XP_010268688_1	VAYNQFSNDVPVISLAGIDETGGRR	32~56	P11:Pro->Asp
XP_010268882_1	NFAAQNGLGLPVAAVYFNAQKEPATR	148~173	L10:Label:15N(1)//L10:Xle->Asn
XP_010268974_1	AASILSSHDPPVVLAK	77~92	A1:Ala->Asn
XP_010268974_1	SASGNLLQYDGDR	461~473	N5:Deamidated//N5:Asn->Asp
XP_010268974_1	SVEDANNLIDDKK	154~166	S1:Carbamyl
XP_010269035_1	EFNLIDGGVAANNPTLVAMR	208~227	L4:Label:15N(1)//L4:Xle->Asn
XP_010269077_1	ELIPIEEALENGLVNVR	120~136	I5:Label:15N(1)//I5:Xle->Asn
XP_010269109_1	AAEAVEQFGGVLVTLR	137~152	V5:Label:15N(1)
XP_010269109_1	VTVLGTSGLSGSYVEQR	227~243	V3:Val->Thr
XP_010269109_1	YMTYLDAFGPNEVYLR	184~199	Y4:Label:15N(1)
XP_010269193_1	YPAFPTVVDINQIR	87~100	F4:Label:15N(1)//F4:Deamidated
XP_010269208_1	YHAGCDSVACSSASINEAVALAR	510~532	C10:Dehydro
XP_010269245_1	LAINGLGTDEWALTR	252~266	N4:Deamidated//N4:Asn->Asp
XP_010269369_1	KLASLADLYVNDAFGTAHR	217~235	L2:Xle->Arg
XP_010269369_1	LASLADLYVNDAFGTAHR	218~235	L1:Xle->Arg
XP_010269369_1	LASLADLYVNDAFGTAHR	218~235	L4:Label:15N(1)//L4:Xle->Asn
XP_010269369_1	LSELLGVTVVK	164~174	L4:Label:15N(1)//L4:Xle->Asn
XP_010269369_1	YSLKPLVPR	155~163	Y1:Carbamyl
XP_010269369_1	YSLKPLVPR	155~163	Y1:Label:15N(1)
XP_010269500.2	RGASYYNCKPGAQANPYNR	89~107	R1:Carbamyl	PREDICTED: rapid alkalinization factor-like [Nelumbo nucifera]
XP_010269530_1	IALTDNSIIEQALGK	165~179	L3:Label:15N(1)//L3:Xle->Asn
XP_010269547_1	SVEHVVVEVVEGDAR	95~109	S1:Carbamyl
XP_010269661_1	ALDDTVITGVPTTIDYHK	470~487	T8:Label:15N(1)
XP_010269661_1	DHGINFIGPNPDSIR	161~175	D1:Ethanolamine
XP_010269661_1	YKQEDIVLR	387~395	Y1:Carbamyl
XP_010269826_1	VTNPTLAPSHLEDLPGFTR	48~66	L6:Label:15N(1)//L6:Xle->Asn
XP_010269843_1	GALAELEETNQQGAEIEEAR	78~97	E8:Label:15N(1)
XP_010269887_1	VLLSDINAYEVDLGTDAR	104~121	D5:Label:15N(1)
XP_010269887_1	YLMGEILSVGSDVKEVEAGKK	83~103	Y1:Carbamyl
XP_010269894_1	QSMVQFQKPK	922~931	K8:Lys->Xle
XP_010269973_1	FCEEEDAAH	157~165	E3:Glu->Met
XP_010270207_1	KSIKQILR	156~163	L7:Xle->Val
XP_010270311_1	KPHTEYKVLDK	588~598	T4:Thr->Ala
XP_010270378_1	YSPAIHNVVAVDR	64~76	Y1:O-Dimethylphosphate//Y1:Ethylphosphate
XP_010270379_1	DAIGDSDFFLVAR	174~186	D1:Label:15N(1)
XP_010270409_1	VNTDDCPNIATTYGIR	135~150	D5:Label:15N(1)
XP_010270409_1	VNTDDCPNIATTYGIR	135~150	T3:Label:15N(1)
XP_010270521_1	IEQLNSAIDNVSAQLR	136~151	L4:Label:15N(1)//L4:Xle->Asn
XP_010270521_1	IEQLNSAIDNVSAQLR	136~151	Q3:Deamidated//Q3:Gln->Glu
XP_010270521_1	VEDAANGAAAAVPSGEIEATK	152~172	N6:Deamidated//N6:Asn->Asp
XP_010270536_1	MIVSKPLYVALAQR	375~388	M1:Carbamyl
XP_010270536_1	SLGYAYVNYSNTQDAAR	69~85	Y4:Label:15N(1)
XP_010270717_1	EMIFNTDAATPDVDIFK	188~204	F4:Label:15N(1)//F4:Deamidated
XP_010270796_1	DLVVDMTNFYNQYK	141~154	V4:Label:15N(1)
XP_010270796_1	SIEPWLKR	155~162	S1:Carbamyl
XP_010270799_1	KLPSILVDEASVQK	51~64	K1:Carbamyl
XP_010270799_1	KQAQQYFR	92~99	K1:Carbamyl
XP_010270799_1	LYKEQIPVTQLVR	100~112	Y2:Methylphosphonate
XP_010270819_1	NAHVVTIDSYEDVPENDENALKK	245~267	Y10:Label:18O(1)
XP_010270888_1	AQSPSDLTPDSK	59~70	Q2:Gln->Gly
XP_010270888_1	EQVEEVIDKIIEEAR	139~153	E4:Label:15N(1)
XP_010270892_1	TRSLQITTRDSR	143~154	S11:Ser->Gln
XP_010270953_1	METFLFTSESVNEGHPDK	1~18	T3:Acetyl
XP_010270953_1	RPEEIGAGDQGHMFGYATDETPELMPLSHVLATK	114~147	D19:Label:15N(1)
XP_010270953_1	SIGFVSDDVGLDADNCK	75~91	F4:Label:15N(1)//F4:Deamidated
XP_010270953_1	SIGFVSDDVGLDADNCK	75~91	S1:Carbamyl
XP_010270953_1	TQVTVEYHNDNGAMVPIR	170~187	T1:Carbamyl
XP_010270953_1	TQVTVEYHNDNGAMVPIR	170~187	T4:Label:15N(1)
XP_010270970_1	RSEEVVDPNIETR	414~426	V5:Val->Xle
XP_010271155_1	LLLAYLSKPR	146~155	L1:Xle->Arg
XP_010271330_1	RDAVLAGLSSGGGTYR	162~177	T14:Thr->His
XP_010271347_1	GNNILVMCDTYTPAGEPIPTNKR	85~107	C8:Label:15N(1)
XP_010271355_1	LVETLSAPSILSNR	84~97	L5:Label:15N(1)//L5:Xle->Asn
XP_010271463_1	MIADAEATYNKWR	63~75	M1:Carbamyl
XP_010271520_1	RLDHGVLLVGYGSEGYAPIR	302~321	R1:Carbamyl
XP_010271618_1	KAQDYVCGLAPK	359~370	V6:Label:15N(1)
XP_010271618_1	QALSLPFSWVFDR	384~396	L5:Label:15N(1)//L5:Xle->Asn
XP_010271646_1	CVPSGTYGNKHECPCYR	66~82	C1:Carbamyl//C1:Ethanolamine
XP_010271864_1	NRDGQLVPVSVK	50~61	R2:Carbamyl
XP_010271864_1	RLAPLLNR	4~11	R1:Carbamyl
XP_010272019_1	IGVGVTSEAQSIFDALSK	106~123	V5:Label:15N(1)
XP_010272031_1	QTTVQATGVASNLVEIIQGSGFK	140~162	T3:Dehydrated
XP_010272104_1	FGSILASCSYDGK	68~80	I4:Label:15N(1)//I4:Xle->Asn
XP_010272111_1	ELLGFFNDMAVMR	67~79	E1:Glu->Gln
XP_010272286_1	EGALAEENMR	674~683	L4:Label:15N(1)//L4:Xle->Asn
XP_010272286_1	NATLTNEKEVDAHPIR	464~479	A2:Trimethyl//A2:Ala->Xle
XP_010272286_1	NATLTNEKEVDAHPIR	464~479	T3:Label:15N(1)
XP_010272286_1	NCDPEGPLMLYVSK	369~382	E5:Label:15N(1)
XP_010272286_1	PMEEGLAEAIDDGR	593~606	E4:Label:15N(1)
XP_010272286_1	PMEEGLAEAIDDGR	593~606	M2:Label:15N(1)
XP_010272286_1	PMEEGLAEAIDDGR	593~606	P1:Label:15N(1)
XP_010272349_1	AFKDTIDMFVER	43~54	K3:DimethylpyrroleAdduct
XP_010272394_1	VGVLGASGYTGSEIVR	63~78	L4:Label:15N(1)//L4:Xle->Asn
XP_010272561_1	YNAGISVTKPESSASIILADKGDTLR	158~183	T8:Label:18O(1)//T8:Thr->Cys
XP_010272561_1	YNAGISVTKPESSASIILADKGDTLR	158~183	Y1:Carbamyl
XP_010272667_1	LAAQHQEIQGLLVDNQR	67~83	L1:Xle->Arg
XP_010272812_1	HGAINLGQGFPNFDGPEFVK	101~120	A3:Ala->Asn
XP_010272930_1	GWDEGVMGMQIGEVAR	70~85	D3:Label:15N(1)
XP_010272931_1	PVAGQSVTVHCTGFGK	16~31	P1:Pro->His
XP_010272995.2	SKIESELSSICDGILR	96~111	I3:Xle->Arg	PREDICTED: 14-3-3-like protein [Nelumbo nucifera]
XP_010273063_1	YAPTTSPLSMENDIKK	229~244	Y1:Carbamyl
XP_010273063_1	YAPTTSPLSMENDIKK	229~244	Y1:Methylphosphonate
XP_010273101_1	TATPPSEDKVDDSK	31~44	T1:Carbamyl
XP_010273126_1	AETIESPTVATKR	2~14	A1:Trimethyl//A1:Ala->Xle
XP_010273140_1	RPGDATAVYASTEK	303~316	R1:Carbamyl
XP_010273382_1	ADEEIVNSVASDVNGKGPEK	2~21	A1:Trimethyl//A1:Ala->Xle
XP_010273384_1	VAAILNEIEAEMVSEK	244~259	N6:Deamidated//N6:Asn->Asp
XP_010273412_1	TNVAGTLNLADVCR	462~475	A4:Label:15N(1)
XP_010273470_1	MAGWLSHWR	445~453	M1:Carbamyl
XP_010273540_1	SHSLSTLEGYSGYGAEQGEK	115~134	S1:Carbamyl
XP_010273598_1	ALQAFHLDPTK	86~96	A1:Ala->Asn
XP_010273598_1	LCDLCNITLNK	363~373	L4:Label:15N(1)//L4:Xle->Asn
XP_010273598_1	LIICGGSAYPR	184~194	L1:Label:15N(1)//L1:Xle->Asn
XP_010273598_1	NAVFGDSSALAPGGVR	374~389	F4:Label:15N(1)//F4:Deamidated
XP_010273598_1	YSEGMPGNR	59~67	Y1:Label:15N(1)
XP_010273877_1	EDDIVGILETDDIKDLKPLNDR	146~167	D11:Asp->Asn
XP_010273877_1	EDDIVGILETDDIKDLKPLNDR	146~167	E9:Glu->Gln
XP_010273877_1	EDDIVGILETDDIKDLKPLNDR	146~167	T10:Label:15N(1)
XP_010273877_1	TVGENKVDINVK	108~119	T1:Carbamyl
XP_010273877_1	YAGNDFKGGDGSDYIALR	228~245	Y1:Carbamyl
XP_010273906_1	HTPGTFTNQLQTSFSEPR	103~120	Q9:Label:15N(2)
XP_010273946_1	AVDNQLYVATCSPAR	290~304	L6:Label:15N(1)//L6:Xle->Asn
XP_010274109_1	MDPEQTFIR	1~9	M1:Met->Gln
XP_010274156_1	AVELIASHLR	203~212	A1:Ala->Asn
XP_010274239_1	ELFEYMLLHR	109~118	E1:Ethanolamine
XP_010274242_1	ISITGAGGFIASHIAR	30~45	I1:Xle->Arg
XP_010274242_1	SFTFIDECVEGVLR	243~256	F4:Label:15N(1)//F4:Deamidated
XP_010274242_1	VVGTQAPVQLGSLR	357~370	Q5:Label:15N(2)
XP_010274342_1	SVVNKDQVR	275~283	S1:Carbamyl
XP_010274345_1	AESMTPSAGSSSHSFFR	2~18	A1:Trimethyl//A1:Ala->Xle
XP_010274607_1	GTEVAVDKEANGNLLDEK	2~19	G1:Gly->Val
XP_010274607_1	GTEVAVDKEANGNLLDEK	2~19	V6:Label:15N(1)//G1:Gly->Val
XP_010274607_1	GTEVAVDKEANGNLLDEKK	2~20	G1:Gly->Val
XP_010274785_1	GLLPLEDMEEVGYNR	38~52	L3:Label:15N(1)//L3:Xle->Asn
XP_010274827_1	NMYEEGDDEMKR	181~192	Y3:Label:15N(1)
XP_010274919_1	THCPLPAADVQILR	236~249	T1:Carbamyl
XP_010274931_1	KLFGVTTLDVVR	235~246	K1:Carbamyl
XP_010274931_1	KLFGVTTLDVVR	235~246	K1:Lys->Allysine
XP_010274931_1	KLFGVTTLDVVR	235~246	L2:Label:15N(1)//L2:Xle->Asn
XP_010274931_1	KLFGVTTLDVVR	235~246	V5:Val->Thr
XP_010275030_1	SYITGYQASKDDVTVYSALSK	25~45	S1:Carbamyl
XP_010275045_1	ETDASIANALR	28~38	A9:Ala->Pro
XP_010275102_1	LEENGFETTTISDVLK	46~61	E3:Label:15N(1)
XP_010275102_1	LEENGFETTTISDVLK	46~61	N4:Deamidated//N4:Asn->Asp
XP_010275102_1	SMTQNNVGALVVVKPGEQK	86~104	S1:Carbamyl
XP_010275220_1	SLLNEDEYGFKR	92~103	S1:Carbamyl
XP_010275299_1	TDEYCCNSGSCGPTPLSR	227~244	C5:Label:15N(1)
XP_010275395_1	EVGADAVSHGCTGK	200~213	E1:Ethanolamine
XP_010275395_1	EVGADAVSHGCTGKGNDQVR	200~219	E1:Glu->Met
XP_010275422_1	ASREPTVLQFFPSSTSLSAK	2~21	A1:Trimethyl//A1:Ala->Xle
XP_010275422_1	VIGTLLGSISPDGTVEIR	44~61	L6:Label:15N(1)//L6:Xle->Asn
XP_010275458_1	DSVNNENAFSSNGFSGGYGALEEGDTGKPSER	91~122	L21:Xle->Pro
XP_010275458_1	KALSPTQATAPQQTK	33~47	K1:Carbamyl
XP_010275458_1	SVSINEFLKPAEGGR	299~313	S1:Carbamyl
XP_010275490_1	IIGATNPSDSAPGTIR	87~102	I1:Xle->Arg
XP_010275490_1	IIGATNPSDSAPGTIR	87~102	S8:Ser->Val
XP_010275490_1	KIIGATNPSDSAPGTIR	86~102	I2:Xle->Arg
XP_010275525_1	AEEGQVIGCHSVEAWNEQLQK	2~22	A1:Trimethyl//A1:Ala->Xle
XP_010275645_1	FQVYDVDFGWGKPETVR	383~399	Y4:Label:15N(1)
XP_010275651_1	LIVTVHPSFGER	337~348	L1:Xle->Arg
XP_010275651_1	YLSSVLFQELR	349~359	Y1:Didehydro
XP_010275737_1	QNHLDEDIYNQLLQK	129~143	N2:Asn->Pro//N2:Ammonia-loss
XP_010275737_1	TTHTNPPPEAESPNDTK	157~173	T1:Carbamyl
XP_010275742_1	GSVAQIPTSFGHELR	2~16	G1:Gly->Val
XP_010275822_1	QGTLINLIVTPR	199~210	T3:Label:15N(1)
XP_010275823_1	IASMYNDVLTATILDVEQCKK	283~303	D7:Asp->Asn
XP_010275823_1	SVDILGLGTGPELQNK	231~246	L5:Label:15N(1)//L5:Xle->Asn
XP_010275944_1	KPFAAIIGGSK	192~202	K1:Carbamyl
XP_010275944_1	MSHISTGGGASLELLEGK	373~390	M1:Carbamyl
XP_010275944_1	VDLNVPLDENLKITDDTR	24~41	P6:Label:15N(1)
XP_010275961_1	LAGPQLVQMFIGDGAK	235~250	G3:Label:15N(1)
XP_010275978_1	VAQIMNDKDEESK	446~458	I4:Label:15N(1)//I4:Xle->Asn
XP_010276064_1	ACAEEALLMLNGTQLGGQNIR	337~357	A1:Ala->Asn
XP_010276105_1	GILTSLPKPGGGEFGK	103~118	T4:Methylphosphonate
XP_010276105_1	IATMASENAFK	92~102	M4:Oxidation//M4:Met->Phe
XP_010276105_1	MFVDYNEPQQER	440~451	V3:Label:15N(1)
XP_010276105_1	NCDNFQVTKEDVEK	147~160	D3:Ethanolamine
XP_010276105_1	SENAVQANMDLEFQR	233~247	V5:Label:15N(1)
XP_010276207_1	VEIQDAGEVNTLMDSER	126~142	I3:Label:15N(1)//I3:Xle->Asn
XP_010276220_1	GILGYTEEDVVSNDFVGDSR	364~383	Y5:Label:15N(1)
XP_010276385_1	AMINDQGSQSILVSGESGAGKTETTK	142~167	S10:Carbamidomethyl//S10:Gly
XP_010276486_1	AEEETQTDTSKR	2~13	A1:Trimethyl//A1:Ala->Xle
XP_010276486_1	DVELMGTAEQISR	145~157	M5:Label:15N(1)
XP_010276658_1	GATVSSLGGFDTCYTVPVR	346~364	V4:Label:15N(1)
XP_010276696.2	YPVEAIGLFLK	108~118	V3:Label:15N(1)	PREDICTED: anthocyanidin 3-O-glucosyltransferase 7-like [Nelumbo nucifera]
XP_010276736_1	EAKLEEARR	683~691	K3:Label:15N(2)
XP_010276826_1	YFPQAAVLLLDNR	109~121	Y1:Label:15N(1)
XP_010277028_1	DITPDDKQELDEALQR	198~213	P4:Pro->Val
XP_010277028_1	DITPDDKQELDEALQR	198~213	T3:Didehydro//T3:Thr->Val
XP_010277028_1	DITPDDKQELDEALQR	198~213	T3:Label:18O(1)//T3:Thr->Cys
XP_010277038_1	AYQTASSTAESDLSPTHPIR	154~173	A1:Ala->Asn
XP_010277163_1	LVETLSAPSMLSK	62~74	E3:Label:15N(1)
XP_010277163_1	LVETLSAPSMLSK	62~74	T4:Label:15N(1)
XP_010277163_1	SIEEDAFSTAVAAHSSTPK	90~108	S1:Carbamyl
XP_010277179_1	AVVAQYNASQLITQR	140~154	Q5:Label:15N(2)
XP_010277179_1	SAQLIGQAIADNPAFITLR	231~249	I9:Label:15N(1)//I9:Xle->Asn
XP_010277179_1	SAQLIGQAIADNPAFITLR	231~249	S1:Carbamyl
XP_010277179_1	VFLNSDDLLLNLQEMNLESTPGKK	268~291	L10:Label:15N(1)//L10:Xle->Asn
XP_010277193_1	KFTMLQTWPVR	204~214	F2:Label:15N(1)//F2:Deamidated
XP_010277193_1	LAEMPADSGYPAYLAAR	368~384	M4:Label:15N(1)
XP_010277193_1	LAEMPADSGYPAYLAAR	368~384	P5:Label:15N(1)
XP_010277193_1	TTLVANTSNMPVAAR	312~326	V4:Label:15N(1)
XP_010277228_1	TPLVYLNNITDGCVAR	19~34	L3:Label:15N(1)//L3:Xle->Asn
XP_010277228_1	TPLVYLNNITDGCVAR	19~34	Y5:Label:15N(1)
XP_010277369.2	ESPTSAIVR	299~307	E1:Glu->Gln	PREDICTED: DNA-damage-repair/toleration protein DRT102 [Nelumbo nucifera]
XP_010277374_1	GNPTVEADVTLSDGTQAR	17~34	V5:Label:15N(1)
XP_010277374_1	LTSEIGQHVQIVGDDLLVTNPK	315~336	L1:Xle->Arg
XP_010277737_1	MEAQNNIGATGHPSIVLPAVR	1~21	A9:Label:15N(1)
XP_010277741_1	LSLYDIAGTPGVAADVSHINTR	66~87	L1:Xle->Arg
XP_010277741_1	RTQDGGTEVVEAK	242~254	R1:Carbamyl
XP_010277741_1	SNLADDEIAALTKR	229~242	A4:Label:15N(1)
XP_010277741_1	SNLADDEIAALTKR	229~242	S1:Carbamyl
XP_010277741_1	SNLADDEIAALTKR	229~242	S1:Delta:H(4)C(2)O(-1)S(1)//S1:Ser->Met
XP_010277741_1	VAILGAAGGIGQPLALLMK	40~58	G11:Label:15N(1)
XP_010277741_1	VAILGAAGGIGQPLALLMK	40~58	L4:Label:15N(1)//L4:Xle->Asn
XP_010277741_1	VPVSEVNVPVVGGHAGITILPLFSQATPK	200~228	P9:Pro->Val
XP_010277758_1	GLGWDTTTEGLR	78~89	G3:Label:15N(1)
XP_010277758_1	IYVGNVPFDMPADR	168~181	V3:Val->Thr
XP_010277758_1	KADENGTVAADAALGSK	9~25	A2:Ala->Asn
XP_010277762_1	KVDMLEGVSIVR	127~138	K1:Carbamyl
XP_010277762_1	TILSSETMDIPDGVK	3~17	L3:Label:15N(1)//L3:Xle->Asn
XP_010277765_1	TLAMVVGSEEGAR	126~138	M4:Label:15N(1)
XP_010277852_1	GAEAALTAIEMASLFEHHLEG	206~226	I9:Label:15N(1)//I9:Xle->Asn
XP_010277852_1	LLLEGALETFKR	99~110	L1:Xle->Arg
XP_010278104_1	ILDGPQGTSER	83~93	I1:Label:15N(1)//I1:Xle->Asn
XP_010278123_1	DAIEFYGDFDGNFHK	133~147	E4:Label:15N(1)
XP_010278210_1	ANSEATLGTYKGDAAQGEGVSESLHVK	328~354	S3:Carbamyl
XP_010278210_1	GDAAQGEGVSESLHVK	339~354	D2:Asp->Gly
XP_010278210_1	GKYHDELIANAAYIGTPGK	6~24	Y3:Carbamyl
XP_010278210_1	KVSPQVIAEHTVR	237~249	Q5:Label:15N(2)
XP_010278210_1	KVSPQVIAEHTVR	237~249	S3:Phospho//S3:Sulfo
XP_010278210_1	KVSPQVIAEHTVR	237~249	S3:Ser->Asn//S3:ethylamino
XP_010278210_1	RLSSINVENVETNR	39~52	R1:Carbamyl
XP_010278210_1	VDKGTVELAGTNGETTTQGLDGLAQR	104~129	A9:Label:13C(3)
XP_010278210_1	YAIICQENGLVPIVEPEILVDGPHDIQR	169~196	N8:Asn->Thr
XP_010278210_1	YAIICQENGLVPIVEPEILVDGPHDIQR	169~196	V11:Val->Thr
XP_010278210_1	YAIICQENGLVPIVEPEILVDGPHDIQR	169~196	V14:Label:15N(1)
XP_010278210_1	YAIICQENGLVPIVEPEILVDGPHDIQR	169~196	V14:Val->Pro
XP_010278210_1	YAIICQENGLVPIVEPEILVDGPHDIQR	169~196	V14:Val->Thr
XP_010278210_1	YHDELIANAAYIGTPGK	8~24	A10:Label:15N(1)
XP_010278210_1	YHDELIANAAYIGTPGK	8~24	D3:Ethanolamine
XP_010278245_1	ARQIFDSRGNPTVEADVILSDGTMAR	9~34	F5:Phe->Pro
XP_010278245_1	KLVLPVPAFNVINGGSHAGNK	147~167	K1:Oxidation//K1:Methyl:2H(2)
XP_010278245_1	KLVLPVPAFNVINGGSHAGNK	147~167	L2:Xle->Glu
XP_010278245_1	LVLPVPAFNVINGGSHAGNK	148~167	L1:Xle->Arg
XP_010278269_1	FMVEGSTVLAAMK	224~236	M2:Label:15N(1)
XP_010278650_1	AEAATVVPGDNALEWAQK	2~19	A1:Trimethyl//A1:Ala->Xle
XP_010278650_1	AEAATVVPGDNALEWAQKDK	2~21	A1:Trimethyl//A1:Ala->Xle
XP_010278650_1	DPDGYTFELIQR	136~147	D1:Label:15N(1)
XP_010278650_1	DPDGYTFELIQR	136~147	Y5:Label:15N(1)
XP_010278650_1	FYTECFGMQLLR	40~51	E4:Label:15N(1)
XP_010278650_1	FYTECFGMQLLR	40~51	T3:Label:15N(1)
XP_010278679_1	IIDWENTSPK	166~175	I2:Label:15N(1)//I2:Xle->Asn
XP_010278803_1	QATVGPVNTSRPGMFNMR	35~52	P6:Pro->Asn
XP_010278909_1	AHGTAVGLPTEDDMGNSEVGHNALGAGR	65~92	A1:Ala->Asn
XP_010278909_1	IQILTSHTLQPVPIAIGGPGLLPGVR	495~520	V12:Label:15N(1)
XP_010278909_1	TSGEYLVHNGVR	341~352	T1:Acetyl
XP_010278909_1	TSGEYLVHNGVR	341~352	T1:Carbamyl
XP_010278909_1	TSGEYLVHNGVR	341~352	Y5:Label:15N(1)//T1:Carbamyl
XP_010279003_1	LTVSNDDSDNDSSVFR	755~770	V3:Label:15N(1)
XP_010279057_1	ETTGIVGLDVIPNAR	16~30	I5:Label:15N(1)//I5:Xle->Asn
XP_010279077_1	KGVEEVLGLGPLSDYEK	311~327	E5:Label:15N(1)
XP_010279077_1	LALYDIAGTPGVAADVSHINTR	66~87	A7:Label:15N(1)
XP_010279077_1	LALYDIAGTPGVAADVSHINTR	66~87	I6:Label:15N(1)//I6:Xle->Asn
XP_010279077_1	LALYDIAGTPGVAADVSHINTR	66~87	L1:Xle->Arg
XP_010279077_1	LALYDIAGTPGVAADVSHINTR	66~87	Y4:Label:18O(1)
XP_010279077_1	SEVAGYMGEDQLGQALEGSDIVIIPAGVPR	88~117	Y6:Tyr->Asp
XP_010279077_1	VPVAEVNVPVVGGHAGITILPLFSQATPK	200~228	P9:Pro->Val
XP_010279114_1	TNEAEAVETAKEWTR	133~147	E5:Label:15N(1)
XP_010279115_1	AYQAASSAAESGLSPTHPIR	154~173	A1:Ala->Asn
XP_010279115_1	AYQAASSAAESGLSPTHPIR	154~173	A5:Label:15N(1)
XP_010279116_1	DNLTLWTSDIPEDGEDAQK	229~247	T7:Label:15N(1)
XP_010279120_1	DSYITTLNVLQAYTLK	888~903	T6:Label:15N(1)
XP_010279120_1	NQTVDLVFTAHPTQSIR	161~177	V4:Label:15N(1)
XP_010279407_1	GILAIDESNATCGK	63~76	A4:Label:15N(1)
XP_010279407_1	YTGEGENEEAKK	373~384	Y1:Carbamyl
XP_010279424_1	TIGSLEIENAVSLLR	212~226	L5:Label:15N(1)//L5:Xle->Asn
XP_019051478_1	MGAIEVLTGTNGEIR	333~347	N11:Asn->Ala
XP_019053058_1	QAAEADMIVDLK	168~179	V9:Val->Asn
XP_019053631_1	AAATQASLLLHK	2~13	A1:Trimethyl//A1:Ala->Xle
XP_019054002_1	QLWKETKLLAR	629~639	T6:Thr->His
XP_019054547_1	TFIAIKPDGVQR	318~329	T1:Carbamyl
XP_019055378_1	KLNQEEIVTFVK	237~248	K1:Lys->Allysine
XP_019055378_1	MLGNNTSAFESAR	4~16	M1:Label:15N(1)
XP_019055550_1	SLEEMVEEADEYRK	141~154	S1:Carbamyl
XP_019055631_1	QFLGNVSQFQEPK	2~14	E11:Glu->Gln
XP_019055975_1	AGSATSELKK	2~11	A1:Trimethyl//A1:Ala->Xle
YP_009093935_1	EAYPGDVFYLHSR	285~297	E1:Ethanolamine
YP_009093935_1	EAYPGDVFYLHSR	285~297	E1:Glu->Gln
YP_009093935_1	EAYPGDVFYLHSR	285~297	Y3:Label:15N(1)
YP_009093935_1	EAYPGDVFYLHSR	285~297	Y3:Tyr->Phe
YP_009093957_1	FVQAGSEVSALLGR	278~291	F1:Label:15N(1)//F1:Deamidated
YP_009093957_1	FVQAGSEVSALLGR	278~291	V2:Val->Thr
YP_009093957_1	IFNVLGEPVDNLGPVDTR	110~127	E7:Label:15N(1)
YP_009093957_1	IFNVLGEPVDNLGPVDTR	110~127	I1:Xle->Arg
YP_009093957_1	IVGEEHYETAQR	379~390	I1:Xle->Arg
YP_009093957_1	VGLTALTMAEYFR	249~261	G2:Label:15N(1)
YP_009093958_1	GGLDFTKDDENVNSQPFMR	195~213	L3:Xle->Arg
YP_009093958_1	IPPAYSKTFQGPPHGIQVER	140~159	P3:Pro->His
YP_009093958_1	TFQGPPHGIQVER	147~159	T1:Carbamyl
NP_001289773.1	RFALLVDDLK	129~138	R1:Carbamyl
NP_001289773.1	VILFGVPGAFTPTCSLK	38~54	L3:Label:15N(1)//L3:Xle->Asn
NP_001289773.1	VSIHSLAVGKK	27~37	V1:Val->Pro
NP_001289774.1	EIVALSGAHTLGR	229~241	E1:Glu->Gln
NP_001289774.1	MGLNDKEIVALSGAHTLGR	223~241	M1:Carbamyl
NP_001289779.1	EGNFDLVGNNFPVFFIR	130~146	F4:Label:15N(1)//F4:Deamidated
NP_001289780.1	ACEGWGTNENTIVSILGHR	22~40	A1:Ala->Asn
NP_001289780.1	ACEGWGTNENTIVSILGHR	22~40	E3:Glu->Met
NP_001289780.1	ACEGWGTNENTIVSILGHR	22~40	G6:Gly->His
NP_001289780.1	ACEGWGTNENTIVSILGHR	22~40	W5:Carboxy
NP_001289780.1	ATITVPDHTSPVEDAENLR	2~20	A1:Trimethyl//A1:Ala->Xle
NP_001289780.1	ATITVPDHTSPVEDAENLRK	2~21	A1:Trimethyl//A1:Ala->Xle
NP_001289780.1	ILHNMIEGK	173~181	I1:Xle->Arg
NP_001289780.1	KACEGWGTNENTIVSILGHR	21~40	G7:Gly->Val
NP_001289780.1	KLLVALVSTYR	146~156	K1:Carbamyl
NP_001289780.1	LESELKGEFEK	64~74	L1:Xle->Arg
NP_001289780.1	QAYEEIYQEDLIKR	50~63	A2:Ala->Glu//A2:Gly->Asp//K13:Delta:H(4)C(3)
NP_001289780.1	SFNHEEVIR	182~190	S1:Carbamyl
NP_001289780.1	WILDPADRDAILAHVAAR	79~96	R8:Deamidated
NP_001289780.1	YDGDEVDVSLAGSEAK	157~172	D4:Label:15N(1)
NP_001289780.1	YDGDEVDVSLAGSEAK	157~172	D7:Label:15N(1)
NP_001289780.1	YKDTHGASITK	207~217	Y1:Carbamyl
NP_001289783.1	TSSTVGGANRPEDK	79~92	T1:Carbamyl
NP_001305084.1	ENPNICEYMASSLDAR	79~94	N4:Deamidated//N4:Asn->Asp
NP_001305084.1	LLGLRPSVK	147~155	L1:Xle->Arg
XP_010240820.1	ASETVVSDHCTDER	2~15	A1:Trimethyl//A1:Ala->Xle
XP_010240820.1	DACSSDSSPQVSEK	435~448	S8:Deoxy//S8:Ser->Ala
XP_010240921.1	ESTLHLVLR	64~72	E1:Ethanolamine
XP_010240921.1	ESTLHLVLR	64~72	T3:Label:15N(1)
XP_010240921.1	IQDKEGIPPDQQR	30~42	I1:Xle->Arg
XP_010240921.1	MQIFVKTLTGK	1~11	M1:Carbamyl
XP_010240921.1	TITLEVESSDTIDNVK	12~27	E5:Label:15N(1)
XP_010240921.1	TITLEVESSDTIDNVK	12~27	L4:Label:15N(1)//L4:Xle->Asn
XP_010240921.1	TLADYNIQKESTLHLVLR	131~148	N6:Deamidated//N6:Asn->Asp
XP_010241006.1	SVPEGAVVCNVEHHVGDR	106~123	V7:Val->Thr
XP_010241018.1	AVVVHADPDDLGK	115~127	A1:Ala->Asn
XP_010241018.1	QIPLSGPNSIVGR	102~114	P3:Pro->Val
XP_010241022.1	ATQPETVLKR	2~11	A1:Trimethyl//A1:Ala->Xle
XP_010241022.1	VILTSSAAAISINK	127~140	L3:Label:15N(1)//L3:Xle->Asn
XP_010241022.1	VILTSSAAAISINK	127~140	T4:Label:15N(1)
XP_010241055.1	IIAVCADDPEYR	138~149	V4:Label:15N(1)
XP_010241055.1	IIAVCADDPEYR	138~149	V4:Val->Thr
XP_010241071.1	SWTGTIIGPHNSVHEGR	48~64	S1:Carbamyl
XP_010241073.1	IAEQYIQAFSNIAK	325~338	E3:Label:15N(1)
XP_010241073.1	IAEQYIQAFSNIAK	325~338	Q4:Deamidated//Q4:Gln->Glu
XP_010241098.1	KQLALPADSSVTGESK	71~86	P6:Pro->Val
XP_010241098.1	QLALPADSSVTGESK	72~86	L4:Label:15N(1)//L4:Xle->Asn
XP_010241098.1	QLALPADSSVTGESK	72~86	S8:Label:15N(1)
XP_010241121.1	MNLTPVALMEATCFSK	340~355	P5:Label:15N(1)
XP_010241143.1	VDEQIELLK	116~124	I5:Xle->Thr
XP_010241207.1	VIFHNLGVQEDPACGPLLDAVAIK	159~182	P12:Pro->Val
XP_010241237.1	SLEQIYLHSLPVK	64~76	S1:Carbamyl
XP_010241288.1	AQDLVNPEGEVVLGDEINHVR	2~22	A1:Trimethyl//A1:Ala->Xle
XP_010241291.1	TTSWVDADGR	34~43	T1:Label:15N(1)
XP_010241291.1	YSLAAVTNDIFTK	109~121	L3:Label:15N(1)//L3:Xle->Asn
XP_010241300.1	AGVLVGTGMGGLTVFSDGVK	159~178	V5:Label:15N(1)
XP_010241300.1	NDDPQTASRPWDK	271~283	D3:Label:15N(1)
XP_010241325.1	TILGSVGAEAEDDRIK	25~40	T1:Carbamyl
XP_010241352.1	GFGFVNFVNKEDAER	264~278	V5:Label:15N(1)
XP_010241352.1	WGELDEDDGEDLDFLLPPR	24~42	D7:Label:15N(1)
XP_010241352.1	WGELDEDDGEDLDFLLPPR	24~42	E6:Label:15N(1)
XP_010241388.1	EGDILTLLESER	48~59	I4:Label:15N(1)//I4:Xle->Asn
XP_010241409.1	QSVDLNSIAFLFDGR	53~67	L5:Label:15N(1)//L5:Xle->Asn
XP_010241409.1	QSVDLNSIAFLFDGRR	53~68	D13:Dehydrated//D13:Asp->Pro//L5:Xle->Met
XP_010241415.1	IEGGEFLFLAR	375~385	E2:Label:15N(1)
XP_010241497.1	EAGVTVVESPAK	319~330	T5:Label:18O(1)//T5:Thr->Cys
XP_010241497.1	EAGVTVVESPAK	319~330	V6:Val->Thr
XP_010241497.1	MGHAGAIVSGGK	296~307	M1:Carbamyl
XP_010241497.1	NGTFHTEQAIEYGTK	69~83	T3:Carbamyl
XP_010241644.1	TPLYCGDDKTITR	398~410	T1:Carbamyl
XP_010241644.1	WGGQSEIVFSALDGDFMKPR	328~347	V8:Label:15N(1)
XP_010241647.1	FFTTILEIAPAAK	30~42	F1:Label:15N(1)//F1:Deamidated
XP_010241687.1	DASGILSPFNFSR	21~33	I5:Label:15N(1)//I5:Xle->Asn
XP_010241721.1	EIAQDFKTDLR	74~84	E1:Ethanolamine
XP_010241721.1	EIAQDFKTDLR	74~84	E1:Label:15N(1)
XP_010241721.1	EIAQDFKTDLR	74~84	Q4:Label:15N(2)
XP_010241721.1	KSTGGKAPR	10~18	K1:Succinyl
XP_010241721.1	RVTIMPKDIQLAR	117~129	R1:Carbamyl
XP_010241722.1	ADAEDIQPLVCDNGTGMVK	2~20	A1:Trimethyl//A1:Ala->Xle
XP_010241722.1	AVFPSIVGRPR	31~41	A1:Ala->Asn
XP_010241722.1	DAYVGDEAQSKR	53~64	D1:Ethanolamine
XP_010241722.1	DAYVGDEAQSKR	53~64	R12:G-H1//A2:Ala->Glu//A2:Gly->Asp
XP_010241722.1	DAYVGDEAQSKR	53~64	V4:Val->Thr
XP_010241722.1	EITALAPSSMK	318~328	T3:Label:15N(1)
XP_010241722.1	LAYVALDYEQELETAK	218~233	V4:Label:15N(1)
XP_010241722.1	SYELPDGQVITIGAER	241~256	L4:Label:15N(1)//L4:Xle->Asn
XP_010241722.1	TTGIVLDSGDGVSHTVPIYEGYALPHAILR	150~179	D7:Label:15N(1)
XP_010241722.1	YPIEHGIVSNWDDMEK	71~86	I3:Xle->Arg
XP_010241722.1	YPIEHGIVSNWDDMEK	71~86	Y1:Carbamyl
XP_010241723.1	ADEELIDQKK	2~11	A1:Trimethyl//A1:Ala->Xle
XP_010241753.1	AQENAATLDLPNGGAENGSTK	2~22	A1:Trimethyl//A1:Ala->Xle
XP_010241753.1	TAFGVEELKR	49~58	V5:Val->Ala
XP_010241753.1	TVSFSSLKPQLVLQASK	23~39	T1:Carbamyl
XP_010241776.1	ELELLMMHNR	82~91	E1:Ethanolamine
XP_010241776.1	ELELLMMHNR	82~91	L4:Label:15N(1)//L4:Xle->Asn
XP_010241791.1	NGTCPWLRPDGK	158~169	C4:Label:15N(1)
XP_010241791.1	TAAYGHFGR	365~373	T1:Carbamyl
XP_010241791.1	TIFHLNPSGR	228~237	T1:Carbamyl
XP_010241791.1	TIFHLNPSGR	228~237	T1:Label:15N(1)
XP_010241791.1	TIFHLNPSGR	228~237	T1:Methylphosphonate
XP_010241791.1	VLVNIEQQSPDIAQGVHGHLTK	92~113	E6:Carboxy
XP_010241791.1	VLVNIEQQSPDIAQGVHGHLTK	92~113	E6:Label:15N(1)
XP_010241832.1	KYQAFAQTLQQSR	758~770	K1:Carbamyl
XP_010241851.1	AIELADNMENAGAALIR	100~116	E3:Glu->Gln
XP_010241851.1	AIELADNMENAGAALIR	100~116	L4:Label:15N(1)//L4:Xle->Asn
XP_010241851.1	AIELADNMENAGAALIR	100~116	L4:Label:2H(3)
XP_010241851.1	CALQNAASVAGMVLTTQAIVVEKPRPK	545~571	Q4:Gln->pyro-Glu
XP_010241851.1	DSTTIIADAATKDEIQAR	369~386	D1:Asp->Gln
XP_010241851.1	DSTTIIADAATKDEIQAR	369~386	I5:Label:15N(1)//I5:Xle->Asn
XP_010241851.1	DSTTIIADAATKDEIQAR	369~386	T11:Thr->Ser
XP_010241851.1	LADAVGVTLGPR	65~76	V5:Val->Thr
XP_010241851.1	LGLLSVTSGANPVSLK	143~158	L4:Label:15N(1)//L4:Xle->Asn
XP_010241851.1	LGLLSVTSGANPVSLKK	143~159	L1:Xle->Arg
XP_010241851.1	MIVEFENAR	252~260	I2:Label:15N(1)//I2:Xle->Asn
XP_010241851.1	QIAYDQSSRTALQAGIDKLADAVGVTLGPR	47~76	Y4:Trioxidation
XP_010241851.1	TNDSAGDGTTTASILAR	122~138	T1:Carbamyl
XP_010241851.1	TVQGLVDELEKK	164~175	T1:Carbamyl
XP_010241866.1	HQYQLLNGGANFVQHGYTK	156~174	G8:Label:15N(1)
XP_010241904.1	EVAGFAPYEKR	49~59	E1:Ethanolamine
XP_010241904.1	EVAGFAPYEKR	49~59	E1:Glu->Gln
XP_010241905.1	ETESENQAIAR	791~801	E1:Glu->Gln
XP_010241905.1	ETESENQAIAR	791~801	T2:Label:15N(1)
XP_010241905.1	KETESENQAIAR	790~801	K1:Carbamyl
XP_010241905.1	NVIESANLLTNEENLNPSK	360~378	S5:Label:15N(1)
XP_010241905.1	QDMFSSPNEEQKPFLFSPESPLSR	557~580	S5:Label:18O(1)
XP_010241953.1	FGSFDILSDEEVR	440~452	F4:Label:15N(1)//F4:Deamidated
XP_010241953.1	LESLINSGPVMLFMK	294~308	I5:Label:15N(1)//I5:Xle->Asn
XP_010241988.1	MVSAHASQQIYTR	92~104	M1:Carbamyl
XP_010241988.1	VNNMVLFDQATYDK	37~50	L6:Label:15N(1)//L6:Xle->Asn
XP_010241988.1	VNNMVLFDQATYDK	37~50	V5:Label:15N(1)
XP_010241988.1	VNNMVLFDQATYDK	37~50	V5:Val->Thr
XP_010241992.1	NQIIEEAEEYKR	185~196	I3:Label:15N(1)//I3:Xle->Asn
XP_010241992.1	NQIIEEAEEYKR	185~196	I4:Label:15N(1)//I4:Xle->Asn
XP_010242199.1	IALQQELGAAKEELHR	65~80	I1:Xle->Arg
XP_010242199.1	KANIELMEQR	184~193	K1:Carbamyl
XP_010242199.1	LRVDLASADGR	210~220	L1:Xle->Arg
XP_010242199.1	QEIDALHQELIR	163~174	A5:Label:15N(1)
XP_010242199.1	QEIDALHQELIR	163~174	I3:Label:15N(1)//I3:Xle->Asn
XP_010242227.1	ALMICTPEEIAQVATISANGER	165~186	P7:Label:15N(1)
XP_010242273.1	DHTVSATHGDMDQNTR	303~318	M11:Met->Hsl//M11:Dethiomethyl//V4:Val->Tyr
XP_010242273.1	ILSNGVHVVVGTPGR	154~168	I1:Xle->Arg
XP_010242273.1	MFVLDEADEMLSR	185~197	L4:Label:15N(1)//L4:Xle->Asn
XP_010242273.1	VQVGVFSATMPPEALEITR	214~232	F6:Label:15N(1)//F6:Deamidated
XP_010242279.1	ADIEDYLASSGKDFPAPVSK	309~328	P15:Oxidation//P15:Phe->Tyr//P15:Pro->Xle
XP_010242279.1	DTAVAETMDYTDLPHSQIR	331~349	D1:Ethanolamine
XP_010242279.1	DTAVAETMDYTDLPHSQIR	331~349	T7:Label:15N(1)
XP_010242279.1	ISVNDLVIKAAALALR	396~411	K9:Delta:H(4)C(3)
XP_010242279.1	KVPQCNSSWNNDYIR	412~426	P3:Label:15N(1)
XP_010242279.1	KVPQCNSSWNNDYIR	412~426	S7:Label:18O(1)
XP_010242279.1	QFCAIINPPQSGILAVGSAERR	498~519	I5:Label:15N(1)//P9:Pro->Asn//S18:Ammonia-loss//I5:Xle->Asn
XP_010242279.1	QFCAIINPPQSGILAVGSAERR	498~519	P8:Pro->Asn//S18:Ammonia-loss
XP_010242279.1	SQLNSLQEASGGKR	382~395	S1:Carbamyl
XP_010242279.1	SQLNSLQEASGGKR	382~395	S1:Methylphosphonate
XP_010242279.1	TKDTAVAETMDYTDLPHSQIR	329~349	A7:Ala->Asn
XP_010242279.1	TKDTAVAETMDYTDLPHSQIR	329~349	E8:Ethanolamine
XP_010242279.1	TKDTAVAETMDYTDLPHSQIR	329~349	T4:Carbamyl
XP_010242279.1	VGEVIAITVEEEGDIAK	208~224	V9:Val->Ala
XP_010242290.1	VNQMIEDAEPFEGEALLDAK	402~421	D7:Asp->Asn
XP_010242312.1	ASAAGSSAAVPFWR	2~15	A1:Trimethyl//A1:Ala->Xle
XP_010242312.1	NCLKEPYKTEALTR	34~47	E5:Glu->Met
XP_010242342.1	AAIKEESEGKLK	262~273	A1:Ala->Asn
XP_010242342.1	AAIKEESEGKLK	262~273	A1:Ala->Phe
XP_010242342.1	AASFNIIPSSTGAAK	203~217	A1:Ala->Asn
XP_010242342.1	AGIALNDNFVK	301~311	A4:Label:15N(1)
XP_010242342.1	FGIVEGLMTTVHSITATQK	170~188	L7:Label:15N(1)//L7:Xle->Asn
XP_010242342.1	FGIVEGLMTTVHSITATQK	170~188	M8:Oxidation//M8:Met->Phe
XP_010242342.1	FGIVEGLMTTVHSITATQK	170~188	V4:Val->Pro
XP_010242342.1	KVVISAPSK	120~128	K1:DimethylpyrroleAdduct
XP_010242342.1	KVVISAPSK	120~128	K1:Lys->Allysine
XP_010242342.1	KVVISAPSK	120~128	V2:Label:15N(1)
XP_010242342.1	KVVISAPSK	120~128	V2:Val->Thr
XP_010242342.1	KVVISAPSKDAPMFVVGVNEK	120~140	V15:Label:15N(1)
XP_010242342.1	LVSWYDNEWGYSSR	312~325	L1:Xle->Arg
XP_010242342.1	LVSWYDNEWGYSSR	312~325	S3:Delta:H(4)C(2)O(-1)S(1)//S3:Ser->Met
XP_010242342.1	NPEEIPWGDTGAEYVVESTGVFTDQDK	83~109	W7:Label:15N(2)
XP_010242342.1	TVDGPSSKDWR	189~199	D3:Label:15N(1)
XP_010242342.1	TVDGPSSKDWR	189~199	G4:Label:15N(1)
XP_010242342.1	TVDGPSSKDWR	189~199	T1:Carbamyl
XP_010242342.1	TVDGPSSKDWR	189~199	T1:Methylphosphonate
XP_010242342.1	TVDGPSSKDWR	189~199	T1:Phospho//T1:Sulfo
XP_010242342.1	VPTVDVSVVDLTVR	237~250	P2:Label:15N(1)
XP_010242342.1	VPTVDVSVVDLTVR	237~250	P2:Pro->Val
XP_010242342.1	VPTVDVSVVDLTVR	237~250	V1:Val->His
XP_010242342.1	VPTVDVSVVDLTVR	237~250	V1:Val->Pro
XP_010242342.1	VPTVDVSVVDLTVR	237~250	V4:Val->Thr
XP_010242364.1	ASALIQHEWRPK	237~248	A1:Ala->Asn
XP_010242364.1	ASALIQHEWRPK	237~248	A1:Ala->Phe
XP_010242364.1	ENTLTIGTQHALDPLTMVK	210~228	E1:Ethanolamine
XP_010242374.1	YGAGIGPGVYDIHSPR	729~744	I5:Label:15N(1)//I5:Xle->Asn
XP_010242374.1	YGAGIGPGVYDIHSPR	729~744	I5:Label:15N(1)//Y1:Carbamyl//I5:Xle->Asn
XP_010242374.1	YGAGIGPGVYDIHSPR	729~744	Y1:Acetyl
XP_010242374.1	YGAGIGPGVYDIHSPR	729~744	Y1:Carbamyl
XP_010242390.1	IEVENEKPK	354~362	P8:Pro->Asp
XP_010242419.1	IHFMLSSYAPVISAEK	265~280	I1:Xle->Arg
XP_010242419.1	QLFHPEQLISGKEDAANNFAR	85~105	L2:Xle->Arg
XP_010242419.1	QLFHPEQLISGKEDAANNFAR	85~105	Q7:Gln->pyro-Glu
XP_010242419.1	QLFHPEQLISGKEDAANNFAR	85~105	Q7:Label:15N(2)
XP_010242419.1	TVGGGDDAFNTFFSETGAGK	41~60	D7:Label:15N(1)
XP_010242485.1	DLANGEVDRLEALLAEGR	355~372	N4:Deamidated//N4:Asn->Asp
XP_010242540.1	SEEEWQAILTPEQFR	91~105	W5:Label:15N(2)
XP_010242607.1	GNVQPDAVLQTVSK	46~59	Q4:Label:15N(2)
XP_010242607.1	VGMSCEGCVGAVKR	9~22	S4:Label:18O(1)
XP_010242614.1	EAVAPYERPALSK	40~52	E1:Ethanolamine
XP_010242614.1	IQTPVESLDQLTK	413~425	P4:Label:15N(1)
XP_010242614.1	IVGAFLESGTPDENKAIAK	391~409	I1:Xle->Arg
XP_010242614.1	LSDFGVQGADSK	129~140	S2:Label:15N(1)
XP_010242658.1	AVVTVPAYFNDSQR	210~223	V5:Val->Thr
XP_010242658.1	IINEPTAASLAYGFEK	240~255	E4:Label:15N(1)
XP_010242658.1	IINEPTAASLAYGFEK	240~255	P5:Label:15N(1)
XP_010242658.1	IVDWLAENFKR	303~313	I1:Xle->Arg
XP_010242658.1	KMSEVDEESK	148~157	K1:Carbamyl
XP_010242658.1	QAVVNPENTFFSVKR	129~143	P6:Label:15N(1)
XP_010242658.1	QAVVNPENTFFSVKR	129~143	P6:Pro->Val
XP_010242658.1	QAVVNPENTFFSVKR	129~143	V4:Val->Thr
XP_010242658.1	QFAAEEISAQVLR	181~193	E5:Label:15N(1)
XP_010242658.1	VVGIDLGTTNSAVAAMEGGKPTIVTNAEGQR	76~106	A14:Label:15N(1)
XP_010242658.1	VVGIDLGTTNSAVAAMEGGKPTIVTNAEGQR	76~106	T9:Label:15N(1)
XP_010242705.1	AFGAELVLTDPTK	174~186	A4:Label:15N(1)
XP_010242705.1	LIAVVFPSFGER	353~364	V4:Label:15N(1)
XP_010242739.1	QIHEIKDFLLTAR	4~16	I2:Xle->Arg
XP_010242783.1	ASILDHQASIIDGK	2~15	A1:Trimethyl//A1:Ala->Xle
XP_010242783.1	ASILDHQASIIDGK	2~15	I10:Label:15N(1)//I10:Xle->Asn//A1:Trimethyl//A1:Ala->Xle
XP_010242783.1	HINEENVLSEISIEK	110~124	E14:Glu->Gln
XP_010242783.1	LVGDVDFQEACK	254~265	D4:Label:15N(1)
XP_010242783.1	LVGDVDFQEACK	254~265	V2:Label:15N(1)
XP_010242783.1	SEIAAEVCTLSEK	23~35	A5:Label:15N(1)
XP_010242844.1	LPVTTLLR	13~20	T5:Didehydro//T5:Thr->Val
XP_010242848.1	GFYTYNAFIAAAR	93~105	Y3:Label:15N(1)
XP_010242888.1	ALSATAGNVHAAVER	538~552	A1:Ala->Asn
XP_010242888.1	EIIDRNPDLAHILNDPSTLR	209~228	E1:Ethanolamine
XP_010242888.1	EIMNMPVIQNLMNNPDLMR	180~198	P6:Label:15N(1)
XP_010242888.1	GGDGDSSDAADSGVDSGVNVHIR	2~24	A10:Label:15N(1)
XP_010242888.1	GGDGDSSDAADSGVDSGVNVHIR	2~24	D3:Asp->Asn
XP_010242904.1	KPETGAPKITR	57~67	R11:Oxidation
XP_010242911.1	LQQLELYCYNLEK	104~116	E5:Label:15N(1)
XP_010242963.1	ELLESFGPLR	349~358	E1:Glu->Gln
XP_010242986.1	ANTLGYDYMIETSNEAFR	589~606	Y6:Label:15N(1)
XP_010242986.1	EAVLATFLHEEPGSFK	435~450	L8:Label:15N(1)//L8:Xle->Asn
XP_010242986.1	SILEPAGALALAGAEAYCK	380~398	E4:Glu->Gln
XP_010242986.1	SILEPAGALALAGAEAYCK	380~398	L9:Label:15N(1)//L9:Xle->Asn
XP_010242994.1	KQSFTSYTDETNSGDESFTSYGR	227~249	S6:Didehydro
XP_010242995.1	LAVDKWGR	100~107	L1:Xle->Arg
XP_010243010.1	TAIEAACMLLR	508~518	T1:Label:15N(1)
XP_010243034.1	AGGTMTGVLSAANEK	393~407	M5:Label:15N(1)
XP_010243057.1	ASDDAIEENANGDNETK	540~556	A5:Label:15N(1)
XP_010243059.1	TEFDVVIEEVPSNAR	120~134	F3:Label:15N(1)//F3:Deamidated
XP_010243059.1	TEFDVVIEEVPSNAR	120~134	V5:Label:15N(1)
XP_010243115.1	ISEIEDENDQR	438~448	I1:Label:15N(1)//I1:Xle->Asn
XP_010243156.1	ILDVVYNASNNELVR	79~93	V5:Label:15N(1)
XP_010243169.1	DALAAVAAPIISAR	243~256	A8:Ala->Val
XP_010243181.1	AMGIMNSFINDIFEK	78~92	A1:Ala->Ser
XP_010243181.1	AMGIMNSFINDIFEK	78~92	I4:Label:15N(1)//I4:Xle->Asn
XP_010243181.1	AMGIMNSFINDIFEK	78~92	M5:Oxidation//M5:Met->Phe
XP_010243181.1	YNKKPTITSR	103~112	K3:Carbamyl
XP_010243181.1	YNKKPTITSR	103~112	Y1:Isopropylphospho
XP_010243203.1	AFVVHELEDDLGK	178~190	V4:Label:15N(1)
XP_010243203.1	AFVVHELEDDLGKGGHELSLTTGNAGGR	178~205	L11:Label:15N(1)//L11:Xle->Asn
XP_010243203.1	GGHELSLTTGNAGGR	191~205	G1:Asp->Glu//G1:Gly->Ala//G1:Asn->Gln
XP_010243203.1	MTHGAPEDEIR	131~141	M1:Carbamyl
XP_010243221.1	SSLQHSDTYEDLPNSQIR	395~412	L3:Xle->Arg
XP_010243221.1	SSLQHSDTYEDLPNSQIR	395~412	S1:Carbamyl
XP_010243271.1	MASILEPSKPTFFPAMTK	14~31	M1:Carbamyl
XP_010243271.1	VVDSMTDNLRPTR	315~327	T12:Ammonia-loss
XP_010243305.1	LATDASLMVR	67~76	A2:Label:15N(1)
XP_010243358.1	STTTVGLCQALGAFLDKK	87~104	S1:Carbamyl
XP_010243386.1	FASLDLNSDGVLSR	29~42	S3:Label:15N(1)
XP_010243399.1	KEGSTWDR	494~501	S4:Ser->Asn//S4:ethylamino
XP_010243460.1	GGNFGGGGFATGYR	120~133	F4:Label:15N(1)//T11:Thr->Ser//F4:Deamidated
XP_010243460.1	GGNFGGGGFATGYR	120~133	T11:Thr->Ser
XP_010243468.1	AGDSSAEELATATQVQGAYMPIER	135~158	A10:Label:15N(1)
XP_010243492.1	AASVLSSHDPPVILAK	77~92	A1:Ala->Asn
XP_010243492.1	SDYDFGHTLDAR	193~204	F5:Label:15N(1)//F5:Deamidated
XP_010243492.1	SVEEAGNLIDDKR	154~166	S1:Delta:H(4)C(2)O(-1)S(1)//S1:Ser->Met
XP_010243544.1	IGDEVLLLSDGNGDFTK	157~173	L6:Label:15N(1)//L6:Xle->Asn
XP_010243544.1	SILFAVPGAFTPTCSQK	101~117	S1:Carbamyl
XP_010243544.1	SILFAVPGAFTPTCSQK	101~117	V6:Label:15N(1)
XP_010243544.1	VLNLEEGGAFTFSSADDMLK	206~225	E6:Label:15N(1)
XP_010243544.1	YALLAEDGVVK	195~205	L4:Label:15N(1)//L4:Xle->Asn
XP_010243544.1	YALLAEDGVVK	195~205	Y1:Label:15N(1)
XP_010243562.1	AAVPSGASTGVYEALELR	35~52	A1:Ala->Asn
XP_010243562.1	AAVPSGASTGVYEALELR	35~52	A7:Label:13C(3)
XP_010243562.1	AAVPSGASTGVYEALELR	35~52	P4:Label:15N(1)
XP_010243562.1	AAVPSGASTGVYEALELR	35~52	P4:Pro->Val
XP_010243562.1	AGWGVMASHR	372~381	A1:Ala->Asn
XP_010243562.1	AGWGVMASHR	372~381	A1:Ala->Phe
XP_010243562.1	AGWGVMASHR	372~381	V5:Val->Thr
XP_010243562.1	AVENVNTIIGPALIGK	66~81	E3:Label:15N(1)
XP_010243562.1	AVENVNTIIGPALIGK	66~81	V5:Label:15N(1)
XP_010243562.1	DKTYDLNFKEENNNGSQK	260~277	Y4:Label:15N(1)
XP_010243562.1	IEEELGSEAIYAGANFR	422~438	E3:Glu->Gln
XP_010243562.1	IEEELGSEAIYAGANFR	422~438	E4:Label:15N(1)
XP_010243562.1	ISGDALKDLYK	278~288	I1:Xle->Arg
XP_010243562.1	LAMQEFMILPVGASSFK	168~184	M3:Oxidation//M3:Met->Phe
XP_010243562.1	MGSEVYHTLK	189~198	M1:Carbamyl
XP_010243562.1	SGETEDTFIADLSVGLATGQIKTGAPCR	382~409	K22:Delta:H(4)C(3)
XP_010243562.1	TLVLPVPAFNVINGGSHAGNK	147~167	V6:Val->Pro
XP_010243562.1	TYDLNFKEENNNGSQK	262~277	N5:Label:15N(2)
XP_010243562.1	TYDLNFKEENNNGSQK	262~277	T1:Carbamyl
XP_010243562.1	TYDLNFKEENNNGSQK	262~277	T1:Methylphosphonate
XP_010243562.1	VNQIGTVTESIEAVK	353~367	I4:Label:15N(1)//I4:Xle->Asn
XP_010243562.1	VNQIGTVTESIEAVK	353~367	Q3:Deamidated//Q3:Gln->Glu
XP_010243562.1	VQIVGDDLLVTNPK	322~335	V1:Val->Thr
XP_010243562.1	VQIVGDDLLVTNPKR	322~336	P13:Pro->His
XP_010243562.1	VVIGMDVAASEFYGK	245~259	I3:Label:15N(1)//I3:Xle->Asn
XP_010243562.1	VVIGMDVAASEFYGK	245~259	M5:Label:15N(1)
XP_010243562.1	VVIGMDVAASEFYGK	245~259	V7:Label:15N(1)
XP_010243601.1	ISGDMAAFYNCK	162~173	I1:Label:15N(1)//I1:Xle->Asn
XP_010243601.1	IVLSIGPGEYVEK	74~86	V2:Val->Gly
XP_010243601.1	SLYMNTELHSVAK	208~220	S1:Carbamyl
XP_010243601.1	TMTDAINSIPAGNKDR	58~73	T1:Carbamyl
XP_010243653.1	CELEDPLILIHEK	244~256	C1:Carbamyl//C1:Ethanolamine
XP_010243653.1	EGVITIADGK	203~212	E1:Glu->Gln
XP_010243653.1	IGGASEAEVGEKK	412~424	I1:Xle->Arg
XP_010243653.1	IGVQIIQNALK	469~479	I1:Xle->Arg
XP_010243653.1	IGVQIIQNALK	469~479	Q4:Label:15N(2)
XP_010243653.1	MISTSEEIAQVGTISANGER	168~187	M1:Oxidation//M1:Met->Phe
XP_010243653.1	SAIELSTSDYDKEK	382~395	S1:Carbamyl
XP_010243653.1	SVAAGMNAMDLR	137~148	S1:Label:15N(1)
XP_010243697.1	LISLLEQINNQTTK	99~112	L4:Label:15N(1)//L4:Xle->Asn
XP_010243708.1	LINPQTMMLGQEPR	161~174	Q5:Deamidated//Q5:Gln->Glu
XP_010243759.1	AHGGFSVFAGVGER	253~266	A1:Ala->Asn
XP_010243759.1	AHGGFSVFAGVGER	253~266	V11:Val->Thr
XP_010243759.1	CALVYGQMNEPPGAR	294~308	C1:Carbamyl//C1:Ethanolamine
XP_010243759.1	CALVYGQMNEPPGAR	294~308	V4:Label:15N(1)
XP_010243759.1	CALVYGQMNEPPGAR	294~308	V4:Val->Thr
XP_010243759.1	EAPAFVEQATEQQILVTGIK	196~215	E1:Ethanolamine
XP_010243759.1	EAPAFVEQATEQQILVTGIK	196~215	E7:Glu->Gln
XP_010243759.1	EAPAFVEQATEQQILVTGIK	196~215	E7:Label:15N(1)
XP_010243759.1	ESITSFQGVLDGK	515~527	E1:Glu->Gln
XP_010243759.1	GQRVLNTGSPITVPVGR	149~165	N6:Asn->Ala
XP_010243759.1	IGLFGGAGVGK	229~239	G2:Label:15N(1)
XP_010243759.1	IMNVIGEPIDER	171~182	I1:Xle->Glu
XP_010243759.1	IMNVIGEPIDER	171~182	M2:Oxidation//M2:Met->Phe
XP_010243759.1	IMNVIGEPIDERGEIK	171~186	I1:Xle->Arg
XP_010243759.1	ITDEFTGAGAIGR	77~89	E4:Glu->Met
XP_010243759.1	ITDEFTGAGAIGR	77~89	E4:Label:15N(1)
XP_010243759.1	ITDEFTGAGAIGR	77~89	T2:Label:18O(1)//T2:Thr->Cys
XP_010243759.1	LVLEVAQHLGENMVR	122~136	V5:Label:15N(1)
XP_010243759.1	MLSPHILGEEHYNTAR	436~451	L2:Xle->Arg
XP_010243759.1	QISELGIYPAVDPLDSTSR	417~435	I7:Label:15N(1)//I7:Xle->Asn
XP_010243759.1	TIAMDGTEGLVR	137~148	I2:Label:15N(1)//I2:Xle->Asn
XP_010243759.1	TIAMDGTEGLVR	137~148	M4:Label:15N(1)
XP_010243759.1	TIAMDGTEGLVR	137~148	M4:Oxidation//M4:Met->Phe
XP_010243759.1	TREGNDLYR	267~275	T1:Carbamyl
XP_010243759.1	VCQVIGAVVDVR	90~101	V4:Label:15N(1)
XP_010243759.1	VLNTGSPITVPVGR	152~165	G5:Label:15N(1)
XP_010243791.1	GHSDMVTAIATPIDNSDMIVSSSR	13~36	T11:Label:15N(1)
XP_010243791.1	SIVQDLKPEATQGK	266~279	I2:Xle->Arg
XP_010243791.1	SIVQDLKPEATQGK	266~279	S1:Carbamyl
XP_010243791.1	YTIQDADSHTNWVSCVR	140~156	I3:Label:15N(1)//I3:Xle->Asn
XP_010243791.1	YTIQDADSHTNWVSCVR	140~156	Y1:Carbamyl
XP_010243792.1	AWAGKEENVQK	307~317	A1:Ala->Asn
XP_010243792.1	GILAADESTGTIGKR	25~39	D6:Label:15N(1)
XP_010243792.1	GILAADESTGTIGKR	25~39	G1:Ala->Gln//G1:Gly->Asn//G1:Gly//G13:Gly->Pro
XP_010243792.1	GILAADESTGTIGKR	25~39	G1:Ala->Glu//G1:Gly->Asp//K14:Delta:H(4)C(3)
XP_010243792.1	GILAADESTGTIGKR	25~39	I12:Xle->Arg
XP_010243792.1	GILAADESTGTIGKR	25~39	K14:Delta:H(4)C(3)
XP_010243792.1	GKKPWSLSFSFGR	286~298	K3:Carbamyl
XP_010243792.1	IGPTEPSQLAINENANGLAR	149~168	N16:Asn->Pro//N16:Ammonia-loss
XP_010243792.1	KPWSLSFSFGR	288~298	K1:Carbamyl
XP_010243792.1	KVAPEVVAEYTVR	237~249	K1:Lys->Allysine
XP_010243792.1	TASGKPFVDVLK	83~94	T1:Carbamyl
XP_010243792.1	TASGKPFVDVLKEGGVLPGIK	83~103	L11:Label:15N(1)//L11:Xle->Asn
XP_010243792.1	YHDELITNAAYIGTPGK	8~24	D3:Ethanolamine
XP_010243792.1	YHDELITNAAYIGTPGK	8~24	I6:Label:15N(1)//I6:Xle->Asn
XP_010243801.1	IEDVTPIPTDSTR	128~140	V4:Val->Thr
XP_010243801.1	TPGPGAQSALR	106~116	P2:Pro->Val
XP_010243802.1	QETLTLLEIR	105~114	Q1:Methyl
XP_010243823.1	ALTVPELTQQMWDAK	283~297	V4:Label:15N(1)
XP_010243823.1	LHFFMVGFAPLTSR	263~276	L1:Xle->Arg
XP_010243823.1	MMLTFSVFPSPK	163~174	M1:Label:15N(1)
XP_010243823.1	VNVYYNEASCGR	47~58	V3:Label:15N(1)
XP_010243823.1	VNVYYNEASCGR	47~58	Y4:Label:15N(1)
XP_010243936.1	ITGTLLDEQPLAVYTIDK	307~324	L6:Label:15N(1)//L6:Xle->Asn
XP_010243983.1	AKDFQPAEDCLLPMGITSENVAHR	181~204	L11:Label:15N(1)//L11:Xle->Asn
XP_010243983.1	CVATLLHEMK	400~409	C1:Ammonia-loss
XP_010243983.1	CVATLLHEMK	400~409	C1:Carbamyl//C1:Ethanolamine
XP_010243983.1	CVATLLHEMKR	400~410	C1:Carbamyl//C1:Ethanolamine
XP_010243983.1	DGSTTAGNSSQVSDGAGAVLLMK	281~303	D1:Ethanolamine
XP_010243983.1	DGSTTAGNSSQVSDGAGAVLLMKR	281~304	D1:Asp->Asn
XP_010243983.1	DGSTTAGNSSQVSDGAGAVLLMKR	281~304	D1:Ethanolamine
XP_010243983.1	MAAFYAGFPETVPIR	116~130	M1:Carbamyl
XP_010243983.1	MAAFYAGFPETVPIR	116~130	M1:Oxidation//M1:Met->Phe
XP_010243983.1	QCSSGLQAVADVAAAIK	135~151	C2:Carbamyl//C2:Ethanolamine
XP_010243983.1	QCSSGLQAVADVAAAIK	135~151	C2:Dehydro
XP_010243983.1	QEQDQAAVESHR	210~221	Q1:Gln->pyro-Glu
XP_010243983.1	QEQDQAAVESHR	210~221	Q3:Gln->pyro-Glu
XP_010243983.1	SFAAVGVDPAVMGVGPAVAIPAAVK	320~344	S1:Carbamyl
XP_010243983.1	TAAFGDDVVIVAAYR	43~57	F4:Label:15N(1)//F4:Deamidated
XP_010243983.1	TNLNPNEVGDIIVGTVLAPGSQR	88~110	T1:Carbamyl
XP_010243983.1	TNLNPNEVGDIIVGTVLAPGSQR	88~110	V8:Label:15N(1)
XP_010243985.1	AIDVIPLLTPEVMEK	298~312	I5:Label:15N(1)//I5:Xle->Asn
XP_010243985.1	DHGVNFFDNAEVYANGR	42~58	D1:Ethanolamine
XP_010243992.1	ASDKITQLTDNVYLCR	42~57	T6:Label:15N(1)
XP_010243992.1	TSTGMYVANR	32~41	T1:Methylphosphonate
XP_010244073.1	FQPENLEHNKSVFDR	235~249	D14:Methyl//D14:Asp->Glu
XP_010244073.1	IENLNQNIGALSVK	285~298	S12:Deoxy//S12:Ser->Ala
XP_010244112.1	IVAAYLLAVLGGK	3~15	V2:Val->Xle
XP_010244159.1	CKFVELTPDYIYPYR	146~160	C1:Carbamyl//C1:Ethanolamine
XP_010244159.1	FVELTPDYIYPYR	148~160	L4:Label:15N(1)//L4:Xle->Asn
XP_010244159.1	IVEGPPSTAAGNPDEIAK	55~72	E3:Glu->Gln
XP_010244159.1	MLIQMVETELEKR	412~424	M1:Carbamyl
XP_010244159.1	NVTDYITDIICR	312~323	T3:Label:15N(1)
XP_010244190.1	VLNGMWQTSGGWGR	62~75	N3:Deamidated//N3:Asn->Asp
XP_010244224.1	TSFWEAEAPAEVPK	64~77	E5:Glu->Gln
XP_010244238.1	AFQLYQSGIFTGR	284~296	L4:Label:15N(1)//L4:Xle->Asn
XP_010244238.1	CGIAMEASYPIKK	349~361	C1:Carbamyl//C1:Ethanolamine
XP_010244238.1	VVTIDSYEDVPVNDEK	248~263	E8:Glu->Gln
XP_010244260.1	GFANVDCSYNLSQEELCTK	76~94	D6:Label:15N(1)
XP_010244260.1	ILLDGSPENPLEFIQVK	464~480	D4:Asp->Asn
XP_010244260.1	ILLDGSPENPLEFIQVK	464~480	P7:Label:15N(1)
XP_010244260.1	ISLCDALIVR	95~104	S2:Label:15N(1)
XP_010244260.1	VGSVLGGENVNVSFMSVGR	542~560	L5:Label:15N(1)//L5:Xle->Asn
XP_010244328.1	AMAGGYVGQTFFPR	168~181	G5:Label:15N(1)
XP_010244346.1	EYTINLHKR	16~24	E1:Glu->Gln
XP_010244361.1	CGNCGEVSQKR	37~47	C1:Carbamyl//C1:Ethanolamine
XP_010244367.1	LYEQQIEQLGNFQLR	68~82	E3:Label:15N(1)
XP_010244403.1	CFDPSNSTPPPNTR	17~30	C1:Carbamyl//C1:Ethanolamine
XP_010244403.1	GINQVYIIGGDGTQK	241~255	Q4:Label:15N(2)
XP_010244403.1	LLSSTTQPSFVRPK	504~517	L1:Xle->Arg
XP_010244403.1	LLSSTTQPSFVRPK	504~517	T5:Label:15N(1)//L1:Xle->Arg
XP_010244403.1	SFGFDTAVEEAQR	290~302	S1:Label:15N(1)
XP_010244405.1	QILTYGER	445~452	I2:Label:15N(1)//I2:Xle->Asn
XP_010244405.1	TSSSGGFFSWLTGER	34~48	T1:Didehydro//T1:Thr->Val
XP_010244435.1	SNSLAPYELLEVLHAK	177~192	S3:Carbamyl
XP_010244473.1	APVQAHFGELDNFVGFSDVTAAK	195~217	V14:Val->Thr
XP_010244473.1	GMGLTDEDSAAVELAWSR	255~272	T5:Label:15N(1)
XP_010244480.1	MNFAEIEKEINTLAR	416~430	M1:Carbamyl
XP_010244480.1	NADKMNFAEIEKEINTLAR	412~430	A2:Ala->Asn
XP_010244486.1	AIGEVTSGGFSPCLKK	347~362	A1:Ala->Asn
XP_010244486.1	SHSEIVDSEGK	336~346	S1:Carbamyl
XP_010244486.1	SLLALQGPLAAPVLQHLTKDDLSK	181~204	L2:Xle->Arg
XP_010244486.1	TLDINGVHCFLTR	212~224	I4:Label:15N(1)//I4:Xle->Asn
XP_010244486.1	TVLYDFHVANGGK	38~50	T1:Carbamyl
XP_010244486.1	VGFFSSGPPPR	325~335	F3:Label:15N(1)//F3:Deamidated
XP_010244563.1	AASAMVLDLKPSSSDPPPSIPSSK	2~25	A1:Trimethyl//A1:Ala->Xle
XP_010244569.1	KKIEYSMQLNASR	66~78	M7:Label:15N(1)
XP_010244569.1	KLLKDLIVQSLLR	112~124	L2:Xle->Glu
XP_010244636.1	CLDKGQEVTR	49~58	C1:Carbamyl//C1:Ethanolamine
XP_010244659.1	ESVETSALLHHR	224~235	E1:Glu->Gln
XP_010244668.1	VAADSGLPAELLR	49~61	E10:Glu->Asp
XP_010244687.1	GELLVGTPAKR	97~107	E2:Glu->Asp
XP_010244687.1	GVNPDEAVAMGAAIQGGILR	409~428	E6:Glu->Met
XP_010244687.1	GVNPDEAVAMGAAIQGGILR	409~428	P4:Label:15N(1)
XP_010244687.1	MKETAESYLGK	174~184	M1:Carbamyl
XP_010244687.1	RFDDPQTQK	127~135	R1:Carbamyl
XP_010244687.1	TEGIDLSKDR	292~301	T1:Carbamyl
XP_010244687.1	TTPSVVAFNQKGELLVGTPAKR	86~107	E13:Glu->Asp
XP_010244687.1	TTPSVVAFNQKGELLVGTPAKR	86~107	Q10:Label:15N(2)
XP_010244687.1	VQEVVAEIFGK	394~404	V4:Label:15N(1)
XP_010244690.1	YIPGGSETIYDVDQR	653~667	P3:Label:15N(1)
XP_010244725.1	GAALNSSLSQVLVNCLR	259~275	L4:Label:15N(1)//L4:Xle->Asn
XP_010244745.1	EVAEGVDLMVVR	159~170	E1:Glu->Gln
XP_010244745.1	LAGSQEGIEFR	63~73	S4:Label:15N(1)
XP_010244904.1	DPFLSLHPEVSMLR	78~91	L6:Label:15N(1)//L6:Xle->Asn
XP_010244904.1	KESAGVNVTESLVDLPASNNYNEAK	104~128	L15:Label:15N(1)//L15:Xle->Asn
XP_010244914.1	LPESVISDVARR	153~164	E3:Hydroxamic_acid
XP_010244954.1	ITEEGVTISQPYSLK	212~226	E3:Glu->Gln
XP_010244954.1	ITEEGVTISQPYSLK	212~226	E3:Label:15N(1)
XP_010244958.1	FEKEAAEMNKR	42~52	E2:Ethyl
XP_010244958.1	FEKEAAEMNKR	42~52	K3:Formyl//K3:Lys->Arg//K3:Dimethyl//K3:Delta:H(4)C(2)//K3:Ethyl
XP_010244958.1	FEKEAAEMNKR	42~52	K3:Methyl
XP_010244958.1	MIPTKPMVVETFSEYPPLGR	392~411	M7:Label:2H(3)
XP_010244958.1	MIPTKPMVVETFSEYPPLGR	392~411	P3:Label:15N(1)
XP_010244958.1	SFKYAWVLDK	53~62	K3:Formyl//K3:Lys->Arg//K3:Dimethyl//K3:Delta:H(4)C(2)//K3:Ethyl
XP_010244958.1	STTTGHLIYK	21~30	S1:Carbamyl
XP_010244958.1	SVEMHHETLQEALPGDNVGFNVK	279~301	S1:Carbamyl
XP_010244958.1	VGYNPDKIPFVPISGFEGDNMIER	181~204	D6:Methyl//D6:Asp->Glu
XP_010244958.1	VGYNPDKIPFVPISGFEGDNMIER	181~204	K7:Formyl//K7:Lys->Arg//K7:Dimethyl//K7:Delta:H(4)C(2)//K7:Ethyl
XP_010244958.1	YDEIVKEVSSYLKK	167~180	K13:Methyl
XP_010244958.1	YDEIVKEVSSYLKK	167~180	Y1:Carbamyl//K14:Methyl
XP_010244958.1	YDEIVKEVSSYLKK	167~180	Y1:Methylphosphonate//K13:Methyl
XP_010244958.1	YYCTVIDAPGHR	85~96	Y1:Carbamyl
XP_010244960.1	GEIFLLQHSK	38~47	E2:Glu->Asp
XP_010244966.1	KDRILIEDPK	358~367	K10:Xlink:EGScleaved
XP_010244969.1	FDALLVELK	103~111	L4:Label:15N(1)//L4:Xle->Asn
XP_010244969.1	KIVDVAVKASK	7~17	D4:Label:13C(4)15N(1)
XP_010244969.1	LVDMYKEAYDSIEIPK	75~90	Y9:Label:15N(1)
XP_010244969.1	YVDTVTPQYKPK	91~102	Y1:Carbamyl
XP_010244969.1	YVDTVTPQYKPK	91~102	Y1:Methylphosphonate
XP_010245167.1	KLDEYLLTR	16~24	K1:Carbamyl
XP_010245167.1	SSVLLDVKPWDDETDMK	143~159	L5:Label:15N(1)//L5:Xle->Asn
XP_010245167.1	SSVLLDVKPWDDETDMK	143~159	S1:Carbamyl
XP_010245167.1	SVQMEGLVWGASK	167~179	E5:Label:15N(1)
XP_010245167.1	SVQMEGLVWGASK	167~179	M4:Label:15N(1)
XP_010245267.1	AMEDAIEAMNGMDLDGR	60~76	I6:Label:15N(1)//I6:Xle->Asn
XP_010245267.1	CFIGGLSWSTSDR	9~21	G5:Label:15N(1)
XP_010245280.1	AAENVYIKK	32~40	A1:Ala->Asn
XP_010245283.1	EVQPLPPDASNTLFVEGLPLDSTHR	144~168	L5:Label:15N(1)//L5:Xle->Asn
XP_010245463.2	DTFGPILVPSDKLWGAQTQR	40~59	D1:Ethanolamine
XP_010245463.2	DTFGPILVPSDKLWGAQTQR	40~59	F3:Label:15N(1)//F3:Deamidated
XP_010245463.2	LLGDASISFEK	406~416	L1:Label:15N(1)//L1:Xle->Asn
XP_010245480.1	IFFIAWSPDTSK	78~89	I4:Label:15N(1)//I4:Xle->Asn
XP_010245534.1	VGSYFGNSRR	115~124	Y4:Tyr->Thr
XP_010245599.1	AVFVDLEPTVIDEVR	65~79	V4:Label:15N(1)
XP_010245668.1	VADDLSPSIVFIDEIDAVGTK	278~298	S6:Label:18O(1)
XP_010245673.1	VGEVMSSPAITLSPEK	179~194	V4:Label:15N(1)
XP_010245723.1	ATFSEAPPGDSKSGEK	2~17	A1:Trimethyl//A1:Ala->Xle
XP_010245723.1	QGPNLNGLFGR	37~47	Q1:Label:15N(2)
XP_010245723.1	QSGTTPGYSYSAANK	48~62	A12:Ala->Thr
XP_010245723.1	TLYDYLLNPKK	72~82	T1:Carbamyl
XP_010245723.1	TLYDYLLNPKK	72~82	T1:Carbamyl//K10:Acetyl//K10:Guanidinyl//K10:Trimethyl//K10:Propyl
XP_010245924.1	CVTNCGHPSQR	681~691	C1:Carbamyl//C1:Ethanolamine
XP_010245955.1	AQLNEVAVDGSSNAVATPENK	71~91	A1:Ala->Asn
XP_010245955.1	AQLNEVAVDGSSNAVATPENK	71~91	Q2:Gln->Gly
XP_010246020.1	ELDLLNEDANVFK	51~63	L4:Label:15N(1)//L4:Xle->Asn
XP_010246082.1	YFSPSEAVEYGIIDK	267~281	S3:Label:15N(1)
XP_010246131.1	LIKDVIAEADAGGSPSLVAR	252~271	L1:Xle->Arg
XP_010246188.1	ATATLIPTETDKLSK	2~16	A1:Trimethyl//A1:Ala->Xle
XP_010246188.1	IFNTNNLWVNLK	297~308	F2:Label:15N(1)//F2:Deamidated
XP_010246188.1	IFNTNNLWVNLK	297~308	N3:Deamidated//N3:Asn->Asp
XP_010246188.1	LNGGLGTTMGCTGPK	91~105	G4:Label:15N(1)
XP_010246188.1	LRSDVAGLNQISENEK	17~32	L1:Xle->Arg
XP_010246188.1	LRSDVAGLNQISENEK	17~32	S3:Carbamyl
XP_010246188.1	SNIEIHTFNQSQYPR	159~173	I3:Xle->Arg
XP_010246188.1	SNIEIHTFNQSQYPR	159~173	I5:Label:15N(1)//I5:Xle->Asn
XP_010246188.1	SNIEIHTFNQSQYPR	159~173	S1:Carbamyl
XP_010246188.1	SNPANPSIELAAEFKK	393~408	S1:Carbamyl
XP_010246201.1	DAVTYTEHAR	69~78	D1:Ethanolamine
XP_010246201.1	DNIQGITKPAIR	25~36	D1:Ethanolamine
XP_010246201.1	KTVTAMDVVYALKR	80~93	T2:Carbamyl
XP_010246201.1	TVTAMDVVYALKR	81~93	T1:Carbamyl
XP_010246201.1	TVTAMDVVYALKR	81~93	T3:Phospho//T3:Sulfo
XP_010246213.1	SYDEEYVLKR	109~118	S1:Carbamyl
XP_010246221.1	LLGEFELVGIPPAPR	499~513	P14:Pro->pyro-Glu
XP_010246221.1	LLGEFELVGIPPAPR	499~513	R15:Methyl
XP_010246221.1	QAVTNPTNTVFGTKR	109~123	T4:Label:18O(1)//T4:Thr->Cys
XP_010246221.1	SKFESLVNTLIER	349~361	E4:Glu->Met
XP_010246221.1	SKFESLVNTLIER	349~361	S1:Carbamyl
XP_010246221.1	SQVFSTAADNQTQVGVR	469~485	F4:Label:15N(1)//F4:Deamidated
XP_010246277.1	EAAYQIISDELMLDGNPR	40~57	I7:Label:15N(1)//I7:Xle->Asn
XP_010246277.1	LALNGEEGILPR	455~466	A2:Label:15N(1)
XP_010246298.1	KMLEEVAIIPSKR	33~45	M2:Met->Gln
XP_010246318.1	RVVEIVEMLR	207~216	R1:Carbamyl
XP_010246376.1	LDCNQENRPLAK	128~139	L1:Label:15N(1)//L1:Xle->Asn
XP_010246376.1	LDCNQENRPLAK	128~139	L1:Xle->Arg
[truncated: 1,589 more rows]

## Sheet: Table S9B
Table S9B.List of 18 common modifications number by MODa.
Type of modification	Number
Methylphosphonate	114
Amidino	15
Dehydro	34
Ethanolamine	365
Trimethyl	18
Methylation	289
Oxidation	134
Acetyl	135
Dimethlation	67
Ammonia-loss	67
Carbamyl	638
Deamidated	356
Deoxy	24
Ethyl	268
Formyl	45
Delta	99
Propionylation	7
Hydroxymethyl	53
	2728
